# Supplementary material for: Integrative single-cell and exosomal multi-omics uncovers SCNN1A and EFNA1 as non-invasive biomarkers and drivers of ovarian cancer metastasis
Source: Front Immunol. 2025 Jul 25;16:1630794. doi: 10.3389/fimmu.2025.1630794 (PMC12331593; doi:10.3389/fimmu.2025.1630794)
Supplement: Supplementary Table 1 — Results of exosome nanoparticle-tracking analysis. [file DataSheet1.zip]

Archive with 6 entries (6 files):
- Supplementary data sheet 13.xlsx
- Supplementary data sheet 10-12.xlsx
- Supplementary data sheet 9.xlsx
- Supplementary data sheet 8.xlsx
- Supplementary data sheet 3-7.xlsx
- Supplementary data sheet 1-2.xlsx
