# Supplementary material for: Integrative single-cell and exosomal multi-omics uncovers SCNN1A and EFNA1 as non-invasive biomarkers and drivers of ovarian cancer metastasis
Source: Front Immunol. 2025 Jul 25;16:1630794. doi: 10.3389/fimmu.2025.1630794 (PMC12331593; doi:10.3389/fimmu.2025.1630794)
Supplement: Supplementary Table 1 — Results of exosome nanoparticle-tracking analysis. [file DataSheet1.zip › Supplementary data sheet 13.xlsx]

## Sheet: Tumor cells 0
ONTOLOGY	ID	Description	GeneRatio	BgRatio	pvalue	p.adjust	qvalue	geneID	Count
BP	GO:0002483	antigen processing and presentation of endogenous peptide antigen	6/61	25/18614	1.62339e-10	2.4773e-07	2.00275e-07	HLA-C/HLA-B/TAPBP/TAP1/HLA-DRB1/HLA-DRA	6
BP	GO:0019883	antigen processing and presentation of endogenous antigen	6/61	32/18614	8.16046e-10	6.22643e-07	5.03372e-07	HLA-C/HLA-B/TAPBP/TAP1/HLA-DRB1/HLA-DRA	6
BP	GO:0048002	antigen processing and presentation of peptide antigen	7/61	71/18614	3.21313e-09	1.32383e-06	1.07024e-06	HLA-C/HLA-B/TAPBP/TAP1/HLA-DQB1/HLA-DRB1/HLA-DRA	7
BP	GO:0019882	antigen processing and presentation	8/61	114/18614	3.47006e-09	1.32383e-06	1.07024e-06	PSME1/HLA-C/HLA-B/TAPBP/TAP1/HLA-DQB1/HLA-DRB1/HLA-DRA	8
BP	GO:0052547	regulation of peptidase activity	12/61	425/18614	1.08978e-08	3.32601e-06	2.68889e-06	SLPI/WFDC2/PSME1/IFI6/SORL1/SPINT2/CLDN3/PSME2/PML/AIFM1/SERPING1/PSMB9	12
BP	GO:0002396	MHC protein complex assembly	4/61	20/18614	4.86179e-07	0.000105987	8.56845e-05	TAPBP/HLA-DQB1/HLA-DRB1/HLA-DRA	4
BP	GO:0002501	peptide antigen assembly with MHC protein complex	4/61	20/18614	4.86179e-07	0.000105987	8.56845e-05	TAPBP/HLA-DQB1/HLA-DRB1/HLA-DRA	4
BP	GO:0019885	antigen processing and presentation of endogenous peptide antigen via MHC class I	4/61	23/18614	8.82059e-07	0.000168253	0.000136023	HLA-C/HLA-B/TAPBP/TAP1	4
BP	GO:0002474	antigen processing and presentation of peptide antigen via MHC class I	4/61	36/18614	5.68369e-06	0.000963702	0.000779098	HLA-C/HLA-B/TAPBP/TAP1	4
BP	GO:0001916	positive regulation of T cell mediated cytotoxicity	4/61	40/18614	8.7322e-06	0.00133253	0.00107728	HLA-C/HLA-B/HLA-DRB1/HLA-DRA	4
BP	GO:0052548	regulation of endopeptidase activity	8/61	336/18614	1.32811e-05	0.00184245	0.00148952	PSME1/IFI6/SORL1/PSME2/PML/AIFM1/SERPING1/PSMB9	8
BP	GO:0051346	negative regulation of hydrolase activity	8/61	345/18614	1.60722e-05	0.00185069	0.00149617	SLPI/WFDC2/IFI6/SORL1/SPINT2/SORT1/MKKS/SERPING1	8
BP	GO:0002709	regulation of T cell mediated immunity	5/61	97/18614	1.63557e-05	0.00185069	0.00149617	HLA-C/HLA-B/IL4I1/HLA-DRB1/HLA-DRA	5
BP	GO:0002399	MHC class II protein complex assembly	3/61	16/18614	1.81915e-05	0.00185069	0.00149617	HLA-DQB1/HLA-DRB1/HLA-DRA	3
BP	GO:0002503	peptide antigen assembly with MHC class II protein complex	3/61	16/18614	1.81915e-05	0.00185069	0.00149617	HLA-DQB1/HLA-DRB1/HLA-DRA	3
BP	GO:0019884	antigen processing and presentation of exogenous antigen	4/61	49/18614	1.98034e-05	0.00188875	0.00152695	PSME1/HLA-DQB1/HLA-DRB1/HLA-DRA	4
BP	GO:0001914	regulation of T cell mediated cytotoxicity	4/61	50/18614	2.14729e-05	0.00192751	0.00155828	HLA-C/HLA-B/HLA-DRB1/HLA-DRA	4
BP	GO:0001913	T cell mediated cytotoxicity	4/61	59/18614	4.15114e-05	0.00351924	0.00284511	HLA-C/HLA-B/HLA-DRB1/HLA-DRA	4
BP	GO:0002443	leukocyte mediated immunity	8/61	401/18614	4.6958e-05	0.00377147	0.00304902	BST2/HLA-C/HLA-B/IL4I1/SERPING1/HLA-DQB1/HLA-DRB1/HLA-DRA	8
BP	GO:0002449	lymphocyte mediated immunity	7/61	300/18614	5.45531e-05	0.00392582	0.00317381	HLA-C/HLA-B/IL4I1/SERPING1/HLA-DQB1/HLA-DRB1/HLA-DRA	7
BP	GO:0002456	T cell mediated immunity	5/61	125/18614	5.54922e-05	0.00392582	0.00317381	HLA-C/HLA-B/IL4I1/HLA-DRB1/HLA-DRA	5
BP	GO:0045591	positive regulation of regulatory T cell differentiation	3/61	23/18614	5.65977e-05	0.00392582	0.00317381	IL4I1/HLA-DRB1/HLA-DRA	3
BP	GO:0002460	adaptive immune response based on somatic recombination of immune receptors built from immunoglobulin superfamily domains	7/61	311/18614	6.84266e-05	0.00426176	0.00344539	HLA-C/HLA-B/IL4I1/SERPING1/HLA-DQB1/HLA-DRB1/HLA-DRA	7
BP	GO:0001912	positive regulation of leukocyte mediated cytotoxicity	4/61	67/18614	6.85555e-05	0.00426176	0.00344539	HLA-C/HLA-B/HLA-DRB1/HLA-DRA	4
BP	GO:0007162	negative regulation of cell adhesion	7/61	312/18614	6.98191e-05	0.00426176	0.00344539	MUC1/CD9/SPINT2/IL4I1/CLDN7/ASS1/HLA-DRB1	7
BP	GO:0002711	positive regulation of T cell mediated immunity	4/61	69/18614	7.69457e-05	0.00451612	0.00365103	HLA-C/HLA-B/HLA-DRB1/HLA-DRA	4
BP	GO:0045861	negative regulation of proteolysis	7/61	330/18614	9.91308e-05	0.00551371	0.00445752	SLPI/WFDC2/IFI6/SORL1/SPINT2/PML/SERPING1	7
BP	GO:0031343	positive regulation of cell killing	4/61	74/18614	0.000101169	0.00551371	0.00445752	HLA-C/HLA-B/HLA-DRB1/HLA-DRA	4
BP	GO:0010466	negative regulation of peptidase activity	6/61	236/18614	0.00012087	0.00636029	0.00514193	SLPI/WFDC2/IFI6/SORL1/SPINT2/SERPING1	6
BP	GO:0019886	antigen processing and presentation of exogenous peptide antigen via MHC class II	3/61	31/18614	0.000140994	0.00717191	0.00579809	HLA-DQB1/HLA-DRB1/HLA-DRA	3
BP	GO:0002703	regulation of leukocyte mediated immunity	6/61	246/18614	0.000151568	0.00746106	0.00603184	BST2/HLA-C/HLA-B/IL4I1/HLA-DRB1/HLA-DRA	6
BP	GO:0002495	antigen processing and presentation of peptide antigen via MHC class II	3/61	35/18614	0.00020339	0.00969918	0.00784124	HLA-DQB1/HLA-DRB1/HLA-DRA	3
BP	GO:0045589	regulation of regulatory T cell differentiation	3/61	36/18614	0.000221364	0.0102364	0.00827554	IL4I1/HLA-DRB1/HLA-DRA	3
BP	GO:0002504	antigen processing and presentation of peptide or polysaccharide antigen via MHC class II	3/61	37/18614	0.000240335	0.0107868	0.00872051	HLA-DQB1/HLA-DRB1/HLA-DRA	3
BP	GO:0002697	regulation of immune effector process	7/61	384/18614	0.00025187	0.0109815	0.00887793	BST2/HLA-C/HLA-B/IL4I1/SERPING1/HLA-DRB1/HLA-DRA	7
BP	GO:0001910	regulation of leukocyte mediated cytotoxicity	4/61	95/18614	0.000265924	0.0112722	0.00911296	HLA-C/HLA-B/HLA-DRB1/HLA-DRA	4
BP	GO:0045066	regulatory T cell differentiation	3/61	39/18614	0.000281365	0.0116044	0.0093815	IL4I1/HLA-DRB1/HLA-DRA	3
BP	GO:0002478	antigen processing and presentation of exogenous peptide antigen	3/61	40/18614	0.00030347	0.0121867	0.00985228	HLA-DQB1/HLA-DRB1/HLA-DRA	3
BP	GO:0002706	regulation of lymphocyte mediated immunity	5/61	184/18614	0.000339694	0.0132861	0.010741	HLA-C/HLA-B/IL4I1/HLA-DRB1/HLA-DRA	5
BP	GO:0010952	positive regulation of peptidase activity	5/61	185/18614	0.000348259	0.0132861	0.010741	PSME1/CLDN3/PSME2/PML/AIFM1	5
BP	GO:0002822	regulation of adaptive immune response based on somatic recombination of immune receptors built from immunoglobulin superfamily domains	5/61	190/18614	0.000393566	0.0146473	0.0118415	HLA-C/HLA-B/IL4I1/HLA-DRB1/HLA-DRA	5
BP	GO:0050777	negative regulation of immune response	5/61	191/18614	0.000403138	0.0146473	0.0118415	HLA-B/IL4I1/NMI/SERPING1/HLA-DRB1	5
BP	GO:0031341	regulation of cell killing	4/61	110/18614	0.000464918	0.0158502	0.012814	HLA-C/HLA-B/HLA-DRB1/HLA-DRA	4
BP	GO:0002361	CD4-positive, CD25-positive, alpha-beta regulatory T cell differentiation	2/61	10/18614	0.000467405	0.0158502	0.012814	HLA-DRB1/HLA-DRA	2
BP	GO:0010944	negative regulation of transcription by competitive promoter binding	2/61	10/18614	0.000467405	0.0158502	0.012814	MUC1/BHLHE41	2
BP	GO:0002819	regulation of adaptive immune response	5/61	205/18614	0.000556489	0.0180681	0.0146071	HLA-C/HLA-B/IL4I1/HLA-DRB1/HLA-DRA	5
BP	GO:0022408	negative regulation of cell-cell adhesion	5/61	205/18614	0.000556489	0.0180681	0.0146071	CD9/SPINT2/IL4I1/ASS1/HLA-DRB1	5
BP	GO:0032102	negative regulation of response to external stimulus	7/61	446/18614	0.000618043	0.0196486	0.0158848	CD9/HLA-B/CLDN3/MKKS/NMI/SERPING1/HLA-DRB1	7
BP	GO:0002424	T cell mediated immune response to tumor cell	2/61	12/18614	0.000682638	0.0205547	0.0166173	IL4I1/HLA-DRB1	2
BP	GO:0043380	regulation of memory T cell differentiation	2/61	12/18614	0.000682638	0.0205547	0.0166173	HLA-DRB1/HLA-DRA	2
BP	GO:0002698	negative regulation of immune effector process	4/61	122/18614	0.000686951	0.0205547	0.0166173	BST2/HLA-B/IL4I1/SERPING1	4
BP	GO:0002824	positive regulation of adaptive immune response based on somatic recombination of immune receptors built from immunoglobulin superfamily domains	4/61	123/18614	0.000708315	0.0207863	0.0168046	HLA-C/HLA-B/HLA-DRB1/HLA-DRA	4
BP	GO:0002832	negative regulation of response to biotic stimulus	4/61	125/18614	0.000752448	0.0214925	0.0173755	HLA-B/IL4I1/NMI/SERPING1	4
BP	GO:0070482	response to oxygen levels	6/61	333/18614	0.000760548	0.0214925	0.0173755	CYBA/NDUFS2/SLC11A2/CLDN3/PML/AIFM1	6
BP	GO:0002708	positive regulation of lymphocyte mediated immunity	4/61	126/18614	0.000775228	0.0215091	0.0173889	HLA-C/HLA-B/HLA-DRB1/HLA-DRA	4
BP	GO:0043379	memory T cell differentiation	2/61	13/18614	0.000805053	0.0219377	0.0177354	HLA-DRB1/HLA-DRA	2
BP	GO:0002821	positive regulation of adaptive immune response	4/61	129/18614	0.000846495	0.0226623	0.0183212	HLA-C/HLA-B/HLA-DRB1/HLA-DRA	4
BP	GO:0006826	iron ion transport	3/61	57/18614	0.000863867	0.0227286	0.0183748	LCN2/SLC11A2/CP	3
BP	GO:0072350	tricarboxylic acid metabolic process	2/61	14/18614	0.000937248	0.0234466	0.0189552	IDH1/ASS1	2
BP	GO:0090715	immunological memory formation process	2/61	14/18614	0.000937248	0.0234466	0.0189552	HLA-DRB1/HLA-DRA	2
BP	GO:1904044	response to aldosterone	2/61	14/18614	0.000937248	0.0234466	0.0189552	CYBA/AIFM1	2
BP	GO:0002468	dendritic cell antigen processing and presentation	2/61	15/18614	0.00107916	0.0262804	0.0212462	HLA-DRB1/HLA-DRA	2
BP	GO:0022407	regulation of cell-cell adhesion	7/61	491/18614	0.00108497	0.0262804	0.0212462	CD9/SPINT2/IL4I1/ASS1/HLA-DQB1/HLA-DRB1/HLA-DRA	7
BP	GO:0001909	leukocyte mediated cytotoxicity	4/61	139/18614	0.00111747	0.0266447	0.0215407	HLA-C/HLA-B/HLA-DRB1/HLA-DRA	4
BP	GO:0002486	antigen processing and presentation of endogenous peptide antigen via MHC class I via ER pathway, TAP-independent	2/61	16/18614	0.00123073	0.0278531	0.0225177	HLA-C/HLA-B	2
BP	GO:0006825	copper ion transport	2/61	16/18614	0.00123073	0.0278531	0.0225177	SLC11A2/CP	2
BP	GO:0016045	detection of bacterium	2/61	16/18614	0.00123073	0.0278531	0.0225177	HLA-B/HLA-DRB1	2
BP	GO:1903900	regulation of viral life cycle	4/61	143/18614	0.00124116	0.0278531	0.0225177	SLPI/LY6E/BST2/HLA-DRB1	4
BP	GO:0006879	intracellular iron ion homeostasis	3/61	65/18614	0.00126584	0.0279953	0.0226326	LCN2/SLC11A2/CP	3
BP	GO:0016064	immunoglobulin mediated immune response	4/61	145/18614	0.00130647	0.028289	0.0228701	SERPING1/HLA-DQB1/HLA-DRB1/HLA-DRA	4
BP	GO:0006959	humoral immune response	5/61	250/18614	0.00135371	0.028289	0.0228701	SLPI/WFDC2/SERPING1/HLA-DQB1/HLA-DRB1	5
BP	GO:0002476	antigen processing and presentation of endogenous peptide antigen via MHC class Ib	2/61	17/18614	0.00139189	0.028289	0.0228701	HLA-C/HLA-B	2
BP	GO:0002484	antigen processing and presentation of endogenous peptide antigen via MHC class I via ER pathway	2/61	17/18614	0.00139189	0.028289	0.0228701	HLA-C/HLA-B	2
BP	GO:0090713	immunological memory process	2/61	17/18614	0.00139189	0.028289	0.0228701	HLA-DRB1/HLA-DRA	2
BP	GO:0002705	positive regulation of leukocyte mediated immunity	4/61	148/18614	0.00140889	0.028289	0.0228701	HLA-C/HLA-B/HLA-DRB1/HLA-DRA	4
BP	GO:0019724	B cell mediated immunity	4/61	148/18614	0.00140889	0.028289	0.0228701	SERPING1/HLA-DQB1/HLA-DRB1/HLA-DRA	4
BP	GO:0002704	negative regulation of leukocyte mediated immunity	3/61	68/18614	0.00144227	0.0285832	0.0231079	BST2/HLA-B/IL4I1	3
BP	GO:0002428	antigen processing and presentation of peptide antigen via MHC class Ib	2/61	18/18614	0.00156257	0.0301834	0.0244016	HLA-C/HLA-B	2
BP	GO:0006977	DNA damage response, signal transduction by p53 class mediator resulting in cell cycle arrest	2/61	18/18614	0.00156257	0.0301834	0.0244016	MUC1/PML	2
BP	GO:0006309	apoptotic DNA fragmentation	2/61	19/18614	0.00174273	0.0328322	0.0265429	DNASE2/AIFM1	2
BP	GO:0098543	detection of other organism	2/61	19/18614	0.00174273	0.0328322	0.0265429	HLA-B/HLA-DRB1	2
BP	GO:0002381	immunoglobulin production involved in immunoglobulin-mediated immune response	3/61	75/18614	0.00191196	0.035581	0.0287652	HLA-DQB1/HLA-DRB1/HLA-DRA	3
BP	GO:0050792	regulation of viral process	4/61	165/18614	0.00209734	0.0379572	0.0306863	SLPI/LY6E/BST2/HLA-DRB1	4
BP	GO:0002837	regulation of immune response to tumor cell	2/61	21/18614	0.00213119	0.0379572	0.0306863	IL4I1/HLA-DRB1	2
BP	GO:0045824	negative regulation of innate immune response	3/61	78/18614	0.00213914	0.0379572	0.0306863	HLA-B/NMI/SERPING1	3
BP	GO:0061045	negative regulation of wound healing	3/61	78/18614	0.00213914	0.0379572	0.0306863	CD9/CLDN3/SERPING1	3
BP	GO:0002834	regulation of response to tumor cell	2/61	22/18614	0.00233938	0.0410333	0.0331731	IL4I1/HLA-DRB1	2
BP	GO:0010950	positive regulation of endopeptidase activity	4/61	171/18614	0.00238756	0.0414024	0.0334715	PSME1/PSME2/PML/AIFM1	4
BP	GO:0016338	calcium-independent cell-cell adhesion via plasma membrane cell-adhesion molecules	2/61	23/18614	0.00255679	0.0438389	0.0354412	CLDN3/CLDN7	2
BP	GO:0098581	detection of external biotic stimulus	2/61	24/18614	0.00278336	0.0471934	0.0381531	HLA-B/HLA-DRB1	2
BP	GO:0002475	antigen processing and presentation via MHC class Ib	2/61	25/18614	0.00301903	0.0498408	0.0402934	HLA-C/HLA-B	2
BP	GO:0060706	cell differentiation involved in embryonic placenta development	2/61	25/18614	0.00301903	0.0498408	0.0402934	SPINT2/KRT19	2
BP	GO:0097193	intrinsic apoptotic signaling pathway	5/61	301/18614	0.00303748	0.0498408	0.0402934	MUC1/IFI6/CRIP1/PML/AIFM1	5
CC	GO:0098553	lumenal side of endoplasmic reticulum membrane	6/62	29/19518	3.59634e-10	7.08478e-08	4.9213e-08	HLA-C/HLA-B/TAPBP/HLA-DQB1/HLA-DRB1/HLA-DRA	6
CC	GO:0098576	lumenal side of membrane	6/62	36/19518	1.44945e-09	1.42771e-07	9.91732e-08	HLA-C/HLA-B/TAPBP/HLA-DQB1/HLA-DRB1/HLA-DRA	6
CC	GO:0030666	endocytic vesicle membrane	9/62	196/19518	1.10726e-08	6.83566e-07	4.74825e-07	CYBA/CD9/HLA-C/HLA-B/TAPBP/TAP1/HLA-DQB1/HLA-DRB1/HLA-DRA	9
CC	GO:0042611	MHC protein complex	5/62	25/19518	1.38795e-08	6.83566e-07	4.74825e-07	HLA-C/HLA-B/HLA-DQB1/HLA-DRB1/HLA-DRA	5
CC	GO:0030139	endocytic vesicle	9/62	347/19518	1.41591e-06	5.49608e-05	3.81774e-05	CYBA/CD9/HLA-C/HLA-B/TAPBP/TAP1/HLA-DQB1/HLA-DRB1/HLA-DRA	9
CC	GO:0012507	ER to Golgi transport vesicle membrane	5/62	63/19518	1.67393e-06	5.49608e-05	3.81774e-05	HLA-C/HLA-B/HLA-DQB1/HLA-DRB1/HLA-DRA	5
CC	GO:0030670	phagocytic vesicle membrane	5/62	78/19518	4.84747e-06	0.000136422	9.47626e-05	CYBA/HLA-C/HLA-B/TAPBP/TAP1	5
CC	GO:0030134	COPII-coated ER to Golgi transport vesicle	5/62	93/19518	1.1506e-05	0.000283336	0.000196814	HLA-C/HLA-B/HLA-DQB1/HLA-DRB1/HLA-DRA	5
CC	GO:0042613	MHC class II protein complex	3/62	17/19518	2.01071e-05	0.000440123	0.000305723	HLA-DQB1/HLA-DRB1/HLA-DRA	3
CC	GO:0030662	coated vesicle membrane	6/62	202/19518	4.33009e-05	0.000853028	0.000592539	CD9/HLA-C/HLA-B/HLA-DQB1/HLA-DRB1/HLA-DRA	6
CC	GO:0016327	apicolateral plasma membrane	3/62	23/19518	5.16601e-05	0.000925186	0.000642662	CLDN3/CLDN7/KRT19	3
CC	GO:0030135	coated vesicle	7/62	312/19518	5.77473e-05	0.000948019	0.000658522	CD9/HLA-C/HLA-B/SORT1/HLA-DQB1/HLA-DRB1/HLA-DRA	7
CC	GO:0034774	secretory granule lumen	7/62	322/19518	7.04088e-05	0.000987957	0.000686264	LGALS3BP/SLPI/LCN2/NPC2/CHI3L1/IDH1/SERPING1	7
CC	GO:0060205	cytoplasmic vesicle lumen	7/62	325/19518	7.46216e-05	0.000987957	0.000686264	LGALS3BP/SLPI/LCN2/NPC2/CHI3L1/IDH1/SERPING1	7
CC	GO:0031983	vesicle lumen	7/62	327/19518	7.7543e-05	0.000987957	0.000686264	LGALS3BP/SLPI/LCN2/NPC2/CHI3L1/IDH1/SERPING1	7
CC	GO:0045335	phagocytic vesicle	5/62	141/19518	8.51721e-05	0.000987957	0.000686264	CYBA/HLA-C/HLA-B/TAPBP/TAP1	5
CC	GO:0030669	clathrin-coated endocytic vesicle membrane	4/62	73/19518	8.52552e-05	0.000987957	0.000686264	CD9/HLA-DQB1/HLA-DRB1/HLA-DRA	4
CC	GO:0030658	transport vesicle membrane	6/62	234/19518	9.77266e-05	0.00106956	0.000742951	HLA-C/SORL1/HLA-B/HLA-DQB1/HLA-DRB1/HLA-DRA	6
CC	GO:0045334	clathrin-coated endocytic vesicle	4/62	92/19518	0.000209227	0.00216935	0.0015069	CD9/HLA-DQB1/HLA-DRB1/HLA-DRA	4
CC	GO:0031901	early endosome membrane	5/62	187/19518	0.000318178	0.00294695	0.00204704	HLA-C/SORL1/HLA-B/PML/HLA-DRA	5
CC	GO:0005765	lysosomal membrane	7/62	415/19518	0.000335415	0.00294695	0.00204704	BST2/SLC11A2/SORT1/CP/HLA-DQB1/HLA-DRB1/HLA-DRA	7
CC	GO:0098852	lytic vacuole membrane	7/62	415/19518	0.000335415	0.00294695	0.00204704	BST2/SLC11A2/SORT1/CP/HLA-DQB1/HLA-DRB1/HLA-DRA	7
CC	GO:0001772	immunological synapse	3/62	43/19518	0.000344061	0.00294695	0.00204704	IL4I1/HLA-DRB1/HLA-DRA	3
CC	GO:0005769	early endosome	7/62	423/19518	0.000376239	0.0030499	0.00211855	HLA-C/SORL1/HLA-B/SLC11A2/SORT1/PML/HLA-DRA	7
CC	GO:0030133	transport vesicle	7/62	425/19518	0.000387043	0.0030499	0.00211855	HLA-C/SORL1/HLA-B/SORT1/HLA-DQB1/HLA-DRB1/HLA-DRA	7
CC	GO:0030136	clathrin-coated vesicle	5/62	215/19518	0.000601539	0.00452417	0.00314263	CD9/SORT1/HLA-DQB1/HLA-DRB1/HLA-DRA	5
CC	GO:0005774	vacuolar membrane	7/62	460/19518	0.000620064	0.00452417	0.00314263	BST2/SLC11A2/SORT1/CP/HLA-DQB1/HLA-DRB1/HLA-DRA	7
CC	GO:0000502	proteasome complex	3/62	60/19518	0.000918112	0.00624977	0.00434128	PSME1/PSME2/PSMB9	3
CC	GO:0030665	clathrin-coated vesicle membrane	4/62	136/19518	0.000920017	0.00624977	0.00434128	CD9/HLA-DQB1/HLA-DRB1/HLA-DRA	4
CC	GO:0035580	specific granule lumen	3/62	62/19518	0.00101013	0.00663321	0.00460762	SLPI/LCN2/CHI3L1	3
CC	GO:0072562	blood microparticle	4/62	144/19518	0.00113755	0.00722895	0.00502144	LGALS3BP/APOL1/CP/SERPING1	4
CC	GO:0031902	late endosome membrane	4/62	155/19518	0.00149239	0.0091875	0.00638191	SORL1/SLC11A2/HLA-DRB1/HLA-DRA	4
CC	GO:0042581	specific granule	4/62	160/19518	0.00167667	0.0100092	0.00695269	SLPI/CYBA/LCN2/CHI3L1	4
CC	GO:0098862	cluster of actin-based cell projections	4/62	162/19518	0.00175462	0.0101665	0.00706195	MYL6/SLC34A2/SLC11A2/MKKS	4
CC	GO:0022624	proteasome accessory complex	2/62	23/19518	0.00240615	0.0135432	0.00940751	PSME1/PSME2	2
CC	GO:0005770	late endosome	5/62	296/19518	0.00247784	0.0135593	0.00941871	BST2/SORL1/SLC11A2/HLA-DRB1/HLA-DRA	5
CC	GO:1905369	endopeptidase complex	3/62	90/19518	0.00294609	0.0156859	0.0108959	PSME1/PSME2/PSMB9	3
CC	GO:0030667	secretory granule membrane	5/62	319/19518	0.00341615	0.01771	0.0123019	BST2/CYBA/CD9/HLA-C/HLA-B	5
CC	GO:0055037	recycling endosome	4/62	200/19518	0.00375396	0.0189623	0.0131718	HLA-C/SORL1/HLA-B/SLC11A2	4
CC	GO:0032588	trans-Golgi network membrane	3/62	102/19518	0.00419129	0.0201386	0.0139889	HLA-DQB1/HLA-DRB1/HLA-DRA	3
CC	GO:0055038	recycling endosome membrane	3/62	102/19518	0.00419129	0.0201386	0.0139889	HLA-C/SORL1/HLA-B	3
CC	GO:0005903	brush border	3/62	105/19518	0.0045453	0.0213196	0.0148093	MYL6/SLC34A2/SLC11A2	3
CC	GO:0098791	Golgi apparatus subcompartment	5/62	378/19518	0.0069578	0.0318764	0.0221423	SORL1/SORT1/HLA-DQB1/HLA-DRB1/HLA-DRA	5
CC	GO:0016324	apical plasma membrane	5/62	381/19518	0.00718779	0.0321817	0.0223544	MUC1/BST2/CYBA/SLC34A2/SLC11A2	5
CC	GO:1905368	peptidase complex	3/62	125/19518	0.00736679	0.0322502	0.0224019	PSME1/PSME2/PSMB9	3
CC	GO:0005802	trans-Golgi network	4/62	255/19518	0.0087766	0.0375867	0.0261089	SORL1/HLA-DQB1/HLA-DRB1/HLA-DRA	4
CC	GO:0062023	collagen-containing extracellular matrix	5/62	415/19518	0.0101781	0.0426615	0.029634	LGALS3BP/SLPI/S100A6/VWA1/SERPING1	5
MF	GO:0042605	peptide antigen binding	7/62	39/18369	4.97303e-11	9.20011e-09	7.27633e-09	HLA-C/HLA-B/TAPBP/TAP1/HLA-DQB1/HLA-DRB1/HLA-DRA	7
MF	GO:0042277	peptide binding	10/62	317/18369	9.88128e-08	8.54295e-06	6.75658e-06	HLA-C/RAMP1/SORL1/HLA-B/TAPBP/CRIP1/TAP1/HLA-DQB1/HLA-DRB1/HLA-DRA	10
MF	GO:0003823	antigen binding	7/62	118/18369	1.38534e-07	8.54295e-06	6.75658e-06	HLA-C/HLA-B/TAPBP/TAP1/HLA-DQB1/HLA-DRB1/HLA-DRA	7
MF	GO:0033218	amide binding	10/62	400/18369	8.39548e-07	3.88291e-05	3.07098e-05	HLA-C/RAMP1/SORL1/HLA-B/TAPBP/CRIP1/TAP1/HLA-DQB1/HLA-DRB1/HLA-DRA	10
MF	GO:0061135	endopeptidase regulator activity	7/62	187/18369	3.10442e-06	0.000114864	9.08452e-05	SLPI/BST2/WFDC2/PSME1/SPINT2/PSME2/SERPING1	7
MF	GO:0032395	MHC class II receptor activity	3/62	10/18369	4.32054e-06	0.000133217	0.00010536	HLA-DQB1/HLA-DRB1/HLA-DRA	3
MF	GO:0061134	peptidase regulator activity	7/62	230/18369	1.20629e-05	0.000318804	0.000252141	SLPI/BST2/WFDC2/PSME1/SPINT2/PSME2/SERPING1	7
MF	GO:0023026	MHC class II protein complex binding	3/62	27/18369	0.000101089	0.00233768	0.00184887	HLA-DQB1/HLA-DRB1/HLA-DRA	3
MF	GO:0023023	MHC protein complex binding	3/62	36/18369	0.000241479	0.00486999	0.00385166	HLA-DQB1/HLA-DRB1/HLA-DRA	3
MF	GO:0004867	serine-type endopeptidase inhibitor activity	4/62	92/18369	0.000263243	0.00486999	0.00385166	SLPI/WFDC2/SPINT2/SERPING1	4
MF	GO:0004866	endopeptidase inhibitor activity	5/62	173/18369	0.000293226	0.00493152	0.00390032	SLPI/BST2/WFDC2/SPINT2/SERPING1	5
MF	GO:0030414	peptidase inhibitor activity	5/62	180/18369	0.000351963	0.00542609	0.00429148	SLPI/BST2/WFDC2/SPINT2/SERPING1	5
MF	GO:1904680	peptide transmembrane transporter activity	2/62	10/18369	0.000495699	0.00705418	0.00557912	TAPBP/TAP1	2
MF	GO:0042608	T cell receptor binding	2/62	11/18369	0.000604537	0.00798853	0.0063181	HLA-DRB1/HLA-DRA	2
MF	GO:0061133	endopeptidase activator activity	2/62	13/18369	0.000853622	0.010528	0.00832656	PSME1/PSME2	2
MF	GO:0050664	oxidoreductase activity, acting on NAD(P)H, oxygen as acceptor	2/62	16/18369	0.00130473	0.0150859	0.0119314	CYBA/AIFM1	2
MF	GO:0030169	low-density lipoprotein particle binding	2/62	17/18369	0.00147548	0.0160567	0.0126992	SORL1/SAMD1	2
MF	GO:0016651	oxidoreductase activity, acting on NAD(P)H	3/62	87/18369	0.00317258	0.0311453	0.0246327	CYBA/NDUFS2/AIFM1	3
MF	GO:0030247	polysaccharide binding	2/62	25/18369	0.0031987	0.0311453	0.0246327	HLA-DRB1/HLA-DRA	2
MF	GO:0071813	lipoprotein particle binding	2/62	30/18369	0.00458813	0.0404192	0.0319674	SORL1/SAMD1	2
MF	GO:0071814	protein-lipid complex binding	2/62	30/18369	0.00458813	0.0404192	0.0319674	SORL1/SAMD1	2

## Sheet: Tumor cells 1
ONTOLOGY	ID	Description	GeneRatio	BgRatio	pvalue	p.adjust	qvalue	geneID	Count
BP	GO:0007015	actin filament organization	44/482	442/18614	1.86848e-14	8.33343e-11	6.81898e-11	PLEC/PAWR/RHPN2/EZR/CD47/ARPC2/PPFIA1/SVIL/ARPC5L/CTTN/SMAD3/TPM2/COTL1/MYADM/RHOC/APOA1/VASP/RHOD/DBN1/TMSB4X/PFN1/MET/CDC42/ZYX/RHOF/DIAPH1/FLNA/SNX9/FAT1/F2RL1/SPIRE1/CDC42EP2/ITGB1BP1/WASF2/GRB2/GMFB/TMOD1/MYO6/SDC4/MCU/TJP1/ROCK1/S100A10/RAC1	44
BP	GO:0001667	ameboidal-type cell migration	45/482	496/18614	2.61912e-13	5.84064e-10	4.7792e-10	PLEC/AKAP12/ETS1/MAP4K4/HIF1A/APOA1/JUP/GADD45A/TMSB4X/WNT7A/ZNF580/EDN1/PFN1/PLK2/MET/ITGA3/CDC42/ATP5F1B/AGO2/ADAMTS9/EPHA2/EFNB2/FSTL1/MAP2K3/FOLR1/MYH9/CD40/HDAC9/ITGA2/S100A2/EMC10/ITGB1BP1/WASF2/CYP1B1/HDAC7/SDC4/ADAM17/MACF1/ROCK1/ANXA3/PKN2/HMOX1/ITGB1/EFNB1/RAC1	45
BP	GO:0032970	regulation of actin filament-based process	38/482	387/18614	1.87653e-12	2.40076e-09	1.96446e-09	RHPN2/CD47/ARPC2/PPFIA1/SVIL/ARPC5L/CTTN/SMAD3/COTL1/MYADM/RHOC/APOA1/VASP/JUP/HRAS/TMSB4X/EDN1/ARHGDIA/PFN1/MET/CDC42/FLNA/SNX9/F2RL1/MYH9/CDC42EP2/ITGB1BP1/WASF2/GRB2/CRK/GMFB/TMOD1/SDC4/TJP1/ROCK1/DSG2/S100A10/RAC1	38
BP	GO:0010631	epithelial cell migration	37/482	371/18614	2.33038e-12	2.40076e-09	1.96446e-09	ETS1/MAP4K4/HIF1A/APOA1/JUP/GADD45A/TMSB4X/WNT7A/ZNF580/EDN1/PFN1/PLK2/MET/ITGA3/ATP5F1B/ADAMTS9/EPHA2/EFNB2/FSTL1/MAP2K3/MYH9/CD40/HDAC9/ITGA2/S100A2/EMC10/ITGB1BP1/CYP1B1/HDAC7/ADAM17/MACF1/ROCK1/ANXA3/PKN2/HMOX1/ITGB1/RAC1	37
BP	GO:0090132	epithelium migration	37/482	374/18614	2.96795e-12	2.40076e-09	1.96446e-09	ETS1/MAP4K4/HIF1A/APOA1/JUP/GADD45A/TMSB4X/WNT7A/ZNF580/EDN1/PFN1/PLK2/MET/ITGA3/ATP5F1B/ADAMTS9/EPHA2/EFNB2/FSTL1/MAP2K3/MYH9/CD40/HDAC9/ITGA2/S100A2/EMC10/ITGB1BP1/CYP1B1/HDAC7/ADAM17/MACF1/ROCK1/ANXA3/PKN2/HMOX1/ITGB1/RAC1	37
BP	GO:0110053	regulation of actin filament organization	31/482	268/18614	3.22972e-12	2.40076e-09	1.96446e-09	RHPN2/CD47/ARPC2/PPFIA1/SVIL/ARPC5L/CTTN/SMAD3/COTL1/MYADM/RHOC/APOA1/VASP/TMSB4X/PFN1/MET/CDC42/FLNA/SNX9/F2RL1/CDC42EP2/ITGB1BP1/WASF2/GRB2/GMFB/TMOD1/SDC4/TJP1/ROCK1/S100A10/RAC1	31
BP	GO:0090130	tissue migration	37/482	379/18614	4.41538e-12	2.81323e-09	2.30197e-09	ETS1/MAP4K4/HIF1A/APOA1/JUP/GADD45A/TMSB4X/WNT7A/ZNF580/EDN1/PFN1/PLK2/MET/ITGA3/ATP5F1B/ADAMTS9/EPHA2/EFNB2/FSTL1/MAP2K3/MYH9/CD40/HDAC9/ITGA2/S100A2/EMC10/ITGB1BP1/CYP1B1/HDAC7/ADAM17/MACF1/ROCK1/ANXA3/PKN2/HMOX1/ITGB1/RAC1	37
BP	GO:0032956	regulation of actin cytoskeleton organization	35/482	346/18614	6.23473e-12	3.47586e-09	2.84419e-09	RHPN2/CD47/ARPC2/PPFIA1/SVIL/ARPC5L/CTTN/SMAD3/COTL1/MYADM/RHOC/APOA1/VASP/HRAS/TMSB4X/EDN1/ARHGDIA/PFN1/MET/CDC42/FLNA/SNX9/F2RL1/CDC42EP2/ITGB1BP1/WASF2/GRB2/CRK/GMFB/TMOD1/SDC4/TJP1/ROCK1/S100A10/RAC1	35
BP	GO:1902903	regulation of supramolecular fiber organization	35/482	376/18614	6.47284e-11	2.9411e-08	2.40661e-08	RHPN2/CD47/ARPC2/PPFIA1/SVIL/ARPC5L/CTTN/SMAD3/COTL1/MYADM/RHOC/APOA1/VASP/TMSB4X/EDN1/PFN1/MET/CDC42/MAP1B/FLNA/SNX9/F2RL1/CDC42EP2/ITGB1BP1/WASF2/GRB2/GMFB/OCLN/TMOD1/SDC4/TJP1/ROCK1/S100A10/RAC1/LDLR	35
BP	GO:0043542	endothelial cell migration	30/482	283/18614	6.5944e-11	2.9411e-08	2.40661e-08	ETS1/HIF1A/APOA1/JUP/GADD45A/TMSB4X/WNT7A/ZNF580/EDN1/PLK2/MET/ATP5F1B/ADAMTS9/EPHA2/EFNB2/FSTL1/MAP2K3/MYH9/CD40/HDAC9/S100A2/EMC10/ITGB1BP1/CYP1B1/HDAC7/ADAM17/ANXA3/HMOX1/ITGB1/RAC1	30
BP	GO:0051495	positive regulation of cytoskeleton organization	24/482	190/18614	1.52252e-10	6.17313e-08	5.05128e-08	CD47/ARPC2/CTTN/SMAD3/RHOC/APOA1/VASP/HRAS/EDN1/PFN1/MET/CDC42/MAP1B/SNX9/F2RL1/CDC42EP2/ITGB1BP1/WASF2/GRB2/KATNBL1/OCLN/SDC4/S100A10/RAC1	24
BP	GO:0010634	positive regulation of epithelial cell migration	23/482	176/18614	1.8534e-10	6.61701e-08	5.41449e-08	ETS1/MAP4K4/HIF1A/TMSB4X/WNT7A/ZNF580/EDN1/PFN1/PLK2/MET/ITGA3/ATP5F1B/MAP2K3/CD40/HDAC9/ITGA2/EMC10/ITGB1BP1/HDAC7/ADAM17/ANXA3/HMOX1/RAC1	23
BP	GO:0051017	actin filament bundle assembly	22/482	161/18614	1.92873e-10	6.61701e-08	5.41449e-08	PAWR/RHPN2/EZR/CD47/PPFIA1/SMAD3/RHOC/APOA1/RHOD/PFN1/MET/CDC42/ZYX/FLNA/SPIRE1/ITGB1BP1/WASF2/SDC4/TJP1/ROCK1/S100A10/RAC1	22
BP	GO:0061572	actin filament bundle organization	22/482	165/18614	3.12417e-10	9.30234e-08	7.6118e-08	PAWR/RHPN2/EZR/CD47/PPFIA1/SMAD3/RHOC/APOA1/RHOD/PFN1/MET/CDC42/ZYX/FLNA/SPIRE1/ITGB1BP1/WASF2/SDC4/TJP1/ROCK1/S100A10/RAC1	22
BP	GO:0042060	wound healing	37/482	439/18614	3.12859e-10	9.30234e-08	7.6118e-08	PLEC/SLC7A11/CLDN1/TNFRSF12A/VCL/SMAD3/ANXA2/HIF1A/RHOC/HRAS/WNT7A/EDN1/PLAU/CHMP4C/DST/SLC12A2/TFPI2/ELK3/FLNA/ANXA5/F2RL1/MYH9/CD40/RAP2B/ITGA2/LYN/AXL/CRK/OCLN/AHNAK/SDC4/MYOF/ADAM17/MACF1/HMOX1/ITGB1/S100A10	37
BP	GO:0034329	cell junction assembly	37/482	444/18614	4.29833e-10	1.19816e-07	9.80416e-08	PLEC/CLDN1/VCL/CTTN/SMAD3/MAP4K4/RHOC/JUP/RHOD/CLDN6/CDH6/WNT7A/CLDN7/DST/CDC42/LSR/MAP1B/RAP1B/EPHA2/EFNB2/ITGA2/PARD3/ITGB1BP1/CRK/OCLN/HDAC7/SDC4/TJP1/MACF1/LAMA3/ROCK1/PKN2/NRCAM/CDH1/EIF4G1/S100A10/RAC1	37
BP	GO:1902905	positive regulation of supramolecular fiber organization	22/482	171/18614	6.26558e-10	1.64379e-07	1.34506e-07	CD47/ARPC2/CTTN/SMAD3/RHOC/APOA1/VASP/EDN1/PFN1/MET/CDC42/MAP1B/SNX9/F2RL1/CDC42EP2/ITGB1BP1/WASF2/GRB2/OCLN/SDC4/S100A10/RAC1	22
BP	GO:0010595	positive regulation of endothelial cell migration	19/482	131/18614	1.2102e-09	2.9986e-07	2.45366e-07	ETS1/HIF1A/TMSB4X/WNT7A/ZNF580/EDN1/PLK2/MET/ATP5F1B/MAP2K3/CD40/HDAC9/EMC10/ITGB1BP1/HDAC7/ADAM17/ANXA3/HMOX1/RAC1	19
BP	GO:0110020	regulation of actomyosin structure organization	17/482	104/18614	1.3799e-09	3.23914e-07	2.65048e-07	RHPN2/CD47/PPFIA1/SMAD3/RHOC/APOA1/EDN1/PFN1/MET/CDC42/ITGB1BP1/WASF2/SDC4/TJP1/ROCK1/S100A10/RAC1	17
BP	GO:0045216	cell-cell junction organization	24/482	214/18614	1.77617e-09	3.96085e-07	3.24104e-07	PLEC/CLDN1/VCL/SMAD3/RHOC/JUP/CLDN6/CDH6/CLDN7/CDC42/LSR/EPHA2/INAVA/EFNB2/FLNA/F2RL1/PARD3/OCLN/HDAC7/TJP1/ROCK1/PKN2/DSG2/CDH1	24
BP	GO:0051492	regulation of stress fiber assembly	16/482	94/18614	2.28752e-09	4.85825e-07	3.97535e-07	RHPN2/CD47/PPFIA1/SMAD3/RHOC/APOA1/PFN1/MET/CDC42/ITGB1BP1/WASF2/SDC4/TJP1/ROCK1/S100A10/RAC1	16
BP	GO:0032231	regulation of actin filament bundle assembly	17/482	108/18614	2.51537e-09	5.09934e-07	4.17263e-07	RHPN2/CD47/PPFIA1/SMAD3/RHOC/APOA1/PFN1/MET/CDC42/FLNA/ITGB1BP1/WASF2/SDC4/TJP1/ROCK1/S100A10/RAC1	17
BP	GO:0031032	actomyosin structure organization	23/482	202/18614	2.8921e-09	5.19145e-07	4.248e-07	PLEC/RHPN2/CD47/PPFIA1/TNNT1/SMAD3/RHOC/APOA1/EDN1/PFN1/MET/CDC42/ZYX/MYH9/ITGB1BP1/WASF2/TMOD1/SDC4/TJP1/ROCK1/ITGB1/S100A10/RAC1	23
BP	GO:0030038	contractile actin filament bundle assembly	17/482	109/18614	2.91001e-09	5.19145e-07	4.248e-07	RHPN2/CD47/PPFIA1/SMAD3/RHOC/APOA1/PFN1/MET/CDC42/ZYX/ITGB1BP1/WASF2/SDC4/TJP1/ROCK1/S100A10/RAC1	17
BP	GO:0043149	stress fiber assembly	17/482	109/18614	2.91001e-09	5.19145e-07	4.248e-07	RHPN2/CD47/PPFIA1/SMAD3/RHOC/APOA1/PFN1/MET/CDC42/ZYX/ITGB1BP1/WASF2/SDC4/TJP1/ROCK1/S100A10/RAC1	17
BP	GO:0010632	regulation of epithelial cell migration	28/482	295/18614	3.57468e-09	6.13194e-07	5.01757e-07	ETS1/MAP4K4/HIF1A/JUP/GADD45A/TMSB4X/WNT7A/ZNF580/EDN1/PFN1/PLK2/MET/ITGA3/ATP5F1B/ADAMTS9/EPHA2/MAP2K3/CD40/HDAC9/ITGA2/EMC10/ITGB1BP1/HDAC7/ADAM17/MACF1/ANXA3/HMOX1/RAC1	28
BP	GO:0031589	cell-substrate adhesion	31/482	359/18614	5.05034e-09	8.34242e-07	6.82633e-07	ITGAV/ARPC2/PPFIA1/VCL/CTTN/SMAD3/MAP4K4/MYADM/ACTN4/BCAM/APOA1/JUP/RHOD/PLAU/ITGA3/CDC42/ZYX/ADAMTS9/FLNA/CDKN2A/ITGA2/AXL/ITGB1BP1/CRK/SDC4/MACF1/ROCK1/ITGB1/S100A10/CDK6/RAC1	31
BP	GO:0007044	cell-substrate junction assembly	15/482	96/18614	2.42893e-08	3.86893e-06	3.16582e-06	PLEC/VCL/CTTN/SMAD3/MAP4K4/RHOD/DST/ITGA2/ITGB1BP1/SDC4/MACF1/LAMA3/ROCK1/S100A10/RAC1	15
BP	GO:0010594	regulation of endothelial cell migration	23/482	232/18614	4.05537e-08	6.23688e-06	5.10344e-06	ETS1/HIF1A/JUP/GADD45A/TMSB4X/WNT7A/ZNF580/EDN1/PLK2/MET/ATP5F1B/ADAMTS9/EPHA2/MAP2K3/CD40/HDAC9/EMC10/ITGB1BP1/HDAC7/ADAM17/ANXA3/HMOX1/RAC1	23
BP	GO:0043534	blood vessel endothelial cell migration	20/482	179/18614	4.31561e-08	6.41587e-06	5.2499e-06	ETS1/HIF1A/APOA1/JUP/GADD45A/TMSB4X/PLK2/ATP5F1B/EPHA2/EFNB2/MAP2K3/MYH9/CD40/HDAC9/ITGB1BP1/CYP1B1/HDAC7/ADAM17/HMOX1/ITGB1	20
BP	GO:0150115	cell-substrate junction organization	15/482	103/18614	6.42158e-08	9.2388e-06	7.55981e-06	PLEC/VCL/CTTN/SMAD3/MAP4K4/RHOD/DST/ITGA2/ITGB1BP1/SDC4/MACF1/LAMA3/ROCK1/S100A10/RAC1	15
BP	GO:0007160	cell-matrix adhesion	23/482	239/18614	7.03085e-08	9.79925e-06	8.01841e-06	ITGAV/PPFIA1/VCL/CTTN/SMAD3/MAP4K4/BCAM/JUP/RHOD/PLAU/ITGA3/ZYX/ADAMTS9/CDKN2A/ITGA2/ITGB1BP1/SDC4/MACF1/ROCK1/ITGB1/S100A10/CDK6/RAC1	23
BP	GO:0016032	viral process	32/482	426/18614	7.82102e-08	1.05702e-05	8.64928e-06	ITGAV/CLDN1/CD55/MGAT4B/TRIM28/CLDN6/CHMP4C/BCL2L1/ST3GAL1/NECTIN2/CAV2/EPHA2/EFNB2/SLC20A2/VCP/MGAT1/TNIP1/CSNK1A1/PRMT1/ITGA2/HMGA2/GSK3A/AXL/PTX3/RSF1/TRIM25/PKN2/EGFR/ITGB1/LARP1/SRPK1/LDLR	32
BP	GO:0043254	regulation of protein-containing complex assembly	31/482	409/18614	1.02584e-07	1.34566e-05	1.10111e-05	ARPC2/SVIL/ARPC5L/CTTN/COTL1/MYADM/VDAC2/RHOC/VASP/TMSB4X/RIOK3/CLDN7/PFN1/MET/MSN/CDC42/FBLIM1/MAP1B/RAP1B/VCP/SNX9/CSNK1A1/HSF1/CDC42EP2/GRB2/OCLN/TMOD1/STUB1/BAK1/EIF4G1/RAC1	31
BP	GO:0010811	positive regulation of cell-substrate adhesion	16/482	125/18614	1.48695e-07	1.8948e-05	1.55046e-05	ARPC2/SMAD3/MAP4K4/MYADM/APOA1/JUP/ITGA3/CDC42/FLNA/ITGB1BP1/CRK/SDC4/ROCK1/S100A10/CDK6/RAC1	16
BP	GO:0010810	regulation of cell-substrate adhesion	21/482	222/18614	3.48288e-07	4.3149e-05	3.53074e-05	ARPC2/VCL/SMAD3/MAP4K4/MYADM/ACTN4/APOA1/JUP/PLAU/ITGA3/CDC42/FLNA/CDKN2A/ITGB1BP1/CRK/SDC4/MACF1/ROCK1/S100A10/CDK6/RAC1	21
BP	GO:0001885	endothelial cell development	11/482	63/18614	5.72136e-07	6.89656e-05	5.64323e-05	EZR/CLDN1/VCL/MYADM/MET/MSN/RAP1B/F2RL1/CLIC4/TJP1/ROCK1	11
BP	GO:0002064	epithelial cell development	20/482	210/18614	5.94144e-07	6.97338e-05	5.70609e-05	PLEC/EZR/SPINT2/CLDN1/VCL/MYADM/HIF1A/WNT7A/MET/MSN/RAP1B/EPHA2/FAT1/F2RL1/GSK3A/CLIC4/TMOD1/TJP1/ROCK1/CDK6	20
BP	GO:0046685	response to arsenic-containing substance	8/482	32/18614	1.16104e-06	0.000132775	0.000108646	SLC38A2/GCLC/VCP/HSF1/CYP1B1/ZFAND1/PPIF/HMOX1	8
BP	GO:0007264	small GTPase mediated signal transduction	32/482	483/18614	1.28122e-06	0.000142856	0.000116894	ARHGAP29/ITGAV/MAP4K4/RHOC/APOA1/RHOD/HRAS/CDC42SE1/ARHGDIA/KPNB1/PLK2/MET/ITGA3/CDC42/RHOF/RAP1B/RALBP1/CDKN2A/F2RL1/RAP2B/WASF2/GRB2/CRK/TRIO/KRAS/RND3/ROCK1/ARHGAP21/HMOX1/ITGB1/EPS8L1/RAC1	32
BP	GO:0032535	regulation of cellular component size	26/482	354/18614	2.0006e-06	0.000217626	0.000178076	EZR/ARPC2/SVIL/ARPC5L/CTTN/COTL1/MYADM/PPP1CA/VASP/TMSB4X/WNT7A/EDN1/PFN1/SLC12A2/MSN/MAP1B/SNX9/F2RL1/CDC42EP2/GRB2/TMOD1/MACF1/NRCAM/CDH1/RAC1/AP2M1	26
BP	GO:0007265	Ras protein signal transduction	25/482	333/18614	2.1265e-06	0.000221237	0.000181031	ARHGAP29/MAP4K4/APOA1/RHOD/HRAS/CDC42SE1/ARHGDIA/KPNB1/PLK2/MET/ITGA3/CDC42/RAP1B/RALBP1/CDKN2A/F2RL1/RAP2B/WASF2/GRB2/CRK/KRAS/ROCK1/ITGB1/EPS8L1/RAC1	25
BP	GO:0048041	focal adhesion assembly	12/482	86/18614	2.133e-06	0.000221237	0.000181031	VCL/CTTN/SMAD3/MAP4K4/RHOD/ITGA2/ITGB1BP1/SDC4/MACF1/ROCK1/S100A10/RAC1	12
BP	GO:0046718	viral entry into host cell	16/482	153/18614	2.34912e-06	0.000238116	0.000194842	ITGAV/CLDN1/CD55/CLDN6/NECTIN2/CAV2/EPHA2/EFNB2/SLC20A2/ITGA2/AXL/PTX3/TRIM25/EGFR/ITGB1/LDLR	16
BP	GO:0035633	maintenance of blood-brain barrier	8/482	35/18614	2.4265e-06	0.000240493	0.000196788	CLDN1/VCL/SLC12A2/LSR/MBP/OCLN/TJP1/ITGB1	8
BP	GO:0032271	regulation of protein polymerization	18/482	191/18614	2.52245e-06	0.000244568	0.000200122	ARPC2/SVIL/ARPC5L/CTTN/COTL1/MYADM/VDAC2/VASP/TMSB4X/PFN1/MET/MAP1B/SNX9/CDC42EP2/GRB2/OCLN/TMOD1/RAC1	18
BP	GO:0051894	positive regulation of focal adhesion assembly	7/482	26/18614	3.20754e-06	0.000286669	0.000234572	SMAD3/MAP4K4/ITGB1BP1/SDC4/ROCK1/S100A10/RAC1	7
BP	GO:0007043	cell-cell junction assembly	16/482	157/18614	3.29898e-06	0.000286669	0.000234572	CLDN1/VCL/RHOC/JUP/CLDN6/CDH6/CLDN7/LSR/EPHA2/PARD3/OCLN/HDAC7/TJP1/ROCK1/PKN2/CDH1	16
BP	GO:0051258	protein polymerization	22/482	276/18614	3.31049e-06	0.000286669	0.000234572	ARPC2/UBE2S/SVIL/ARPC5L/CTTN/COTL1/MYADM/VDAC2/VASP/TMSB4X/PFN1/MET/MAP1B/DIAPH1/SNX9/SPIRE1/UBE2K/CDC42EP2/GRB2/OCLN/TMOD1/RAC1	22
BP	GO:0031334	positive regulation of protein-containing complex assembly	18/482	195/18614	3.38947e-06	0.000286669	0.000234572	ARPC2/CTTN/RHOC/VASP/PFN1/MET/MSN/MAP1B/RAP1B/VCP/SNX9/CDC42EP2/GRB2/OCLN/STUB1/BAK1/EIF4G1/RAC1	18
BP	GO:1900024	regulation of substrate adhesion-dependent cell spreading	10/482	61/18614	3.40919e-06	0.000286669	0.000234572	ARPC2/MYADM/ACTN4/APOA1/CDC42/FLNA/ITGB1BP1/CRK/S100A10/RAC1	10
BP	GO:0043536	positive regulation of blood vessel endothelial cell migration	11/482	75/18614	3.44095e-06	0.000286669	0.000234572	ETS1/HIF1A/TMSB4X/PLK2/ATP5F1B/MAP2K3/CD40/HDAC9/HDAC7/ADAM17/HMOX1	11
BP	GO:0019058	viral life cycle	24/482	320/18614	3.45639e-06	0.000286669	0.000234572	ITGAV/CLDN1/CD55/TRIM28/CLDN6/CHMP4C/NECTIN2/CAV2/EPHA2/EFNB2/SLC20A2/VCP/TNIP1/ITGA2/HMGA2/AXL/PTX3/TRIM25/PKN2/EGFR/ITGB1/LARP1/SRPK1/LDLR	24
BP	GO:0045785	positive regulation of cell adhesion	31/482	482/18614	3.47088e-06	0.000286669	0.000234572	ITGAV/IGFBP2/CD47/ARPC2/ETS1/SMAD3/MAP4K4/MYADM/CD55/HLA-E/APOA1/JUP/RHOD/ITGA3/CDC42/JAK1/RIPK2/EFNB2/FLNA/ITGA2/LYN/ITGB1BP1/CRK/SDC4/TJP1/PNP/ROCK1/EFNB1/S100A10/CDK6/RAC1	31
BP	GO:0032233	positive regulation of actin filament bundle assembly	10/482	62/18614	3.97184e-06	0.000312639	0.000255823	CD47/SMAD3/RHOC/APOA1/PFN1/CDC42/ITGB1BP1/SDC4/S100A10/RAC1	10
BP	GO:0061028	establishment of endothelial barrier	9/482	49/18614	3.97424e-06	0.000312639	0.000255823	EZR/CLDN1/VCL/MYADM/MSN/RAP1B/F2RL1/TJP1/ROCK1	9
BP	GO:1990778	protein localization to cell periphery	25/482	345/18614	3.99561e-06	0.000312639	0.000255823	EZR/PPFIA1/MYADM/KIF5B/JUP/HRAS/BCL2L1/ITGA3/EPHA2/FLNA/EHD1/ZDHHC3/MISP/LYPLA1/ITGB1BP1/MACF1/ROCK1/MAL/EGFR/HECTD1/ITGB1/CDH1/TSPAN14/S100A10/AP2M1	25
BP	GO:1903729	regulation of plasma membrane organization	6/482	18/18614	4.16326e-06	0.00031929	0.000261265	ANXA2/PLEKHM2/MYH9/ASAP1/AHNAK/S100A10	6
BP	GO:0044409	entry into host	16/482	160/18614	4.22379e-06	0.00031929	0.000261265	ITGAV/CLDN1/CD55/CLDN6/NECTIN2/CAV2/EPHA2/EFNB2/SLC20A2/ITGA2/AXL/PTX3/TRIM25/EGFR/ITGB1/LDLR	16
BP	GO:0043297	apical junction assembly	11/482	77/18614	4.48033e-06	0.000333038	0.000272514	CLDN1/VCL/RHOC/CLDN6/CLDN7/EPHA2/PARD3/OCLN/TJP1/ROCK1/PKN2	11
BP	GO:0030041	actin filament polymerization	16/482	162/18614	4.96307e-06	0.000362874	0.000296928	ARPC2/SVIL/ARPC5L/CTTN/COTL1/MYADM/VASP/TMSB4X/PFN1/DIAPH1/SNX9/SPIRE1/CDC42EP2/GRB2/TMOD1/RAC1	16
BP	GO:0090066	regulation of anatomical structure size	31/482	492/18614	5.26815e-06	0.000378967	0.000310096	EZR/ARPC2/SVIL/ARPC5L/CTTN/COTL1/MYADM/PPP1CA/VASP/ATP2B1/TMSB4X/WNT7A/EDN1/PFN1/SLC12A2/GCLM/MSN/GCLC/MAP1B/SNX9/F2RL1/CDC42EP2/ITGB1BP1/GRB2/TMOD1/MACF1/ROCK1/NRCAM/CDH1/RAC1/AP2M1	31
BP	GO:0051496	positive regulation of stress fiber assembly	9/482	52/18614	6.64349e-06	0.000467935	0.000382896	CD47/SMAD3/RHOC/APOA1/CDC42/ITGB1BP1/SDC4/S100A10/RAC1	9
BP	GO:0044000	movement in host	17/482	185/18614	6.71477e-06	0.000467935	0.000382896	ITGAV/CLDN1/CD55/CLDN6/CHMP4C/NECTIN2/CAV2/EPHA2/EFNB2/SLC20A2/ITGA2/AXL/PTX3/TRIM25/EGFR/ITGB1/LDLR	17
BP	GO:0007266	Rho protein signal transduction	14/482	130/18614	7.10615e-06	0.000487591	0.00039898	ARHGAP29/APOA1/RHOD/CDC42SE1/ARHGDIA/MET/ITGA3/CDC42/RALBP1/F2RL1/ROCK1/ITGB1/EPS8L1/RAC1	14
BP	GO:0051701	biological process involved in interaction with host	18/482	206/18614	7.32629e-06	0.000495079	0.000405107	ITGAV/CLDN1/CD55/CLDN6/CHMP4C/BCL2L1/NECTIN2/CAV2/EPHA2/EFNB2/SLC20A2/ITGA2/AXL/PTX3/TRIM25/EGFR/ITGB1/LDLR	18
BP	GO:0071243	cellular response to arsenic-containing substance	6/482	20/18614	8.31752e-06	0.000553674	0.000453053	SLC38A2/VCP/HSF1/ZFAND1/PPIF/HMOX1	6
BP	GO:0007249	I-kappaB kinase/NF-kappaB signaling	22/482	293/18614	8.64686e-06	0.000567132	0.000464066	BRD4/TRAF4/DDX21/RHOC/RIOK3/EDN1/MTDH/PLK2/S100A4/S100A13/RIPK2/INAVA/FLNA/TNIP1/F2RL1/CARD19/RELB/CD40/TLE1/ROCK1/TRIM25/HMOX1	22
BP	GO:0042176	regulation of protein catabolic process	25/482	361/18614	8.81133e-06	0.000569544	0.00046604	EZR/SH3RF1/SMAD3/LAPTM4B/ODC1/ANXA2/DDA1/PLK2/MSN/GCLC/HGS/VCP/FLNA/SNX9/CSNK1A1/RNF19A/UBE2K/GSK3A/ROCK1/STUB1/EGFR/HECTD1/CDH1/USP7/LDLR	25
BP	GO:0010821	regulation of mitochondrion organization	15/482	151/18614	9.10976e-06	0.000580422	0.00047494	PRELID1/CTTN/HIF1A/BCL2L1/GCLC/RALBP1/SPIRE1/PDCD5/GSK3A/CHCHD10/PARL/MCU/CSNK2A2/PPIF/BAK1	15
BP	GO:0043535	regulation of blood vessel endothelial cell migration	15/482	152/18614	9.87135e-06	0.000620087	0.000507397	ETS1/HIF1A/JUP/GADD45A/TMSB4X/PLK2/ATP5F1B/EPHA2/MAP2K3/CD40/HDAC9/ITGB1BP1/HDAC7/ADAM17/HMOX1	15
BP	GO:0034446	substrate adhesion-dependent cell spreading	12/482	100/18614	1.05625e-05	0.000650536	0.000532312	ITGAV/ARPC2/MYADM/ACTN4/APOA1/CDC42/FLNA/AXL/ITGB1BP1/CRK/S100A10/RAC1	12
BP	GO:0045862	positive regulation of proteolysis	25/482	365/18614	1.06478e-05	0.000650536	0.000532312	PRELID1/SH3RF1/SMAD3/ANXA2/DDA1/GCLC/RIPK2/ASPH/VCP/SNX9/TNIP1/CSNK1A1/RNF19A/HSF1/MYH9/AURKAIP1/MTCH1/LYN/PDCD5/MBP/GSK3A/STUB1/BAK1/HECTD1/S100A10	25
BP	GO:0008154	actin polymerization or depolymerization	17/482	192/18614	1.10025e-05	0.000663126	0.000542615	ARPC2/SVIL/ARPC5L/CTTN/COTL1/MYADM/VASP/TMSB4X/PFN1/DIAPH1/SNX9/F2RL1/SPIRE1/CDC42EP2/GRB2/TMOD1/RAC1	17
BP	GO:0150117	positive regulation of cell-substrate junction organization	7/482	31/18614	1.14618e-05	0.000681596	0.000557728	SMAD3/MAP4K4/ITGB1BP1/SDC4/ROCK1/S100A10/RAC1	7
BP	GO:0001954	positive regulation of cell-matrix adhesion	9/482	56/18614	1.24814e-05	0.00073246	0.000599348	SMAD3/MAP4K4/JUP/ITGB1BP1/SDC4/ROCK1/S100A10/CDK6/RAC1	9
BP	GO:0033627	cell adhesion mediated by integrin	11/482	87/18614	1.48828e-05	0.000851597	0.000696834	ITGAV/PLAU/ITGA3/EPHA2/ITGA2/LYN/ITGB1BP1/CRK/CYP1B1/ADAM17/ITGB1	11
BP	GO:1900026	positive regulation of substrate adhesion-dependent cell spreading	8/482	44/18614	1.48934e-05	0.000851597	0.000696834	ARPC2/MYADM/APOA1/CDC42/FLNA/CRK/S100A10/RAC1	8
BP	GO:0051656	establishment of organelle localization	28/482	445/18614	1.54496e-05	0.000872221	0.00071371	EZR/YWHAZ/CDR2L/ACTN4/HIF1A/KIF5B/KPNB1/CHMP4C/NECTIN2/CDC42/S100A13/MAP1B/HGS/EIF6/MYH9/SPIRE1/RAB6A/PARD3/LYN/MISP/MYO6/SDC4/ARHGAP21/LIMK2/HMOX1/ITGB1/UCHL1/GAB2	28
BP	GO:1901214	regulation of neuron death	23/482	327/18614	1.56791e-05	0.000874107	0.000715254	SLC7A11/UBE2M/HDGF/HIF1A/CAPN2/HRAS/CLCF1/SNCG/BCL2L1/GCLM/SET/RRAS2/GCLC/EFNB2/HSF1/GSK3A/AXL/TFAP2A/KRAS/ROCK1/HMOX1/EIF4G1/DNAJC5	23
BP	GO:0032273	positive regulation of protein polymerization	11/482	88/18614	1.66183e-05	0.000915033	0.000748742	ARPC2/CTTN/VASP/PFN1/MET/MAP1B/SNX9/CDC42EP2/GRB2/OCLN/RAC1	11
BP	GO:0030032	lamellipodium assembly	10/482	73/18614	1.78006e-05	0.000968178	0.000792229	ARPC2/VCL/AKIRIN1/RHOD/CDC42/EPHA2/WASF2/OCLN/ITGB1/RAC1	10
BP	GO:0072659	protein localization to plasma membrane	21/482	285/18614	1.83356e-05	0.000985262	0.000806208	EZR/PPFIA1/KIF5B/JUP/BCL2L1/ITGA3/EPHA2/FLNA/EHD1/ZDHHC3/LYPLA1/ITGB1BP1/MACF1/ROCK1/EGFR/HECTD1/ITGB1/CDH1/TSPAN14/S100A10/AP2M1	21
BP	GO:0001952	regulation of cell-matrix adhesion	13/482	125/18614	2.19273e-05	0.00116424	0.000952657	VCL/SMAD3/MAP4K4/JUP/PLAU/CDKN2A/ITGB1BP1/SDC4/MACF1/ROCK1/S100A10/CDK6/RAC1	13
BP	GO:0097581	lamellipodium organization	11/482	91/18614	2.29189e-05	0.00120257	0.000984021	ARPC2/VCL/CTTN/AKIRIN1/RHOD/CDC42/EPHA2/WASF2/OCLN/ITGB1/RAC1	11
BP	GO:0034113	heterotypic cell-cell adhesion	9/482	61/18614	2.54788e-05	0.00132134	0.00108121	ITGAV/CD47/MYADM/APOA1/JUP/MBP/DSG2/ITGB1/NRCAM	9
BP	GO:0001704	formation of primary germ layer	13/482	127/18614	2.59911e-05	0.00133242	0.00109027	TXNRD1/ITGAV/SMAD3/LAMB3/ITGA3/EPHA2/ITGA2/HMGA2/RTF1/GRB2/DUSP5/LAMA3/ITGB1	13
BP	GO:1904375	regulation of protein localization to cell periphery	13/482	128/18614	2.82594e-05	0.00143224	0.00117195	EZR/PPFIA1/KIF5B/HRAS/BCL2L1/ITGA3/EPHA2/MISP/LYPLA1/EGFR/HECTD1/ITGB1/AP2M1	13
BP	GO:0008637	apoptotic mitochondrial changes	12/482	111/18614	3.06757e-05	0.0015213	0.00124483	PRELID1/VDAC2/BCL2L1/GCLM/GCLC/TIMM50/PDCD5/GSK3A/CHCHD10/PARL/PPIF/BAK1	12
BP	GO:0042542	response to hydrogen peroxide	13/482	129/18614	3.06989e-05	0.0015213	0.00124483	PAWR/FOSL1/CAPN2/ZNF580/EDN1/MET/HSF1/AXL/CRK/CYP1B1/PPIF/BAK1/HMOX1	13
BP	GO:0030833	regulation of actin filament polymerization	13/482	130/18614	3.33203e-05	0.00161898	0.00132476	ARPC2/SVIL/ARPC5L/CTTN/COTL1/MYADM/VASP/TMSB4X/PFN1/SNX9/CDC42EP2/GRB2/TMOD1	13
BP	GO:0007229	integrin-mediated signaling pathway	12/482	112/18614	3.35648e-05	0.00161898	0.00132476	ITGAV/CD47/APOA1/DST/ITGA3/CDC42/ZYX/FLNA/MYH9/ITGA2/ITGB1BP1/ITGB1	12
BP	GO:0008064	regulation of actin polymerization or depolymerization	14/482	149/18614	3.3759e-05	0.00161898	0.00132476	ARPC2/SVIL/ARPC5L/CTTN/COTL1/MYADM/VASP/TMSB4X/PFN1/SNX9/F2RL1/CDC42EP2/GRB2/TMOD1	14
BP	GO:0050808	synapse organization	28/482	466/18614	3.53603e-05	0.00167774	0.00137284	SLC7A11/EZR/PPFIA1/YWHAZ/CTTN/DBN1/CDH6/WNT7A/SNCG/PFN1/ITGA3/CDC42/MAP1B/RAP1B/EFNB2/VCP/FLNA/TNC/ASAP1/CHCHD10/AFG3L2/WASF2/CRK/ROCK1/ITGB1/NRCAM/CDH1/EIF4G1	28
BP	GO:0051893	regulation of focal adhesion assembly	9/482	64/18614	3.77785e-05	0.00175513	0.00143616	VCL/SMAD3/MAP4K4/ITGB1BP1/SDC4/MACF1/ROCK1/S100A10/RAC1	9
BP	GO:0090109	regulation of cell-substrate junction assembly	9/482	64/18614	3.77785e-05	0.00175513	0.00143616	VCL/SMAD3/MAP4K4/ITGB1BP1/SDC4/MACF1/ROCK1/S100A10/RAC1	9
BP	GO:0006898	receptor-mediated endocytosis	19/482	256/18614	4.12808e-05	0.00189807	0.00155313	ITGAV/EZR/CLTB/PDLIM7/CTTN/ANXA2/CAV2/HGS/ANKRD13D/EFNB2/SNX9/FOLR1/AP2S1/GRB2/ITGB1/ITSN2/RAC1/LDLR/AP2M1	19
BP	GO:0030832	regulation of actin filament length	14/482	152/18614	4.21259e-05	0.00191716	0.00156875	ARPC2/SVIL/ARPC5L/CTTN/COTL1/MYADM/VASP/TMSB4X/PFN1/SNX9/F2RL1/CDC42EP2/GRB2/TMOD1	14
BP	GO:0045765	regulation of angiogenesis	23/482	349/18614	4.36225e-05	0.00195354	0.00159852	ETS1/HHEX/HIF1A/JUP/GADD45A/MTDH/SLC12A2/PLK2/JAK1/AGO2/HGS/ADAMTS9/EPHA2/EPN1/CD40/HMGA2/EMC10/CYP1B1/TJP1/ROCK1/ANXA3/HMOX1/ITGB1	23
BP	GO:0070997	neuron death	24/482	373/18614	4.38014e-05	0.00195354	0.00159852	SLC7A11/TNFRSF21/UBE2M/HDGF/HIF1A/CAPN2/HRAS/CLCF1/SNCG/BCL2L1/GCLM/SET/RRAS2/GCLC/EFNB2/HSF1/GSK3A/AXL/TFAP2A/KRAS/ROCK1/HMOX1/EIF4G1/DNAJC5	24
BP	GO:0120193	tight junction organization	10/482	81/18614	4.47476e-05	0.00196784	0.00161022	PLEC/CLDN1/CLDN6/CLDN7/LSR/EPHA2/PARD3/OCLN/TJP1/ROCK1	10
BP	GO:0001701	in utero embryonic development	25/482	398/18614	4.52025e-05	0.00196784	0.00161022	SPINT2/SMAD3/FOSL1/HIF1A/TRIM28/DBN1/CAPN2/SOX15/EDN1/SPINT1/BCL2L1/SBDS/MGAT1/PRMT1/EPN1/RBBP6/MYH9/MAFG/TM4SF1/RTF1/SLC39A1/GRB2/EGFR/HECTD1/ITGB1	25
BP	GO:0006909	phagocytosis	18/482	236/18614	4.5885e-05	0.00196784	0.00161022	ITGAV/CD47/ANXA11/APOA1/CDC42SE1/MET/CDC42/F2RL1/MYH9/ITGA2/LYN/AXL/PTX3/ANXA3/LYAR/ITGB1/RAC1/LDLR	18
BP	GO:0043122	regulation of I-kappaB kinase/NF-kappaB signaling	19/482	258/18614	4.58869e-05	0.00196784	0.00161022	BRD4/TRAF4/DDX21/RHOC/RIOK3/MTDH/PLK2/S100A4/S100A13/RIPK2/INAVA/FLNA/TNIP1/F2RL1/CARD19/CD40/TLE1/TRIM25/HMOX1	19
BP	GO:0071887	leukocyte apoptotic process	12/482	117/18614	5.18333e-05	0.00220141	0.00180134	SLC7A11/TNFRSF21/PRELID1/HIF1A/BCL2L1/ST3GAL1/NOC2L/CDKN2A/LYN/AXL/ADAM17/BAK1	12
BP	GO:1905475	regulation of protein localization to membrane	15/482	175/18614	5.23205e-05	0.00220141	0.00180134	SLC7A11/EZR/PPFIA1/KIF5B/HRAS/BCL2L1/ITGA3/EPHA2/PDCD5/LYPLA1/ITGB1BP1/EGFR/HECTD1/ITGB1/AP2M1	15
BP	GO:0007369	gastrulation	16/482	196/18614	5.36625e-05	0.00223677	0.00183028	TXNRD1/ITGAV/SMAD3/MYADM/APOA1/LAMB3/ITGA3/EPHA2/ITGA2/HMGA2/MBP/RTF1/GRB2/DUSP5/LAMA3/ITGB1	16
BP	GO:0035023	regulation of Rho protein signal transduction	10/482	83/18614	5.53342e-05	0.0022851	0.00186982	APOA1/CDC42SE1/ARHGDIA/MET/ITGA3/RALBP1/F2RL1/ITGB1/EPS8L1/RAC1	10
BP	GO:1901342	regulation of vasculature development	23/482	355/18614	5.66682e-05	0.00231284	0.00189252	ETS1/HHEX/HIF1A/JUP/GADD45A/MTDH/SLC12A2/PLK2/JAK1/AGO2/HGS/ADAMTS9/EPHA2/EPN1/CD40/HMGA2/EMC10/CYP1B1/TJP1/ROCK1/ANXA3/HMOX1/ITGB1	23
BP	GO:0032388	positive regulation of intracellular transport	16/482	197/18614	5.7043e-05	0.00231284	0.00189252	EZR/SMAD3/ANXA2/TRIM28/JUP/HRAS/MSN/FLNA/EHD1/PDCD5/GSK3A/ITGB1BP1/ZFAND1/CSNK2A2/CDH1/UBE2J2	16
BP	GO:0045446	endothelial cell differentiation	12/482	119/18614	6.12508e-05	0.00246107	0.00201381	EZR/CLDN1/VCL/MYADM/MET/MSN/RAP1B/F2RL1/FSTL1/CLIC4/TJP1/ROCK1	12
BP	GO:0007006	mitochondrial membrane organization	12/482	120/18614	6.64895e-05	0.00264771	0.00216653	TOMM40/VDAC2/BCL2L1/GCLC/TIMM50/PDCD5/GSK3A/CHCHD10/AFG3L2/PPIF/BAK1/TOMM5	12
BP	GO:0150116	regulation of cell-substrate junction organization	9/482	69/18614	6.93425e-05	0.00273688	0.0022395	VCL/SMAD3/MAP4K4/ITGB1BP1/SDC4/MACF1/ROCK1/S100A10/RAC1	9
BP	GO:0044403	biological process involved in symbiotic interaction	21/482	313/18614	7.21529e-05	0.00282282	0.00230983	ITGAV/CLDN1/CD55/CLDN6/CHMP4C/BCL2L1/NECTIN2/CAV2/CDC42/EPHA2/EFNB2/SLC20A2/F2RL1/ITGA2/HMGA2/AXL/PTX3/TRIM25/EGFR/ITGB1/LDLR	21
BP	GO:1903076	regulation of protein localization to plasma membrane	11/482	103/18614	7.31266e-05	0.00283604	0.00232064	EZR/PPFIA1/KIF5B/BCL2L1/ITGA3/EPHA2/LYPLA1/EGFR/HECTD1/ITGB1/AP2M1	11
BP	GO:0009170	purine deoxyribonucleoside monophosphate metabolic process	4/482	10/18614	8.23725e-05	0.0031609	0.00258647	NT5C/PNP/ADK/NT5C2	4
BP	GO:0001778	plasma membrane repair	6/482	29/18614	8.36293e-05	0.0031609	0.00258647	ANXA2/CHMP4C/MYH9/AHNAK/MYOF/S100A10	6
BP	GO:0010592	positive regulation of lamellipodium assembly	6/482	29/18614	8.36293e-05	0.0031609	0.00258647	ARPC2/AKIRIN1/CDC42/WASF2/OCLN/RAC1	6
BP	GO:0006413	translational initiation	12/482	123/18614	8.45907e-05	0.00317037	0.00259421	EIF5/PPP1CA/EIF1AX/BZW1/AGO2/RPS5/EIF6/RPS6KB2/EIF5B/EIF4G1/LARP1/EIF3J	12
BP	GO:0007163	establishment or maintenance of cell polarity	17/482	226/18614	8.79817e-05	0.00326999	0.00267572	SPINT2/WWC1/WNT7A/DST/MSN/CDC42/MAP1B/RAP1B/FAT1/MYH9/PARD3/MISP/CRK/CLIC4/ROCK1/ITGB1/RAC1	17
BP	GO:0000302	response to reactive oxygen species	16/482	205/18614	9.1554e-05	0.00336129	0.00275044	PAWR/FOSL1/HIF1A/CAPN2/ZNF580/EDN1/MET/HSF1/AXL/CRK/CYP1B1/SESN2/PPIF/EGFR/BAK1/HMOX1	16
BP	GO:0010591	regulation of lamellipodium assembly	7/482	42/18614	9.19456e-05	0.00336129	0.00275044	ARPC2/AKIRIN1/CDC42/EPHA2/WASF2/OCLN/RAC1	7
BP	GO:0051098	regulation of binding	23/482	369/18614	0.000101595	0.00368387	0.00301439	SMAD3/ANXA2/PPP1CA/TRIM28/TMSB4X/CEBPG/GTPBP4/MET/CDC42/RIPK2/CSNK1A1/HSF1/ITGA2/HMGA2/ITGB1BP1/CRK/ROCK1/STUB1/RSF1/HMOX1/LARP6/EIF4G1/S100A10	23
BP	GO:0034332	adherens junction organization	8/482	57/18614	0.000103445	0.0037207	0.00304453	PLEC/VCL/CDH6/CDC42/INAVA/EFNB2/TJP1/CDH1	8
BP	GO:2000106	regulation of leukocyte apoptotic process	10/482	90/18614	0.000110774	0.00395243	0.00323414	SLC7A11/PRELID1/HIF1A/BCL2L1/ST3GAL1/NOC2L/CDKN2A/LYN/AXL/ADAM17	10
BP	GO:0120034	positive regulation of plasma membrane bounded cell projection assembly	11/482	109/18614	0.000122433	0.00433375	0.00354617	ARPC2/AKIRIN1/HRAS/PFN1/CDC42/F2RL1/CDC42EP2/WASF2/OCLN/EPS8L1/RAC1	11
BP	GO:0006839	mitochondrial transport	15/482	189/18614	0.000125113	0.00439372	0.00359524	TOMM40/VDAC2/BCL2L1/TIMM17A/GCLC/TIMM50/PDCD5/GSK3A/CHCHD10/PARL/CSNK2A2/PPIF/BAK1/TOMM5/UBE2J2	15
BP	GO:2001234	negative regulation of apoptotic signaling pathway	17/482	233/18614	0.000127634	0.00444724	0.00363903	ITGAV/PRELID1/SH3RF1/CTTN/VDAC2/HIF1A/BCL2L1/GCLM/GCLC/NOC2L/PEA15/URI1/PARL/CSNK2A2/PPIF/BAK1/HMOX1	17
BP	GO:0031099	regeneration	15/482	190/18614	0.000132679	0.00456228	0.00373316	CLDN1/AKIRIN1/WNT7A/SOX15/KLK6/MAP1B/FLNA/FOLR1/TNC/AXL/ANXA3/CSNK2A2/BAK1/HMOX1/PTPN12	15
BP	GO:0010822	positive regulation of mitochondrion organization	9/482	75/18614	0.000134004	0.00456228	0.00373316	HIF1A/RALBP1/SPIRE1/PDCD5/GSK3A/CHCHD10/MCU/PPIF/BAK1	9
BP	GO:0120192	tight junction assembly	9/482	75/18614	0.000134004	0.00456228	0.00373316	CLDN1/CLDN6/CLDN7/LSR/EPHA2/PARD3/OCLN/TJP1/ROCK1	9
BP	GO:0061564	axon development	27/482	479/18614	0.000141297	0.00477412	0.00390651	TNFRSF21/VCL/S100A6/CTTN/VASP/KIF5B/WNT7A/EDN1/MAP1B/EFNB2/FLNA/FOLR1/TNC/PARD3/MBP/AFG3L2/TRIO/LYPLA2/MACF1/FEZ2/ITGB1/EFNB1/NRCAM/UCHL1/B4GALT5/CDH1/RAC1	27
BP	GO:0019082	viral protein processing	6/482	32/18614	0.00014938	0.0050093	0.00409894	MGAT4B/ST3GAL1/MGAT1/CSNK1A1/PRMT1/GSK3A	6
BP	GO:0090201	negative regulation of release of cytochrome c from mitochondria	5/482	21/18614	0.000164593	0.00547823	0.00448266	PRELID1/BCL2L1/PARL/PPIF/BAK1	5
BP	GO:0051497	negative regulation of stress fiber assembly	6/482	33/18614	0.000178619	0.00585766	0.00479314	RHPN2/PPFIA1/PFN1/MET/WASF2/TJP1	6
BP	GO:1905476	negative regulation of protein localization to membrane	6/482	33/18614	0.000178619	0.00585766	0.00479314	PPFIA1/BCL2L1/LYPLA1/ITGB1BP1/HECTD1/AP2M1	6
BP	GO:0031532	actin cytoskeleton reorganization	11/482	114/18614	0.000182892	0.00595401	0.00487197	PLEC/EZR/CTTN/HRAS/ARHGDIA/CDC42/FLNA/MYH9/GRB2/MCU/TJP1	11
BP	GO:0070302	regulation of stress-activated protein kinase signaling cascade	15/482	196/18614	0.000186987	0.0060432	0.00494495	EZR/TRAF4/SH3RF1/MAP4K4/HRAS/GADD45A/WNT7A/RIPK2/INAVA/PRMT1/F2RL1/LYN/CRK/EGFR/NCOR1	15
BP	GO:0022411	cellular component disassembly	27/482	488/18614	0.000190995	0.00612833	0.00501461	HMGA1/SVIL/CTTN/MAP4K4/WDR45B/HIF1A/PPP1CA/KIF5B/CHMP4C/SET/MAP1B/ASPH/VCP/GSPT1/F2RL1/EIF5A/HSF1/GSK3A/PARL/TMOD1/ZFAND1/WIPI2/CSNK2A2/BLCAP/ITGB1/ETF1/ATG4D	27
BP	GO:0043523	regulation of neuron apoptotic process	16/482	219/18614	0.000196986	0.0062309	0.00509854	UBE2M/HDGF/HIF1A/HRAS/CLCF1/BCL2L1/GCLM/SET/GCLC/GSK3A/AXL/TFAP2A/KRAS/ROCK1/HMOX1/DNAJC5	16
BP	GO:1901215	negative regulation of neuron death	16/482	219/18614	0.000196986	0.0062309	0.00509854	SLC7A11/HDGF/HIF1A/HRAS/CLCF1/BCL2L1/GCLM/SET/GCLC/HSF1/AXL/KRAS/ROCK1/HMOX1/EIF4G1/DNAJC5	16
BP	GO:0030010	establishment of cell polarity	13/482	155/18614	0.000202583	0.00631833	0.00517008	WWC1/WNT7A/MSN/CDC42/MAP1B/RAP1B/FAT1/MYH9/PARD3/MISP/CRK/ROCK1/ITGB1	13
BP	GO:0043524	negative regulation of neuron apoptotic process	13/482	155/18614	0.000202583	0.00631833	0.00517008	HDGF/HIF1A/HRAS/CLCF1/BCL2L1/GCLM/SET/GCLC/AXL/KRAS/ROCK1/HMOX1/DNAJC5	13
BP	GO:0031098	stress-activated protein kinase signaling cascade	17/482	245/18614	0.00023261	0.00720445	0.00589517	EZR/TRAF4/SH3RF1/SMAD3/MAP4K4/HRAS/GADD45A/WNT7A/RIPK2/INAVA/PRMT1/F2RL1/MAP2K3/LYN/CRK/EGFR/NCOR1	17
BP	GO:0003158	endothelium development	12/482	137/18614	0.000236072	0.00721151	0.00590094	EZR/CLDN1/VCL/MYADM/MET/MSN/RAP1B/F2RL1/FSTL1/CLIC4/TJP1/ROCK1	12
BP	GO:0061041	regulation of wound healing	12/482	137/18614	0.000236072	0.00721151	0.00590094	CLDN1/TNFRSF12A/SMAD3/ANXA2/HRAS/EDN1/PLAU/SLC12A2/F2RL1/CRK/OCLN/ITGB1	12
BP	GO:0030838	positive regulation of actin filament polymerization	7/482	49/18614	0.000250464	0.00759911	0.00621811	ARPC2/CTTN/VASP/PFN1/SNX9/CDC42EP2/GRB2	7
BP	GO:0010324	membrane invagination	8/482	65/18614	0.000263774	0.00794885	0.00650429	CDC42/HGS/SNX9/F2RL1/MYH9/SPIRE1/ITGA2/RAC1	8
BP	GO:0046328	regulation of JNK cascade	12/482	139/18614	0.000270142	0.00808613	0.00661662	TRAF4/SH3RF1/MAP4K4/HRAS/GADD45A/WNT7A/RIPK2/PRMT1/F2RL1/CRK/EGFR/NCOR1	12
BP	GO:0032232	negative regulation of actin filament bundle assembly	6/482	36/18614	0.000294159	0.00873084	0.00714417	RHPN2/PPFIA1/PFN1/MET/WASF2/TJP1	6
BP	GO:0097191	extrinsic apoptotic signaling pathway	16/482	227/18614	0.000295596	0.00873084	0.00714417	ITGAV/TNFRSF12A/SH3RF1/CTTN/SMAD3/ITM2C/PPP1CA/BCL2L1/GCLM/GCLC/PEA15/ZDHHC3/GSK3A/MAL/BAK1/HMOX1	16
BP	GO:0051056	regulation of small GTPase mediated signal transduction	19/482	298/18614	0.000301495	0.00884651	0.00723881	ARHGAP29/ITGAV/MAP4K4/APOA1/RHOD/CDC42SE1/ARHGDIA/MET/ITGA3/RHOF/RALBP1/F2RL1/CRK/TRIO/KRAS/ARHGAP21/ITGB1/EPS8L1/RAC1	19
BP	GO:0009162	deoxyribonucleoside monophosphate metabolic process	5/482	24/18614	0.000322445	0.00933834	0.00764126	UPP1/NT5C/PNP/ADK/NT5C2	5
BP	GO:1903077	negative regulation of protein localization to plasma membrane	5/482	24/18614	0.000322445	0.00933834	0.00764126	PPFIA1/BCL2L1/LYPLA1/HECTD1/AP2M1	5
BP	GO:0000910	cytokinesis	14/482	185/18614	0.000340532	0.00967371	0.00791568	PLEC/SVIL/ANXA11/RHOC/CHMP4C/BCL2L1/PLK2/CDC42/SNX9/MYH9/SPIRE1/ROCK1/PKN2/PRPF40A	14
BP	GO:0045766	positive regulation of angiogenesis	14/482	185/18614	0.000340532	0.00967371	0.00791568	ETS1/HIF1A/JUP/MTDH/JAK1/AGO2/CD40/HMGA2/EMC10/CYP1B1/TJP1/ANXA3/HMOX1/ITGB1	14
BP	GO:1904018	positive regulation of vasculature development	14/482	185/18614	0.000340532	0.00967371	0.00791568	ETS1/HIF1A/JUP/MTDH/JAK1/AGO2/CD40/HMGA2/EMC10/CYP1B1/TJP1/ANXA3/HMOX1/ITGB1	14
BP	GO:1902745	positive regulation of lamellipodium organization	6/482	37/18614	0.000343499	0.00969625	0.00793413	ARPC2/AKIRIN1/CDC42/WASF2/OCLN/RAC1	6
BP	GO:0050921	positive regulation of chemotaxis	12/482	143/18614	0.000350935	0.00984384	0.0080549	SMAD3/AKIRIN1/TMSB4X/ZNF580/EDN1/MET/F2RL1/S100A14/ITGA2/MCU/ADAM17/RAC1	12
BP	GO:0009158	ribonucleoside monophosphate catabolic process	4/482	14/18614	0.000361543	0.010078	0.00824651	UPP1/NT5C/PNP/NT5C2	4
BP	GO:0031579	membrane raft organization	5/482	25/18614	0.000394545	0.0109296	0.00894337	MYADM/ANXA2/CAV2/MAL/S100A10	5
BP	GO:0070830	bicellular tight junction assembly	8/482	69/18614	0.000399308	0.0109933	0.00899545	CLDN1/CLDN6/CLDN7/EPHA2/PARD3/OCLN/TJP1/ROCK1	8
BP	GO:2001233	regulation of apoptotic signaling pathway	22/482	381/18614	0.00041481	0.01135	0.00928735	ITGAV/PRELID1/TNFRSF12A/SH3RF1/CTTN/ITM2C/VDAC2/HIF1A/PPP1CA/BCL2L1/GCLM/GCLC/NOC2L/PEA15/URI1/EIF5A/PARL/MAL/CSNK2A2/PPIF/BAK1/HMOX1	22
BP	GO:1902904	negative regulation of supramolecular fiber organization	13/482	167/18614	0.000419424	0.0114063	0.0093334	RHPN2/PPFIA1/SVIL/MYADM/TMSB4X/PFN1/MET/MAP1B/WASF2/GMFB/TMOD1/TJP1/LDLR	13
BP	GO:1901890	positive regulation of cell junction assembly	10/482	106/18614	0.000427178	0.0115468	0.00944834	CLDN1/SMAD3/MAP4K4/WNT7A/EPHA2/ITGB1BP1/SDC4/ROCK1/S100A10/RAC1	10
BP	GO:0032386	regulation of intracellular transport	20/482	332/18614	0.000439922	0.0117021	0.00957543	EZR/WWC1/SMAD3/ANXA2/TRIM28/JUP/HRAS/MSN/MAP1B/FLNA/EHD1/PDCD5/GSK3A/ITGB1BP1/PARL/ZFAND1/CSNK2A2/CDH1/USP7/UBE2J2	20
BP	GO:0051604	protein maturation	20/482	332/18614	0.000439922	0.0117021	0.00957543	ANXA2/ERO1A/CAPN2/PLAU/KLK6/STOML2/RIPK2/ASPH/FLNA/ISCA1/MYH9/AFG3L2/PARL/GLRX3/ADAM17/STUB1/BAK1/TSPAN14/S100A10/PCSK7	20
BP	GO:0014823	response to activity	8/482	70/18614	0.000440796	0.0117021	0.00957543	SLC38A2/HIF1A/EDN1/GCLM/GCLC/CAB39/HSF1/ITGA2	8
BP	GO:0051402	neuron apoptotic process	17/482	259/18614	0.000443658	0.0117084	0.00958059	TNFRSF21/UBE2M/HDGF/HIF1A/HRAS/CLCF1/BCL2L1/GCLM/SET/GCLC/GSK3A/AXL/TFAP2A/KRAS/ROCK1/HMOX1/DNAJC5	17
BP	GO:1902743	regulation of lamellipodium organization	7/482	54/18614	0.000462038	0.0121217	0.0099188	ARPC2/AKIRIN1/CDC42/EPHA2/WASF2/OCLN/RAC1	7
BP	GO:0051403	stress-activated MAPK cascade	16/482	237/18614	0.000476643	0.0123728	0.0101242	EZR/TRAF4/SH3RF1/SMAD3/MAP4K4/HRAS/GADD45A/WNT7A/RIPK2/INAVA/PRMT1/F2RL1/MAP2K3/CRK/EGFR/NCOR1	16
BP	GO:1904376	negative regulation of protein localization to cell periphery	5/482	26/18614	0.000478177	0.0123728	0.0101242	PPFIA1/BCL2L1/LYPLA1/HECTD1/AP2M1	5
BP	GO:1901888	regulation of cell junction assembly	15/482	214/18614	0.00047993	0.0123728	0.0101242	CLDN1/VCL/SMAD3/MAP4K4/WNT7A/RAP1B/EPHA2/ITGB1BP1/SDC4/TJP1/MACF1/ROCK1/EIF4G1/S100A10/RAC1	15
BP	GO:0071229	cellular response to acid chemical	9/482	89/18614	0.00049307	0.0124598	0.0101955	PLEC/HNRNPAB/CAPN2/BCL2L1/GCLM/GCLC/HSF1/SESN2/EGFR	9
BP	GO:0043123	positive regulation of I-kappaB kinase/NF-kappaB signaling	14/482	192/18614	0.000495514	0.0124598	0.0101955	BRD4/DDX21/RHOC/MTDH/PLK2/S100A4/S100A13/RIPK2/INAVA/FLNA/F2RL1/CD40/TRIM25/HMOX1	14
BP	GO:0007009	plasma membrane organization	13/482	170/18614	0.000497275	0.0124598	0.0101955	PLEC/ANXA2/CHMP4C/PLEKHM2/CAV2/SNX9/FOLR1/MYH9/ASAP1/AHNAK/CLPTM1L/MYOF/S100A10	13
BP	GO:0007254	JNK cascade	13/482	170/18614	0.000497275	0.0124598	0.0101955	TRAF4/SH3RF1/SMAD3/MAP4K4/HRAS/GADD45A/WNT7A/RIPK2/PRMT1/F2RL1/CRK/EGFR/NCOR1	13
BP	GO:1903034	regulation of response to wounding	13/482	170/18614	0.000497275	0.0124598	0.0101955	CLDN1/TNFRSF12A/SMAD3/ANXA2/HRAS/EDN1/PLAU/SLC12A2/FLNA/F2RL1/CRK/OCLN/ITGB1	13
BP	GO:0032872	regulation of stress-activated MAPK cascade	14/482	193/18614	0.000521926	0.0129563	0.0106017	EZR/TRAF4/SH3RF1/MAP4K4/HRAS/GADD45A/WNT7A/RIPK2/INAVA/PRMT1/F2RL1/CRK/EGFR/NCOR1	14
BP	GO:0010639	negative regulation of organelle organization	21/482	362/18614	0.000524544	0.0129563	0.0106017	RHPN2/PRELID1/PPFIA1/SVIL/MYADM/TMSB4X/BCL2L1/PFN1/MET/GCLC/MAP1B/AURKAIP1/WASF2/GMFB/PARL/TMOD1/TJP1/FEZ2/LIMK2/PPIF/BAK1	21
BP	GO:0002262	myeloid cell homeostasis	13/482	171/18614	0.000525804	0.0129563	0.0106017	SLC7A11/ETS1/HIF1A/CEBPG/PRMT1/LYN/AXL/ADAM17/BAK1/LYAR/HMOX1/RHEX/CDK6	13
BP	GO:0032506	cytokinetic process	6/482	40/18614	0.000531166	0.0130165	0.010651	PLEC/ANXA11/CHMP4C/SNX9/MYH9/SPIRE1	6
BP	GO:1903829	positive regulation of protein localization	25/482	468/18614	0.000548439	0.0133663	0.0109372	EZR/SMAD3/HIF1A/TRIM28/KIF5B/JUP/HRAS/WNT7A/MSN/ITGA3/EPHA2/FLNA/F2RL1/PDCD5/GSK3A/ITGB1BP1/MCU/ZFAND1/CSNK2A2/SESN2/LIMK2/EGFR/ITGB1/CDH1/UBE2J2	25
BP	GO:0070304	positive regulation of stress-activated protein kinase signaling cascade	11/482	131/18614	0.000609085	0.0147637	0.0120806	TRAF4/SH3RF1/HRAS/GADD45A/WNT7A/RIPK2/INAVA/PRMT1/F2RL1/LYN/CRK	11
BP	GO:0050900	leukocyte migration	22/482	393/18614	0.000628879	0.0151611	0.0124058	PLEC/CD47/AKIRIN1/ZNF580/EDN1/SLC12A2/MSN/ITGA3/CDC42/SBDS/F2RL1/MYH9/S100A14/ITGA2/LYN/CRK/MCU/ADAM17/ROCK1/HMOX1/ITGB1/RAC1	22
BP	GO:0001706	endoderm formation	7/482	57/18614	0.000645309	0.0154735	0.0126615	ITGAV/LAMB3/HMGA2/RTF1/GRB2/DUSP5/LAMA3	7
BP	GO:0032436	positive regulation of proteasomal ubiquitin-dependent protein catabolic process	9/482	93/18614	0.000681319	0.0162496	0.0132966	SH3RF1/DDA1/GCLC/VCP/CSNK1A1/RNF19A/GSK3A/STUB1/HECTD1	9
BP	GO:0001836	release of cytochrome c from mitochondria	7/482	58/18614	0.000717778	0.016938	0.0138599	PRELID1/BCL2L1/TIMM50/PDCD5/PARL/PPIF/BAK1	7
BP	GO:0099024	plasma membrane invagination	7/482	58/18614	0.000717778	0.016938	0.0138599	CDC42/SNX9/F2RL1/MYH9/SPIRE1/ITGA2/RAC1	7
BP	GO:0090316	positive regulation of intracellular protein transport	12/482	155/18614	0.000725679	0.0170343	0.0139387	SMAD3/TRIM28/JUP/HRAS/FLNA/PDCD5/GSK3A/ITGB1BP1/ZFAND1/CSNK2A2/CDH1/UBE2J2	12
BP	GO:2001236	regulation of extrinsic apoptotic signaling pathway	12/482	156/18614	0.00076816	0.0179012	0.014648	ITGAV/TNFRSF12A/SH3RF1/CTTN/ITM2C/PPP1CA/BCL2L1/GCLM/GCLC/PEA15/MAL/HMOX1	12
BP	GO:0007596	blood coagulation	15/482	224/18614	0.000770634	0.0179012	0.014648	SLC7A11/VCL/ANXA2/EDN1/PLAU/TFPI2/FLNA/ANXA5/F2RL1/MYH9/CD40/RAP2B/ITGA2/LYN/AXL	15
BP	GO:0007409	axonogenesis	23/482	427/18614	0.000807395	0.0185798	0.0152032	VCL/S100A6/CTTN/VASP/KIF5B/WNT7A/EDN1/MAP1B/EFNB2/PARD3/MBP/AFG3L2/TRIO/LYPLA2/MACF1/FEZ2/ITGB1/EFNB1/NRCAM/UCHL1/B4GALT5/CDH1/RAC1	23
BP	GO:0009151	purine deoxyribonucleotide metabolic process	4/482	17/18614	0.000808179	0.0185798	0.0152032	NT5C/PNP/ADK/NT5C2	4
BP	GO:0001101	response to acid chemical	11/482	136/18614	0.000833087	0.0190542	0.0155914	PLEC/HNRNPAB/CAPN2/EDN1/BCL2L1/GCLM/GCLC/HSF1/LYN/SESN2/EGFR	11
BP	GO:0090559	regulation of membrane permeability	8/482	77/18614	0.000839444	0.0191016	0.0156302	LAPTM4B/VDAC2/BCL2L1/GCLC/GSK3A/CHCHD10/PPIF/BAK1	8
BP	GO:2000630	positive regulation of miRNA metabolic process	7/482	60/18614	0.000881975	0.0199676	0.0163388	ETS1/SMAD3/FOSL1/HIF1A/HRAS/TEAD1/EGFR	7
BP	GO:0035329	hippo signaling	6/482	44/18614	0.000895256	0.0201659	0.0165011	WWC1/SAV1/TIAL1/MAP2K3/WWC2/TEAD1	6
BP	GO:0010586	miRNA metabolic process	9/482	97/18614	0.000924515	0.0206167	0.01687	ETS1/SMAD3/FOSL1/HIF1A/HRAS/AGO2/TEAD1/EGFR/NCOR1	9
BP	GO:0034109	homotypic cell-cell adhesion	9/482	97/18614	0.000924515	0.0206167	0.01687	SLC7A11/VCL/JUP/JAK1/FLNA/MYH9/RAP2B/LYN/DSG2	9
BP	GO:0034698	response to gonadotropin	5/482	30/18614	0.000951345	0.0211095	0.0172732	EDN1/GCLM/ITGA3/GCLC/CYP1B1	5
BP	GO:0050817	coagulation	15/482	229/18614	0.000964836	0.0213028	0.0174314	SLC7A11/VCL/ANXA2/EDN1/PLAU/TFPI2/FLNA/ANXA5/F2RL1/MYH9/CD40/RAP2B/ITGA2/LYN/AXL	15
BP	GO:0007599	hemostasis	15/482	230/18614	0.00100827	0.0219332	0.0179472	SLC7A11/VCL/ANXA2/EDN1/PLAU/TFPI2/FLNA/ANXA5/F2RL1/MYH9/CD40/RAP2B/ITGA2/LYN/AXL	15
BP	GO:0010799	regulation of peptidyl-threonine phosphorylation	6/482	45/18614	0.00101073	0.0219332	0.0179472	CAB39/RIPK2/UBE2K/PARD3/GSK3A/EIF4G1	6
BP	GO:1902686	mitochondrial outer membrane permeabilization involved in programmed cell death	6/482	45/18614	0.00101073	0.0219332	0.0179472	VDAC2/GCLC/GSK3A/CHCHD10/PPIF/BAK1	6
BP	GO:0009125	nucleoside monophosphate catabolic process	4/482	18/18614	0.00101797	0.0219332	0.0179472	UPP1/NT5C/PNP/NT5C2	4
BP	GO:0032354	response to follicle-stimulating hormone	4/482	18/18614	0.00101797	0.0219332	0.0179472	EDN1/GCLM/GCLC/CYP1B1	4
BP	GO:0046578	regulation of Ras protein signal transduction	13/482	184/18614	0.00104204	0.0223438	0.0182832	MAP4K4/APOA1/CDC42SE1/ARHGDIA/MET/ITGA3/RALBP1/F2RL1/CRK/KRAS/ITGB1/EPS8L1/RAC1	13
BP	GO:1903008	organelle disassembly	11/482	140/18614	0.00105801	0.0225777	0.0184746	CTTN/WDR45B/HIF1A/KIF5B/VCP/GSK3A/PARL/ZFAND1/WIPI2/CSNK2A2/ATG4D	11
BP	GO:0046902	regulation of mitochondrial membrane permeability	7/482	62/18614	0.00107443	0.0228189	0.018672	VDAC2/BCL2L1/GCLC/GSK3A/CHCHD10/PPIF/BAK1	7
BP	GO:0071230	cellular response to amino acid stimulus	8/482	80/18614	0.00108112	0.0228521	0.0186991	HNRNPAB/CAPN2/BCL2L1/GCLM/GCLC/HSF1/SESN2/EGFR	8
BP	GO:0051654	establishment of mitochondrion localization	5/482	31/18614	0.00111044	0.0233611	0.0191156	HIF1A/KIF5B/NECTIN2/MAP1B/UCHL1	5
BP	GO:0032434	regulation of proteasomal ubiquitin-dependent protein catabolic process	11/482	141/18614	0.00112145	0.0233722	0.0191248	SH3RF1/DDA1/GCLC/VCP/CSNK1A1/RNF19A/UBE2K/GSK3A/STUB1/HECTD1/USP7	11
BP	GO:0045727	positive regulation of translation	11/482	141/18614	0.00112145	0.0233722	0.0191248	RBM3/EIF6/RPS6KB2/EIF5A/ITGA2/LARP4B/CYP1B1/KRT17/LARP6/EIF4G1/LARP1	11
BP	GO:0043200	response to amino acid	10/482	120/18614	0.00112994	0.0234396	0.0191799	HNRNPAB/CAPN2/EDN1/BCL2L1/GCLM/GCLC/HSF1/LYN/SESN2/EGFR	10
BP	GO:0045732	positive regulation of protein catabolic process	14/482	209/18614	0.00113775	0.0234924	0.0192231	EZR/SH3RF1/DDA1/PLK2/MSN/GCLC/VCP/SNX9/CSNK1A1/RNF19A/GSK3A/STUB1/HECTD1/LDLR	14
BP	GO:2000628	regulation of miRNA metabolic process	8/482	81/18614	0.00117299	0.0241085	0.0197272	ETS1/SMAD3/FOSL1/HIF1A/HRAS/TEAD1/EGFR/NCOR1	8
BP	GO:0051494	negative regulation of cytoskeleton organization	12/482	164/18614	0.00118886	0.0243225	0.0199023	RHPN2/PPFIA1/SVIL/MYADM/TMSB4X/PFN1/MET/MAP1B/WASF2/GMFB/TMOD1/TJP1	12
BP	GO:0006446	regulation of translational initiation	8/482	82/18614	0.00127098	0.0257448	0.0210661	EIF5/PPP1CA/BZW1/AGO2/RPS6KB2/EIF5B/EIF4G1/LARP1	8
BP	GO:0045646	regulation of erythrocyte differentiation	6/482	47/18614	0.0012757	0.0257448	0.0210661	ETS1/HIF1A/PRMT1/LYN/RHEX/CDK6	6
BP	GO:0090199	regulation of release of cytochrome c from mitochondria	6/482	47/18614	0.0012757	0.0257448	0.0210661	PRELID1/BCL2L1/PDCD5/PARL/PPIF/BAK1	6
BP	GO:0003382	epithelial cell morphogenesis	5/482	32/18614	0.00128841	0.0258843	0.0211803	SPINT2/MET/FAT1/CLIC4/ROCK1	5
BP	GO:1905477	positive regulation of protein localization to membrane	9/482	102/18614	0.00132297	0.0264595	0.021651	EZR/KIF5B/HRAS/ITGA3/EPHA2/PDCD5/ITGB1BP1/EGFR/ITGB1	9
BP	GO:0042552	myelination	11/482	144/18614	0.00133083	0.0264977	0.0216822	PLEC/MAL2/TNFRSF21/MALL/KLK6/ACER3/PARD3/MBP/AFG3L2/MAL/B4GALT5	11
BP	GO:0007492	endoderm development	8/482	83/18614	0.00137538	0.0272631	0.0223085	ITGAV/SMAD3/LAMB3/HMGA2/RTF1/GRB2/DUSP5/LAMA3	8
BP	GO:0035794	positive regulation of mitochondrial membrane permeability	6/482	48/18614	0.00142658	0.0280288	0.0229351	VDAC2/GCLC/GSK3A/CHCHD10/PPIF/BAK1	6
BP	GO:0035987	endodermal cell differentiation	6/482	48/18614	0.00142658	0.0280288	0.0229351	ITGAV/LAMB3/HMGA2/RTF1/GRB2/LAMA3	6
BP	GO:0007272	ensheathment of neurons	11/482	146/18614	0.00148748	0.0289701	0.0237053	PLEC/MAL2/TNFRSF21/MALL/KLK6/ACER3/PARD3/MBP/AFG3L2/MAL/B4GALT5	11
BP	GO:0008366	axon ensheathment	11/482	146/18614	0.00148748	0.0289701	0.0237053	PLEC/MAL2/TNFRSF21/MALL/KLK6/ACER3/PARD3/MBP/AFG3L2/MAL/B4GALT5	11
BP	GO:0006626	protein targeting to mitochondrion	9/482	104/18614	0.00151674	0.0294115	0.0240665	TOMM40/TIMM17A/TIMM50/PDCD5/GSK3A/PARL/CSNK2A2/TOMM5/UBE2J2	9
BP	GO:0007568	aging	12/482	169/18614	0.00153778	0.0294863	0.0241277	IGFBP2/CLDN1/ATP2B1/EDN1/SLC12A2/GCLM/GCLC/MBP/GSK3A/GRB2/TPRA1/BAK1	12
BP	GO:0034250	positive regulation of amide metabolic process	12/482	169/18614	0.00153778	0.0294863	0.0241277	RBM3/EIF6/RPS6KB2/EIF5A/ITGA2/GSK3A/LARP4B/CYP1B1/KRT17/LARP6/EIF4G1/LARP1	12
BP	GO:0032984	protein-containing complex disassembly	15/482	240/18614	0.00154119	0.0294863	0.0241277	HMGA1/SVIL/PPP1CA/KIF5B/CHMP4C/SET/MAP1B/ASPH/VCP/GSPT1/F2RL1/EIF5A/TMOD1/ZFAND1/ETF1	15
BP	GO:0071371	cellular response to gonadotropin stimulus	4/482	20/18614	0.00154704	0.0294863	0.0241277	EDN1/GCLM/GCLC/CYP1B1	4
BP	GO:0033628	regulation of cell adhesion mediated by integrin	6/482	49/18614	0.00159069	0.0301892	0.0247029	PLAU/EPHA2/LYN/ITGB1BP1/CRK/CYP1B1	6
BP	GO:0031333	negative regulation of protein-containing complex assembly	11/482	148/18614	0.00165892	0.0313507	0.0256533	SVIL/MYADM/VDAC2/TMSB4X/RIOK3/CLDN7/PFN1/CDC42/CSNK1A1/HSF1/TMOD1	11
BP	GO:0032944	regulation of mononuclear cell proliferation	15/482	243/18614	0.00174091	0.032642	0.0267099	PAWR/TNFRSF21/IGFBP2/GAL/SH3RF1/CD55/HLA-E/CLCF1/BCL2L1/RIPK2/CD40/LYN/SDC4/PNP/EFNB1	15
BP	GO:0070663	regulation of leukocyte proliferation	16/482	268/18614	0.00174901	0.032642	0.0267099	PAWR/TNFRSF21/IGFBP2/GAL/SH3RF1/HHEX/CD55/HLA-E/CLCF1/BCL2L1/RIPK2/CD40/LYN/SDC4/PNP/EFNB1	16
BP	GO:0120032	regulation of plasma membrane bounded cell projection assembly	13/482	195/18614	0.00176068	0.032642	0.0267099	ARPC2/AKIRIN1/HRAS/PFN1/CDC42/EPHA2/F2RL1/CDC42EP2/WASF2/OCLN/LIMK2/EPS8L1/RAC1	13
BP	GO:0001765	membrane raft assembly	3/482	10/18614	0.00180775	0.032642	0.0267099	ANXA2/CAV2/S100A10	3
BP	GO:0003253	cardiac neural crest cell migration involved in outflow tract morphogenesis	3/482	10/18614	0.00180775	0.032642	0.0267099	EDN1/CDC42/FOLR1	3
BP	GO:0006449	regulation of translational termination	3/482	10/18614	0.00180775	0.032642	0.0267099	GSPT1/EIF5A/ETF1	3
BP	GO:0009128	purine nucleoside monophosphate catabolic process	3/482	10/18614	0.00180775	0.032642	0.0267099	NT5C/PNP/NT5C2	3
BP	GO:0009169	purine ribonucleoside monophosphate catabolic process	3/482	10/18614	0.00180775	0.032642	0.0267099	NT5C/PNP/NT5C2	3
BP	GO:0010944	negative regulation of transcription by competitive promoter binding	3/482	10/18614	0.00180775	0.032642	0.0267099	HHEX/KDM2A/TFAP2A	3
BP	GO:0030953	astral microtubule organization	3/482	10/18614	0.00180775	0.032642	0.0267099	EZR/KPNB1/LIMK2	3
BP	GO:0051660	establishment of centrosome localization	3/482	10/18614	0.00180775	0.032642	0.0267099	EZR/PARD3/MISP	3
BP	GO:1902893	regulation of miRNA transcription	7/482	68/18614	0.00185476	0.0333558	0.0272939	ETS1/SMAD3/FOSL1/HIF1A/TEAD1/EGFR/NCOR1	7
BP	GO:0150105	protein localization to cell-cell junction	4/482	21/18614	0.00187232	0.0334356	0.0273592	VCL/JAK1/LSR/TJP1	4
BP	GO:2000058	regulation of ubiquitin-dependent protein catabolic process	12/482	173/18614	0.00187419	0.0334356	0.0273592	SH3RF1/DDA1/GCLC/VCP/CSNK1A1/RNF19A/UBE2K/GSK3A/STUB1/CSNK2A2/HECTD1/USP7	12
BP	GO:0060491	regulation of cell projection assembly	13/482	197/18614	0.0019275	0.0342497	0.0280254	ARPC2/AKIRIN1/HRAS/PFN1/CDC42/EPHA2/F2RL1/CDC42EP2/WASF2/OCLN/LIMK2/EPS8L1/RAC1	13
BP	GO:0008544	epidermis development	20/482	375/18614	0.00194363	0.0343682	0.0281224	EMP1/PLEC/CLDN1/KRT7/GAL/LAMC2/LAMB3/SAV1/SPINT1/MET/LSR/EPHA2/ERRFI1/MAFG/CLIC4/MYO6/LAMA3/ROCK1/EGFR/KRT17	20
BP	GO:0032874	positive regulation of stress-activated MAPK cascade	10/482	129/18614	0.00194958	0.0343682	0.0281224	TRAF4/SH3RF1/HRAS/GADD45A/WNT7A/RIPK2/INAVA/PRMT1/F2RL1/CRK	10
BP	GO:1902895	positive regulation of miRNA transcription	6/482	51/18614	0.00196154	0.0344428	0.0281835	ETS1/SMAD3/FOSL1/HIF1A/TEAD1/EGFR	6
BP	GO:0061614	miRNA transcription	7/482	69/18614	0.00201909	0.0353142	0.0288965	ETS1/SMAD3/FOSL1/HIF1A/TEAD1/EGFR/NCOR1	7
BP	GO:0043547	positive regulation of GTPase activity	16/482	272/18614	0.00203239	0.0354081	0.0289733	ARHGAP29/ASAP2/MAP4K4/HRAS/CAV2/EPHA2/RALBP1/SNX9/F2RL1/CD40/ASAP1/CRK/RGS10/ZC3H15/ITGB1/S100A10	16
BP	GO:0001892	embryonic placenta development	8/482	89/18614	0.00215318	0.0373665	0.0305758	SPINT2/HIF1A/TRIM28/SOX15/SPINT1/GRB2/EGFR/HECTD1	8
BP	GO:0006979	response to oxidative stress	22/482	434/18614	0.00223353	0.03846	0.0314706	PAWR/SLC7A11/FOSL1/HIF1A/ERO1A/CAPN2/ZNF580/EDN1/MET/GCLM/PTGS1/GCLC/HSF1/AXL/CRK/CYP1B1/SESN2/PPIF/EGFR/BAK1/HMOX1/PXDN	22
BP	GO:0002444	myeloid leukocyte mediated immunity	9/482	110/18614	0.00223819	0.03846	0.0314706	DDX21/HLA-E/S100A13/F2RL1/LYN/ADAM17/ANXA3/HMOX1/GAB2	9
BP	GO:2000810	regulation of bicellular tight junction assembly	4/482	22/18614	0.00224206	0.03846	0.0314706	CLDN1/EPHA2/TJP1/ROCK1	4
BP	GO:0031346	positive regulation of cell projection organization	19/482	353/18614	0.0022518	0.0384791	0.0314862	ARPC2/AKIRIN1/DBN1/HRAS/PFN1/ITGA3/CDC42/MAP1B/FLNA/F2RL1/EHD1/ITGA2/LYN/CDC42EP2/WASF2/OCLN/MACF1/EPS8L1/RAC1	19
BP	GO:0071496	cellular response to external stimulus	18/482	327/18614	0.00228535	0.0388714	0.0318072	PLEC/SLC38A2/FOSL1/WDR45B/ATP2B1/GADD45A/UPP1/GCLC/FOLR1/CD40/ITGA2/LYN/AXL/WIPI2/SESN2/BAK1/HMOX1/EIF4G1	18
BP	GO:0016485	protein processing	15/482	250/18614	0.0022922	0.0388714	0.0318072	ANXA2/ERO1A/CAPN2/PLAU/KLK6/STOML2/RIPK2/ASPH/MYH9/AFG3L2/PARL/ADAM17/BAK1/S100A10/PCSK7	15
BP	GO:2000060	positive regulation of ubiquitin-dependent protein catabolic process	9/482	111/18614	0.00238129	0.0401254	0.0328333	SH3RF1/DDA1/GCLC/VCP/CSNK1A1/RNF19A/GSK3A/STUB1/HECTD1	9
BP	GO:0010823	negative regulation of mitochondrion organization	6/482	53/18614	0.00239431	0.0401254	0.0328333	PRELID1/BCL2L1/GCLC/PARL/PPIF/BAK1	6
BP	GO:1905710	positive regulation of membrane permeability	6/482	53/18614	0.00239431	0.0401254	0.0328333	VDAC2/GCLC/GSK3A/CHCHD10/PPIF/BAK1	6
BP	GO:0031272	regulation of pseudopodium assembly	3/482	11/18614	0.00243811	0.0401254	0.0328333	CDC42/F2RL1/CDC42EP2	3
BP	GO:0031274	positive regulation of pseudopodium assembly	3/482	11/18614	0.00243811	0.0401254	0.0328333	CDC42/F2RL1/CDC42EP2	3
BP	GO:0032060	bleb assembly	3/482	11/18614	0.00243811	0.0401254	0.0328333	EMP1/EMP3/ROCK1	3
BP	GO:0034115	negative regulation of heterotypic cell-cell adhesion	3/482	11/18614	0.00243811	0.0401254	0.0328333	MYADM/APOA1/MBP	3
BP	GO:0070587	regulation of cell-cell adhesion involved in gastrulation	3/482	11/18614	0.00243811	0.0401254	0.0328333	MYADM/APOA1/MBP	3
BP	GO:0002685	regulation of leukocyte migration	14/482	227/18614	0.00246584	0.0401823	0.0328799	CD47/AKIRIN1/ZNF580/EDN1/MSN/F2RL1/S100A14/ITGA2/LYN/CRK/MCU/ADAM17/HMOX1/RAC1	14
BP	GO:0072384	organelle transport along microtubule	8/482	91/18614	0.00247775	0.0401823	0.0328799	CDR2L/HIF1A/KIF5B/CDC42/MAP1B/RAB6A/ARHGAP21/UCHL1	8
BP	GO:0044319	wound healing, spreading of cells	5/482	37/18614	0.00250839	0.0401823	0.0328799	RHOC/WNT7A/FLNA/ADAM17/ITGB1	5
BP	GO:0070306	lens fiber cell differentiation	5/482	37/18614	0.00250839	0.0401823	0.0328799	SLC7A11/SMAD3/WNT7A/EPHA2/TMOD1	5
BP	GO:0090505	epiboly involved in wound healing	5/482	37/18614	0.00250839	0.0401823	0.0328799	RHOC/WNT7A/FLNA/ADAM17/ITGB1	5
BP	GO:0097345	mitochondrial outer membrane permeabilization	5/482	37/18614	0.00250839	0.0401823	0.0328799	VDAC2/GCLC/GSK3A/CHCHD10/BAK1	5
BP	GO:1903146	regulation of autophagy of mitochondrion	5/482	37/18614	0.00250839	0.0401823	0.0328799	CTTN/HIF1A/GSK3A/PARL/CSNK2A2	5
BP	GO:0007584	response to nutrient	11/482	156/18614	0.00251365	0.0401823	0.0328799	IGFBP2/ATP2B1/GCLM/GCLC/MAP1B/FOLR1/HSF1/ITGA2/CYP1B1/TRIM25/HMOX1	11
BP	GO:0043954	cellular component maintenance	7/482	72/18614	0.00258026	0.0410998	0.0336307	CLDN1/CTTN/ITGA3/INAVA/F2RL1/CHCHD10/TJP1	7
BP	GO:0000422	autophagy of mitochondrion	8/482	92/18614	0.00265377	0.0419709	0.0343435	CTTN/WDR45B/HIF1A/GSK3A/PARL/WIPI2/CSNK2A2/ATG4D	8
BP	GO:0061726	mitochondrion disassembly	8/482	92/18614	0.00265377	0.0419709	0.0343435	CTTN/WDR45B/HIF1A/GSK3A/PARL/WIPI2/CSNK2A2/ATG4D	8
BP	GO:0050920	regulation of chemotaxis	14/482	230/18614	0.00277886	0.043794	0.0358352	SMAD3/AKIRIN1/TMSB4X/ZNF580/EDN1/MET/EFNB2/F2RL1/S100A14/ITGA2/LYN/MCU/ADAM17/RAC1	14
BP	GO:0071260	cellular response to mechanical stimulus	7/482	73/18614	0.0027917	0.0438415	0.035874	PLEC/SLC38A2/GADD45A/GCLC/CD40/ITGA2/BAK1	7
BP	GO:0090504	epiboly	5/482	38/18614	0.00282798	0.0442554	0.0362128	RHOC/WNT7A/FLNA/ADAM17/ITGB1	5
BP	GO:0070301	cellular response to hydrogen peroxide	8/482	93/18614	0.00283941	0.0442789	0.036232	PAWR/ZNF580/EDN1/MET/HSF1/AXL/CYP1B1/PPIF	8
BP	GO:0010761	fibroblast migration	6/482	55/18614	0.00289519	0.0449915	0.0368151	PLEC/AKAP12/ITGB1BP1/SDC4/ITGB1/RAC1	6
BP	GO:0034612	response to tumor necrosis factor	15/482	257/18614	0.00298116	0.0461665	0.0377766	AKAP12/TNFRSF21/CLDN1/TRAF4/ACTN4/APOA1/TMSB4X/EDN1/F2RL1/EIF5A/CD40/UBE2K/MBP/CYP1B1/ADAM17	15
BP	GO:0061162	establishment of monopolar cell polarity	4/482	24/18614	0.00312652	0.0473169	0.0387179	MSN/CDC42/MAP1B/FAT1	4
BP	GO:0009895	negative regulation of catabolic process	18/482	337/18614	0.00315156	0.0473169	0.0387179	SMAD3/LAPTM4B/IGF2BP2/ANXA2/HNRNPAB/MET/FLNA/GSK3A/LARP4B/ROCK1/CSNK2A2/FEZ2/EGFR/HMOX1/NCOR1/USP7/EIF4G1/LARP1	18
BP	GO:0042307	positive regulation of protein import into nucleus	5/482	39/18614	0.003176	0.0473169	0.0387179	SMAD3/TRIM28/JUP/FLNA/CDH1	5
BP	GO:0036444	calcium import into the mitochondrion	3/482	12/18614	0.00318871	0.0473169	0.0387179	MCUR1/AFG3L2/MCU	3
BP	GO:0061309	cardiac neural crest cell development involved in outflow tract morphogenesis	3/482	12/18614	0.00318871	0.0473169	0.0387179	EDN1/CDC42/FOLR1	3
BP	GO:0070586	cell-cell adhesion involved in gastrulation	3/482	12/18614	0.00318871	0.0473169	0.0387179	MYADM/APOA1/MBP	3
BP	GO:0071372	cellular response to follicle-stimulating hormone stimulus	3/482	12/18614	0.00318871	0.0473169	0.0387179	EDN1/GCLM/GCLC	3
BP	GO:0097048	dendritic cell apoptotic process	3/482	12/18614	0.00318871	0.0473169	0.0387179	BCL2L1/LYN/AXL	3
BP	GO:1901030	positive regulation of mitochondrial outer membrane permeabilization involved in apoptotic signaling pathway	3/482	12/18614	0.00318871	0.0473169	0.0387179	GSK3A/CHCHD10/BAK1	3
BP	GO:1901535	regulation of DNA demethylation	3/482	12/18614	0.00318871	0.0473169	0.0387179	TRIM28/HNRNPAB/USP7	3
BP	GO:2000668	regulation of dendritic cell apoptotic process	3/482	12/18614	0.00318871	0.0473169	0.0387179	BCL2L1/LYN/AXL	3
BP	GO:0034655	nucleobase-containing compound catabolic process	22/482	447/18614	0.00319267	0.0473169	0.0387179	IGF2BP2/RNPS1/HNRNPAB/UPP1/AGO2/VCP/MGAT1/GSPT1/HSF1/SMG1/SAMD4B/NT5C/GSK3A/LARP4B/LSM1/PNP/ROCK1/RNASEH1/ETF1/NT5C2/LARP1/MRTO4	22
BP	GO:0008360	regulation of cell shape	10/482	138/18614	0.00319336	0.0473169	0.0387179	EZR/CDC42SE1/MSN/FBLIM1/DIAPH1/MYH9/CDC42EP2/CRK/PRPF40A/RAC1	10
BP	GO:0042982	amyloid precursor protein metabolic process	8/482	95/18614	0.00324097	0.0477054	0.0390358	PAWR/ITM2C/KLK6/AGO2/LYN/GSK3A/ADAM17/ROCK1	8
BP	GO:0046330	positive regulation of JNK cascade	8/482	95/18614	0.00324097	0.0477054	0.0390358	TRAF4/SH3RF1/HRAS/GADD45A/WNT7A/RIPK2/F2RL1/CRK	8
BP	GO:0001707	mesoderm formation	7/482	75/18614	0.00325419	0.0477424	0.0390661	TXNRD1/SMAD3/ITGA3/EPHA2/ITGA2/HMGA2/ITGB1	7
BP	GO:0007162	negative regulation of cell adhesion	17/482	312/18614	0.00331559	0.0484837	0.0396726	PAWR/TNFRSF21/SPINT2/MAP4K4/MYADM/ACTN4/APOA1/ARHGDIA/CLDN7/GTPBP4/ATP5F1B/CDKN2A/MBP/ITGB1BP1/CYP1B1/SDC4/CDH1	17
BP	GO:0034101	erythrocyte homeostasis	10/482	139/18614	0.00336358	0.0489978	0.0400933	ETS1/HIF1A/CEBPG/PRMT1/LYN/AXL/LYAR/HMOX1/RHEX/CDK6	10
BP	GO:0071356	cellular response to tumor necrosis factor	14/482	235/18614	0.00337272	0.0489978	0.0400933	AKAP12/TNFRSF21/CLDN1/TRAF4/ACTN4/APOA1/TMSB4X/EDN1/F2RL1/EIF5A/CD40/UBE2K/CYP1B1/ADAM17	14
BP	GO:1901800	positive regulation of proteasomal protein catabolic process	9/482	117/18614	0.00339938	0.0492248	0.0402791	SH3RF1/DDA1/GCLC/VCP/CSNK1A1/RNF19A/GSK3A/STUB1/HECTD1	9
BP	GO:0031331	positive regulation of cellular catabolic process	22/482	450/18614	0.00345745	0.0497449	0.0407047	SH3RF1/HIF1A/MTDH/DDA1/PLK2/GCLC/AGO2/RIPK2/VCP/SNX9/CSNK1A1/RNF19A/HSF1/SAMD4B/GSK3A/LSM1/ROCK1/STUB1/SESN2/HMOX1/HECTD1/LARP1	22
BP	GO:0002690	positive regulation of leukocyte chemotaxis	8/482	96/18614	0.00345761	0.0497449	0.0407047	AKIRIN1/ZNF580/EDN1/F2RL1/S100A14/MCU/ADAM17/RAC1	8
CC	GO:0030055	cell-substrate junction	54/492	432/19518	1.4333e-22	7.05185e-20	5.34094e-20	HMGA1/PLEC/ITGAV/EZR/AKAP12/ARPC2/PPFIA1/PDLIM7/SVIL/YWHAZ/ARPC5L/VCL/CTTN/MAP4K4/ACTN4/VASP/JUP/CAPN2/PLAU/PFN1/DST/NECTIN2/MSN/ITGA3/CAV2/CDC42/RRAS2/ZYX/JAK1/FBLIM1/EPHA2/RPS5/EFNB2/TES/FLNA/FAT1/ANXA5/YWHAG/MYH9/TNC/ITGA2/MISP/LMO7/AHNAK/SDC4/KRAS/RND3/ADAM17/LAMA3/EGFR/ITGB1/PTPN12/RAC1/FHL2	54
CC	GO:0005925	focal adhesion	53/492	422/19518	2.91129e-22	7.16178e-20	5.4242e-20	HMGA1/PLEC/ITGAV/EZR/AKAP12/ARPC2/PPFIA1/PDLIM7/SVIL/YWHAZ/ARPC5L/VCL/CTTN/MAP4K4/ACTN4/VASP/JUP/CAPN2/PLAU/PFN1/DST/NECTIN2/MSN/ITGA3/CAV2/CDC42/RRAS2/ZYX/JAK1/FBLIM1/EPHA2/RPS5/EFNB2/TES/FLNA/FAT1/ANXA5/YWHAG/MYH9/TNC/ITGA2/MISP/LMO7/AHNAK/SDC4/KRAS/RND3/ADAM17/EGFR/ITGB1/PTPN12/RAC1/FHL2	53
CC	GO:0015629	actin cytoskeleton	41/492	489/19518	1.74257e-11	2.85781e-09	2.16445e-09	PAWR/EZR/ARPC2/PDLIM7/TNNT1/SVIL/ARPC5L/VCL/CTTN/TPM2/COTL1/MYADM/ACTN4/VASP/JUP/DBN1/CAPN2/PDLIM2/ZYX/FBLIM1/STOML2/DIAPH1/FLNA/SNX9/MYH9/ASAP1/AXL/MISP/WASF2/CRK/CLIC4/AHNAK/TMOD1/MYO6/TJP1/ADAM17/MACF1/ARHGAP21/CDH1/PTPN12/RAC1	41
CC	GO:0001726	ruffle	23/492	181/19518	1.96443e-10	2.41625e-08	1.83002e-08	ITGAV/EZR/PDLIM7/S100A6/CTTN/WWC1/SH3BGRL3/MYADM/EPHA2/DIAPH1/SNX9/MYH9/ITGB1BP1/WASF2/MYO6/ADAM17/MACF1/ROCK1/EGFR/ITGB1/EPS8L1/CDK6/RAC1	23
CC	GO:0005938	cell cortex	29/492	302/19518	7.88124e-10	7.75514e-08	5.8736e-08	EZR/AKAP12/CLTB/RAI14/CTTN/COTL1/MYADM/ACTN4/LAMC2/DBN1/CAPN2/TBCB/PFN1/DST/PDLIM2/ASPH/FLNA/SNX9/TNFAIP2/MYH9/SPIRE1/PARD3/MISP/FNBP1/GLRX3/TMOD1/MYO6/CDH1/RAC1	29
CC	GO:0031252	cell leading edge	33/492	422/19518	9.94247e-09	8.15282e-07	6.1748e-07	ITGAV/EZR/ARPC2/PDLIM7/SH3RF1/S100A6/CTTN/WWC1/SH3BGRL3/MYADM/VASP/ATP2B1/DST/CDC42/EPHA2/DIAPH1/SNX9/FAT1/MYH9/ITGB1BP1/WASF2/OCLN/MYO6/ADAM17/MACF1/ROCK1/PKN2/EGFR/ITGB1/CDH1/EPS8L1/CDK6/RAC1	33
CC	GO:0045121	membrane raft	26/492	323/19518	2.1421e-07	1.3993e-05	1.0598e-05	MAL2/EZR/MALL/MYADM/ANXA2/CD55/ATP2B1/CAPN2/CAV2/STOML2/CAVIN1/RAP2B/LYN/CRK/AHNAK/SDC4/MYOF/ADAM17/MAL/EGFR/HMOX1/ITGB1/EFNB1/CDH1/S100A10/SYNJ2	26
CC	GO:0098857	membrane microdomain	26/492	324/19518	2.27528e-07	1.3993e-05	1.0598e-05	MAL2/EZR/MALL/MYADM/ANXA2/CD55/ATP2B1/CAPN2/CAV2/STOML2/CAVIN1/RAP2B/LYN/CRK/AHNAK/SDC4/MYOF/ADAM17/MAL/EGFR/HMOX1/ITGB1/EFNB1/CDH1/S100A10/SYNJ2	26
CC	GO:0005912	adherens junction	18/492	185/19518	1.09641e-06	5.99372e-05	4.53953e-05	EZR/PDLIM7/VCL/ANXA2/PPP1CA/JUP/CDH6/NECTIN2/MSN/PDLIM2/ZYX/EFNB2/MYH9/PARD3/LYN/TJP1/LAMA3/CDH1	18
CC	GO:0032587	ruffle membrane	13/492	101/19518	1.53297e-06	7.54221e-05	5.71233e-05	ITGAV/EZR/WWC1/SH3BGRL3/EPHA2/DIAPH1/MYO6/ADAM17/MACF1/EGFR/ITGB1/EPS8L1/RAC1	13
CC	GO:0030863	cortical cytoskeleton	13/492	104/19518	2.14544e-06	9.59597e-05	7.26781e-05	EZR/CTTN/COTL1/MYADM/ACTN4/DBN1/CAPN2/PDLIM2/SNX9/MYH9/MISP/TMOD1/CDH1	13
CC	GO:0043296	apical junction complex	15/492	150/19518	6.12945e-06	0.000251307	0.000190335	CLDN1/TRAF4/VASP/JUP/CLDN6/MTDH/CLDN7/NECTIN2/LSR/RAP2B/PARD3/OCLN/TJP1/PKN2/CDH1	15
CC	GO:0010494	cytoplasmic stress granule	11/492	85/19518	9.26778e-06	0.00035075	0.000265651	PRRC2C/IGF2BP2/KPNB1/VCP/TIAL1/LARP4B/ZFAND1/ROCK1/TRIM25/EIF4G1/LARP1	11
CC	GO:0009898	cytoplasmic side of plasma membrane	15/492	159/19518	1.24602e-05	0.000409899	0.00031045	EZR/S100A6/ATP2B1/JUP/CHMP4C/CAV2/GNG5/ERRFI1/MYH9/AP2S1/LYN/KRAS/CDH1/RAC1/AP2M1	15
CC	GO:0005884	actin filament	12/492	105/19518	1.34282e-05	0.000409899	0.00031045	PAWR/EZR/PDLIM7/CTTN/TPM2/COTL1/PDLIM2/DIAPH1/MISP/TMOD1/MYO6/RAC1	12
CC	GO:0031256	leading edge membrane	16/492	180/19518	1.36982e-05	0.000409899	0.00031045	ITGAV/EZR/WWC1/SH3BGRL3/VASP/ATP2B1/CDC42/EPHA2/DIAPH1/MYO6/ADAM17/MACF1/EGFR/ITGB1/EPS8L1/RAC1	16
CC	GO:0005905	clathrin-coated pit	10/492	73/19518	1.41632e-05	0.000409899	0.00031045	CLTB/CTTN/SNX9/EPN1/AP2S1/FNBP1/MYO6/LRP10/LDLR/AP2M1	10
CC	GO:0035770	ribonucleoprotein granule	20/492	271/19518	1.94406e-05	0.000531377	0.000402455	PRRC2C/IGF2BP2/HNRNPAB/RPL28/KPNB1/CDC42/AGO2/VCP/TIAL1/HSF1/SMG1/SAMD4B/LARP4B/LSM1/ZFAND1/ROCK1/TRIM25/EIF4G1/LARP1/RAC1	20
CC	GO:0036464	cytoplasmic ribonucleoprotein granule	19/492	253/19518	2.45597e-05	0.000635966	0.000481669	PRRC2C/IGF2BP2/HNRNPAB/RPL28/KPNB1/CDC42/AGO2/VCP/TIAL1/SMG1/SAMD4B/LARP4B/LSM1/ZFAND1/ROCK1/TRIM25/EIF4G1/LARP1/RAC1	19
CC	GO:0030139	endocytic vesicle	23/492	347/19518	2.65838e-05	0.000644297	0.000487978	ITGAV/CLTB/ANXA11/CTTN/HLA-E/APOA1/KIF5B/WNT7A/RAB32/CDC42/ZYX/HGS/EHD1/AP2S1/LYN/CDC42EP2/OCLN/MYO6/ANXA3/RAB11FIP1/EGFR/LDLR/AP2M1	23
CC	GO:0030016	myofibril	18/492	233/19518	2.75005e-05	0.000644297	0.000487978	PLEC/PDLIM7/TNNT1/SVIL/VCL/TPM2/ACTN4/JUP/DST/PDLIM2/CAB39/FLNA/GLRX3/AHNAK/TMOD1/SDC4/STUB1/FHL2	18
CC	GO:0031253	cell projection membrane	23/492	349/19518	2.90886e-05	0.000650526	0.000492697	SLC7A11/ITGAV/EZR/ARPC2/CLTB/WWC1/SH3BGRL3/VASP/ATP2B1/SLC12A2/MSN/ITGA3/EPHA2/DIAPH1/FOLR1/EHD1/MYO6/ADAM17/MACF1/EGFR/ITGB1/EPS8L1/RAC1	23
CC	GO:0043292	contractile fiber	18/492	243/19518	4.78482e-05	0.000982201	0.000743901	PLEC/PDLIM7/TNNT1/SVIL/VCL/TPM2/ACTN4/JUP/DST/PDLIM2/CAB39/FLNA/GLRX3/AHNAK/TMOD1/SDC4/STUB1/FHL2	18
CC	GO:0098978	glutamatergic synapse	25/492	410/19518	4.79123e-05	0.000982201	0.000743901	MAL2/ARPC2/YWHAZ/ARPC5L/PPP1CA/ATP2B1/DBN1/CDH6/HRAS/WNT7A/PFN1/ITGA3/CDC42/RAP1B/EFNB2/VCP/RNF19A/ASAP1/LYN/TRIO/ITGB1/NRCAM/CDH1/RAC1/AP2M1	25
CC	GO:0043034	costamere	5/492	18/19518	6.51101e-05	0.00128137	0.000970483	PLEC/SVIL/VCL/AHNAK/SDC4	5
CC	GO:0002102	podosome	6/492	30/19518	8.83113e-05	0.00161454	0.00122282	SVIL/VCL/CTTN/ASAP1/TJP1/PTPN12	6
CC	GO:0030864	cortical actin cytoskeleton	9/492	73/19518	8.86026e-05	0.00161454	0.00122282	COTL1/MYADM/ACTN4/CAPN2/PDLIM2/SNX9/MYH9/MISP/CDH1	9
CC	GO:0098562	cytoplasmic side of membrane	15/492	193/19518	0.000118217	0.00199978	0.0015146	EZR/S100A6/ATP2B1/JUP/CHMP4C/CAV2/GNG5/ERRFI1/MYH9/AP2S1/LYN/KRAS/CDH1/RAC1/AP2M1	15
CC	GO:0070160	tight junction	12/492	131/19518	0.000121006	0.00199978	0.0015146	CLDN1/TRAF4/VASP/CLDN6/MTDH/CLDN7/LSR/EPHA2/RAP2B/PARD3/OCLN/TJP1	12
CC	GO:0045178	basal part of cell	19/492	285/19518	0.000121938	0.00199978	0.0015146	SLC38A1/EZR/CLDN1/ANXA2/ATP2B1/EDN1/CLDN7/DST/SLC12A2/MET/MSN/ITGA3/FOLR1/SLCO3A1/ITGA2/WASF2/TJP1/EGFR/LDLR	19
CC	GO:0005923	bicellular tight junction	11/492	126/19518	0.000350072	0.00555599	0.004208	CLDN1/TRAF4/VASP/CLDN6/MTDH/CLDN7/LSR/RAP2B/PARD3/OCLN/TJP1	11
CC	GO:0032154	cleavage furrow	7/492	54/19518	0.000393869	0.00600899	0.00455109	SVIL/RHOC/MYH9/SPIRE1/KATNBL1/PKN2/ITGB1	7
CC	GO:0030175	filopodium	10/492	108/19518	0.000403042	0.00600899	0.00455109	ITGAV/EZR/VASP/MSN/ITGA3/CDC42/FAT1/UBE2K/MYO6/ITGB1	10
CC	GO:0030018	Z disc	11/492	129/19518	0.00042852	0.00620094	0.00469647	PLEC/PDLIM7/ACTN4/JUP/DST/PDLIM2/CAB39/FLNA/GLRX3/STUB1/FHL2	11
CC	GO:0009925	basal plasma membrane	17/492	266/19518	0.000446056	0.00627027	0.00474899	SLC38A1/EZR/CLDN1/ANXA2/ATP2B1/CLDN7/DST/SLC12A2/MET/MSN/ITGA3/FOLR1/SLCO3A1/WASF2/TJP1/EGFR/LDLR	17
CC	GO:0098636	protein complex involved in cell adhesion	7/492	57/19518	0.000551056	0.00753109	0.00570391	ITGAV/PLAU/ITGA3/TNC/ITGA2/LYN/ITGB1	7
CC	GO:0030027	lamellipodium	14/492	202/19518	0.000632942	0.00841642	0.00637444	ITGAV/ARPC2/SH3RF1/CTTN/VASP/EPHA2/FAT1/ITGB1BP1/WASF2/ROCK1/PKN2/ITGB1/CDH1/RAC1	14
CC	GO:0042581	specific granule	12/492	160/19518	0.000762696	0.0098749	0.00747907	ITGAV/CD47/ANXA11/VCL/JUP/KPNB1/PLAU/RAP2B/PTX3/ANXA3/TSPAN14/DNAJC5	12
CC	GO:0101002	ficolin-1-rich granule	13/492	185/19518	0.00086063	0.0107938	0.00817499	VCL/KCMF1/COTL1/CD55/JUP/KPNB1/CAB39/FTH1/VCP/DIAPH1/PNP/A1BG/RAC1	13
CC	GO:0031674	I band	11/492	141/19518	0.000904984	0.0107938	0.00817499	PLEC/PDLIM7/ACTN4/JUP/DST/PDLIM2/CAB39/FLNA/GLRX3/STUB1/FHL2	11
CC	GO:0045335	phagocytic vesicle	11/492	141/19518	0.000904984	0.0107938	0.00817499	ITGAV/ANXA11/HLA-E/KIF5B/RAB32/CDC42/ZYX/HGS/CDC42EP2/ANXA3/RAB11FIP1	11
CC	GO:0031143	pseudopodium	4/492	18/19518	0.000921418	0.0107938	0.00817499	ACTN4/CAPN2/MSN/F2RL1	4
CC	GO:0008305	integrin complex	5/492	31/19518	0.000985533	0.0112763	0.00854049	ITGAV/ITGA3/ITGA2/LYN/ITGB1	5
CC	GO:0030017	sarcomere	14/492	213/19518	0.00106112	0.0118653	0.00898655	PLEC/PDLIM7/TNNT1/TPM2/ACTN4/JUP/DST/PDLIM2/CAB39/FLNA/GLRX3/TMOD1/STUB1/FHL2	14
CC	GO:1904813	ficolin-1-rich granule lumen	10/492	124/19518	0.00118928	0.0130028	0.00984808	VCL/KCMF1/COTL1/JUP/KPNB1/CAB39/FTH1/VCP/PNP/A1BG	10
CC	GO:0019897	extrinsic component of plasma membrane	11/492	147/19518	0.0012725	0.0136103	0.0103081	S100A6/JUP/CDH6/CAV2/GNG5/ERRFI1/LYN/KRAS/CDH1/RAC1/AP2M1	11
CC	GO:0030125	clathrin vesicle coat	5/492	33/19518	0.00132084	0.0138267	0.0104721	CLTB/EPN1/AP2S1/CLINT1/AP2M1	5
CC	GO:0098798	mitochondrial protein-containing complex	17/492	300/19518	0.00167958	0.0172157	0.0130388	TOMM40/MRPS12/TIMM17A/TIMM50/ATP5ME/ATP5F1B/MRPL12/NDUFB9/UQCRH/UQCRFS1/AURKAIP1/CHCHD10/AFG3L2/ATP5MG/MCU/PPIF/TOMM5	17
CC	GO:0005743	mitochondrial inner membrane	24/492	497/19518	0.00192715	0.0193501	0.0146554	TOMM40/MRPS12/RAB5IF/BCL2L1/TIMM17A/TIMM50/ATP5ME/ATP5F1B/STOML2/MRPL12/NDUFB9/HIGD1A/UQCRH/UQCRFS1/AURKAIP1/LYN/MCUR1/CHCHD10/AFG3L2/ATP5MG/SLC25A39/PARL/MCU/MTHFD2L	24
CC	GO:0044291	cell-cell contact zone	7/492	72/19518	0.00222245	0.0214028	0.0162101	VCL/JUP/NECTIN2/RAP2B/AHNAK/DSG2/ITGB1	7
CC	GO:0045177	apical part of cell	22/492	446/19518	0.00225847	0.0214028	0.0162101	SLC38A1/MAL2/SLC7A11/EZR/IGFBP2/CLDN1/ATP2B1/MTDH/SLC12A2/MSN/CDC42/FAT1/FOLR1/PARD3/LMO7/OCLN/UPK1B/CLIC4/TJP1/ADAM17/MAL/LDLR	22
CC	GO:0098800	inner mitochondrial membrane protein complex	11/492	158/19518	0.00226209	0.0214028	0.0162101	TIMM17A/TIMM50/ATP5ME/ATP5F1B/NDUFB9/UQCRH/UQCRFS1/CHCHD10/AFG3L2/ATP5MG/MCU	11
CC	GO:0032153	cell division site	7/492	73/19518	0.00240594	0.021989	0.0166541	SVIL/RHOC/MYH9/SPIRE1/KATNBL1/PKN2/ITGB1	7
CC	GO:0016327	apicolateral plasma membrane	4/492	23/19518	0.00241343	0.021989	0.0166541	JUP/CLDN6/CLDN7/OCLN	4
CC	GO:0016323	basolateral plasma membrane	14/492	234/19518	0.00255898	0.0228912	0.0173374	SLC38A1/EZR/CLDN1/ANXA2/ATP2B1/CLDN7/SLC12A2/MSN/ITGA3/FOLR1/WASF2/TJP1/EGFR/LDLR	14
CC	GO:0030136	clathrin-coated vesicle	13/492	215/19518	0.00327966	0.0288141	0.0218233	CLTB/MALL/EDN1/SNX9/EPN1/FOLR1/AP2S1/MYO6/EGFR/CLINT1/DNAJC5/LDLR/AP2M1	13
CC	GO:0001931	uropod	3/492	13/19518	0.00377088	0.0325487	0.0246518	EZR/MSN/MYH9	3
CC	GO:0046930	pore complex	4/492	26/19518	0.0038389	0.0325645	0.0246637	TOMM40/VDAC2/PPIF/BAK1	4
CC	GO:0031234	extrinsic component of cytoplasmic side of plasma membrane	7/492	80/19518	0.00403718	0.0334372	0.0253247	S100A6/CAV2/GNG5/ERRFI1/LYN/KRAS/RAC1	7
CC	GO:0031983	vesicle lumen	17/492	327/19518	0.00407771	0.0334372	0.0253247	VCL/COTL1/ACTN4/ANXA2/APOA1/JUP/TMSB4X/KPNB1/CAB39/VCP/FAM3C/FTL/PTX3/PNP/ROCK1/EGFR/A1BG	17
CC	GO:0001772	immunological synapse	5/492	43/19518	0.00435989	0.035165	0.0266333	EZR/ATP2B1/ARHGDIA/STOML2/MYH9	5
CC	GO:0031254	cell trailing edge	3/492	14/19518	0.00471025	0.0367848	0.0278601	EZR/MSN/MYH9	3
CC	GO:0043218	compact myelin	3/492	14/19518	0.00471025	0.0367848	0.0278601	ANXA2/MBP/MAL	3
CC	GO:0098858	actin-based cell projection	13/492	225/19518	0.00480932	0.0369717	0.0280016	ITGAV/EZR/RHOC/VASP/MSN/ITGA3/CDC42/FAT1/UBE2K/CLIC4/MYO6/STARD10/ITGB1	13
CC	GO:0005604	basement membrane	7/492	84/19518	0.0052843	0.0399981	0.0302938	LAMC2/ANXA2/LAMB3/DST/TNC/LAMA3/PXDN	7
CC	GO:0030118	clathrin coat	5/492	47/19518	0.0064007	0.0477143	0.0361379	CLTB/EPN1/AP2S1/CLINT1/AP2M1	5
CC	GO:0019898	extrinsic component of membrane	15/492	288/19518	0.00663935	0.0483816	0.0366433	EZR/S100A6/WDR45B/JUP/CDH6/CAV2/GNG5/ERRFI1/LYN/TRIO/KRAS/WIPI2/CDH1/RAC1/AP2M1	15
CC	GO:0005741	mitochondrial outer membrane	12/492	208/19518	0.00668689	0.0483816	0.0366433	PLEC/TOMM40/VDAC2/RHOD/RAB32/BCL2L1/SPIRE1/MTCH1/KRAS/BAK1/HMOX1/TOMM5	12
CC	GO:0005635	nuclear envelope	22/492	490/19518	0.00681231	0.0485747	0.0367896	ANXA11/S100A6/SMAD3/JPT1/AKIRIN1/MTDH/TXNL4A/KPNB1/CHMP4C/BCL2L1/GTPBP4/DST/KPNA4/EIF5A/EI24/LYPLA1/AGFG1/LMO7/MYO6/MYOF/DNAJC2/EGFR	22
CC	GO:0030132	clathrin coat of coated pit	3/492	16/19518	0.00698062	0.0490638	0.03716	CLTB/AP2S1/AP2M1	3
MF	GO:0045296	cadherin binding	39/486	333/18369	6.12993e-15	4.24804e-12	3.71668e-12	GPRC5A/LRRFIP1/PLEC/EZR/YWHAZ/VCL/CTTN/EIF5/ANXA2/PPP1CA/VASP/KIF5B/JUP/DBN1/CDH6/PFN1/BZW1/EPHA2/TES/FLNA/SNX9/KTN1/MYH9/ASAP1/EHD1/WASF2/LYPLA2/AHNAK/TJP1/MACF1/TRIM25/PKN2/EGFR/ZC3H15/ITGB1/CDH1/CLINT1/LARP1/EPS8L1	39
MF	GO:0003779	actin binding	35/486	434/18369	5.30581e-09	1.83846e-06	1.6085e-06	PLEC/PAWR/EZR/ARPC2/PDLIM7/SVIL/ARPC5L/RAI14/VCL/TPM2/PHACTR2/COTL1/ACTN4/VASP/DBN1/TMSB4X/PFN1/DST/MSN/S100A4/PDLIM2/MAP1B/DIAPH1/FLNA/MYH9/SPIRE1/MISP/WASF2/GMFB/TMOD1/MYO6/MACF1/EGFR/ITGB1/EPS8L1	35
MF	GO:0001618	virus receptor activity	13/486	77/18369	1.04126e-07	2.11327e-05	1.84893e-05	ITGAV/CLDN1/CD55/CLDN6/NECTIN2/EPHA2/EFNB2/SLC20A2/ITGA2/AXL/EGFR/ITGB1/LDLR	13
MF	GO:0140272	exogenous protein binding	13/486	78/18369	1.21978e-07	2.11327e-05	1.84893e-05	ITGAV/CLDN1/CD55/CLDN6/NECTIN2/EPHA2/EFNB2/SLC20A2/ITGA2/AXL/EGFR/ITGB1/LDLR	13
MF	GO:0044389	ubiquitin-like protein ligase binding	26/486	320/18369	4.43537e-07	5.6729e-05	4.9633e-05	YWHAZ/TRAF4/VCL/SMAD3/LAPTM4B/HIF1A/BAG1/TRIM28/PDLIM2/NPLOC4/JAK1/HGS/POLR2A/VCP/SNX9/CD40/UBE2K/LYN/CRK/STUB1/UBE2D1/EGFR/UCHL1/USP7/CACUL1/UBE2J2	26
MF	GO:0031625	ubiquitin protein ligase binding	25/486	301/18369	4.9116e-07	5.6729e-05	4.9633e-05	YWHAZ/TRAF4/VCL/SMAD3/LAPTM4B/HIF1A/BAG1/TRIM28/PDLIM2/NPLOC4/JAK1/POLR2A/VCP/SNX9/CD40/UBE2K/LYN/CRK/STUB1/UBE2D1/EGFR/UCHL1/USP7/CACUL1/UBE2J2	25
MF	GO:0044548	S100 protein binding	5/486	14/18369	2.0866e-05	0.00206574	0.00180734	EZR/ANXA11/S100A6/ANXA2/AHNAK	5
MF	GO:0090079	translation regulator activity, nucleic acid binding	12/486	109/18369	3.14783e-05	0.00265182	0.00232012	EIF5/IGF2BP2/EIF1AX/AGO2/EIF6/GSPT1/EIF5A/EIF5B/ETF1/EIF4G1/LARP1/EIF3J	12
MF	GO:0098631	cell adhesion mediator activity	9/486	62/18369	3.44392e-05	0.00265182	0.00232012	CD47/BCAM/ANXA2/PPP1CA/JUP/ITGA2/DSG2/ITGB1/NRCAM	9
MF	GO:0061650	ubiquitin-like protein conjugating enzyme activity	7/486	37/18369	4.49572e-05	0.00311553	0.00272583	UBE2S/UBE2M/UBE2H/UBE2K/UBE2R2/UBE2D1/UBE2J2	7
MF	GO:0008135	translation factor activity, RNA binding	10/486	84/18369	7.3352e-05	0.00462118	0.00404313	EIF5/EIF1AX/AGO2/EIF6/GSPT1/EIF5A/EIF5B/ETF1/EIF4G1/EIF3J	10
MF	GO:0019911	structural constituent of myelin sheath	4/486	11/18369	0.000137766	0.00795598	0.0069608	MAL2/MALL/MBP/MAL	4
MF	GO:0061631	ubiquitin conjugating enzyme activity	6/486	33/18369	0.000200645	0.0100156	0.00876282	UBE2S/UBE2H/UBE2K/UBE2R2/UBE2D1/UBE2J2	6
MF	GO:0086080	protein binding involved in heterotypic cell-cell adhesion	4/486	12/18369	0.000202336	0.0100156	0.00876282	CD47/JUP/DSG2/NRCAM	4
MF	GO:0005080	protein kinase C binding	7/486	49/18369	0.00028532	0.0131818	0.0115329	ITGAV/FLNA/YWHAG/HDAC9/HDAC7/GLRX3/SDC4	7
MF	GO:0043021	ribonucleoprotein complex binding	13/486	161/18369	0.000361097	0.0149792	0.0131055	RBM3/PPP1CA/GTPBP4/TIMM50/SBDS/STRAP/EIF6/EIF5A/NEAT1/SRP72/DNAJC2/ETF1/LARP1	13
MF	GO:0003743	translation initiation factor activity	7/486	51/18369	0.000367454	0.0149792	0.0131055	EIF5/EIF1AX/AGO2/EIF6/EIF5B/EIF4G1/EIF3J	7
MF	GO:0003924	GTPase activity	20/486	327/18369	0.000475228	0.0182963	0.0160077	RHOC/RHOD/HRAS/RAB32/GTPBP4/CDC42/RRAS2/GNG5/RHOF/RAP1B/ARL16/GSPT1/RAP2B/RAB6A/KRAS/RND3/TUBB6/EIF5B/RGS10/RAC1	20
MF	GO:0003714	transcription corepressor activity	14/486	190/18369	0.000551084	0.0201001	0.0175858	PAWR/HDGF/TRIM28/SRSF2/NOC2L/URI1/HDAC9/HMGA2/TFAP2A/HDAC7/TLE1/KCTD1/NCOR1/FHL2	14
MF	GO:0005092	GDP-dissociation inhibitor activity	4/486	16/18369	0.000683885	0.0236966	0.0207325	EIF5/ARHGDIA/ITGB1BP1/SESN2	4
MF	GO:0043236	laminin binding	5/486	28/18369	0.000754314	0.0244848	0.0214221	BCAM/ITGA3/ITGA2/ITGB1/PXDN	5
MF	GO:0003925	G protein activity	6/486	42/18369	0.000777295	0.0244848	0.0214221	HRAS/CDC42/RAP1B/RAP2B/KRAS/RAC1	6
MF	GO:0046875	ephrin receptor binding	5/486	29/18369	0.000891854	0.0265633	0.0232406	EFNB2/LYN/GRB2/CRK/EFNB1	5
MF	GO:0005543	phospholipid binding	25/486	475/18369	0.00091994	0.0265633	0.0232406	SESTD1/SVIL/ANXA11/LAPTM4B/PLEKHB2/WDR45B/VDAC2/ANXA2/APOA1/PFN1/SNX24/STOML2/MAP1B/HGS/SNX9/ANXA5/EPN1/ASAP1/PARD3/AXL/MYOF/WIPI2/ANXA3/CLINT1/GAB2	25
MF	GO:0051015	actin filament binding	14/486	202/18369	0.00100498	0.0278581	0.0243734	PLEC/EZR/ARPC2/SVIL/ARPC5L/TPM2/COTL1/ACTN4/FLNA/MYH9/MISP/MYO6/MACF1/EGFR	14
MF	GO:0002020	protease binding	11/486	138/18369	0.00111736	0.0297818	0.0260566	ITGAV/ANXA2/RIOK3/BFAR/ITGA3/RIPK2/VCP/F2RL1/MBP/ITGB1/LDLR	11
MF	GO:0019903	protein phosphatase binding	11/486	140/18369	0.00125639	0.0322474	0.0282137	PPP1CA/JUP/PPP6R1/MET/JAK1/VCP/ANKLE2/GRB2/EGFR/PPP6R3/ARPP19	11
MF	GO:0005522	profilin binding	3/486	10/18369	0.00192264	0.044413	0.0388576	CTTN/VASP/DBN1	3
MF	GO:0008190	eukaryotic initiation factor 4E binding	3/486	10/18369	0.00192264	0.044413	0.0388576	HHEX/EIF4G1/LARP1	3
MF	GO:0036435	K48-linked polyubiquitin modification-dependent protein binding	3/486	10/18369	0.00192264	0.044413	0.0388576	NPLOC4/VCP/MINDY2	3
MF	GO:1902936	phosphatidylinositol bisphosphate binding	9/486	107/18369	0.00213855	0.0473138	0.0413955	SESTD1/SVIL/LAPTM4B/WDR45B/ANXA2/PFN1/ASAP1/PARD3/WIPI2	9
MF	GO:0098632	cell-cell adhesion mediator activity	6/486	51/18369	0.00218476	0.0473138	0.0413955	CD47/ANXA2/PPP1CA/JUP/DSG2/NRCAM	6

## Sheet: Tumor cell 2
ONTOLOGY	ID	Description	GeneRatio	BgRatio	pvalue	p.adjust	qvalue	geneID	Count
BP	GO:0010466	negative regulation of peptidase activity	14/225	236/18614	1.14635e-06	0.00205072	0.00167234	CST1/ECM1/SERPINA5/NR4A1/TIMP1/SPINK13/CD44/APP/CST3/SIAH2/SPOCK1/DPEP1/CST5/KLF4	14
BP	GO:0006986	response to unfolded protein	11/225	142/18614	1.25541e-06	0.00205072	0.00167234	HSPA1B/DNAJB1/HSP90AA1/HSPH1/HSPA1A/ATF3/HSPB1/PPP1R15A/HSPA8/XBP1/DNAJB9	11
BP	GO:0045861	negative regulation of proteolysis	16/225	330/18614	2.79511e-06	0.00239229	0.00195089	CST1/ECM1/SERPINA5/NR4A1/TIMP1/SPINK13/CD44/APP/CST3/SIAH2/CTSZ/SPOCK1/DPEP1/CST5/KLF4/PRNP	16
BP	GO:0010951	negative regulation of endopeptidase activity	11/225	160/18614	4.03935e-06	0.00239229	0.00195089	CST1/SERPINA5/NR4A1/TIMP1/CD44/CST3/SIAH2/SPOCK1/DPEP1/CST5/KLF4	11
BP	GO:0052547	regulation of peptidase activity	18/225	425/18614	4.45074e-06	0.00239229	0.00195089	CST1/ECM1/FYN/SERPINA5/NR4A1/RPS27L/TIMP1/SPINK13/CD44/APP/CST3/SIAH2/SPOCK1/DPEP1/ARL6IP5/CST5/PMAIP1/KLF4	18
BP	GO:0051346	negative regulation of hydrolase activity	16/225	345/18614	4.93159e-06	0.00239229	0.00195089	CST1/ECM1/SERPINA5/NR4A1/TIMP1/SPINK13/CD44/PPP1R1B/APP/CST3/SIAH2/SPOCK1/DPEP1/CST5/PPP1R15A/KLF4	16
BP	GO:0035966	response to topologically incorrect protein	11/225	164/18614	5.12581e-06	0.00239229	0.00195089	HSPA1B/DNAJB1/HSP90AA1/HSPH1/HSPA1A/ATF3/HSPB1/PPP1R15A/HSPA8/XBP1/DNAJB9	11
BP	GO:2000117	negative regulation of cysteine-type endopeptidase activity	8/225	91/18614	1.44489e-05	0.00385488	0.00314362	CST1/NR4A1/CD44/CST3/SIAH2/DPEP1/CST5/KLF4	8
BP	GO:0051090	regulation of DNA-binding transcription factor activity	18/225	465/18614	1.51435e-05	0.00385488	0.00314362	HSPA1B/ID3/ID2/RGCC/HES1/HSPA1A/BHLHE40/NUPR1/CTNNB1/JUND/APP/COMMD6/ESR1/TNFAIP3/TERF2IP/ID1/KLF4/PRNP	18
BP	GO:0052548	regulation of endopeptidase activity	15/225	336/18614	1.53914e-05	0.00385488	0.00314362	CST1/FYN/SERPINA5/NR4A1/RPS27L/TIMP1/CD44/CST3/SIAH2/SPOCK1/DPEP1/ARL6IP5/CST5/PMAIP1/KLF4	15
BP	GO:1901216	positive regulation of neuron death	8/225	92/18614	1.56622e-05	0.00385488	0.00314362	FYN/FOS/DKK1/EGR1/NUPR1/CTNNB1/ITGA1/PRNP	8
BP	GO:2001233	regulation of apoptotic signaling pathway	16/225	381/18614	1.70175e-05	0.00385488	0.00314362	FGFR1/HSPA1B/TPT1/CD44/HSPA1A/ATF3/NUPR1/CTNNB1/HSPB1/SIAH2/TPD52L1/IVNS1ABP/TNFAIP3/XBP1/PMAIP1/IER3	16
BP	GO:0048545	response to steroid hormone	15/225	339/18614	1.70831e-05	0.00385488	0.00314362	IGFBP7/HSPA1B/FOS/FBXO32/FOSB/SCGB2A1/HSPA1A/ZFP36/ZFP36L1/ABHD2/ESR1/ATP1A1/HSPA8/PGR/PAM	15
BP	GO:0007565	female pregnancy	11/225	187/18614	1.77884e-05	0.00385488	0.00314362	IGFBP7/FOS/FOSB/TIMP1/JUNB/MMP2/FBLN1/ESR1/PGR/EMP2/PAM	11
BP	GO:0035914	skeletal muscle cell differentiation	7/225	68/18614	1.78038e-05	0.00385488	0.00314362	FOS/NR4A1/EGR1/ATF3/NUPR1/BTG2/GTF3C5	7
BP	GO:0097193	intrinsic apoptotic signaling pathway	14/225	301/18614	1.88791e-05	0.00385488	0.00314362	TPT1/RPS27L/CD44/HSPA1A/CDKN1A/NUPR1/HSPB1/ARL6IP5/PPP1R15A/PHLDA3/IVNS1ABP/XBP1/PMAIP1/IER3	14
BP	GO:0043433	negative regulation of DNA-binding transcription factor activity	11/225	194/18614	2.50306e-05	0.00481029	0.00392275	ID3/ID2/HES1/BHLHE40/NUPR1/COMMD6/ESR1/TNFAIP3/ID1/KLF4/PRNP	11
BP	GO:0050673	epithelial cell proliferation	18/225	488/18614	2.87118e-05	0.00500161	0.00407877	ECM1/FGFR1/ID2/JUN/NR4A1/RGCC/NFIB/HES1/ZFP36/NUPR1/ZFP36L1/CTNNB1/ESR1/TNFAIP3/HTRA1/PGR/XBP1/ID1	18
BP	GO:2000116	regulation of cysteine-type endopeptidase activity	12/225	234/18614	2.90881e-05	0.00500161	0.00407877	CST1/FYN/NR4A1/RPS27L/CD44/CST3/SIAH2/DPEP1/ARL6IP5/CST5/PMAIP1/KLF4	12
BP	GO:0045639	positive regulation of myeloid cell differentiation	8/225	103/18614	3.57083e-05	0.00583296	0.00475673	HSPA1B/FOS/ID2/KLF10/HSPA1A/ZFP36L1/RUNX1/NEDD9	8
BP	GO:0051085	chaperone cofactor-dependent protein refolding	5/225	33/18614	4.44511e-05	0.00673974	0.0054962	HSPA1B/DNAJB1/HSPH1/HSPA1A/HSPA8	5
BP	GO:0044703	multi-organism reproductive process	11/225	207/18614	4.53855e-05	0.00673974	0.0054962	IGFBP7/FOS/FOSB/TIMP1/JUNB/MMP2/FBLN1/ESR1/PGR/EMP2/PAM	11
BP	GO:0071383	cellular response to steroid hormone stimulus	11/225	209/18614	4.95287e-05	0.00699444	0.0057039	HSPA1B/FBXO32/SCGB2A1/HSPA1A/ZFP36/ZFP36L1/ABHD2/ESR1/ATP1A1/HSPA8/PGR	11
BP	GO:0070997	neuron death	15/225	373/18614	5.13825e-05	0.00699444	0.0057039	FYN/FOS/JUN/DKK1/EGR1/IL6ST/NUPR1/CTNNB1/APP/ITGA1/CTSZ/ARL6IP5/TUBA1A/BTG2/PRNP	15
BP	GO:0050678	regulation of epithelial cell proliferation	16/225	419/18614	5.35292e-05	0.00699519	0.00570452	ECM1/FGFR1/JUN/NR4A1/RGCC/NFIB/HES1/ZFP36/NUPR1/ZFP36L1/CTNNB1/TNFAIP3/HTRA1/PGR/XBP1/ID1	16
BP	GO:0044706	multi-multicellular organism process	11/225	216/18614	6.6695e-05	0.00838048	0.00683421	IGFBP7/FOS/FOSB/TIMP1/JUNB/MMP2/FBLN1/ESR1/PGR/EMP2/PAM	11
BP	GO:0002763	positive regulation of myeloid leukocyte differentiation	6/225	59/18614	7.70303e-05	0.00932066	0.00760092	FOS/ID2/KLF10/ZFP36L1/RUNX1/NEDD9	6
BP	GO:0051084	'de novo' post-translational protein folding	5/225	38/18614	8.95022e-05	0.010443	0.00851616	HSPA1B/DNAJB1/HSPH1/HSPA1A/HSPA8	5
BP	GO:0071277	cellular response to calcium ion	7/225	88/18614	9.50527e-05	0.0107082	0.00873243	FOS/JUN/FOSB/JUNB/JUND/DPEP1/TUBA1A	7
BP	GO:0030900	forebrain development	15/225	397/18614	0.000103243	0.0112432	0.0091687	FYN/TUBB2B/DNAJB1/ID2/DKK1/NFIB/HES1/CTNNB1/APP/TUBA1A/BTG2/TRA2B/PCM1/TUBB2A/TACC1	15
BP	GO:0042026	protein refolding	4/225	22/18614	0.000128142	0.013358	0.0108933	HSPA1B/HSP90AA1/HSPA1A/HSPA8	4
BP	GO:2001234	negative regulation of apoptotic signaling pathway	11/225	233/18614	0.00013084	0.013358	0.0108933	HSPA1B/TPT1/CD44/HSPA1A/CTNNB1/HSPB1/SIAH2/IVNS1ABP/TNFAIP3/XBP1/IER3	11
BP	GO:0006458	'de novo' protein folding	5/225	42/18614	0.000145844	0.0144386	0.0117745	HSPA1B/DNAJB1/HSPH1/HSPA1A/HSPA8	5
BP	GO:0071248	cellular response to metal ion	10/225	200/18614	0.000166038	0.0156516	0.0127638	FOS/JUN/FOSB/JUNB/JUND/APP/DPEP1/TUBA1A/MT1X/PRNP	10
BP	GO:1902893	regulation of miRNA transcription	6/225	68/18614	0.000170962	0.0156516	0.0127638	FOS/JUN/NFIB/EGR1/ESR1/KLF4	6
BP	GO:0042771	intrinsic apoptotic signaling pathway in response to DNA damage by p53 class mediator	5/225	44/18614	0.000182576	0.0156516	0.0127638	RPS27L/CD44/CDKN1A/NUPR1/PHLDA3	5
BP	GO:0061077	chaperone-mediated protein folding	6/225	69/18614	0.000185376	0.0156516	0.0127638	HSPA1B/DNAJB1/HSPH1/HSPA1A/HSPB1/HSPA8	6
BP	GO:0061614	miRNA transcription	6/225	69/18614	0.000185376	0.0156516	0.0127638	FOS/JUN/NFIB/EGR1/ESR1/KLF4	6
BP	GO:0034620	cellular response to unfolded protein	7/225	98/18614	0.000187077	0.0156516	0.0127638	HSPA1B/HSPA1A/ATF3/PPP1R15A/HSPA8/XBP1/DNAJB9	7
BP	GO:1902075	cellular response to salt	10/225	204/18614	0.000195	0.0156516	0.0127638	FYN/FOS/JUN/FOSB/EGR1/JUNB/PPP1R1B/JUND/DPEP1/TUBA1A	10
BP	GO:2000271	positive regulation of fibroblast apoptotic process	3/225	10/18614	0.000196424	0.0156516	0.0127638	BTG1/NUPR1/STK17A	3
BP	GO:0042594	response to starvation	10/225	207/18614	0.000219412	0.0169956	0.0138598	FOS/DNAJC15/KLF10/MAP1LC3B/ZFP36/ATF3/CDKN1A/HSPA8/XBP1/PMAIP1	10
BP	GO:0034599	cellular response to oxidative stress	12/225	290/18614	0.000223695	0.0169956	0.0138598	FYN/RHOB/HSPA1B/FOS/JUN/HSPA1A/MMP2/NET1/CTNNB1/HSPB1/ARL6IP5/TNFAIP3	12
BP	GO:0009267	cellular response to starvation	9/225	170/18614	0.000230096	0.0170846	0.0139324	FOS/DNAJC15/KLF10/MAP1LC3B/ATF3/CDKN1A/HSPA8/XBP1/PMAIP1	9
BP	GO:0008630	intrinsic apoptotic signaling pathway in response to DNA damage	7/225	103/18614	0.000254637	0.0181665	0.0148146	TPT1/RPS27L/CD44/CDKN1A/NUPR1/PHLDA3/IER3	7
BP	GO:0010968	regulation of microtubule nucleation	3/225	11/18614	0.000267676	0.0181665	0.0148146	HSPA1B/HSPA1A/RANGRF	3
BP	GO:0071492	cellular response to UV-A	3/225	11/18614	0.000267676	0.0181665	0.0148146	TIMP1/MMP2/MME	3
BP	GO:0006979	response to oxidative stress	15/225	434/18614	0.000271475	0.0181665	0.0148146	FYN/RHOB/HSPA1B/FOS/JUN/BTG1/HSPA1A/MMP2/NET1/CTNNB1/APP/HSPB1/ARL6IP5/TNFAIP3/PRNP	15
BP	GO:0002067	glandular epithelial cell differentiation	6/225	74/18614	0.00027247	0.0181665	0.0148146	RHEB/NFIB/HES1/CTNNB1/PGR/KLF4	6
BP	GO:0045637	regulation of myeloid cell differentiation	10/225	214/18614	0.000286506	0.0187203	0.0152663	HSPA1B/FOS/ID2/KLF10/HSPA1A/ZFP36/ZFP36L1/RUNX1/CTNNB1/NEDD9	10
BP	GO:0048511	rhythmic process	12/225	303/18614	0.00033348	0.0213623	0.0174208	ID3/ID2/KLF10/EGR1/MMP2/BHLHE40/JUND/SIAH2/ESR1/PGR/ID1/PAM	12
BP	GO:0062197	cellular response to chemical stress	13/225	349/18614	0.000342309	0.0214002	0.0174517	FYN/RHOB/HSPA1B/FOS/JUN/HSPA1A/MMP2/NET1/ZFP36L1/CTNNB1/HSPB1/ARL6IP5/TNFAIP3	13
BP	GO:0090084	negative regulation of inclusion body assembly	3/225	12/18614	0.000353723	0.0214002	0.0174517	HSPA1B/DNAJB1/HSPA1A	3
BP	GO:1902950	regulation of dendritic spine maintenance	3/225	12/18614	0.000353723	0.0214002	0.0174517	FYN/NEDD9/PRNP	3
BP	GO:1901342	regulation of vasculature development	13/225	355/18614	0.000402543	0.0239111	0.0194993	ECM1/RHOB/KLK3/RGCC/BTG1/RUNX1/CTNNB1/HSPB1/TNFAIP3/XBP1/ID1/KLF4/EMP2	13
BP	GO:0009314	response to radiation	15/225	452/18614	0.000416654	0.0241925	0.0197288	RHOB/FOS/ID2/TIMP1/EGR1/PPP1R1B/MMP2/CDKN1A/BHLHE40/NET1/JUND/APP/MME/TUBA1A/CIRBP	15
BP	GO:0045786	negative regulation of cell cycle	14/225	404/18614	0.000422091	0.0241925	0.0197288	RHOB/NR4A1/DUSP1/RGCC/RPS27L/BTG1/CDKN1A/NUPR1/ZFP36L1/CTNNB1/BTG2/TNFAIP3/KLF4/IER3	14
BP	GO:2000628	regulation of miRNA metabolic process	6/225	81/18614	0.000445044	0.0247048	0.0201466	FOS/JUN/NFIB/EGR1/ESR1/KLF4	6
BP	GO:0070424	regulation of nucleotide-binding oligomerization domain containing signaling pathway	3/225	13/18614	0.000455746	0.0247048	0.0201466	HSPA1B/HSPA1A/TNFAIP3	3
BP	GO:0002573	myeloid leukocyte differentiation	10/225	227/18614	0.000456806	0.0247048	0.0201466	FOS/ID2/JUN/KLF10/JUNB/ZFP36L1/RUNX1/CTNNB1/APP/NEDD9	10
BP	GO:0071456	cellular response to hypoxia	8/225	149/18614	0.000465386	0.0247048	0.0201466	BNIP3L/FOS/RGCC/EGR1/MALAT1/ZFP36L1/JUND/PMAIP1	8
BP	GO:1905897	regulation of response to endoplasmic reticulum stress	6/225	82/18614	0.000475402	0.0247048	0.0201466	HSPA1A/NUPR1/PPP1R15A/XBP1/PMAIP1/DNAJB9	6
BP	GO:0050890	cognition	12/225	317/18614	0.000499743	0.0247048	0.0201466	FYN/FOS/DKK1/PPP1R1B/CBR3/APP/MME/ARL6IP5/TUBA1A/BTG2/NEDD9/PRNP	12
BP	GO:0006839	mitochondrial transport	9/225	189/18614	0.000501219	0.0247048	0.0201466	BNIP3L/DNAJC15/HSP90AA1/HSPA1A/STARD3/LMAN1/TOMM34/PMAIP1/IER3	9
BP	GO:0007492	endoderm development	6/225	83/18614	0.000507349	0.0247048	0.0201466	DKK1/DUSP1/MMP2/ZFP36L1/CTNNB1/DUSP2	6
BP	GO:0072332	intrinsic apoptotic signaling pathway by p53 class mediator	6/225	83/18614	0.000507349	0.0247048	0.0201466	RPS27L/CD44/CDKN1A/NUPR1/PHLDA3/PMAIP1	6
BP	GO:0071241	cellular response to inorganic substance	10/225	231/18614	0.000523617	0.0247048	0.0201466	FOS/JUN/FOSB/JUNB/JUND/APP/DPEP1/TUBA1A/MT1X/PRNP	10
BP	GO:0071560	cellular response to transforming growth factor beta stimulus	11/225	274/18614	0.000524838	0.0247048	0.0201466	FYN/FOS/JUN/HSPA1A/ZFP36L1/BAMBI/HTRA1/FMOD/ID1/COL1A2/LIMS1	11
BP	GO:0007611	learning or memory	11/225	276/18614	0.000557591	0.0247048	0.0201466	FYN/FOS/DKK1/PPP1R1B/APP/MME/ARL6IP5/TUBA1A/BTG2/NEDD9/PRNP	11
BP	GO:0038066	p38MAPK cascade	5/225	56/18614	0.000571002	0.0247048	0.0201466	GADD45B/DUSP1/GADD45G/ZFP36/ZFP36L1	5
BP	GO:0048711	positive regulation of astrocyte differentiation	3/225	14/18614	0.000574881	0.0247048	0.0201466	ID2/HES1/IL6ST	3
BP	GO:0070141	response to UV-A	3/225	14/18614	0.000574881	0.0247048	0.0201466	TIMP1/MMP2/MME	3
BP	GO:1901533	negative regulation of hematopoietic progenitor cell differentiation	3/225	14/18614	0.000574881	0.0247048	0.0201466	HES1/ZFP36/N4BP2L2	3
BP	GO:1902947	regulation of tau-protein kinase activity	3/225	14/18614	0.000574881	0.0247048	0.0201466	DKK1/HSP90AA1/EGR1	3
BP	GO:0002065	columnar/cuboidal epithelial cell differentiation	7/225	118/18614	0.000581788	0.0247048	0.0201466	RHEB/NFIB/HES1/IL6ST/CTNNB1/PGR/KLF4	7
BP	GO:0035967	cellular response to topologically incorrect protein	7/225	118/18614	0.000581788	0.0247048	0.0201466	HSPA1B/HSPA1A/ATF3/PPP1R15A/HSPA8/XBP1/DNAJB9	7
BP	GO:0009416	response to light stimulus	12/225	323/18614	0.000589888	0.0247048	0.0201466	FOS/ID2/TIMP1/PPP1R1B/MMP2/CDKN1A/BHLHE40/JUND/APP/MME/TUBA1A/CIRBP	12
BP	GO:0010001	glial cell differentiation	10/225	235/18614	0.000598337	0.0247048	0.0201466	ID2/RHEB/NFIB/HES1/IL6ST/CTNNB1/APP/TUBA1A/VIM/MT1X	10
BP	GO:0001706	endoderm formation	5/225	57/18614	0.00061982	0.0247048	0.0201466	DKK1/DUSP1/MMP2/CTNNB1/DUSP2	5
BP	GO:0007566	embryo implantation	5/225	57/18614	0.00061982	0.0247048	0.0201466	IGFBP7/TIMP1/MMP2/FBLN1/EMP2	5
BP	GO:0043470	regulation of carbohydrate catabolic process	5/225	57/18614	0.00061982	0.0247048	0.0201466	ZBTB20/NUPR1/APP/SCARB2/IER3	5
BP	GO:0071559	response to transforming growth factor beta	11/225	280/18614	0.000628237	0.0247048	0.0201466	FYN/FOS/JUN/HSPA1A/ZFP36L1/BAMBI/HTRA1/FMOD/ID1/COL1A2/LIMS1	11
BP	GO:0030099	myeloid cell differentiation	14/225	421/18614	0.000633733	0.0247048	0.0201466	HSPA1B/FOS/ID2/JUN/KLF10/JUNB/HSPA1A/ZFP36/ZFP36L1/KMT2E/RUNX1/CTNNB1/APP/NEDD9	14
BP	GO:0071774	response to fibroblast growth factor	7/225	120/18614	0.000643254	0.0247048	0.0201466	FGFR1/NR4A1/CD44/ZFP36/ZFP36L1/CTNNB1/IER2	7
BP	GO:0048708	astrocyte differentiation	6/225	87/18614	0.00065218	0.0247048	0.0201466	ID2/HES1/IL6ST/APP/VIM/MT1X	6
BP	GO:1901214	regulation of neuron death	12/225	327/18614	0.000657282	0.0247048	0.0201466	FYN/FOS/JUN/DKK1/EGR1/IL6ST/NUPR1/CTNNB1/ITGA1/CTSZ/BTG2/PRNP	12
BP	GO:0036294	cellular response to decreased oxygen levels	8/225	157/18614	0.000657888	0.0247048	0.0201466	BNIP3L/FOS/RGCC/EGR1/MALAT1/ZFP36L1/JUND/PMAIP1	8
BP	GO:0060914	heart formation	4/225	34/18614	0.000725191	0.0266793	0.0217567	DKK1/HES1/CTNNB1/EMP2	4
BP	GO:0042445	hormone metabolic process	10/225	241/18614	0.0007268	0.0266793	0.0217567	TIPARP/EGR1/STARD3/CTSZ/MME/ESR1/DHRS7/ATP1A1/ALDH1A1/RBP1	10
BP	GO:0002761	regulation of myeloid leukocyte differentiation	7/225	123/18614	0.000745002	0.0270436	0.0220538	FOS/ID2/KLF10/ZFP36L1/RUNX1/CTNNB1/NEDD9	7
BP	GO:0045930	negative regulation of mitotic cell cycle	10/225	243/18614	0.000774365	0.0278006	0.0226711	DUSP1/RGCC/RPS27L/BTG1/CDKN1A/ZFP36L1/CTNNB1/BTG2/KLF4/IER3	10
BP	GO:0042326	negative regulation of phosphorylation	13/225	383/18614	0.000816985	0.0290118	0.0236589	GADD45B/JUN/DKK1/DUSP1/PPP1R1B/CDKN1A/NUPR1/HSPB1/FBLN1/TNFAIP3/TERF2IP/IER3/PRNP	13
BP	GO:0070431	nucleotide-binding oligomerization domain containing 2 signaling pathway	3/225	16/18614	0.00086878	0.0305194	0.0248883	HSPA1B/HSPA1A/TNFAIP3	3
BP	GO:0007519	skeletal muscle tissue development	8/225	165/18614	0.000910061	0.0316294	0.0257935	FOS/NR4A1/EGR1/ATF3/NUPR1/CTNNB1/BTG2/GTF3C5	8
BP	GO:0045936	negative regulation of phosphate metabolic process	14/225	439/18614	0.000949948	0.0326682	0.0266406	GADD45B/JUN/DKK1/DUSP1/PPP1R1B/CDKN1A/NUPR1/HSPB1/FBLN1/PPP1R15A/TNFAIP3/TERF2IP/IER3/PRNP	14
BP	GO:0010563	negative regulation of phosphorus metabolic process	14/225	440/18614	0.000970846	0.0330391	0.0269431	GADD45B/JUN/DKK1/DUSP1/PPP1R1B/CDKN1A/NUPR1/HSPB1/FBLN1/PPP1R15A/TNFAIP3/TERF2IP/IER3/PRNP	14
BP	GO:1990403	embryonic brain development	3/225	17/18614	0.00104558	0.0352155	0.028718	TUBB2B/CTNNB1/TRA2B	3
BP	GO:0007020	microtubule nucleation	4/225	38/18614	0.00111151	0.0370542	0.0302174	HSPA1B/HSPA1A/RANGRF/AKAP9	4
BP	GO:0045765	regulation of angiogenesis	12/225	349/18614	0.00115428	0.0373612	0.0304678	ECM1/RHOB/KLK3/RGCC/BTG1/RUNX1/CTNNB1/HSPB1/TNFAIP3/XBP1/KLF4/EMP2	12
BP	GO:0010586	miRNA metabolic process	6/225	97/18614	0.00115503	0.0373612	0.0304678	FOS/JUN/NFIB/EGR1/ESR1/KLF4	6
BP	GO:1903321	negative regulation of protein modification by small protein conjugation or removal	6/225	97/18614	0.00115503	0.0373612	0.0304678	FYN/HSPA1B/HSPA1A/CTNNB1/IVNS1ABP/TNFAIP3	6
BP	GO:0071453	cellular response to oxygen levels	8/225	172/18614	0.00118952	0.0380995	0.0310698	BNIP3L/FOS/RGCC/EGR1/MALAT1/ZFP36L1/JUND/PMAIP1	8
BP	GO:2001242	regulation of intrinsic apoptotic signaling pathway	8/225	173/18614	0.00123448	0.0389291	0.0317463	TPT1/CD44/HSPA1A/NUPR1/HSPB1/IVNS1ABP/XBP1/PMAIP1	8
BP	GO:0090083	regulation of inclusion body assembly	3/225	18/18614	0.00124356	0.0389291	0.0317463	HSPA1B/DNAJB1/HSPA1A	3
BP	GO:0009612	response to mechanical stimulus	9/225	215/18614	0.00125116	0.0389291	0.0317463	FYN/FOS/JUN/FOSB/MMP2/CTNNB1/JUND/TUBA1A/BTG2	9
BP	GO:0030178	negative regulation of Wnt signaling pathway	8/225	174/18614	0.00128079	0.0392007	0.0319678	CTHRC1/DKK1/APCDD1/EGR1/CTNNB1/SIAH2/NKD1/DKK4	8
BP	GO:2001243	negative regulation of intrinsic apoptotic signaling pathway	6/225	99/18614	0.00128389	0.0392007	0.0319678	TPT1/CD44/HSPA1A/HSPB1/IVNS1ABP/XBP1	6
BP	GO:0001764	neuron migration	8/225	176/18614	0.00137757	0.0416714	0.0339827	FYN/TUBB2B/FGFR1/HSP90AA1/CTNNB1/SPOCK1/TUBA1A/PCM1	8
BP	GO:0060538	skeletal muscle organ development	8/225	178/18614	0.00148007	0.0440284	0.0359048	FOS/NR4A1/EGR1/ATF3/NUPR1/CTNNB1/BTG2/GTF3C5	8
BP	GO:0140467	integrated stress response signaling	4/225	41/18614	0.00148244	0.0440284	0.0359048	FOS/JUN/JUNB/PPP1R15A	4
BP	GO:0090090	negative regulation of canonical Wnt signaling pathway	7/225	139/18614	0.0015219	0.0447931	0.0365284	CTHRC1/DKK1/EGR1/CTNNB1/SIAH2/NKD1/DKK4	7
BP	GO:0046688	response to copper ion	4/225	42/18614	0.00162313	0.0472236	0.0385104	APP/MT1X/PRNP/PAM	4
BP	GO:0032922	circadian regulation of gene expression	5/225	71/18614	0.0016814	0.0472236	0.0385104	ID3/ID2/EGR1/BHLHE40/ID1	5
BP	GO:1903706	regulation of hemopoiesis	13/225	415/18614	0.00168167	0.0472236	0.0385104	HSPA1B/FOS/ID2/KLF10/JUNB/HSPA1A/ZFP36/ZFP36L1/RUNX1/CTNNB1/XBP1/NEDD9/ARID1B	13
BP	GO:0043484	regulation of RNA splicing	8/225	182/18614	0.0017032	0.0472236	0.0385104	CCNL1/HSPA1A/CLK1/HNRNPA2B1/CIRBP/HSPA8/TRA2B/SON	8
BP	GO:2000269	regulation of fibroblast apoptotic process	3/225	20/18614	0.00170665	0.0472236	0.0385104	BTG1/NUPR1/STK17A	3
BP	GO:0021537	telencephalon development	10/225	270/18614	0.00170919	0.0472236	0.0385104	TUBB2B/ID2/NFIB/HES1/CTNNB1/TUBA1A/BTG2/TRA2B/TUBB2A/TACC1	10
BP	GO:0050679	positive regulation of epithelial cell proliferation	9/225	225/18614	0.00171196	0.0472236	0.0385104	ECM1/FGFR1/JUN/NR4A1/CTNNB1/TNFAIP3/HTRA1/XBP1/ID1	9
BP	GO:0051384	response to glucocorticoid	7/225	142/18614	0.00172011	0.0472236	0.0385104	IGFBP7/FOS/FBXO32/FOSB/ZFP36/ZFP36L1/PAM	7
BP	GO:0045687	positive regulation of glial cell differentiation	4/225	43/18614	0.00177284	0.0478668	0.039035	ID2/RHEB/HES1/IL6ST	4
BP	GO:0071364	cellular response to epidermal growth factor stimulus	4/225	43/18614	0.00177284	0.0478668	0.039035	FOS/ZFP36/ZFP36L1/ID1	4
BP	GO:1902107	positive regulation of leukocyte differentiation	8/225	184/18614	0.00182432	0.0484558	0.0395153	FOS/ID2/KLF10/ZFP36L1/RUNX1/XBP1/NEDD9/ARID1B	8
BP	GO:1903708	positive regulation of hemopoiesis	8/225	184/18614	0.00182432	0.0484558	0.0395153	FOS/ID2/KLF10/ZFP36L1/RUNX1/XBP1/NEDD9/ARID1B	8
BP	GO:0042063	gliogenesis	11/225	320/18614	0.0018418	0.0485256	0.0395722	ID2/RHEB/APCDD1/NFIB/HES1/IL6ST/CTNNB1/APP/TUBA1A/VIM/MT1X	11
BP	GO:0045766	positive regulation of angiogenesis	8/225	185/18614	0.00188738	0.0489372	0.0399079	ECM1/RHOB/BTG1/RUNX1/HSPB1/XBP1/KLF4/EMP2	8
BP	GO:1904018	positive regulation of vasculature development	8/225	185/18614	0.00188738	0.0489372	0.0399079	ECM1/RHOB/BTG1/RUNX1/HSPB1/XBP1/KLF4/EMP2	8
BP	GO:0051602	response to electrical stimulus	4/225	44/18614	0.00193187	0.049308	0.0402102	NR4A1/MMP2/BTG2/AKAP9	4
BP	GO:1903573	negative regulation of response to endoplasmic reticulum stress	4/225	44/18614	0.00193187	0.049308	0.0402102	HSPA1A/PPP1R15A/XBP1/DNAJB9	4
BP	GO:0097062	dendritic spine maintenance	3/225	21/18614	0.00197345	0.0499754	0.0407545	FYN/NEDD9/PRNP	3
BP	GO:0031669	cellular response to nutrient levels	9/225	230/18614	0.00198862	0.0499754	0.0407545	FOS/DNAJC15/KLF10/MAP1LC3B/ATF3/CDKN1A/HSPA8/XBP1/PMAIP1	9
BP	GO:0032963	collagen metabolic process	6/225	108/18614	0.00200467	0.0499944	0.04077	RGCC/MMP2/RUNX1/CST3/VIM/COL1A2	6
CC	GO:0000791	euchromatin	7/231	60/19518	6.72988e-06	0.0022747	0.00201188	ID2/JUN/KMT2E/CTNNB1/ESR1/KLF4/AFF4	7
CC	GO:0030055	cell-substrate junction	16/231	432/19518	6.0449e-05	0.0102159	0.00903553	SMPX/RHOB/HSPA1B/CD44/HSPA1A/CTNNB1/HSPB1/ITGA1/MME/SCARB2/VIM/RALA/HSPA8/CNN3/NEDD9/LIMS1	16
CC	GO:0062023	collagen-containing extracellular matrix	15/231	415/19518	0.000134465	0.0136347	0.0120594	ECM1/IGFBP7/SERPINA5/CTHRC1/HSP90AA1/TIMP1/MMP2/COL18A1/CTSZ/FBLN1/LMAN1/SEMA3B/HTRA1/FMOD/COL1A2	15
CC	GO:0005925	focal adhesion	15/231	422/19518	0.000161358	0.0136347	0.0120594	RHOB/HSPA1B/CD44/HSPA1A/CTNNB1/HSPB1/ITGA1/MME/SCARB2/VIM/RALA/HSPA8/CNN3/NEDD9/LIMS1	15
CC	GO:1904813	ficolin-1-rich granule lumen	7/231	124/19518	0.000692333	0.0468017	0.0413942	HSPA1B/HSP90AA1/HSPA1A/CST3/QPCT/CTSZ/HSPA8	7
MF	GO:0140416	transcription regulator inhibitor activity	5/229	25/18369	1.24941e-05	0.00324417	0.00280037	DNAJB1/ID3/ID2/HSPA1A/ID1	5
MF	GO:0044183	protein folding chaperone	7/229	67/18369	1.96701e-05	0.00324417	0.00280037	HSPA1B/DNAJB1/HSP90AA1/HSPH1/HSPA1A/HSPB1/HSPA8	7
MF	GO:0001228	DNA-binding transcription activator activity, RNA polymerase II-specific	18/229	468/18369	2.48814e-05	0.00324417	0.00280037	FOS/JUN/NR4A1/KLF10/FOSB/NFIB/EGR1/JUNB/ATF3/RUNX1/JUND/ESR1/KLF6/REL/PGR/ELF1/KLF4/TCF4	18
MF	GO:0001216	DNA-binding transcription activator activity	18/229	472/18369	2.78303e-05	0.00324417	0.00280037	FOS/JUN/NR4A1/KLF10/FOSB/NFIB/EGR1/JUNB/ATF3/RUNX1/JUND/ESR1/KLF6/REL/PGR/ELF1/KLF4/TCF4	18
MF	GO:0061134	peptidase regulator activity	12/229	230/18369	3.31715e-05	0.00324417	0.00280037	CST1/SERPINA5/RPS27L/TIMP1/SPINK13/APP/CST3/SPOCK1/FBLN1/DPEP1/CST5/PRNP	12
MF	GO:0004866	endopeptidase inhibitor activity	10/229	173/18369	6.44096e-05	0.00524938	0.00453127	CST1/SERPINA5/TIMP1/SPINK13/APP/CST3/SPOCK1/DPEP1/CST5/PRNP	10
MF	GO:0030414	peptidase inhibitor activity	10/229	180/18369	8.97296e-05	0.00626825	0.00541076	CST1/SERPINA5/TIMP1/SPINK13/APP/CST3/SPOCK1/DPEP1/CST5/PRNP	10
MF	GO:0061135	endopeptidase regulator activity	10/229	187/18369	0.000123032	0.00684972	0.00591268	CST1/SERPINA5/TIMP1/SPINK13/APP/CST3/SPOCK1/DPEP1/CST5/PRNP	10
MF	GO:0061629	RNA polymerase II-specific DNA-binding transcription factor binding	14/229	348/18369	0.000126068	0.00684972	0.00591268	FOS/ID2/JUN/NR4A1/HES1/BHLHE40/CTNNB1/JUND/HSPB1/COMMD6/ESR1/JMJD1C/KLF4/TACC1	14
MF	GO:0140662	ATP-dependent protein folding chaperone	5/229	41/18369	0.000149826	0.0073265	0.00632424	HSPA1B/HSP90AA1/HSPH1/HSPA1A/HSPA8	5
MF	GO:0044325	transmembrane transporter binding	8/229	129/18369	0.000215816	0.009594	0.00828155	FYN/ID2/HSP90AA1/CTNNB1/RANGRF/PHPT1/PRNP/AKAP9	8
MF	GO:0051087	chaperone binding	7/229	104/18369	0.000325544	0.0128428	0.0110859	DNAJB1/HES1/SCARB2/ATP1A1/HSPA8/DNAJB9/PRNP	7
MF	GO:0002020	protease binding	8/229	138/18369	0.000341423	0.0128428	0.0110859	ECM1/SERPINA5/TIMP1/UBC/CST3/TNFAIP3/COL1A2/PRNP	8
MF	GO:0051787	misfolded protein binding	4/229	29/18369	0.00043745	0.0152795	0.0131893	HSPA1B/HSPA1A/HSPA8/DNAJB9	4
MF	GO:0004869	cysteine-type endopeptidase inhibitor activity	5/229	54/18369	0.000554447	0.0173697	0.0149935	CST1/CST3/SPOCK1/DPEP1/CST5	5
MF	GO:0048019	receptor antagonist activity	4/229	31/18369	0.000568332	0.0173697	0.0149935	MTRNR2L8/DKK1/MTRNR2L12/DKK4	4
MF	GO:0140776	protein-containing complex destabilizing activity	3/229	15/18369	0.000778855	0.0224035	0.0193388	HSPA1B/HSPA1A/HSPA8	3
MF	GO:0070402	NADPH binding	3/229	16/18369	0.000949807	0.0247774	0.0213878	CBR3/TP53I3/DECR1	3
MF	GO:0140297	DNA-binding transcription factor binding	15/229	478/18369	0.00101234	0.0247774	0.0213878	ID3/FOS/ID2/JUN/NR4A1/HES1/BHLHE40/CTNNB1/JUND/HSPB1/COMMD6/ESR1/JMJD1C/KLF4/TACC1	15
MF	GO:0097718	disordered domain specific binding	4/229	36/18369	0.00101339	0.0247774	0.0213878	FYN/HSP90AA1/HSPA1A/CTNNB1	4
MF	GO:0031072	heat shock protein binding	7/229	128/18369	0.00112668	0.0262355	0.0226465	HSPA1B/DNAJB1/HSPA1A/ZFP36/HSPA8/TOMM34/DNAJB9	7
MF	GO:0030547	signaling receptor inhibitor activity	4/229	42/18369	0.00181654	0.0403507	0.0348308	MTRNR2L8/DKK1/MTRNR2L12/DKK4	4
MF	GO:0004857	enzyme inhibitor activity	12/229	359/18369	0.00189789	0.0403507	0.0348308	CST1/SERPINA5/TIMP1/SPINK13/PPP1R1B/CDKN1A/APP/CST3/SPOCK1/DPEP1/CST5/PRNP	12

## Sheet: Tumor cells 3
ONTOLOGY	ID	Description	GeneRatio	BgRatio	pvalue	p.adjust	qvalue	geneID	Count
BP	GO:0002181	cytoplasmic translation	45/243	159/18614	6.45137e-48	1.51736e-44	1.38467e-44	RPL3/RPL7A/RPL6/RPS13/RPL21/RPS27A/RPL32/RPS6/RPL27/RPSA/RPL10A/RPL14/RPS14/RPL24/RPL7/RPL23A/UBA52/RPL5/RPS7/RPL26/RPS4X/RPS9/RPS15A/RPS23/RPL35A/RPS3A/RPL18A/RPL30/RPL36/RPL15/RPS2/RPS24/RPL9/RPL13/RPS18/FAU/EIF3E/RPS15/RPS25/RPL27A/RPS28/EIF3H/EIF3L/RPS3/EIF3D	45
BP	GO:0022613	ribonucleoprotein complex biogenesis	36/243	475/18614	1.25394e-17	1.47464e-14	1.34568e-14	RPL6/RPS6/RPL27/RPSA/RPL14/RPS14/RPL7/RPL23A/RPL5/RPS7/RPL26/RPS9/LSM4/RPL35A/GTF3A/RPS24/C1QBP/TRMT112/EIF3E/SNRPE/NPM1/RPS15/RPS25/RPS28/EIF3H/EIF3L/SF3B6/GTF2H5/RPP30/SNRPG/EMG1/XRCC5/RAN/SF3B5/RRP7A/EIF3D	36
BP	GO:0042254	ribosome biogenesis	27/243	298/18614	2.44905e-15	1.92005e-12	1.75214e-12	RPL6/RPS6/RPL27/RPSA/RPL14/RPS14/RPL7/RPL23A/RPL5/RPS7/RPL26/RPS9/RPL35A/GTF3A/RPS24/C1QBP/TRMT112/NPM1/RPS15/RPS25/RPS28/GTF2H5/RPP30/EMG1/XRCC5/RAN/RRP7A	27
BP	GO:0042773	ATP synthesis coupled electron transport	16/243	102/18614	3.03522e-13	1.42777e-10	1.30291e-10	PARK7/NDUFA4/CHCHD2/NDUFB5/UQCRB/COX7A2L/COX4I1/NDUFA12/DNAJC15/NDUFS5/NDUFB4/COX7C/UQCR10/NDUFB3/COX6A1/NDUFA2	16
BP	GO:0042775	mitochondrial ATP synthesis coupled electron transport	16/243	102/18614	3.03522e-13	1.42777e-10	1.30291e-10	PARK7/NDUFA4/CHCHD2/NDUFB5/UQCRB/COX7A2L/COX4I1/NDUFA12/DNAJC15/NDUFS5/NDUFB4/COX7C/UQCR10/NDUFB3/COX6A1/NDUFA2	16
BP	GO:0042274	ribosomal small subunit biogenesis	14/243	78/18614	1.3999e-12	5.4876e-10	5.00771e-10	RPS6/RPSA/RPS14/RPS7/RPS9/RPS24/NPM1/RPS15/RPS25/RPS28/GTF2H5/EMG1/XRCC5/RRP7A	14
BP	GO:0022904	respiratory electron transport chain	16/243	124/18614	6.74306e-12	2.26567e-09	2.06754e-09	PARK7/NDUFA4/CHCHD2/NDUFB5/UQCRB/COX7A2L/COX4I1/NDUFA12/DNAJC15/NDUFS5/NDUFB4/COX7C/UQCR10/NDUFB3/COX6A1/NDUFA2	16
BP	GO:0006119	oxidative phosphorylation	17/243	148/18614	9.8565e-12	2.89781e-09	2.6444e-09	PARK7/NDUFA4/CHCHD2/NDUFB5/UQCRB/COX7A2L/COX4I1/NDUFA12/DNAJC15/NDUFS5/NDUFB4/COX7C/ATP5PF/UQCR10/NDUFB3/COX6A1/NDUFA2	17
BP	GO:0009060	aerobic respiration	19/243	196/18614	1.20194e-11	3.14108e-09	2.86639e-09	PARK7/NDUFA4/CHCHD2/NDUFB5/MDH2/UQCRB/COX7A2L/COX4I1/NDUFA12/DNAJC15/NDUFS5/NDUFB4/MDH1/COX7C/ATP5PF/UQCR10/NDUFB3/COX6A1/NDUFA2	19
BP	GO:0019646	aerobic electron transport chain	14/243	94/18614	1.98092e-11	4.65911e-09	4.25167e-09	PARK7/NDUFA4/NDUFB5/UQCRB/COX7A2L/COX4I1/DNAJC15/NDUFS5/NDUFB4/COX7C/UQCR10/NDUFB3/COX6A1/NDUFA2	14
BP	GO:0022900	electron transport chain	17/243	177/18614	1.73544e-10	3.63428e-08	3.31646e-08	PARK7/NDUFA4/CHCHD2/NDUFB5/UQCRB/COX7A2L/COX4I1/NDUFA12/CYB5A/DNAJC15/NDUFS5/NDUFB4/COX7C/UQCR10/NDUFB3/COX6A1/NDUFA2	17
BP	GO:0016072	rRNA metabolic process	20/243	257/18614	1.85422e-10	3.63428e-08	3.31646e-08	RPS6/RPL27/GTF3C6/RPL14/RPS14/RPL7/RPL5/RPS7/RPL26/RPL35A/GTF3A/RPS24/TRMT112/RPS15/RPS25/RPS28/GTF2H5/RPP30/EMG1/RRP7A	20
BP	GO:0042255	ribosome assembly	11/243	60/18614	2.92017e-10	5.28326e-08	4.82123e-08	RPL6/RPSA/RPS14/RPL23A/RPL5/C1QBP/NPM1/RPS15/RPS28/XRCC5/RRP7A	11
BP	GO:0045333	cellular respiration	19/243	243/18614	4.95975e-10	8.33239e-08	7.60371e-08	PARK7/NDUFA4/CHCHD2/NDUFB5/MDH2/UQCRB/COX7A2L/COX4I1/NDUFA12/DNAJC15/NDUFS5/NDUFB4/MDH1/COX7C/ATP5PF/UQCR10/NDUFB3/COX6A1/NDUFA2	19
BP	GO:0006364	rRNA processing	18/243	218/18614	5.97992e-10	9.37652e-08	8.55653e-08	RPS6/RPL27/RPL14/RPS14/RPL7/RPL5/RPS7/RPL26/RPL35A/RPS24/TRMT112/RPS15/RPS25/RPS28/GTF2H5/RPP30/EMG1/RRP7A	18
BP	GO:0022618	ribonucleoprotein complex assembly	18/243	231/18614	1.52164e-09	2.23681e-07	2.0412e-07	RPL6/RPSA/RPS14/RPL23A/RPL5/LSM4/EIF3E/SNRPE/RPS15/RPS28/EIF3H/EIF3L/SF3B6/SNRPG/XRCC5/SF3B5/RRP7A/EIF3D	18
BP	GO:0071826	ribonucleoprotein complex subunit organization	18/243	239/18614	2.62068e-09	3.62579e-07	3.30871e-07	RPL6/RPSA/RPS14/RPL23A/RPL5/LSM4/EIF3E/SNRPE/RPS15/RPS28/EIF3H/EIF3L/SF3B6/SNRPG/XRCC5/SF3B5/RRP7A/EIF3D	18
BP	GO:0015980	energy derivation by oxidation of organic compounds	19/243	337/18614	1.02571e-07	1.34026e-05	1.22305e-05	PARK7/NDUFA4/CHCHD2/NDUFB5/MDH2/UQCRB/COX7A2L/COX4I1/NDUFA12/DNAJC15/NDUFS5/NDUFB4/MDH1/COX7C/ATP5PF/UQCR10/NDUFB3/COX6A1/NDUFA2	19
BP	GO:0000028	ribosomal small subunit assembly	6/243	19/18614	1.09525e-07	1.3558e-05	1.23724e-05	RPSA/RPS14/RPS15/RPS28/XRCC5/RRP7A	6
BP	GO:0042273	ribosomal large subunit biogenesis	9/243	69/18614	2.72263e-07	3.20182e-05	2.92182e-05	RPL6/RPL14/RPL7/RPL23A/RPL5/RPL26/RPL35A/GTF3A/NPM1	9
BP	GO:0006120	mitochondrial electron transport, NADH to ubiquinone	8/243	51/18614	2.94977e-07	3.30374e-05	3.01483e-05	PARK7/NDUFA4/NDUFB5/DNAJC15/NDUFS5/NDUFB4/NDUFB3/NDUFA2	8
BP	GO:0034470	ncRNA processing	20/243	432/18614	1.08674e-06	0.000116182	0.000106022	RPS6/RPL27/RPL14/RPS14/RPL7/RPL5/RPS7/RPL26/RPL35A/TPRKB/RTRAF/RPS24/TRMT112/RPS15/RPS25/RPS28/GTF2H5/RPP30/EMG1/RRP7A	20
BP	GO:0009141	nucleoside triphosphate metabolic process	15/243	269/18614	2.68935e-06	0.000275015	0.000250965	HSPA8/DUT/NDUFB5/NDUFA12/ATP5MC2/NDUFS5/DTYMK/GAPDH/NDUFB4/FIS1/NME1/ATP5PF/NDUFB3/RAN/NDUFA2	15
BP	GO:1902600	proton transmembrane transport	11/243	143/18614	2.84278e-06	0.000278592	0.000254229	PARK7/NDUFA4/PHB2/COX7A2L/COX4I1/CYB5A/ATP5MC2/SLC25A3/SLC16A1/ATP5PF/UQCR10	11
BP	GO:0015986	proton motive force-driven ATP synthesis	8/243	76/18614	6.59726e-06	0.00062067	0.000566392	NDUFB5/NDUFA12/ATP5MC2/NDUFS5/NDUFB4/ATP5PF/NDUFB3/NDUFA2	8
BP	GO:0009142	nucleoside triphosphate biosynthetic process	10/243	134/18614	1.05803e-05	0.000952938	0.000869602	NDUFB5/NDUFA12/ATP5MC2/NDUFS5/DTYMK/NDUFB4/NME1/ATP5PF/NDUFB3/NDUFA2	10
BP	GO:0010257	NADH dehydrogenase complex assembly	7/243	59/18614	1.13445e-05	0.000952938	0.000869602	NDUFB5/NDUFA12/NDUFS5/NDUFB4/NDUFB3/NDUFA2/COA1	7
BP	GO:0032981	mitochondrial respiratory chain complex I assembly	7/243	59/18614	1.13445e-05	0.000952938	0.000869602	NDUFB5/NDUFA12/NDUFS5/NDUFB4/NDUFB3/NDUFA2/COA1	7
BP	GO:0140694	non-membrane-bounded organelle assembly	17/243	390/18614	1.5593e-05	0.00122435	0.00111728	RPL6/RPSA/RPS14/RPL23A/RPL5/LSM3/LSM4/CENPX/RPS23/C1QBP/NPM1/RPS15/RPS28/RPS3/XRCC5/SAC3D1/RRP7A	17
BP	GO:0006123	mitochondrial electron transport, cytochrome c to oxygen	5/243	25/18614	1.56167e-05	0.00122435	0.00111728	NDUFA4/COX7A2L/COX4I1/COX7C/COX6A1	5
BP	GO:0009205	purine ribonucleoside triphosphate metabolic process	13/243	244/18614	2.03815e-05	0.00154636	0.00141113	HSPA8/NDUFB5/NDUFA12/ATP5MC2/NDUFS5/GAPDH/NDUFB4/FIS1/NME1/ATP5PF/NDUFB3/RAN/NDUFA2	13
BP	GO:0009206	purine ribonucleoside triphosphate biosynthetic process	9/243	117/18614	2.30547e-05	0.00169452	0.00154634	NDUFB5/NDUFA12/ATP5MC2/NDUFS5/NDUFB4/NME1/ATP5PF/NDUFB3/NDUFA2	9
BP	GO:0009145	purine nucleoside triphosphate biosynthetic process	9/243	118/18614	2.46783e-05	0.00174444	0.00159189	NDUFB5/NDUFA12/ATP5MC2/NDUFS5/NDUFB4/NME1/ATP5PF/NDUFB3/NDUFA2	9
BP	GO:0009144	purine nucleoside triphosphate metabolic process	13/243	249/18614	2.52173e-05	0.00174444	0.00159189	HSPA8/NDUFB5/NDUFA12/ATP5MC2/NDUFS5/GAPDH/NDUFB4/FIS1/NME1/ATP5PF/NDUFB3/RAN/NDUFA2	13
BP	GO:0042776	proton motive force-driven mitochondrial ATP synthesis	7/243	67/18614	2.64677e-05	0.00177863	0.00162309	NDUFB5/NDUFA12/NDUFS5/NDUFB4/ATP5PF/NDUFB3/NDUFA2	7
BP	GO:0009199	ribonucleoside triphosphate metabolic process	13/243	251/18614	2.74163e-05	0.0017912	0.00163456	HSPA8/NDUFB5/NDUFA12/ATP5MC2/NDUFS5/GAPDH/NDUFB4/FIS1/NME1/ATP5PF/NDUFB3/RAN/NDUFA2	13
BP	GO:0061077	chaperone-mediated protein folding	7/243	69/18614	3.21176e-05	0.00204164	0.00186309	HSPA8/HSPE1/FKBP4/CCT7/CCT8/CCT4/ST13	7
BP	GO:0009201	ribonucleoside triphosphate biosynthetic process	9/243	123/18614	3.43303e-05	0.00212486	0.00193904	NDUFB5/NDUFA12/ATP5MC2/NDUFS5/NDUFB4/NME1/ATP5PF/NDUFB3/NDUFA2	9
BP	GO:0009165	nucleotide biosynthetic process	14/243	295/18614	3.54507e-05	0.00213795	0.00195098	DUT/NDUFB5/NDUFA12/ATP5MC2/NDUFS5/DTYMK/NDUFB4/GUK1/NME1/ATP5PF/NDUFB3/APRT/NDUFA2/ATIC	14
BP	GO:1901293	nucleoside phosphate biosynthetic process	14/243	297/18614	3.81627e-05	0.00224397	0.00204773	DUT/NDUFB5/NDUFA12/ATP5MC2/NDUFS5/DTYMK/NDUFB4/GUK1/NME1/ATP5PF/NDUFB3/APRT/NDUFA2/ATIC	14
BP	GO:0001732	formation of cytoplasmic translation initiation complex	4/243	16/18614	4.55825e-05	0.00261488	0.00238621	EIF3E/EIF3H/EIF3L/EIF3D	4
BP	GO:0006754	ATP biosynthetic process	8/243	106/18614	7.54248e-05	0.00422379	0.00385441	NDUFB5/NDUFA12/ATP5MC2/NDUFS5/NDUFB4/ATP5PF/NDUFB3/NDUFA2	8
BP	GO:0009150	purine ribonucleotide metabolic process	17/243	445/18614	8.1295e-05	0.00444665	0.00405779	HSPA8/HINT1/NDUFB5/NDUFA12/ATP5MC2/NDUFS5/GAPDH/NDUFB4/FIS1/GUK1/NME1/ATP5PF/NDUFB3/APRT/RAN/NDUFA2/ATIC	17
BP	GO:0051438	regulation of ubiquitin-protein transferase activity	6/243	59/18614	0.000117573	0.00628482	0.00573521	PARK7/RPL5/RPS7/SKP1/RPS2/RPS15	6
BP	GO:0009259	ribonucleotide metabolic process	17/243	464/18614	0.00013458	0.00703404	0.00641891	HSPA8/HINT1/NDUFB5/NDUFA12/ATP5MC2/NDUFS5/GAPDH/NDUFB4/FIS1/GUK1/NME1/ATP5PF/NDUFB3/APRT/RAN/NDUFA2/ATIC	17
BP	GO:0009152	purine ribonucleotide biosynthetic process	11/243	217/18614	0.000137651	0.00703813	0.00642264	NDUFB5/NDUFA12/ATP5MC2/NDUFS5/NDUFB4/NME1/ATP5PF/NDUFB3/APRT/NDUFA2/ATIC	11
BP	GO:0001824	blastocyst development	8/243	116/18614	0.000142105	0.00711131	0.00648942	RPL13/SF3B6/ACTL6A/DAD1/NASP/EMG1/NDUFA2/RRP7A	8
BP	GO:0046034	ATP metabolic process	11/243	219/18614	0.000149196	0.00731061	0.00667129	HSPA8/NDUFB5/NDUFA12/ATP5MC2/NDUFS5/GAPDH/NDUFB4/FIS1/ATP5PF/NDUFB3/NDUFA2	11
BP	GO:0006457	protein folding	11/243	220/18614	0.000155271	0.00745301	0.00680124	HSPA8/PFDN5/HSPE1/FKBP4/DNAJC19/CCT7/CCT8/CCT4/NUDC/PPIH/ST13	11
BP	GO:0019693	ribose phosphate metabolic process	17/243	473/18614	0.0001691	0.00779148	0.00711011	HSPA8/HINT1/NDUFB5/NDUFA12/ATP5MC2/NDUFS5/GAPDH/NDUFB4/FIS1/GUK1/NME1/ATP5PF/NDUFB3/APRT/RAN/NDUFA2/ATIC	17
BP	GO:0032069	regulation of nuclease activity	4/243	22/18614	0.000172261	0.00779148	0.00711011	PCNA/NPM1/RPS3/HMGB2	4
BP	GO:0051444	negative regulation of ubiquitin-protein transferase activity	4/243	22/18614	0.000172261	0.00779148	0.00711011	PARK7/RPL5/RPS7/RPS15	4
BP	GO:0006164	purine nucleotide biosynthetic process	12/243	262/18614	0.000178661	0.00792851	0.00723516	NDUFB5/NDUFA12/ATP5MC2/NDUFS5/NDUFB4/GUK1/NME1/ATP5PF/NDUFB3/APRT/NDUFA2/ATIC	12
BP	GO:1990542	mitochondrial transmembrane transport	7/243	92/18614	0.000202305	0.00881152	0.00804095	DNAJC19/DNAJC15/SLC25A3/SMDT1/VDAC1/MPC2/TOMM7	7
BP	GO:0009260	ribonucleotide biosynthetic process	11/243	231/18614	0.000237223	0.00982347	0.0089644	NDUFB5/NDUFA12/ATP5MC2/NDUFS5/NDUFB4/NME1/ATP5PF/NDUFB3/APRT/NDUFA2/ATIC	11
BP	GO:0072522	purine-containing compound biosynthetic process	12/243	271/18614	0.00024386	0.00982347	0.0089644	NDUFB5/NDUFA12/ATP5MC2/NDUFS5/NDUFB4/GUK1/NME1/ATP5PF/NDUFB3/APRT/NDUFA2/ATIC	12
BP	GO:1903241	U2-type prespliceosome assembly	4/243	24/18614	0.000245153	0.00982347	0.0089644	SNRPE/SF3B6/SNRPG/SF3B5	4
BP	GO:0032070	regulation of deoxyribonuclease activity	3/243	10/18614	0.000246422	0.00982347	0.0089644	PCNA/NPM1/RPS3	3
BP	GO:1904851	positive regulation of establishment of protein localization to telomere	3/243	10/18614	0.000246422	0.00982347	0.0089644	CCT7/CCT8/CCT4	3
BP	GO:0046390	ribose phosphate biosynthetic process	11/243	238/18614	0.000306436	0.0120123	0.0109618	NDUFB5/NDUFA12/ATP5MC2/NDUFS5/NDUFB4/NME1/ATP5PF/NDUFB3/APRT/NDUFA2/ATIC	11
BP	GO:0033108	mitochondrial respiratory chain complex assembly	7/243	99/18614	0.000318274	0.0121424	0.0110805	NDUFB5/NDUFA12/NDUFS5/NDUFB4/NDUFB3/NDUFA2/COA1	7
BP	GO:0031647	regulation of protein stability	13/243	322/18614	0.000332173	0.0121424	0.0110805	HSPA8/PARK7/PFDN5/PHB2/RPL5/RPS7/CCT7/GAPDH/CCT8/DAD1/CCT4/UXT/TOMM7	13
BP	GO:0070203	regulation of establishment of protein localization to telomere	3/243	11/18614	0.000335567	0.0121424	0.0110805	CCT7/CCT8/CCT4	3
BP	GO:1904869	regulation of protein localization to Cajal body	3/243	11/18614	0.000335567	0.0121424	0.0110805	CCT7/CCT8/CCT4	3
BP	GO:1904871	positive regulation of protein localization to Cajal body	3/243	11/18614	0.000335567	0.0121424	0.0110805	CCT7/CCT8/CCT4	3
BP	GO:0000377	RNA splicing, via transesterification reactions with bulged adenosine as nucleophile	13/243	325/18614	0.00036291	0.0127398	0.0116257	HSPA8/LSM3/LSM4/SAP18/C1QBP/PRDX6/LSM5/SNRPE/BCAS2/SF3B6/SNRPG/SF3B5/PPIH	13
BP	GO:0000398	mRNA splicing, via spliceosome	13/243	325/18614	0.00036291	0.0127398	0.0116257	HSPA8/LSM3/LSM4/SAP18/C1QBP/PRDX6/LSM5/SNRPE/BCAS2/SF3B6/SNRPG/SF3B5/PPIH	13
BP	GO:1904666	regulation of ubiquitin protein ligase activity	4/243	27/18614	0.000392648	0.013581	0.0123933	RPL5/RPS7/SKP1/RPS15	4
BP	GO:0000375	RNA splicing, via transesterification reactions	13/243	329/18614	0.000407637	0.0138951	0.01268	HSPA8/LSM3/LSM4/SAP18/C1QBP/PRDX6/LSM5/SNRPE/BCAS2/SF3B6/SNRPG/SF3B5/PPIH	13
BP	GO:0070202	regulation of establishment of protein localization to chromosome	3/243	12/18614	0.000443117	0.0140839	0.0128523	CCT7/CCT8/CCT4	3
BP	GO:1903405	protein localization to nuclear body	3/243	12/18614	0.000443117	0.0140839	0.0128523	CCT7/CCT8/CCT4	3
BP	GO:1904667	negative regulation of ubiquitin protein ligase activity	3/243	12/18614	0.000443117	0.0140839	0.0128523	RPL5/RPS7/RPS15	3
BP	GO:1904816	positive regulation of protein localization to chromosome, telomeric region	3/243	12/18614	0.000443117	0.0140839	0.0128523	CCT7/CCT8/CCT4	3
BP	GO:1904867	protein localization to Cajal body	3/243	12/18614	0.000443117	0.0140839	0.0128523	CCT7/CCT8/CCT4	3
BP	GO:0050821	protein stabilization	10/243	213/18614	0.000506646	0.0158884	0.014499	PARK7/PFDN5/PHB2/RPL5/RPS7/CCT7/GAPDH/CCT8/CCT4/UXT	10
BP	GO:0070198	protein localization to chromosome, telomeric region	4/243	30/18614	0.000594608	0.0181626	0.0165742	CCT7/CCT8/CCT4/XRCC5	4
BP	GO:0071480	cellular response to gamma radiation	4/243	30/18614	0.000594608	0.0181626	0.0165742	RPL26/GTF2H5/XRCC6/XRCC5	4
BP	GO:0006465	signal peptide processing	3/243	14/18614	0.000719126	0.0211423	0.0192934	SPCS1/SEC11C/SEC11A	3
BP	GO:1904814	regulation of protein localization to chromosome, telomeric region	3/243	14/18614	0.000719126	0.0211423	0.0192934	CCT7/CCT8/CCT4	3
BP	GO:1990173	protein localization to nucleoplasm	3/243	14/18614	0.000719126	0.0211423	0.0192934	CCT7/CCT8/CCT4	3
BP	GO:0032200	telomere organization	9/243	187/18614	0.00080513	0.0233786	0.0213341	PCNA/RPA3/CCT7/CCT8/HAT1/ACTL6A/XRCC6/CCT4/XRCC5	9
BP	GO:0072524	pyridine-containing compound metabolic process	6/243	85/18614	0.000861124	0.0237946	0.0217137	DCXR/MDH2/MDH1/TP53I3/LDHB/PDXK	6
BP	GO:0000054	ribosomal subunit export from nucleus	3/243	15/18614	0.000890272	0.0237946	0.0217137	NPM1/RPS15/RAN	3
BP	GO:0009263	deoxyribonucleotide biosynthetic process	3/243	15/18614	0.000890272	0.0237946	0.0217137	DUT/DTYMK/GUK1	3
BP	GO:0009265	2'-deoxyribonucleotide biosynthetic process	3/243	15/18614	0.000890272	0.0237946	0.0217137	DUT/DTYMK/GUK1	3
BP	GO:0033750	ribosome localization	3/243	15/18614	0.000890272	0.0237946	0.0217137	NPM1/RPS15/RAN	3
BP	GO:0046385	deoxyribose phosphate biosynthetic process	3/243	15/18614	0.000890272	0.0237946	0.0217137	DUT/DTYMK/GUK1	3
BP	GO:1904874	positive regulation of telomerase RNA localization to Cajal body	3/243	15/18614	0.000890272	0.0237946	0.0217137	CCT7/CCT8/CCT4	3
BP	GO:0072594	establishment of protein localization to organelle	15/243	453/18614	0.000944038	0.0249481	0.0227663	HSPA8/PHB2/SSR3/SPCS1/SRP9/DNAJC19/CCT7/DNAJC15/SRP14/CCT8/FIS1/BNIP3L/CCT4/RAN/TOMM7	15
BP	GO:0032212	positive regulation of telomere maintenance via telomerase	4/243	34/18614	0.000965947	0.0252434	0.0230359	CCT7/CCT8/CCT4/XRCC5	4
BP	GO:0000723	telomere maintenance	8/243	156/18614	0.00103898	0.0268536	0.0245052	PCNA/RPA3/CCT7/CCT8/ACTL6A/XRCC6/CCT4/XRCC5	8
BP	GO:0006413	translational initiation	7/243	123/18614	0.00116661	0.0298246	0.0272164	RPS3A/EIF3E/NPM1/EIF3H/EIF3L/RPS3/EIF3D	7
BP	GO:0008380	RNA splicing	15/243	466/18614	0.00125118	0.0316426	0.0288755	HSPA8/RPS13/LSM3/LSM4/SAP18/RTRAF/C1QBP/PRDX6/LSM5/SNRPE/BCAS2/SF3B6/SNRPG/SF3B5/PPIH	15
BP	GO:0000422	autophagy of mitochondrion	6/243	92/18614	0.00130184	0.031975	0.0291787	PARK7/PHB2/FIS1/BNIP3L/VDAC1/TOMM7	6
BP	GO:0061726	mitochondrion disassembly	6/243	92/18614	0.00130184	0.031975	0.0291787	PARK7/PHB2/FIS1/BNIP3L/VDAC1/TOMM7	6
BP	GO:0070200	establishment of protein localization to telomere	3/243	17/18614	0.0013051	0.031975	0.0291787	CCT7/CCT8/CCT4	3
BP	GO:1904358	positive regulation of telomere maintenance via telomere lengthening	4/243	37/18614	0.00133418	0.0323504	0.0295213	CCT7/CCT8/CCT4/XRCC5	4
BP	GO:2001244	positive regulation of intrinsic apoptotic signaling pathway	5/243	63/18614	0.00138101	0.0331442	0.0302457	PARK7/RPS7/RPL26/FIS1/RPS3	5
BP	GO:0002183	cytoplasmic translational initiation	4/243	38/18614	0.00147603	0.0350668	0.0320002	EIF3E/EIF3H/EIF3L/EIF3D	4
BP	GO:1904872	regulation of telomerase RNA localization to Cajal body	3/243	18/18614	0.00155111	0.036482	0.0332916	CCT7/CCT8/CCT4	3
BP	GO:1901998	toxin transport	4/243	40/18614	0.00179062	0.0408641	0.0372905	CCT7/COPZ1/CCT8/CCT4	4
BP	GO:0090670	RNA localization to Cajal body	3/243	19/18614	0.00182429	0.0408641	0.0372905	CCT7/CCT8/CCT4	3
BP	GO:0090671	telomerase RNA localization to Cajal body	3/243	19/18614	0.00182429	0.0408641	0.0372905	CCT7/CCT8/CCT4	3
BP	GO:0090672	telomerase RNA localization	3/243	19/18614	0.00182429	0.0408641	0.0372905	CCT7/CCT8/CCT4	3
BP	GO:0090685	RNA localization to nucleus	3/243	19/18614	0.00182429	0.0408641	0.0372905	CCT7/CCT8/CCT4	3
BP	GO:0098869	cellular oxidant detoxification	6/243	99/18614	0.00189714	0.0420951	0.0384138	PARK7/PRDX2/TXNDC17/PRDX5/PRDX6/GSTO1	6
BP	GO:0030150	protein import into mitochondrial matrix	3/243	20/18614	0.00212567	0.046725	0.0426389	DNAJC19/DNAJC15/TOMM7	3
BP	GO:0032206	positive regulation of telomere maintenance	5/243	70/18614	0.00220902	0.0481075	0.0439005	CCT7/CCT8/ACTL6A/CCT4/XRCC5	5
BP	GO:0051099	positive regulation of binding	8/243	176/18614	0.00223166	0.0481548	0.0439436	PARK7/STMN1/CALM2/EIF3E/NME1/HMGB2/RAN/EIF3D	8
CC	GO:0022626	cytosolic ribosome	41/252	100/19518	1.26762e-51	4.77891e-49	3.54933e-49	RPL3/RPL7A/RPL6/RPS13/RPL21/RPS27A/RPL32/RPS6/RPL27/RPSA/RPL10A/RPL14/RPS14/RPL24/RPL7/RPL23A/UBA52/RPL5/RPS7/RPL26/RPS4X/RPS9/RPS15A/RPS23/RPL35A/RPS3A/RPL18A/RPL30/RPL36/RPL15/RPS2/RPS24/RPL9/RPL13/RPS18/FAU/RPS15/RPS25/RPL27A/RPS28/RPS3	41
CC	GO:0044391	ribosomal subunit	46/252	185/19518	3.0677e-46	5.78262e-44	4.29478e-44	RPL3/RPL7A/RPL6/RPS13/RPL21/RPS27A/RPL32/RPS6/RPL27/RPSA/RPL10A/RPL14/RPS14/RPL24/RPL7/RPL23A/UBA52/RPL5/RPS7/RPL26/RPS4X/RPS9/RPS15A/RPS23/RPL35A/RPS3A/RPL18A/RPL30/RPL36/RPL15/RPS2/RPS24/RPL9/MRPL57/RPL13/RPS18/FAU/MRPL3/RPS15/RPS25/RPL27A/MRPL13/RPS28/MRPL51/MRPL33/RPS3	46
CC	GO:0005840	ribosome	48/252	229/19518	2.14513e-44	2.69572e-42	2.00212e-42	RPL3/RPL7A/RPL6/RPS13/RPL21/RPS27A/RPL32/RPS6/RPL27/RPSA/RPL10A/RPL14/RPS14/RPL24/RPL7/RPL23A/UBA52/RPL5/RPS7/RPL26/RPS4X/RPS9/RPS15A/RPS23/RPL35A/RPS3A/RPL18A/BTF3/RPL30/RPL36/RPL15/RPS2/RPS24/RPL9/MRPL57/RPL13/RPS18/FAU/MRPL3/RPS15/RPS25/RPL27A/MRPL13/RPS28/EIF3H/MRPL51/MRPL33/RPS3	48
CC	GO:0022627	cytosolic small ribosomal subunit	20/252	41/19518	1.63417e-27	1.5402e-25	1.14392e-25	RPS13/RPS27A/RPS6/RPSA/RPS14/UBA52/RPS7/RPS4X/RPS9/RPS15A/RPS23/RPS3A/RPS2/RPS24/RPS18/FAU/RPS15/RPS25/RPS28/RPS3	20
CC	GO:0022625	cytosolic large ribosomal subunit	22/252	58/19518	4.06254e-27	3.06316e-25	2.27502e-25	RPL3/RPL7A/RPL6/RPL21/RPL32/RPL27/RPL10A/RPL14/RPL24/RPL7/RPL23A/UBA52/RPL5/RPL26/RPL35A/RPL18A/RPL30/RPL36/RPL15/RPL9/RPL13/RPL27A	22
CC	GO:0015934	large ribosomal subunit	27/252	114/19518	9.94545e-27	6.24906e-25	4.64121e-25	RPL3/RPL7A/RPL6/RPL21/RPL32/RPL27/RPL10A/RPL14/RPL24/RPL7/RPL23A/UBA52/RPL5/RPL26/RPL35A/RPL18A/RPL30/RPL36/RPL15/RPL9/MRPL57/RPL13/MRPL3/RPL27A/MRPL13/MRPL51/MRPL33	27
CC	GO:0015935	small ribosomal subunit	20/252	74/19518	2.45456e-21	1.32196e-19	9.81824e-20	RPS13/RPS27A/RPS6/RPSA/RPS14/UBA52/RPS7/RPS4X/RPS9/RPS15A/RPS23/RPS3A/RPS2/RPS24/RPS18/FAU/RPS15/RPS25/RPS28/RPS3	20
CC	GO:0042788	polysomal ribosome	12/252	31/19518	1.87453e-15	8.83372e-14	6.56085e-14	RPL7A/RPL6/RPL32/RPL10A/RPL24/RPS23/RPL18A/BTF3/RPL30/RPL36/RPS28/EIF3H	12
CC	GO:0098798	mitochondrial protein-containing complex	27/252	300/19518	2.31578e-15	9.70056e-14	7.20466e-14	NDUFA4/PHB2/NDUFB5/UQCRB/COX7A2L/DNAJC19/COX4I1/MRPL57/NDUFA12/DNAJC15/ATP5MC2/NDUFS5/MRPL3/NDUFB4/MRPL13/COX7C/MRPL51/ATP5PF/UQCR10/MRPL33/NDUFB3/COX6A1/SMDT1/VDAC1/MPC2/NDUFA2/TOMM7	27
CC	GO:0005844	polysome	15/252	67/19518	5.78517e-15	2.18101e-13	1.61985e-13	RPL7A/RPL6/RPL32/RPS6/RPL10A/RPL24/RPS4X/RPS23/RPL18A/BTF3/RPL30/RPL36/RPS28/EIF3H/RPS3	15
CC	GO:0098800	inner mitochondrial membrane protein complex	20/252	158/19518	1.75831e-14	6.02621e-13	4.4757e-13	NDUFA4/PHB2/NDUFB5/UQCRB/COX7A2L/DNAJC19/COX4I1/NDUFA12/DNAJC15/ATP5MC2/NDUFS5/NDUFB4/COX7C/ATP5PF/UQCR10/NDUFB3/COX6A1/SMDT1/MPC2/NDUFA2	20
CC	GO:0005743	mitochondrial inner membrane	30/252	497/19518	2.34047e-12	7.35297e-11	5.46109e-11	NDUFA4/PHB2/NDUFB5/UQCRB/COX7A2L/DNAJC19/COX4I1/MRPL57/NDUFA12/DNAJC15/ATP5MC2/NDUFS5/MRPL3/NDUFB4/SLC25A3/MRPL13/TMEM14C/COX7C/MRPL51/ATP5PF/UQCR10/LDHB/MRPL33/RPS3/NDUFB3/COX6A1/SMDT1/MPC2/NDUFA2/COA1	30
CC	GO:0098803	respiratory chain complex	13/252	91/19518	1.59525e-10	4.62624e-09	3.43593e-09	NDUFA4/NDUFB5/UQCRB/COX7A2L/COX4I1/NDUFA12/NDUFS5/NDUFB4/COX7C/UQCR10/NDUFB3/COX6A1/NDUFA2	13
CC	GO:0005746	mitochondrial respirasome	13/252	94/19518	2.42178e-10	6.52151e-09	4.84356e-09	NDUFA4/NDUFB5/UQCRB/COX7A2L/COX4I1/NDUFA12/NDUFS5/NDUFB4/COX7C/UQCR10/NDUFB3/COX6A1/NDUFA2	13
CC	GO:0070469	respirasome	13/252	101/19518	6.05689e-10	1.5223e-08	1.13062e-08	NDUFA4/NDUFB5/UQCRB/COX7A2L/COX4I1/NDUFA12/NDUFS5/NDUFB4/COX7C/UQCR10/NDUFB3/COX6A1/NDUFA2	13
CC	GO:0030055	cell-substrate junction	24/252	432/19518	2.19726e-09	5.17728e-08	3.8452e-08	RPL3/RPL7A/RPL6/HSPA8/RPS13/RPL27/RPL10A/RPS14/RPL7/RPL5/RPS7/RPS4X/RPS9/RPS3A/RPL30/SMPX/RPS2/RPL9/RPS18/NPM1/RPS15/PDLIM1/RPS3/ARPC3	24
CC	GO:0005925	focal adhesion	23/252	422/19518	6.92744e-09	1.53626e-07	1.14099e-07	RPL3/RPL7A/RPL6/HSPA8/RPS13/RPL27/RPL10A/RPS14/RPL7/RPL5/RPS7/RPS4X/RPS9/RPS3A/RPL30/RPS2/RPL9/RPS18/NPM1/RPS15/PDLIM1/RPS3/ARPC3	23
CC	GO:0070069	cytochrome complex	7/252	42/19518	1.00968e-06	2.11472e-05	1.57061e-05	NDUFA4/UQCRB/COX7A2L/COX4I1/COX7C/UQCR10/COX6A1	7
CC	GO:0005759	mitochondrial matrix	21/252	484/19518	1.40247e-06	2.7828e-05	2.0668e-05	PARK7/HSPE1/SSBP1/PRDX5/ECHS1/MDH2/DNAJC19/C1QBP/MRPL57/DNAJC15/CLPP/PCCA/DECR1/MRPL3/MRPL13/MRPL51/MRPL33/RPS3/SMDT1/ALKBH7/VDAC1	21
CC	GO:0005747	mitochondrial respiratory chain complex I	7/252	49/19518	2.97684e-06	5.10122e-05	3.7887e-05	NDUFA4/NDUFB5/NDUFA12/NDUFS5/NDUFB4/NDUFB3/NDUFA2	7
CC	GO:0030964	NADH dehydrogenase complex	7/252	49/19518	2.97684e-06	5.10122e-05	3.7887e-05	NDUFA4/NDUFB5/NDUFA12/NDUFS5/NDUFB4/NDUFB3/NDUFA2	7
CC	GO:0045271	respiratory chain complex I	7/252	49/19518	2.97684e-06	5.10122e-05	3.7887e-05	NDUFA4/NDUFB5/NDUFA12/NDUFS5/NDUFB4/NDUFB3/NDUFA2	7
CC	GO:0071011	precatalytic spliceosome	7/252	53/19518	5.11219e-06	8.37955e-05	6.22354e-05	LSM3/LSM4/LSM5/SNRPE/SF3B6/SNRPG/SF3B5	7
CC	GO:1990204	oxidoreductase complex	10/252	128/19518	6.43442e-06	0.000101074	7.50682e-05	NDUFA4/NDUFB5/UQCRB/NDUFA12/NDUFS5/NDUFB4/UQCR10/LDHB/NDUFB3/NDUFA2	10
CC	GO:0005751	mitochondrial respiratory chain complex IV	5/252	25/19518	1.48311e-05	0.000223653	0.000166109	NDUFA4/COX7A2L/COX4I1/COX7C/COX6A1	5
CC	GO:0101031	chaperone complex	6/252	42/19518	1.5509e-05	0.00022488	0.00016702	HSPA8/CCT7/CCT8/PSMG1/CCT4/UXT	6
CC	GO:0046540	U4/U6 x U5 tri-snRNP complex	6/252	45/19518	2.33137e-05	0.000325529	0.000241772	LSM3/LSM4/LSM5/SNRPE/SNRPG/PPIH	6
CC	GO:0005684	U2-type spliceosomal complex	8/252	92/19518	2.52574e-05	0.000334027	0.000248084	LSM3/LSM4/LSM5/SNRPE/BCAS2/SF3B6/SNRPG/SF3B5	8
CC	GO:0097526	spliceosomal tri-snRNP complex	6/252	46/19518	2.65233e-05	0.000334027	0.000248084	LSM3/LSM4/LSM5/SNRPE/SNRPG/PPIH	6
CC	GO:0045277	respiratory chain complex IV	5/252	28/19518	2.65804e-05	0.000334027	0.000248084	NDUFA4/COX7A2L/COX4I1/COX7C/COX6A1	5
CC	GO:0005852	eukaryotic translation initiation factor 3 complex	4/252	15/19518	3.31142e-05	0.000390127	0.00028975	EIF3E/EIF3H/EIF3L/EIF3D	4
CC	GO:0033290	eukaryotic 48S preinitiation complex	4/252	15/19518	3.31142e-05	0.000390127	0.00028975	EIF3E/EIF3H/EIF3L/EIF3D	4
CC	GO:0097525	spliceosomal snRNP complex	8/252	96/19518	3.44219e-05	0.000393244	0.000292064	LSM3/LSM4/LSM5/SNRPE/SF3B6/SNRPG/SF3B5/PPIH	8
CC	GO:0071005	U2-type precatalytic spliceosome	6/252	50/19518	4.30978e-05	0.000477878	0.000354923	LSM3/LSM4/LSM5/SNRPE/SNRPG/SF3B5	6
CC	GO:0005681	spliceosomal complex	11/252	197/19518	5.29392e-05	0.00057023	0.000423513	HSPA8/LSM3/LSM4/RHEB/LSM5/SNRPE/BCAS2/SF3B6/SNRPG/SF3B5/PPIH	11
CC	GO:0016282	eukaryotic 43S preinitiation complex	4/252	17/19518	5.65748e-05	0.000592464	0.000440026	EIF3E/EIF3H/EIF3L/EIF3D	4
CC	GO:0030532	small nuclear ribonucleoprotein complex	8/252	106/19518	7.00855e-05	0.000714115	0.000530377	LSM3/LSM4/LSM5/SNRPE/SF3B6/SNRPG/SF3B5/PPIH	8
CC	GO:0070993	translation preinitiation complex	4/252	18/19518	7.20032e-05	0.000714348	0.00053055	EIF3E/EIF3H/EIF3L/EIF3D	4
CC	GO:0120114	Sm-like protein family complex	8/252	117/19518	0.000140336	0.00135658	0.00100754	LSM3/LSM4/LSM5/SNRPE/SF3B6/SNRPG/SF3B5/PPIH	8
CC	GO:0005688	U6 snRNP	3/252	11/19518	0.000325029	0.00298868	0.00221971	LSM3/LSM4/LSM5	3
CC	GO:0005832	chaperonin-containing T-complex	3/252	11/19518	0.000325029	0.00298868	0.00221971	CCT7/CCT8/CCT4	3
CC	GO:0005741	mitochondrial outer membrane	10/252	208/19518	0.000387384	0.00347723	0.00258256	RPS27A/PHB2/UBA52/CYB5A/ATP5MC2/VDAC3/FIS1/BNIP3L/VDAC1/TOMM7	10
CC	GO:0005686	U2 snRNP	4/252	29/19518	0.000499875	0.00428302	0.00318102	SNRPE/SF3B6/SNRPG/SF3B5	4
CC	GO:0005689	U12-type spliceosomal complex	4/252	29/19518	0.000499875	0.00428302	0.00318102	SNRPE/SF3B6/SNRPG/SF3B5	4
CC	GO:0000315	organellar large ribosomal subunit	5/252	56/19518	0.000769986	0.00631054	0.00468687	MRPL57/MRPL3/MRPL13/MRPL51/MRPL33	5
CC	GO:0005762	mitochondrial large ribosomal subunit	5/252	56/19518	0.000769986	0.00631054	0.00468687	MRPL57/MRPL3/MRPL13/MRPL51/MRPL33	5
CC	GO:0099572	postsynaptic specialization	13/252	364/19518	0.000947041	0.00759647	0.00564194	RPL6/HSPA8/RPS13/RPL14/RPS14/RPL7/PHB2/RHEB/RPL30/RPS18/EIF3E/RPS25/RPS3	13
CC	GO:0034774	secretory granule lumen	12/252	322/19518	0.0010273	0.00791337	0.0058773	HSPA8/RNASET2/ECM1/PRDX6/SRP14/CCT8/XRCC6/APRT/TUBB4B/XRCC5/PDXK/PSMB1	12
CC	GO:0031968	organelle outer membrane	10/252	236/19518	0.00102853	0.00791337	0.0058773	RPS27A/PHB2/UBA52/CYB5A/ATP5MC2/VDAC3/FIS1/BNIP3L/VDAC1/TOMM7	10
CC	GO:0019867	outer membrane	10/252	238/19518	0.0010962	0.00822154	0.00610618	RPS27A/PHB2/UBA52/CYB5A/ATP5MC2/VDAC3/FIS1/BNIP3L/VDAC1/TOMM7	10
CC	GO:0060205	cytoplasmic vesicle lumen	12/252	325/19518	0.0011122	0.00822154	0.00610618	HSPA8/RNASET2/ECM1/PRDX6/SRP14/CCT8/XRCC6/APRT/TUBB4B/XRCC5/PDXK/PSMB1	12
CC	GO:0031983	vesicle lumen	12/252	327/19518	0.00117197	0.0084968	0.00631062	HSPA8/RNASET2/ECM1/PRDX6/SRP14/CCT8/XRCC6/APRT/TUBB4B/XRCC5/PDXK/PSMB1	12
CC	GO:0005819	spindle	14/252	421/19518	0.00120864	0.00859731	0.00638527	CALM2/TPT1/DYNLL1/RTRAF/TUBB2B/ARL3/NPM1/RPS3/MZT2B/TUBB4B/NUDC/SAC3D1/UXT/JTB	14
CC	GO:0019005	SCF ubiquitin ligase complex	5/252	63/19518	0.00131697	0.00919442	0.00682875	CACYBP/SKP1/CKS2/CKS1B/FBXL6	5
CC	GO:0014069	postsynaptic density	12/252	339/19518	0.00158931	0.010894	0.00809105	RPL6/RPS13/RPL14/RPS14/RPL7/PHB2/RHEB/RPL30/RPS18/EIF3E/RPS25/RPS3	12
CC	GO:0032279	asymmetric synapse	12/252	353/19518	0.00222388	0.0149715	0.0111194	RPL6/RPS13/RPL14/RPS14/RPL7/PHB2/RHEB/RPL30/RPS18/EIF3E/RPS25/RPS3	12
CC	GO:0030867	rough endoplasmic reticulum membrane	3/252	24/19518	0.00352232	0.0232968	0.0173026	RPL27/SRP9/RPS28	3
CC	GO:0005791	rough endoplasmic reticulum	5/252	82/19518	0.00419566	0.0268444	0.0199375	RPL6/RPL27/RPS23/SRP9/RPS28	5
CC	GO:0098984	neuron to neuron synapse	12/252	382/19518	0.00420112	0.0268444	0.0199375	RPL6/RPS13/RPL14/RPS14/RPL7/PHB2/RHEB/RPL30/RPS18/EIF3E/RPS25/RPS3	12
CC	GO:1902554	serine/threonine protein kinase complex	6/252	121/19518	0.00488038	0.030665	0.0227751	PCNA/CKS2/GTF2H5/XRCC6/CKS1B/XRCC5	6
CC	GO:1902495	transmembrane transporter complex	12/252	392/19518	0.00514365	0.0317894	0.0236102	NDUFA4/CALM2/NDUFB5/UQCRB/NDUFA12/NDUFS5/NDUFB4/ABHD12/UQCR10/NDUFB3/SMDT1/NDUFA2	12
CC	GO:1904813	ficolin-1-rich granule lumen	6/252	124/19518	0.00549304	0.0334012	0.0248073	HSPA8/SRP14/CCT8/PDAP1/XRCC6/PSMB1	6
CC	GO:0071013	catalytic step 2 spliceosome	5/252	88/19518	0.00566104	0.0334026	0.0248083	LSM3/SNRPE/BCAS2/SF3B6/SNRPG	5
CC	GO:1905368	peptidase complex	6/252	125/19518	0.00570923	0.0334026	0.0248083	SPCS1/SEC11C/PSMB6/PSMB1/SF3B5/SEC11A	6
CC	GO:0140534	endoplasmic reticulum protein-containing complex	6/252	126/19518	0.00593157	0.0334026	0.0248083	SPCS1/SRP9/SEC11C/DAD1/PIGP/SEC11A	6
CC	GO:0000313	organellar ribosome	5/252	89/19518	0.00593627	0.0334026	0.0248083	MRPL57/MRPL3/MRPL13/MRPL51/MRPL33	5
CC	GO:0005761	mitochondrial ribosome	5/252	89/19518	0.00593627	0.0334026	0.0248083	MRPL57/MRPL3/MRPL13/MRPL51/MRPL33	5
CC	GO:0071007	U2-type catalytic step 2 spliceosome	3/252	30/19518	0.00667507	0.0370073	0.0274856	SNRPE/BCAS2/SNRPG	3
CC	GO:0005874	microtubule	13/252	461/19518	0.00715902	0.0391152	0.0290511	STMN1/CALM2/FKBP4/TPT1/DYNLL1/DCXR/CCT7/TUBB2B/CCT8/ARL3/CCT4/TUBB4B/NUDC	13
CC	GO:0031970	organelle envelope lumen	5/252	94/19518	0.00745491	0.04015	0.0298196	PARK7/CHCHD2/RNASET2/CACYBP/NDUFS5	5
CC	GO:1990351	transporter complex	12/252	418/19518	0.00839689	0.0436741	0.032437	NDUFA4/CALM2/NDUFB5/UQCRB/NDUFA12/NDUFS5/NDUFB4/ABHD12/UQCR10/NDUFB3/SMDT1/NDUFA2	12
CC	GO:0000276	mitochondrial proton-transporting ATP synthase complex, coupling factor F(o)	2/252	11/19518	0.0084568	0.0436741	0.032437	ATP5MC2/ATP5PF	2
CC	GO:0019774	proteasome core complex, beta-subunit complex	2/252	11/19518	0.0084568	0.0436741	0.032437	PSMB6/PSMB1	2
CC	GO:0032993	protein-DNA complex	8/252	225/19518	0.00905248	0.0461187	0.0342526	PCNA/RPA3/NPM1/ACTL6A/XRCC6/ESR1/XRCC5/MCM7	8
CC	GO:0000782	telomere cap complex	2/252	12/19518	0.0100623	0.0499143	0.0370717	XRCC6/XRCC5	2
CC	GO:0000783	nuclear telomere cap complex	2/252	12/19518	0.0100623	0.0499143	0.0370717	XRCC6/XRCC5	2
MF	GO:0003735	structural constituent of ribosome	46/250	177/18369	3.26704e-46	1.42116e-43	1.28618e-43	RPL3/RPL7A/RPL6/RPS13/RPL21/RPS27A/RPL32/RPS6/RPL27/RPSA/RPL10A/RPL14/RPS14/RPL24/RPL7/RPL23A/UBA52/RPL5/RPS7/RPL26/RPS4X/RPS9/RPS15A/RPS23/RPL35A/RPS3A/RPL18A/RPL30/RPL36/RPL15/RPS2/RPS24/RPL9/MRPL57/RPL13/RPS18/FAU/MRPL3/RPS15/RPS25/RPL27A/MRPL13/RPS28/MRPL51/MRPL33/RPS3	46
MF	GO:0019843	rRNA binding	13/250	68/18369	6.49581e-12	1.41284e-09	1.27865e-09	RPL3/RPS13/RPS14/RPL23A/RPL5/RPS4X/RPS9/GTF3A/RPL9/RPS18/NPM1/RPS3/EMG1	13
MF	GO:0015453	oxidoreduction-driven active transmembrane transporter activity	13/250	71/18369	1.1605e-11	1.68273e-09	1.5229e-09	NDUFA4/NDUFB5/UQCRB/COX7A2L/COX4I1/NDUFA12/CYB5A/NDUFS5/NDUFB4/COX7C/UQCR10/NDUFB3/NDUFA2	13
MF	GO:0009055	electron transfer activity	13/250	122/18369	1.18679e-08	1.29063e-06	1.16805e-06	NDUFA4/NDUFB5/UQCRB/COX7A2L/COX4I1/NDUFA12/CYB5A/NDUFS5/NDUFB4/COX7C/UQCR10/NDUFB3/NDUFA2	13
MF	GO:0016655	oxidoreductase activity, acting on NAD(P)H, quinone or similar compound as acceptor	9/250	57/18369	7.06411e-08	6.14577e-06	5.56205e-06	NDUFA4/DCXR/NDUFB5/NDUFA12/NDUFS5/NDUFB4/TP53I3/NDUFB3/NDUFA2	9
MF	GO:0015399	primary active transmembrane transporter activity	13/250	170/18369	6.02628e-07	4.36905e-05	3.95408e-05	NDUFA4/NDUFB5/UQCRB/COX7A2L/COX4I1/NDUFA12/CYB5A/NDUFS5/NDUFB4/COX7C/UQCR10/NDUFB3/NDUFA2	13
MF	GO:0045296	cadherin binding	18/250	333/18369	7.64781e-07	4.75257e-05	4.30118e-05	RPL7A/RPL6/HSPA8/PARK7/RPL14/RPL24/RPL23A/RPL15/RPS2/PRDX6/EIF3E/CCT8/PDLIM1/EPCAM/NUDC/PSMB6/RAN/ATIC	18
MF	GO:0048027	mRNA 5'-UTR binding	6/250	26/18369	1.09669e-06	5.82346e-05	5.27035e-05	RPS13/RPS14/RPL5/RPS7/RPL26/RPS3A	6
MF	GO:0008137	NADH dehydrogenase (ubiquinone) activity	7/250	41/18369	1.20485e-06	5.82346e-05	5.27035e-05	NDUFA4/NDUFB5/NDUFA12/NDUFS5/NDUFB4/NDUFB3/NDUFA2	7
MF	GO:0050136	NADH dehydrogenase (quinone) activity	7/250	42/18369	1.42916e-06	6.21686e-05	5.62639e-05	NDUFA4/NDUFB5/NDUFA12/NDUFS5/NDUFB4/NDUFB3/NDUFA2	7
MF	GO:0003954	NADH dehydrogenase activity	7/250	44/18369	1.98351e-06	7.84388e-05	7.09888e-05	NDUFA4/NDUFB5/NDUFA12/NDUFS5/NDUFB4/NDUFB3/NDUFA2	7
MF	GO:0003955	NAD(P)H dehydrogenase (quinone) activity	7/250	45/18369	2.32184e-06	8.41668e-05	7.61727e-05	NDUFA4/NDUFB5/NDUFA12/NDUFS5/NDUFB4/NDUFB3/NDUFA2	7
MF	GO:0016651	oxidoreductase activity, acting on NAD(P)H	9/250	87/18369	2.82467e-06	9.4518e-05	8.55408e-05	NDUFA4/DCXR/NDUFB5/NDUFA12/NDUFS5/NDUFB4/TP53I3/NDUFB3/NDUFA2	9
MF	GO:0051082	unfolded protein binding	10/250	122/18369	6.60843e-06	0.000205333	0.000185831	HSPA8/NACA/PFDN5/HSPE1/CCT7/CCT8/NPM1/CCT4/TUBB4B/NUDC	10
MF	GO:0015078	proton transmembrane transporter activity	10/250	140/18369	2.22171e-05	0.000644295	0.000583101	UQCRB/COX7A2L/COX4I1/CYB5A/ATP5MC2/SLC25A3/COX7C/SLC16A1/ATP5PF/UQCR10	10
MF	GO:0004129	cytochrome-c oxidase activity	4/250	17/18369	6.93407e-05	0.0018852	0.00170614	COX7A2L/COX4I1/CYB5A/COX7C	4
MF	GO:0016675	oxidoreductase activity, acting on a heme group of donors	4/250	18/18369	8.8202e-05	0.00225693	0.00204257	COX7A2L/COX4I1/CYB5A/COX7C	4
MF	GO:0140662	ATP-dependent protein folding chaperone	5/250	41/18369	0.000225332	0.00544551	0.00492831	HSPA8/HSPE1/CCT7/CCT8/CCT4	5
MF	GO:0008097	5S rRNA binding	3/250	10/18369	0.000278501	0.00605739	0.00548207	RPL3/RPL5/GTF3A	3
MF	GO:0070181	small ribosomal subunit rRNA binding	3/250	10/18369	0.000278501	0.00605739	0.00548207	RPS13/RPS14/RPS3	3
MF	GO:0003684	damaged DNA binding	6/250	71/18369	0.000409266	0.00847766	0.00767246	PCNA/RPA3/RPS3/HMGB2/XRCC6/XRCC5	6
MF	GO:0016835	carbon-oxygen lyase activity	6/250	77/18369	0.000633151	0.0125191	0.0113301	PARK7/PCBD1/ECHS1/RPS3/XRCC6/XRCC5	6
MF	GO:0022804	active transmembrane transporter activity	15/250	428/18369	0.000811447	0.0153469	0.0138893	NDUFA4/NDUFB5/UQCRB/COX7A2L/COX4I1/NDUFA12/CYB5A/NDUFS5/NDUFB4/SLC25A3/COX7C/SLC16A1/UQCR10/NDUFB3/NDUFA2	15
MF	GO:0016209	antioxidant activity	6/250	82/18369	0.000883839	0.0155939	0.0141128	PARK7/PRDX2/TXNDC17/PRDX5/PRDX6/GSTO1	6
MF	GO:0004601	peroxidase activity	5/250	55/18369	0.000896202	0.0155939	0.0141128	PARK7/PRDX2/TXNDC17/PRDX5/PRDX6	5
MF	GO:0016684	oxidoreductase activity, acting on peroxide as acceptor	5/250	57/18369	0.00105519	0.0176541	0.0159773	PARK7/PRDX2/TXNDC17/PRDX5/PRDX6	5
MF	GO:0016829	lyase activity	9/250	198/18369	0.00160344	0.0258332	0.0233796	PARK7/RNASET2/PCBD1/ECHS1/GGCT/RPS3/XRCC6/GLO1/XRCC5	9
MF	GO:0044183	protein folding chaperone	5/250	67/18369	0.00218049	0.0338755	0.030658	HSPA8/HSPE1/CCT7/CCT8/CCT4	5
