# Supplementary material for: Integrative single-cell and exosomal multi-omics uncovers SCNN1A and EFNA1 as non-invasive biomarkers and drivers of ovarian cancer metastasis
Source: Front Immunol. 2025 Jul 25;16:1630794. doi: 10.3389/fimmu.2025.1630794 (PMC12331593; doi:10.3389/fimmu.2025.1630794)
Supplement: Supplementary Table 1 — Results of exosome nanoparticle-tracking analysis. [file DataSheet1.zip › Supplementary data sheet 10-12.xlsx]

## Sheet: Table S10
Subset	Detail
Shared	MAL2
Shared	ELF3
Shared	CRABP2
Shared	BCAM
Shared	CDKN2A
Shared	TNNT1
Shared	ASS1
Shared	MUC16
Shared	EPCAM
Shared	PCBD1
Shared	SLC39A4
Shared	KLF5
Shared	PPP1R16A
Shared	LSR
Shared	LLGL2
Shared	FAM83H
Shared	SOX17
Shared	EPS8L2
Shared	RASSF7
Shared	ST14
Shared	SPINT1
Shared	MAP3K13
Shared	KRT17
Shared	TACSTD2
Shared	DGAT1
Shared	CP
Shared	C6orf132
Shared	SNCG
Shared	ATF5
Shared	EMX2
Shared	PAX8
Shared	EHF
Shared	SCNN1A
Shared	KRT23
Shared	ITGB8
Shared	CKS1B
Shared	NR2F6
Shared	EFNA1
Shared	POLR2H
Shared	GALNT3
Shared	TRAF4
Shared	MRPS26
Shared	BAIAP2
Shared	SPON1
Shared	EPS8L1
Shared	MAL
Shared	ABHD12
Shared	BRIX1
Shared	ABHD11
Shared	MLF1
Shared	NQO1
Shared	TFPT
OV tissue epi vs other cell_Pleural effusion_exoRbase_OV tissue epi cancer high_TCGA	RHPN2
OV tissue epi vs other cell_Pleural effusion_exoRbase_OV tissue epi cancer high_TCGA	ESR1
OV tissue epi vs other cell_Pleural effusion_exoRbase_OV tissue epi cancer high_TCGA	TNFSF10
Brain_Pleural effusion_exoRbase_OV tissue epi cancer high_TCGA	MACC1
Brain_OV tissue epi vs other cell_exoRbase_OV tissue epi cancer high_TCGA	KRT19
Brain_OV tissue epi vs other cell_exoRbase_OV tissue epi cancer high_TCGA	KRT8
Brain_OV tissue epi vs other cell_exoRbase_OV tissue epi cancer high_TCGA	KRT18
Brain_OV tissue epi vs other cell_exoRbase_OV tissue epi cancer high_TCGA	SLPI
Brain_OV tissue epi vs other cell_exoRbase_OV tissue epi cancer high_TCGA	NDUFB7
Brain_OV tissue epi vs other cell_exoRbase_OV tissue epi cancer high_TCGA	AURKAIP1
Brain_OV tissue epi vs other cell_exoRbase_OV tissue epi cancer high_TCGA	KRT7
Brain_OV tissue epi vs other cell_exoRbase_OV tissue epi cancer high_TCGA	SF3B6
Brain_OV tissue epi vs other cell_exoRbase_OV tissue epi cancer high_TCGA	ANAPC11
Brain_OV tissue epi vs other cell_exoRbase_OV tissue epi cancer high_TCGA	TSTD1
Brain_OV tissue epi vs other cell_exoRbase_OV tissue epi cancer high_TCGA	PPL
Brain_OV tissue epi vs other cell_exoRbase_OV tissue epi cancer high_TCGA	DSG2
Brain_OV tissue epi vs other cell_exoRbase_OV tissue epi cancer high_TCGA	WWC1
Brain_OV tissue epi vs other cell_exoRbase_OV tissue epi cancer high_TCGA	PERP
Brain_OV tissue epi vs other cell_exoRbase_OV tissue epi cancer high_TCGA	RHOD
Brain_OV tissue epi vs other cell_exoRbase_OV tissue epi cancer high_TCGA	EDN1
Brain_OV tissue epi vs other cell_exoRbase_OV tissue epi cancer high_TCGA	ECHS1
Brain_OV tissue epi vs other cell_exoRbase_OV tissue epi cancer high_TCGA	AGPAT2
Brain_OV tissue epi vs other cell_exoRbase_OV tissue epi cancer high_TCGA	CLCF1
Brain_OV tissue epi vs other cell_exoRbase_OV tissue epi cancer high_TCGA	AK4
Brain_OV tissue epi vs other cell_exoRbase_OV tissue epi cancer high_TCGA	NUDCD1
Brain_OV tissue epi vs other cell_exoRbase_OV tissue epi cancer high_TCGA	BOP1
Brain_OV tissue epi vs other cell_exoRbase_OV tissue epi cancer high_TCGA	ID4
Brain_OV tissue epi vs other cell_exoRbase_OV tissue epi cancer high_TCGA	PARD6B
Brain_OV tissue epi vs other cell_exoRbase_OV tissue epi cancer high_TCGA	SNRPG
Brain_OV tissue epi vs other cell_exoRbase_OV tissue epi cancer high_TCGA	LAD1
Brain_OV tissue epi vs other cell_exoRbase_OV tissue epi cancer high_TCGA	KHDRBS3
Brain_OV tissue epi vs other cell_exoRbase_OV tissue epi cancer high_TCGA	BZW2
Brain_OV tissue epi vs other cell_exoRbase_OV tissue epi cancer high_TCGA	TPD52L1
Brain_OV tissue epi vs other cell_exoRbase_OV tissue epi cancer high_TCGA	PPA1
Brain_OV tissue epi vs other cell_exoRbase_OV tissue epi cancer high_TCGA	NDUFAF6
Brain_OV tissue epi vs other cell_exoRbase_OV tissue epi cancer high_TCGA	KIF9
Brain_OV tissue epi vs other cell_exoRbase_OV tissue epi cancer high_TCGA	LAMC2
Brain_OV tissue epi vs other cell_exoRbase_OV tissue epi cancer high_TCGA	S100A16
Brain_OV tissue epi vs other cell_exoRbase_OV tissue epi cancer high_TCGA	YDJC
Brain_OV tissue epi vs other cell_exoRbase_OV tissue epi cancer high_TCGA	GIPC1
Brain_OV tissue epi vs other cell_exoRbase_OV tissue epi cancer high_TCGA	DSP
Brain_OV tissue epi vs other cell_exoRbase_OV tissue epi cancer high_TCGA	STOML2
Brain_OV tissue epi vs other cell_exoRbase_OV tissue epi cancer high_TCGA	CLDN1
Brain_OV tissue epi vs other cell_exoRbase_OV tissue epi cancer high_TCGA	SLIRP
Brain_OV tissue epi vs other cell_exoRbase_OV tissue epi cancer high_TCGA	PPP1R14B
Brain_OV tissue epi vs other cell_exoRbase_OV tissue epi cancer high_TCGA	CITED4
Brain_OV tissue epi vs other cell_exoRbase_OV tissue epi cancer high_TCGA	CDCP1
Brain_OV tissue epi vs other cell_exoRbase_OV tissue epi cancer high_TCGA	ISOC2
Brain_OV tissue epi vs other cell_exoRbase_OV tissue epi cancer high_TCGA	GPRC5C
Brain_OV tissue epi vs other cell_exoRbase_OV tissue epi cancer high_TCGA	DCDC2
Brain_OV tissue epi vs other cell_exoRbase_OV tissue epi cancer high_TCGA	MRPL48
Brain_OV tissue epi vs other cell_exoRbase_OV tissue epi cancer high_TCGA	GADD45GIP1
Brain_OV tissue epi vs other cell_exoRbase_OV tissue epi cancer high_TCGA	ITM2C
Brain_OV tissue epi vs other cell_exoRbase_OV tissue epi cancer high_TCGA	TMEM14B
Brain_OV tissue epi vs other cell_exoRbase_OV tissue epi cancer high_TCGA	FZD6
Brain_OV tissue epi vs other cell_exoRbase_OV tissue epi cancer high_TCGA	TNFRSF12A
Brain_OV tissue epi vs other cell_exoRbase_OV tissue epi cancer high_TCGA	METTL5
Brain_OV tissue epi vs other cell_exoRbase_OV tissue epi cancer high_TCGA	CMTM8
Brain_OV tissue epi vs other cell_exoRbase_OV tissue epi cancer high_TCGA	PRKCI
Brain_OV tissue epi vs other cell_exoRbase_OV tissue epi cancer high_TCGA	NDUFAB1
Brain_OV tissue epi vs other cell_exoRbase_OV tissue epi cancer high_TCGA	PAICS
Brain_OV tissue epi vs other cell_exoRbase_OV tissue epi cancer high_TCGA	HMGB3
Brain_OV tissue epi vs other cell_exoRbase_OV tissue epi cancer high_TCGA	TM4SF1
Brain_OV tissue epi vs other cell_exoRbase_OV tissue epi cancer high_TCGA	SEC61G
Brain_OV tissue epi vs other cell_exoRbase_OV tissue epi cancer high_TCGA	MORN2
Brain_OV tissue epi vs other cell_exoRbase_OV tissue epi cancer high_TCGA	ZC3H12A
Brain_OV tissue epi vs other cell_exoRbase_OV tissue epi cancer high_TCGA	PDRG1
Brain_OV tissue epi vs other cell_exoRbase_OV tissue epi cancer high_TCGA	HID1
Brain_OV tissue epi vs other cell_exoRbase_OV tissue epi cancer high_TCGA	EPHA2
Brain_OV tissue epi vs other cell_exoRbase_OV tissue epi cancer high_TCGA	SGPL1
Brain_OV tissue epi vs other cell_exoRbase_OV tissue epi cancer high_TCGA	HOOK1
Brain_OV tissue epi vs other cell_exoRbase_OV tissue epi cancer high_TCGA	RTKN
Brain_OV tissue epi vs other cell_exoRbase_OV tissue epi cancer high_TCGA	ALG3
Brain_OV tissue epi vs other cell_exoRbase_OV tissue epi cancer high_TCGA	NDFIP2
Brain_OV tissue epi vs other cell_exoRbase_OV tissue epi cancer high_TCGA	DNAJC19
Brain_OV tissue epi vs other cell_exoRbase_OV tissue epi cancer high_TCGA	PI3
Brain_OV tissue epi vs other cell_exoRbase_OV tissue epi cancer high_TCGA	PSAT1
Brain_OV tissue epi vs other cell_exoRbase_OV tissue epi cancer high_TCGA	PRRG4
Brain_OV tissue epi vs other cell_exoRbase_OV tissue epi cancer high_TCGA	TIMM50
Brain_OV tissue epi vs other cell_exoRbase_OV tissue epi cancer high_TCGA	DPY30
Brain_OV tissue epi vs other cell_exoRbase_OV tissue epi cancer high_TCGA	FAM207A
Brain_OV tissue epi vs other cell_exoRbase_OV tissue epi cancer high_TCGA	COMMD5
Brain_OV tissue epi vs other cell_exoRbase_OV tissue epi cancer high_TCGA	MRPL52
Brain_OV tissue epi vs other cell_exoRbase_OV tissue epi cancer high_TCGA	CYB561
Brain_OV tissue epi vs other cell_exoRbase_OV tissue epi cancer high_TCGA	TMUB1
Brain_OV tissue epi vs other cell_exoRbase_OV tissue epi cancer high_TCGA	EBAG9
Brain_OV tissue epi vs other cell_exoRbase_OV tissue epi cancer high_TCGA	EXOSC4
Brain_OV tissue epi vs other cell_exoRbase_OV tissue epi cancer high_TCGA	RAE1
Brain_OV tissue epi vs other cell_exoRbase_OV tissue epi cancer high_TCGA	PNO1
Brain_OV tissue epi vs other cell_exoRbase_OV tissue epi cancer high_TCGA	RIPK2
Brain_OV tissue epi vs other cell_exoRbase_OV tissue epi cancer high_TCGA	RNASEH1
Brain_OV tissue epi vs other cell_exoRbase_OV tissue epi cancer high_TCGA	CYSTM1
Brain_OV tissue epi vs other cell_exoRbase_OV tissue epi cancer high_TCGA	COA4
Brain_OV tissue epi vs other cell_exoRbase_OV tissue epi cancer high_TCGA	TXNDC9
Brain_OV tissue epi vs other cell_exoRbase_OV tissue epi cancer high_TCGA	CHI3L1
Brain_OV tissue epi vs other cell_exoRbase_OV tissue epi cancer high_TCGA	DNTTIP1
Brain_OV tissue epi vs other cell_exoRbase_OV tissue epi cancer high_TCGA	TP53RK
Brain_OV tissue epi vs other cell_exoRbase_OV tissue epi cancer high_TCGA	NUDT16L1
Brain_OV tissue epi vs other cell_exoRbase_OV tissue epi cancer high_TCGA	NSMCE2
Brain_OV tissue epi vs other cell_exoRbase_OV tissue epi cancer high_TCGA	USP53
Brain_OV tissue epi vs other cell_exoRbase_OV tissue epi cancer high_TCGA	SLC25A33
Brain_OV tissue epi vs other cell_exoRbase_OV tissue epi cancer high_TCGA	QPRT
Brain_OV tissue epi vs other cell_exoRbase_OV tissue epi cancer high_TCGA	MT1E
Brain_OV tissue epi vs other cell_exoRbase_OV tissue epi cancer high_TCGA	SMIM10L1
Brain_OV tissue epi vs other cell_exoRbase_OV tissue epi cancer high_TCGA	MTX2
Brain_OV tissue epi vs other cell_exoRbase_OV tissue epi cancer high_TCGA	DUSP14
Brain_OV tissue epi vs other cell_exoRbase_OV tissue epi cancer high_TCGA	LIMK2
Brain_OV tissue epi vs other cell_exoRbase_OV tissue epi cancer high_TCGA	METRN
Brain_OV tissue epi vs other cell_exoRbase_OV tissue epi cancer high_TCGA	EMP1
Brain_OV tissue epi vs other cell_exoRbase_OV tissue epi cancer high_TCGA	RCN2
Brain_OV tissue epi vs other cell_exoRbase_OV tissue epi cancer high_TCGA	DCAF13
Brain_OV tissue epi vs other cell_exoRbase_OV tissue epi cancer high_TCGA	SQLE
Brain_OV tissue epi vs other cell_exoRbase_OV tissue epi cancer high_TCGA	MRPL14
Brain_OV tissue epi vs other cell_exoRbase_OV tissue epi cancer high_TCGA	RABIF
Brain_OV tissue epi vs other cell_exoRbase_OV tissue epi cancer high_TCGA	MRPL15
Brain_OV tissue epi vs other cell_exoRbase_OV tissue epi cancer high_TCGA	VPS25
Brain_OV tissue epi vs other cell_exoRbase_OV tissue epi cancer high_TCGA	PEX2
Brain_OV tissue epi vs other cell_exoRbase_OV tissue epi cancer high_TCGA	LRRC42
Brain_OV tissue epi vs other cell_exoRbase_OV tissue epi cancer high_TCGA	UBE2S
Brain_OV tissue epi vs other cell_exoRbase_OV tissue epi cancer high_TCGA	RFXANK
Brain_OV tissue epi vs other cell_exoRbase_OV tissue epi cancer high_TCGA	DPM1
Brain_OV tissue epi vs other cell_exoRbase_OV tissue epi cancer high_TCGA	BCL2L12
Brain_OV tissue epi vs other cell_exoRbase_OV tissue epi cancer high_TCGA	MAGEF1
Brain_OV tissue epi vs other cell_exoRbase_OV tissue epi cancer high_TCGA	C19orf48
Brain_OV tissue epi vs other cell_exoRbase_OV tissue epi cancer high_TCGA	CENPW
Brain_OV tissue epi vs other cell_exoRbase_OV tissue epi cancer high_TCGA	TIMM8B
Brain_OV tissue epi vs other cell_exoRbase_OV tissue epi cancer high_TCGA	ACTL6A
Brain_OV tissue epi vs other cell_exoRbase_OV tissue epi cancer high_TCGA	EBNA1BP2
Brain_OV tissue epi vs other cell_exoRbase_OV tissue epi cancer high_TCGA	DUSP23
Brain_OV tissue epi vs other cell_exoRbase_OV tissue epi cancer high_TCGA	ESRRA
Brain_OV tissue epi vs other cell_exoRbase_OV tissue epi cancer high_TCGA	NDUFAF4
Brain_OV tissue epi vs other cell_exoRbase_OV tissue epi cancer high_TCGA	RPL39L
Brain_OV tissue epi vs other cell_exoRbase_OV tissue epi cancer high_TCGA	LAMTOR2
Brain_OV tissue epi vs other cell_exoRbase_OV tissue epi cancer high_TCGA	PSMG1
Brain_OV tissue epi vs other cell_exoRbase_OV tissue epi cancer high_TCGA	SNRPD1
Brain_OV tissue epi vs other cell_exoRbase_OV tissue epi cancer high_TCGA	TWF1
Brain_OV tissue epi vs other cell_exoRbase_OV tissue epi cancer high_TCGA	SRD5A3
Brain_OV tissue epi vs other cell_exoRbase_OV tissue epi cancer high_TCGA	FAM136A
Brain_OV tissue epi vs other cell_exoRbase_OV tissue epi cancer high_TCGA	ILF2
Brain_OV tissue epi vs other cell_exoRbase_OV tissue epi cancer high_TCGA	UBE2T
Brain_OV tissue epi vs other cell_exoRbase_OV tissue epi cancer high_TCGA	MRPS7
Brain_OV tissue epi vs other cell_exoRbase_OV tissue epi cancer high_TCGA	TMED3
Brain_OV tissue epi vs other cell_exoRbase_OV tissue epi cancer high_TCGA	C16orf91
Brain_OV tissue epi vs other cell_exoRbase_OV tissue epi cancer high_TCGA	SAC3D1
Brain_OV tissue epi vs other cell_exoRbase_OV tissue epi cancer high_TCGA	CKS2
Brain_OV tissue epi vs other cell_exoRbase_OV tissue epi cancer high_TCGA	HOXB2
Brain_OV tissue epi vs other cell_exoRbase_OV tissue epi cancer high_TCGA	UBE2E2
Brain_OV tissue epi vs other cell_exoRbase_OV tissue epi cancer high_TCGA	CHCHD1
Brain_OV tissue epi vs other cell_exoRbase_OV tissue epi cancer high_TCGA	RPL26L1
Brain_OV tissue epi vs other cell_exoRbase_OV tissue epi cancer high_TCGA	C1D
Brain_OV tissue epi vs other cell_exoRbase_OV tissue epi cancer high_TCGA	SURF2
Brain_OV tissue epi vs other cell_exoRbase_OV tissue epi cancer high_TCGA	PSMG3
Brain_OV tissue epi vs other cell_exoRbase_OV tissue epi cancer high_TCGA	OCIAD2
Brain_OV tissue epi vs other cell_exoRbase_OV tissue epi cancer high_TCGA	DCTPP1
Brain_OV tissue epi vs other cell_exoRbase_OV tissue epi cancer high_TCGA	OXLD1
Brain_OV tissue epi vs other cell_exoRbase_OV tissue epi cancer high_TCGA	ITPA
Brain_OV tissue epi vs other cell_exoRbase_OV tissue epi cancer high_TCGA	YBX1
OV tissue epi vs other cell_exoRbase_OV tissue epi cancer high_TCGA	MRPS15
OV tissue epi vs other cell_exoRbase_OV tissue epi cancer high_TCGA	BOLA3
OV tissue epi vs other cell_exoRbase_OV tissue epi cancer high_TCGA	PFDN4
OV tissue epi vs other cell_exoRbase_OV tissue epi cancer high_TCGA	ST6GALNAC1
OV tissue epi vs other cell_exoRbase_OV tissue epi cancer high_TCGA	TIMM17A
OV tissue epi vs other cell_exoRbase_OV tissue epi cancer high_TCGA	MRPL47
OV tissue epi vs other cell_exoRbase_OV tissue epi cancer high_TCGA	MRPL36
OV tissue epi vs other cell_exoRbase_OV tissue epi cancer high_TCGA	TRAPPC3
OV tissue epi vs other cell_exoRbase_OV tissue epi cancer high_TCGA	CISD1
OV tissue epi vs other cell_exoRbase_OV tissue epi cancer high_TCGA	KCTD1
OV tissue epi vs other cell_exoRbase_OV tissue epi cancer high_TCGA	SGPP2
OV tissue epi vs other cell_exoRbase_OV tissue epi cancer high_TCGA	TXNDC17
OV tissue epi vs other cell_exoRbase_OV tissue epi cancer high_TCGA	PRDX4
OV tissue epi vs other cell_exoRbase_OV tissue epi cancer high_TCGA	TNFRSF21
OV tissue epi vs other cell_exoRbase_OV tissue epi cancer high_TCGA	TSPAN12
OV tissue epi vs other cell_exoRbase_OV tissue epi cancer high_TCGA	FUOM
OV tissue epi vs other cell_exoRbase_OV tissue epi cancer high_TCGA	TOMM34
OV tissue epi vs other cell_exoRbase_OV tissue epi cancer high_TCGA	MAP7
OV tissue epi vs other cell_exoRbase_OV tissue epi cancer high_TCGA	BTG3
OV tissue epi vs other cell_exoRbase_OV tissue epi cancer high_TCGA	PMAIP1
OV tissue epi vs other cell_exoRbase_OV tissue epi cancer high_TCGA	MRPL34
OV tissue epi vs other cell_exoRbase_OV tissue epi cancer high_TCGA	SPAG1
OV tissue epi vs other cell_exoRbase_OV tissue epi cancer high_TCGA	MET
OV tissue epi vs other cell_exoRbase_OV tissue epi cancer high_TCGA	PNOC
OV tissue epi vs other cell_exoRbase_OV tissue epi cancer high_TCGA	GTF2A2
OV tissue epi vs other cell_exoRbase_OV tissue epi cancer high_TCGA	RASSF9
OV tissue epi vs other cell_exoRbase_OV tissue epi cancer high_TCGA	CCDC146
OV tissue epi vs other cell_exoRbase_OV tissue epi cancer high_TCGA	PSMD14
OV tissue epi vs other cell_exoRbase_OV tissue epi cancer high_TCGA	MSX1
OV tissue epi vs other cell_exoRbase_OV tissue epi cancer high_TCGA	IGFBP2
OV tissue epi vs other cell_exoRbase_OV tissue epi cancer high_TCGA	GMDS
OV tissue epi vs other cell_exoRbase_OV tissue epi cancer high_TCGA	PIP4K2C
OV tissue epi vs other cell_exoRbase_OV tissue epi cancer high_TCGA	TRIAP1
OV tissue epi vs other cell_exoRbase_OV tissue epi cancer high_TCGA	BAK1
OV tissue epi vs other cell_exoRbase_OV tissue epi cancer high_TCGA	HES6
OV tissue epi vs other cell_exoRbase_OV tissue epi cancer high_TCGA	TEAD4
OV tissue epi vs other cell_exoRbase_OV tissue epi cancer high_TCGA	PSMB6
OV tissue epi vs other cell_exoRbase_OV tissue epi cancer high_TCGA	DDX39A
OV tissue epi vs other cell_exoRbase_OV tissue epi cancer high_TCGA	NPAS2
OV tissue epi vs other cell_exoRbase_OV tissue epi cancer high_TCGA	SLC35F2
OV tissue epi vs other cell_exoRbase_OV tissue epi cancer high_TCGA	DOK5
OV tissue epi vs other cell_exoRbase_OV tissue epi cancer high_TCGA	MAD2L1
OV tissue epi vs other cell_exoRbase_OV tissue epi cancer high_TCGA	UCK2
OV tissue epi vs other cell_exoRbase_OV tissue epi cancer high_TCGA	MPDU1
OV tissue epi vs other cell_exoRbase_OV tissue epi cancer high_TCGA	TRIM47
OV tissue epi vs other cell_exoRbase_OV tissue epi cancer high_TCGA	PSMA5
OV tissue epi vs other cell_exoRbase_OV tissue epi cancer high_TCGA	SDF2L1
OV tissue epi vs other cell_exoRbase_OV tissue epi cancer high_TCGA	GTF3A
OV tissue epi vs other cell_exoRbase_OV tissue epi cancer high_TCGA	PCNA
Brain_exoRbase_OV tissue epi cancer high_TCGA	CXCL8
Brain_exoRbase_OV tissue epi cancer high_TCGA	THSD4
Brain_exoRbase_OV tissue epi cancer high_TCGA	RND3
Brain_exoRbase_OV tissue epi cancer high_TCGA	ORC6
Brain_exoRbase_OV tissue epi cancer high_TCGA	GLRX2
Brain_exoRbase_OV tissue epi cancer high_TCGA	PLAUR
Brain_exoRbase_OV tissue epi cancer high_TCGA	UBE2D1
exoRbase_OV tissue epi cancer high_TCGA	XBP1
exoRbase_OV tissue epi cancer high_TCGA	RAI14
exoRbase_OV tissue epi cancer high_TCGA	TRIB3
exoRbase_OV tissue epi cancer high_TCGA	CXCL1
exoRbase_OV tissue epi cancer high_TCGA	DBI
exoRbase_OV tissue epi cancer high_TCGA	PSMA4
exoRbase_OV tissue epi cancer high_TCGA	CDKN2B
exoRbase_OV tissue epi cancer high_TCGA	CCL2
exoRbase_OV tissue epi cancer high_TCGA	IL18
exoRbase_OV tissue epi cancer high_TCGA	MYBL2
exoRbase_OV tissue epi cancer high_TCGA	MANF
exoRbase_OV tissue epi cancer high_TCGA	CXCL10
exoRbase_OV tissue epi cancer high_TCGA	MME
exoRbase_OV tissue epi cancer high_TCGA	CHN1
exoRbase_OV tissue epi cancer high_TCGA	KRT5
exoRbase_OV tissue epi cancer high_TCGA	NLRP2
Brain_OV tissue epi vs other cell_Pleural effusion_OV tissue epi cancer high_TCGA	SPINT2
Brain_OV tissue epi vs other cell_Pleural effusion_OV tissue epi cancer high_TCGA	CLDN4
Brain_OV tissue epi vs other cell_Pleural effusion_OV tissue epi cancer high_TCGA	WFDC2
Brain_OV tissue epi vs other cell_Pleural effusion_OV tissue epi cancer high_TCGA	NDUFB9
Brain_OV tissue epi vs other cell_Pleural effusion_OV tissue epi cancer high_TCGA	LAPTM4B
Brain_OV tissue epi vs other cell_Pleural effusion_OV tissue epi cancer high_TCGA	CLDN3
Brain_OV tissue epi vs other cell_Pleural effusion_OV tissue epi cancer high_TCGA	YWHAZ
Brain_OV tissue epi vs other cell_Pleural effusion_OV tissue epi cancer high_TCGA	C9orf16
Brain_OV tissue epi vs other cell_Pleural effusion_OV tissue epi cancer high_TCGA	CD24
Brain_OV tissue epi vs other cell_Pleural effusion_OV tissue epi cancer high_TCGA	SMIM22
Brain_OV tissue epi vs other cell_Pleural effusion_OV tissue epi cancer high_TCGA	CAPS
Brain_OV tissue epi vs other cell_Pleural effusion_OV tissue epi cancer high_TCGA	MSLN
Brain_OV tissue epi vs other cell_Pleural effusion_OV tissue epi cancer high_TCGA	S100A1
Brain_OV tissue epi vs other cell_Pleural effusion_OV tissue epi cancer high_TCGA	LCN2
Brain_OV tissue epi vs other cell_Pleural effusion_OV tissue epi cancer high_TCGA	CXXC5
Brain_OV tissue epi vs other cell_Pleural effusion_OV tissue epi cancer high_TCGA	SDC4
Brain_OV tissue epi vs other cell_Pleural effusion_OV tissue epi cancer high_TCGA	PRSS8
Brain_OV tissue epi vs other cell_Pleural effusion_OV tissue epi cancer high_TCGA	CDH1
Brain_OV tissue epi vs other cell_Pleural effusion_OV tissue epi cancer high_TCGA	KCNK15
Brain_OV tissue epi vs other cell_Pleural effusion_OV tissue epi cancer high_TCGA	PKP3
Brain_OV tissue epi vs other cell_Pleural effusion_OV tissue epi cancer high_TCGA	MUC1
Brain_OV tissue epi vs other cell_Pleural effusion_OV tissue epi cancer high_TCGA	AQP5
Brain_OV tissue epi vs other cell_Pleural effusion_OV tissue epi cancer high_TCGA	ESRP1
Brain_OV tissue epi vs other cell_Pleural effusion_OV tissue epi cancer high_TCGA	KLK6
Brain_OV tissue epi vs other cell_Pleural effusion_OV tissue epi cancer high_TCGA	TNFAIP2
Brain_OV tissue epi vs other cell_Pleural effusion_OV tissue epi cancer high_TCGA	CCND1
Brain_OV tissue epi vs other cell_Pleural effusion_OV tissue epi cancer high_TCGA	S100A9
Brain_OV tissue epi vs other cell_Pleural effusion_OV tissue epi cancer high_TCGA	RAB25
Brain_OV tissue epi vs other cell_Pleural effusion_OV tissue epi cancer high_TCGA	IGF2BP2
Brain_OV tissue epi vs other cell_Pleural effusion_OV tissue epi cancer high_TCGA	S100A2
Brain_OV tissue epi vs other cell_Pleural effusion_OV tissue epi cancer high_TCGA	FOLR1
Brain_OV tissue epi vs other cell_Pleural effusion_OV tissue epi cancer high_TCGA	KLK7
Brain_OV tissue epi vs other cell_Pleural effusion_OV tissue epi cancer high_TCGA	CYC1
Brain_OV tissue epi vs other cell_Pleural effusion_OV tissue epi cancer high_TCGA	DDR1
Brain_OV tissue epi vs other cell_Pleural effusion_OV tissue epi cancer high_TCGA	SFN
Brain_OV tissue epi vs other cell_Pleural effusion_OV tissue epi cancer high_TCGA	NET1
Brain_OV tissue epi vs other cell_Pleural effusion_OV tissue epi cancer high_TCGA	PRAME
Brain_OV tissue epi vs other cell_Pleural effusion_OV tissue epi cancer high_TCGA	DIAPH1
Brain_OV tissue epi vs other cell_Pleural effusion_OV tissue epi cancer high_TCGA	PCDH7
Brain_OV tissue epi vs other cell_Pleural effusion_OV tissue epi cancer high_TCGA	S100A14
Brain_OV tissue epi vs other cell_Pleural effusion_OV tissue epi cancer high_TCGA	CLDN7
Brain_OV tissue epi vs other cell_Pleural effusion_OV tissue epi cancer high_TCGA	RBM38
Brain_OV tissue epi vs other cell_Pleural effusion_OV tissue epi cancer high_TCGA	TMPRSS4
Brain_OV tissue epi vs other cell_Pleural effusion_OV tissue epi cancer high_TCGA	ZNF217
Brain_OV tissue epi vs other cell_Pleural effusion_OV tissue epi cancer high_TCGA	RAB3IP
Brain_OV tissue epi vs other cell_Pleural effusion_OV tissue epi cancer high_TCGA	POLR2K
Brain_OV tissue epi vs other cell_Pleural effusion_OV tissue epi cancer high_TCGA	MROH1
Brain_OV tissue epi vs other cell_Pleural effusion_OV tissue epi cancer high_TCGA	KLK8
Brain_OV tissue epi vs other cell_Pleural effusion_OV tissue epi cancer high_TCGA	ADGRG1
Brain_OV tissue epi vs other cell_Pleural effusion_OV tissue epi cancer high_TCGA	SERINC2
Brain_OV tissue epi vs other cell_Pleural effusion_OV tissue epi cancer high_TCGA	SAA1
Brain_OV tissue epi vs other cell_Pleural effusion_OV tissue epi cancer high_TCGA	UNC93B1
Brain_OV tissue epi vs other cell_Pleural effusion_OV tissue epi cancer high_TCGA	JUP
Brain_OV tissue epi vs other cell_Pleural effusion_OV tissue epi cancer high_TCGA	HMGA1
Brain_OV tissue epi vs other cell_Pleural effusion_OV tissue epi cancer high_TCGA	TMC4
Brain_OV tissue epi vs other cell_Pleural effusion_OV tissue epi cancer high_TCGA	LYPD1
Brain_OV tissue epi vs other cell_Pleural effusion_OV tissue epi cancer high_TCGA	B4GALT5
Brain_OV tissue epi vs other cell_Pleural effusion_OV tissue epi cancer high_TCGA	KLK10
Brain_OV tissue epi vs other cell_Pleural effusion_OV tissue epi cancer high_TCGA	KRTCAP3
Brain_OV tissue epi vs other cell_Pleural effusion_OV tissue epi cancer high_TCGA	CD47
Brain_OV tissue epi vs other cell_Pleural effusion_OV tissue epi cancer high_TCGA	ECI1
Brain_OV tissue epi vs other cell_Pleural effusion_OV tissue epi cancer high_TCGA	ZNF787
Brain_OV tissue epi vs other cell_Pleural effusion_OV tissue epi cancer high_TCGA	TPD52
Brain_OV tissue epi vs other cell_Pleural effusion_OV tissue epi cancer high_TCGA	UQCRFS1
Brain_OV tissue epi vs other cell_Pleural effusion_OV tissue epi cancer high_TCGA	CSNK2A1
Brain_OV tissue epi vs other cell_Pleural effusion_OV tissue epi cancer high_TCGA	LAMA5
Brain_OV tissue epi vs other cell_Pleural effusion_OV tissue epi cancer high_TCGA	CHD7
Brain_OV tissue epi vs other cell_Pleural effusion_OV tissue epi cancer high_TCGA	SIPA1L1
Brain_OV tissue epi vs other cell_Pleural effusion_OV tissue epi cancer high_TCGA	MECOM
Brain_OV tissue epi vs other cell_Pleural effusion_OV tissue epi cancer high_TCGA	CD2AP
Brain_OV tissue epi vs other cell_Pleural effusion_OV tissue epi cancer high_TCGA	BCL2L1
Brain_OV tissue epi vs other cell_Pleural effusion_OV tissue epi cancer high_TCGA	TSPAN1
Brain_OV tissue epi vs other cell_Pleural effusion_OV tissue epi cancer high_TCGA	CHCHD10
Brain_OV tissue epi vs other cell_Pleural effusion_OV tissue epi cancer high_TCGA	FKBP4
Brain_OV tissue epi vs other cell_Pleural effusion_OV tissue epi cancer high_TCGA	PGM2L1
Brain_OV tissue epi vs other cell_Pleural effusion_OV tissue epi cancer high_TCGA	CCDC6
Brain_OV tissue epi vs other cell_Pleural effusion_OV tissue epi cancer high_TCGA	SLC2A1
Brain_OV tissue epi vs other cell_Pleural effusion_OV tissue epi cancer high_TCGA	HSF1
Brain_OV tissue epi vs other cell_Pleural effusion_OV tissue epi cancer high_TCGA	AZIN1
Brain_OV tissue epi vs other cell_Pleural effusion_OV tissue epi cancer high_TCGA	MYO6
Brain_OV tissue epi vs other cell_Pleural effusion_OV tissue epi cancer high_TCGA	LYPLA2
Brain_OV tissue epi vs other cell_Pleural effusion_OV tissue epi cancer high_TCGA	TES
Brain_OV tissue epi vs other cell_Pleural effusion_OV tissue epi cancer high_TCGA	TBL1XR1
Brain_OV tissue epi vs other cell_Pleural effusion_OV tissue epi cancer high_TCGA	UBE2H
OV tissue epi vs other cell_Pleural effusion_OV tissue epi cancer high_TCGA	TMEM238
OV tissue epi vs other cell_Pleural effusion_OV tissue epi cancer high_TCGA	SYNGR2
OV tissue epi vs other cell_Pleural effusion_OV tissue epi cancer high_TCGA	MMP7
OV tissue epi vs other cell_Pleural effusion_OV tissue epi cancer high_TCGA	ASRGL1
OV tissue epi vs other cell_Pleural effusion_OV tissue epi cancer high_TCGA	SLC38A1
OV tissue epi vs other cell_Pleural effusion_OV tissue epi cancer high_TCGA	ERBB3
OV tissue epi vs other cell_Pleural effusion_OV tissue epi cancer high_TCGA	UCP2
OV tissue epi vs other cell_Pleural effusion_OV tissue epi cancer high_TCGA	SLC44A4
OV tissue epi vs other cell_Pleural effusion_OV tissue epi cancer high_TCGA	MTHFD2
OV tissue epi vs other cell_Pleural effusion_OV tissue epi cancer high_TCGA	SORT1
OV tissue epi vs other cell_Pleural effusion_OV tissue epi cancer high_TCGA	CMTM6
OV tissue epi vs other cell_Pleural effusion_OV tissue epi cancer high_TCGA	TRNP1
OV tissue epi vs other cell_Pleural effusion_OV tissue epi cancer high_TCGA	SKIL
Brain_Pleural effusion_OV tissue epi cancer high_TCGA	VTCN1
Brain_Pleural effusion_OV tissue epi cancer high_TCGA	KLK5
Pleural effusion_OV tissue epi cancer high_TCGA	UCA1
Pleural effusion_OV tissue epi cancer high_TCGA	CSTB
Pleural effusion_OV tissue epi cancer high_TCGA	TMPRSS3
Pleural effusion_OV tissue epi cancer high_TCGA	S100A4
Pleural effusion_OV tissue epi cancer high_TCGA	UBALD2
Pleural effusion_OV tissue epi cancer high_TCGA	CD74
Pleural effusion_OV tissue epi cancer high_TCGA	LSM8
Brain_OV tissue epi vs other cell_OV tissue epi cancer high_TCGA	BCAT1
Brain_OV tissue epi vs other cell_OV tissue epi cancer high_TCGA	DMKN
Brain_OV tissue epi vs other cell_OV tissue epi cancer high_TCGA	C19orf53
Brain_OV tissue epi vs other cell_OV tissue epi cancer high_TCGA	PABPC1
Brain_OV tissue epi vs other cell_OV tissue epi cancer high_TCGA	COX5B
Brain_OV tissue epi vs other cell_OV tissue epi cancer high_TCGA	COX6B1
Brain_OV tissue epi vs other cell_OV tissue epi cancer high_TCGA	S100A6
Brain_OV tissue epi vs other cell_OV tissue epi cancer high_TCGA	UQCRQ
Brain_OV tissue epi vs other cell_OV tissue epi cancer high_TCGA	POLR2J
Brain_OV tissue epi vs other cell_OV tissue epi cancer high_TCGA	S100A11
Brain_OV tissue epi vs other cell_OV tissue epi cancer high_TCGA	GSTP1
Brain_OV tissue epi vs other cell_OV tissue epi cancer high_TCGA	MTDH
Brain_OV tissue epi vs other cell_OV tissue epi cancer high_TCGA	NDUFA4
Brain_OV tissue epi vs other cell_OV tissue epi cancer high_TCGA	HSPB1
Brain_OV tissue epi vs other cell_OV tissue epi cancer high_TCGA	YIPF2
Brain_OV tissue epi vs other cell_OV tissue epi cancer high_TCGA	AP1M2
Brain_OV tissue epi vs other cell_OV tissue epi cancer high_TCGA	COX7B
Brain_OV tissue epi vs other cell_OV tissue epi cancer high_TCGA	PRDX6
Brain_OV tissue epi vs other cell_OV tissue epi cancer high_TCGA	CHCHD2
Brain_OV tissue epi vs other cell_OV tissue epi cancer high_TCGA	S100A10
Brain_OV tissue epi vs other cell_OV tissue epi cancer high_TCGA	CD9
Brain_OV tissue epi vs other cell_OV tissue epi cancer high_TCGA	RBM47
Brain_OV tissue epi vs other cell_OV tissue epi cancer high_TCGA	SNRPE
Brain_OV tissue epi vs other cell_OV tissue epi cancer high_TCGA	TRIB1
Brain_OV tissue epi vs other cell_OV tissue epi cancer high_TCGA	SYNE4
Brain_OV tissue epi vs other cell_OV tissue epi cancer high_TCGA	LCN12
Brain_OV tissue epi vs other cell_OV tissue epi cancer high_TCGA	BIK
Brain_OV tissue epi vs other cell_OV tissue epi cancer high_TCGA	MRPL13
Brain_OV tissue epi vs other cell_OV tissue epi cancer high_TCGA	PDZK1IP1
Brain_OV tissue epi vs other cell_OV tissue epi cancer high_TCGA	IL1RAP
Brain_OV tissue epi vs other cell_OV tissue epi cancer high_TCGA	EPPK1
Brain_OV tissue epi vs other cell_OV tissue epi cancer high_TCGA	ADGRG2
Brain_OV tissue epi vs other cell_OV tissue epi cancer high_TCGA	MFSD3
Brain_OV tissue epi vs other cell_OV tissue epi cancer high_TCGA	SPCS1
Brain_OV tissue epi vs other cell_OV tissue epi cancer high_TCGA	ANXA2
Brain_OV tissue epi vs other cell_OV tissue epi cancer high_TCGA	ITGA3
Brain_OV tissue epi vs other cell_OV tissue epi cancer high_TCGA	TUBB4B
Brain_OV tissue epi vs other cell_OV tissue epi cancer high_TCGA	CXADR
Brain_OV tissue epi vs other cell_OV tissue epi cancer high_TCGA	PRR7
Brain_OV tissue epi vs other cell_OV tissue epi cancer high_TCGA	KCNK1
Brain_OV tissue epi vs other cell_OV tissue epi cancer high_TCGA	PRSS22
Brain_OV tissue epi vs other cell_OV tissue epi cancer high_TCGA	HMGA2
Brain_OV tissue epi vs other cell_OV tissue epi cancer high_TCGA	CLU
Brain_OV tissue epi vs other cell_OV tissue epi cancer high_TCGA	GAPDH
Brain_OV tissue epi vs other cell_OV tissue epi cancer high_TCGA	IFI27
Brain_OV tissue epi vs other cell_OV tissue epi cancer high_TCGA	TMEM125
Brain_OV tissue epi vs other cell_OV tissue epi cancer high_TCGA	DPCD
Brain_OV tissue epi vs other cell_OV tissue epi cancer high_TCGA	PRDX5
Brain_OV tissue epi vs other cell_OV tissue epi cancer high_TCGA	COX7A2
Brain_OV tissue epi vs other cell_OV tissue epi cancer high_TCGA	MISP
Brain_OV tissue epi vs other cell_OV tissue epi cancer high_TCGA	PRR15
Brain_OV tissue epi vs other cell_OV tissue epi cancer high_TCGA	PKP2
Brain_OV tissue epi vs other cell_OV tissue epi cancer high_TCGA	UBL5
Brain_OV tissue epi vs other cell_OV tissue epi cancer high_TCGA	ENO1
Brain_OV tissue epi vs other cell_OV tissue epi cancer high_TCGA	LYPD6B
Brain_OV tissue epi vs other cell_OV tissue epi cancer high_TCGA	SCGB2A1
Brain_OV tissue epi vs other cell_OV tissue epi cancer high_TCGA	PTDSS1
Brain_OV tissue epi vs other cell_OV tissue epi cancer high_TCGA	TMEM147
Brain_OV tissue epi vs other cell_OV tissue epi cancer high_TCGA	SLC7A1
Brain_OV tissue epi vs other cell_OV tissue epi cancer high_TCGA	DEFB1
Brain_OV tissue epi vs other cell_OV tissue epi cancer high_TCGA	WNT7A
Brain_OV tissue epi vs other cell_OV tissue epi cancer high_TCGA	CTSV
Brain_OV tissue epi vs other cell_OV tissue epi cancer high_TCGA	HSBP1L1
Brain_OV tissue epi vs other cell_OV tissue epi cancer high_TCGA	SLC34A2
Brain_OV tissue epi vs other cell_OV tissue epi cancer high_TCGA	CDK16
Brain_OV tissue epi vs other cell_OV tissue epi cancer high_TCGA	AMN
Brain_OV tissue epi vs other cell_OV tissue epi cancer high_TCGA	MRPS16
Brain_OV tissue epi vs other cell_OV tissue epi cancer high_TCGA	ANXA3
Brain_OV tissue epi vs other cell_OV tissue epi cancer high_TCGA	LSM4
Brain_OV tissue epi vs other cell_OV tissue epi cancer high_TCGA	TSPAN13
Brain_OV tissue epi vs other cell_OV tissue epi cancer high_TCGA	TFAP2A
Brain_OV tissue epi vs other cell_OV tissue epi cancer high_TCGA	DDX49
Brain_OV tissue epi vs other cell_OV tissue epi cancer high_TCGA	HINT1
Brain_OV tissue epi vs other cell_OV tissue epi cancer high_TCGA	FARSA
Brain_OV tissue epi vs other cell_OV tissue epi cancer high_TCGA	PSENEN
Brain_OV tissue epi vs other cell_OV tissue epi cancer high_TCGA	SNRPB
Brain_OV tissue epi vs other cell_OV tissue epi cancer high_TCGA	TXNL4A
Brain_OV tissue epi vs other cell_OV tissue epi cancer high_TCGA	UQCRH
Brain_OV tissue epi vs other cell_OV tissue epi cancer high_TCGA	CHMP4C
Brain_OV tissue epi vs other cell_OV tissue epi cancer high_TCGA	CRB3
Brain_OV tissue epi vs other cell_OV tissue epi cancer high_TCGA	LAMB3
Brain_OV tissue epi vs other cell_OV tissue epi cancer high_TCGA	LSM3
Brain_OV tissue epi vs other cell_OV tissue epi cancer high_TCGA	SF3B4
Brain_OV tissue epi vs other cell_OV tissue epi cancer high_TCGA	KRT6A
Brain_OV tissue epi vs other cell_OV tissue epi cancer high_TCGA	MAP2K3
Brain_OV tissue epi vs other cell_OV tissue epi cancer high_TCGA	PLLP
Brain_OV tissue epi vs other cell_OV tissue epi cancer high_TCGA	PUF60
Brain_OV tissue epi vs other cell_OV tissue epi cancer high_TCGA	MRPL21
Brain_OV tissue epi vs other cell_OV tissue epi cancer high_TCGA	NDUFS8
Brain_OV tissue epi vs other cell_OV tissue epi cancer high_TCGA	HDGF
Brain_OV tissue epi vs other cell_OV tissue epi cancer high_TCGA	ETV4
Brain_OV tissue epi vs other cell_OV tissue epi cancer high_TCGA	RBBP8
Brain_OV tissue epi vs other cell_OV tissue epi cancer high_TCGA	CAPN1
Brain_OV tissue epi vs other cell_OV tissue epi cancer high_TCGA	CAMTA1
Brain_OV tissue epi vs other cell_OV tissue epi cancer high_TCGA	CEBPG
Brain_OV tissue epi vs other cell_OV tissue epi cancer high_TCGA	FOSL1
Brain_OV tissue epi vs other cell_OV tissue epi cancer high_TCGA	KLK11
Brain_OV tissue epi vs other cell_OV tissue epi cancer high_TCGA	MYOF
Brain_OV tissue epi vs other cell_OV tissue epi cancer high_TCGA	KIAA2013
Brain_OV tissue epi vs other cell_OV tissue epi cancer high_TCGA	NDUFB11
Brain_OV tissue epi vs other cell_OV tissue epi cancer high_TCGA	YES1
Brain_OV tissue epi vs other cell_OV tissue epi cancer high_TCGA	STXBP6
Brain_OV tissue epi vs other cell_OV tissue epi cancer high_TCGA	MYL12B
Brain_OV tissue epi vs other cell_OV tissue epi cancer high_TCGA	IRAK1
Brain_OV tissue epi vs other cell_OV tissue epi cancer high_TCGA	CLPTM1L
Brain_OV tissue epi vs other cell_OV tissue epi cancer high_TCGA	FASN
Brain_OV tissue epi vs other cell_OV tissue epi cancer high_TCGA	PRCC
Brain_OV tissue epi vs other cell_OV tissue epi cancer high_TCGA	BANF1
Brain_OV tissue epi vs other cell_OV tissue epi cancer high_TCGA	TECR
Brain_OV tissue epi vs other cell_OV tissue epi cancer high_TCGA	TP53I3
Brain_OV tissue epi vs other cell_OV tissue epi cancer high_TCGA	APH1A
Brain_OV tissue epi vs other cell_OV tissue epi cancer high_TCGA	PLEKHB2
Brain_OV tissue epi vs other cell_OV tissue epi cancer high_TCGA	PLEKHF2
Brain_OV tissue epi vs other cell_OV tissue epi cancer high_TCGA	STARD7
Brain_OV tissue epi vs other cell_OV tissue epi cancer high_TCGA	SSNA1
Brain_OV tissue epi vs other cell_OV tissue epi cancer high_TCGA	ARL8A
Brain_OV tissue epi vs other cell_OV tissue epi cancer high_TCGA	TMEM30B
Brain_OV tissue epi vs other cell_OV tissue epi cancer high_TCGA	ATAD2
Brain_OV tissue epi vs other cell_OV tissue epi cancer high_TCGA	EHD1
Brain_OV tissue epi vs other cell_OV tissue epi cancer high_TCGA	PRSS21
Brain_OV tissue epi vs other cell_OV tissue epi cancer high_TCGA	XPR1
Brain_OV tissue epi vs other cell_OV tissue epi cancer high_TCGA	PTPRF
Brain_OV tissue epi vs other cell_OV tissue epi cancer high_TCGA	SLC50A1
Brain_OV tissue epi vs other cell_OV tissue epi cancer high_TCGA	EIF4EBP1
Brain_OV tissue epi vs other cell_OV tissue epi cancer high_TCGA	SLC7A5
Brain_OV tissue epi vs other cell_OV tissue epi cancer high_TCGA	KEAP1
Brain_OV tissue epi vs other cell_OV tissue epi cancer high_TCGA	ARHGEF35
Brain_OV tissue epi vs other cell_OV tissue epi cancer high_TCGA	PPP1R1B
Brain_OV tissue epi vs other cell_OV tissue epi cancer high_TCGA	CLDN6
Brain_OV tissue epi vs other cell_OV tissue epi cancer high_TCGA	EFNB2
Brain_OV tissue epi vs other cell_OV tissue epi cancer high_TCGA	MPZL2
Brain_OV tissue epi vs other cell_OV tissue epi cancer high_TCGA	SSU72
Brain_OV tissue epi vs other cell_OV tissue epi cancer high_TCGA	NACC1
Brain_OV tissue epi vs other cell_OV tissue epi cancer high_TCGA	PIGT
Brain_OV tissue epi vs other cell_OV tissue epi cancer high_TCGA	MRPL33
Brain_OV tissue epi vs other cell_OV tissue epi cancer high_TCGA	KPNA4
Brain_OV tissue epi vs other cell_OV tissue epi cancer high_TCGA	OLA1
Brain_OV tissue epi vs other cell_OV tissue epi cancer high_TCGA	SNRPF
Brain_OV tissue epi vs other cell_OV tissue epi cancer high_TCGA	RFK
Brain_OV tissue epi vs other cell_OV tissue epi cancer high_TCGA	ABT1
Brain_OV tissue epi vs other cell_OV tissue epi cancer high_TCGA	MCUR1
Brain_OV tissue epi vs other cell_OV tissue epi cancer high_TCGA	MRPS23
Brain_OV tissue epi vs other cell_OV tissue epi cancer high_TCGA	MRPL37
Brain_OV tissue epi vs other cell_OV tissue epi cancer high_TCGA	PKM
Brain_OV tissue epi vs other cell_OV tissue epi cancer high_TCGA	CCT2
Brain_OV tissue epi vs other cell_OV tissue epi cancer high_TCGA	SORD
Brain_OV tissue epi vs other cell_OV tissue epi cancer high_TCGA	SLC25A1
Brain_OV tissue epi vs other cell_OV tissue epi cancer high_TCGA	BCL7B
Brain_OV tissue epi vs other cell_OV tissue epi cancer high_TCGA	TMEM14C
Brain_OV tissue epi vs other cell_OV tissue epi cancer high_TCGA	MLF2
Brain_OV tissue epi vs other cell_OV tissue epi cancer high_TCGA	DCUN1D1
Brain_OV tissue epi vs other cell_OV tissue epi cancer high_TCGA	NME1
Brain_OV tissue epi vs other cell_OV tissue epi cancer high_TCGA	LYPLA1
Brain_OV tissue epi vs other cell_OV tissue epi cancer high_TCGA	LY6E
Brain_OV tissue epi vs other cell_OV tissue epi cancer high_TCGA	GCLM
Brain_OV tissue epi vs other cell_OV tissue epi cancer high_TCGA	CCT5
Brain_OV tissue epi vs other cell_OV tissue epi cancer high_TCGA	GPAA1
Brain_OV tissue epi vs other cell_OV tissue epi cancer high_TCGA	PAK1IP1
Brain_OV tissue epi vs other cell_OV tissue epi cancer high_TCGA	CXCL16
Brain_OV tissue epi vs other cell_OV tissue epi cancer high_TCGA	RNF144B
Brain_OV tissue epi vs other cell_OV tissue epi cancer high_TCGA	GDE1
Brain_OV tissue epi vs other cell_OV tissue epi cancer high_TCGA	NAA38
Brain_OV tissue epi vs other cell_OV tissue epi cancer high_TCGA	CMTM7
Brain_OV tissue epi vs other cell_OV tissue epi cancer high_TCGA	SLC44A2
Brain_OV tissue epi vs other cell_OV tissue epi cancer high_TCGA	NDUFS6
Brain_OV tissue epi vs other cell_OV tissue epi cancer high_TCGA	RUVBL1
Brain_OV tissue epi vs other cell_OV tissue epi cancer high_TCGA	RUNX1
Brain_OV tissue epi vs other cell_OV tissue epi cancer high_TCGA	MTCH2
Brain_OV tissue epi vs other cell_OV tissue epi cancer high_TCGA	GMPS
Brain_OV tissue epi vs other cell_OV tissue epi cancer high_TCGA	SUMO1
Brain_OV tissue epi vs other cell_OV tissue epi cancer high_TCGA	SLCO3A1
Brain_OV tissue epi vs other cell_OV tissue epi cancer high_TCGA	CDC123
Brain_OV tissue epi vs other cell_OV tissue epi cancer high_TCGA	EIF5A
Brain_OV tissue epi vs other cell_OV tissue epi cancer high_TCGA	MGST2
Brain_OV tissue epi vs other cell_OV tissue epi cancer high_TCGA	PKN1
Brain_OV tissue epi vs other cell_OV tissue epi cancer high_TCGA	PPIF
Brain_OV tissue epi vs other cell_OV tissue epi cancer high_TCGA	PSMB5
Brain_OV tissue epi vs other cell_OV tissue epi cancer high_TCGA	VAMP8
Brain_OV tissue epi vs other cell_OV tissue epi cancer high_TCGA	PHLDA2
Brain_OV tissue epi vs other cell_OV tissue epi cancer high_TCGA	PGP
Brain_OV tissue epi vs other cell_OV tissue epi cancer high_TCGA	RTN3
Brain_OV tissue epi vs other cell_OV tissue epi cancer high_TCGA	NSUN5
Brain_OV tissue epi vs other cell_OV tissue epi cancer high_TCGA	POLR3K
Brain_OV tissue epi vs other cell_OV tissue epi cancer high_TCGA	CHCHD3
Brain_OV tissue epi vs other cell_OV tissue epi cancer high_TCGA	SNRPC
Brain_OV tissue epi vs other cell_OV tissue epi cancer high_TCGA	TMEM106C
Brain_OV tissue epi vs other cell_OV tissue epi cancer high_TCGA	DDA1
Brain_OV tissue epi vs other cell_OV tissue epi cancer high_TCGA	ADK
Brain_OV tissue epi vs other cell_OV tissue epi cancer high_TCGA	ZDHHC9
Brain_OV tissue epi vs other cell_OV tissue epi cancer high_TCGA	SRP9
Brain_OV tissue epi vs other cell_OV tissue epi cancer high_TCGA	MDH2
Brain_OV tissue epi vs other cell_OV tissue epi cancer high_TCGA	CDR2L
Brain_OV tissue epi vs other cell_OV tissue epi cancer high_TCGA	MAF1
Brain_OV tissue epi vs other cell_OV tissue epi cancer high_TCGA	SMARCA4
Brain_OV tissue epi vs other cell_OV tissue epi cancer high_TCGA	TRAPPC6A
Brain_OV tissue epi vs other cell_OV tissue epi cancer high_TCGA	AGRN
Brain_OV tissue epi vs other cell_OV tissue epi cancer high_TCGA	EIF6
Brain_OV tissue epi vs other cell_OV tissue epi cancer high_TCGA	SLC25A39
Brain_OV tissue epi vs other cell_OV tissue epi cancer high_TCGA	PAFAH1B2
Brain_OV tissue epi vs other cell_OV tissue epi cancer high_TCGA	VDAC1
Brain_OV tissue epi vs other cell_OV tissue epi cancer high_TCGA	MRPL51
Brain_OV tissue epi vs other cell_OV tissue epi cancer high_TCGA	MRPS12
Brain_OV tissue epi vs other cell_OV tissue epi cancer high_TCGA	MRPL3
Brain_OV tissue epi vs other cell_OV tissue epi cancer high_TCGA	HCCS
Brain_OV tissue epi vs other cell_OV tissue epi cancer high_TCGA	BACE2
Brain_OV tissue epi vs other cell_OV tissue epi cancer high_TCGA	DCUN1D5
Brain_OV tissue epi vs other cell_OV tissue epi cancer high_TCGA	UBE2E3
Brain_OV tissue epi vs other cell_OV tissue epi cancer high_TCGA	SLC25A24
Brain_OV tissue epi vs other cell_OV tissue epi cancer high_TCGA	PPP1R11
Brain_OV tissue epi vs other cell_OV tissue epi cancer high_TCGA	ITGB5
Brain_OV tissue epi vs other cell_OV tissue epi cancer high_TCGA	LRIG1
Brain_OV tissue epi vs other cell_OV tissue epi cancer high_TCGA	COX8A
Brain_OV tissue epi vs other cell_OV tissue epi cancer high_TCGA	CCT3
Brain_OV tissue epi vs other cell_OV tissue epi cancer high_TCGA	SLC20A2
Brain_OV tissue epi vs other cell_OV tissue epi cancer high_TCGA	MRPS35
Brain_OV tissue epi vs other cell_OV tissue epi cancer high_TCGA	YIF1A
Brain_OV tissue epi vs other cell_OV tissue epi cancer high_TCGA	PGK1
Brain_OV tissue epi vs other cell_OV tissue epi cancer high_TCGA	ACTN4
Brain_OV tissue epi vs other cell_OV tissue epi cancer high_TCGA	SHARPIN
Brain_OV tissue epi vs other cell_OV tissue epi cancer high_TCGA	RUVBL2
Brain_OV tissue epi vs other cell_OV tissue epi cancer high_TCGA	RAB32
Brain_OV tissue epi vs other cell_OV tissue epi cancer high_TCGA	GNAS
Brain_OV tissue epi vs other cell_OV tissue epi cancer high_TCGA	UBE2M
Brain_OV tissue epi vs other cell_OV tissue epi cancer high_TCGA	HIGD1A
Brain_OV tissue epi vs other cell_OV tissue epi cancer high_TCGA	TFG
Brain_OV tissue epi vs other cell_OV tissue epi cancer high_TCGA	ZNHIT1
Brain_OV tissue epi vs other cell_OV tissue epi cancer high_TCGA	GLRX5
Brain_OV tissue epi vs other cell_OV tissue epi cancer high_TCGA	JAGN1
Brain_OV tissue epi vs other cell_OV tissue epi cancer high_TCGA	MT1F
Brain_OV tissue epi vs other cell_OV tissue epi cancer high_TCGA	IFT57
Brain_OV tissue epi vs other cell_OV tissue epi cancer high_TCGA	RAB2A
Brain_OV tissue epi vs other cell_OV tissue epi cancer high_TCGA	TSPAN3
Brain_OV tissue epi vs other cell_OV tissue epi cancer high_TCGA	LAMTOR4
Brain_OV tissue epi vs other cell_OV tissue epi cancer high_TCGA	DBN1
Brain_OV tissue epi vs other cell_OV tissue epi cancer high_TCGA	KRT10
Brain_OV tissue epi vs other cell_OV tissue epi cancer high_TCGA	CHRAC1
Brain_OV tissue epi vs other cell_OV tissue epi cancer high_TCGA	SLC52A2
Brain_OV tissue epi vs other cell_OV tissue epi cancer high_TCGA	KRAS
Brain_OV tissue epi vs other cell_OV tissue epi cancer high_TCGA	HNRNPAB
Brain_OV tissue epi vs other cell_OV tissue epi cancer high_TCGA	CDH6
Brain_OV tissue epi vs other cell_OV tissue epi cancer high_TCGA	COMTD1
Brain_OV tissue epi vs other cell_OV tissue epi cancer high_TCGA	SSBP1
Brain_OV tissue epi vs other cell_OV tissue epi cancer high_TCGA	TSPO
Brain_OV tissue epi vs other cell_OV tissue epi cancer high_TCGA	TMEM134
Brain_OV tissue epi vs other cell_OV tissue epi cancer high_TCGA	CYCS
Brain_OV tissue epi vs other cell_OV tissue epi cancer high_TCGA	ANXA11
Brain_OV tissue epi vs other cell_OV tissue epi cancer high_TCGA	ODC1
Brain_OV tissue epi vs other cell_OV tissue epi cancer high_TCGA	AK2
Brain_OV tissue epi vs other cell_OV tissue epi cancer high_TCGA	GPI
Brain_OV tissue epi vs other cell_OV tissue epi cancer high_TCGA	TOMM40
Brain_OV tissue epi vs other cell_OV tissue epi cancer high_TCGA	PMEPA1
Brain_OV tissue epi vs other cell_OV tissue epi cancer high_TCGA	BID
Brain_OV tissue epi vs other cell_OV tissue epi cancer high_TCGA	NXT1
Brain_OV tissue epi vs other cell_OV tissue epi cancer high_TCGA	POP7
Brain_OV tissue epi vs other cell_OV tissue epi cancer high_TCGA	TFAM
Brain_OV tissue epi vs other cell_OV tissue epi cancer high_TCGA	ZMPSTE24
Brain_OV tissue epi vs other cell_OV tissue epi cancer high_TCGA	ARF4
Brain_OV tissue epi vs other cell_OV tissue epi cancer high_TCGA	GORASP2
Brain_OV tissue epi vs other cell_OV tissue epi cancer high_TCGA	TUSC2
Brain_OV tissue epi vs other cell_OV tissue epi cancer high_TCGA	LDHA
Brain_OV tissue epi vs other cell_OV tissue epi cancer high_TCGA	CUTA
Brain_OV tissue epi vs other cell_OV tissue epi cancer high_TCGA	CADM1
Brain_OV tissue epi vs other cell_OV tissue epi cancer high_TCGA	MRPL11
Brain_OV tissue epi vs other cell_OV tissue epi cancer high_TCGA	SLBP
Brain_OV tissue epi vs other cell_OV tissue epi cancer high_TCGA	MRPL4
Brain_OV tissue epi vs other cell_OV tissue epi cancer high_TCGA	C12orf75
Brain_OV tissue epi vs other cell_OV tissue epi cancer high_TCGA	ADIPOR1
Brain_OV tissue epi vs other cell_OV tissue epi cancer high_TCGA	PTTG1
OV tissue epi vs other cell_OV tissue epi cancer high_TCGA	PDLIM1
OV tissue epi vs other cell_OV tissue epi cancer high_TCGA	EZR
OV tissue epi vs other cell_OV tissue epi cancer high_TCGA	EI24
OV tissue epi vs other cell_OV tissue epi cancer high_TCGA	C1orf122
OV tissue epi vs other cell_OV tissue epi cancer high_TCGA	DNPH1
OV tissue epi vs other cell_OV tissue epi cancer high_TCGA	GAL
OV tissue epi vs other cell_OV tissue epi cancer high_TCGA	PHLDA3
OV tissue epi vs other cell_OV tissue epi cancer high_TCGA	TTC9
OV tissue epi vs other cell_OV tissue epi cancer high_TCGA	UGT2B7
OV tissue epi vs other cell_OV tissue epi cancer high_TCGA	BMP7
OV tissue epi vs other cell_OV tissue epi cancer high_TCGA	HOMER2
OV tissue epi vs other cell_OV tissue epi cancer high_TCGA	MEAF6
OV tissue epi vs other cell_OV tissue epi cancer high_TCGA	FBXL6
OV tissue epi vs other cell_OV tissue epi cancer high_TCGA	THOC7
OV tissue epi vs other cell_OV tissue epi cancer high_TCGA	CCNA1
OV tissue epi vs other cell_OV tissue epi cancer high_TCGA	MRPS34
OV tissue epi vs other cell_OV tissue epi cancer high_TCGA	MGAT4B
OV tissue epi vs other cell_OV tissue epi cancer high_TCGA	SHROOM3
OV tissue epi vs other cell_OV tissue epi cancer high_TCGA	PTGS1
OV tissue epi vs other cell_OV tissue epi cancer high_TCGA	MEA1
OV tissue epi vs other cell_OV tissue epi cancer high_TCGA	AKIRIN1
OV tissue epi vs other cell_OV tissue epi cancer high_TCGA	CLDN10
OV tissue epi vs other cell_OV tissue epi cancer high_TCGA	RHBDD2
OV tissue epi vs other cell_OV tissue epi cancer high_TCGA	STAU1
OV tissue epi vs other cell_OV tissue epi cancer high_TCGA	FGF18
OV tissue epi vs other cell_OV tissue epi cancer high_TCGA	CAPNS1
OV tissue epi vs other cell_OV tissue epi cancer high_TCGA	BTF3L4
OV tissue epi vs other cell_OV tissue epi cancer high_TCGA	PGLS
OV tissue epi vs other cell_OV tissue epi cancer high_TCGA	CLGN
OV tissue epi vs other cell_OV tissue epi cancer high_TCGA	MT1G
OV tissue epi vs other cell_OV tissue epi cancer high_TCGA	ARPC5L
OV tissue epi vs other cell_OV tissue epi cancer high_TCGA	PDCD10
OV tissue epi vs other cell_OV tissue epi cancer high_TCGA	CDS1
OV tissue epi vs other cell_OV tissue epi cancer high_TCGA	SEPHS2
OV tissue epi vs other cell_OV tissue epi cancer high_TCGA	RALY
OV tissue epi vs other cell_OV tissue epi cancer high_TCGA	RANBP1
OV tissue epi vs other cell_OV tissue epi cancer high_TCGA	MRPL22
OV tissue epi vs other cell_OV tissue epi cancer high_TCGA	C2orf88
OV tissue epi vs other cell_OV tissue epi cancer high_TCGA	VDAC3
OV tissue epi vs other cell_OV tissue epi cancer high_TCGA	TIMM10
OV tissue epi vs other cell_OV tissue epi cancer high_TCGA	OCLN
OV tissue epi vs other cell_OV tissue epi cancer high_TCGA	TBCB
OV tissue epi vs other cell_OV tissue epi cancer high_TCGA	PPP1CA
OV tissue epi vs other cell_OV tissue epi cancer high_TCGA	SMIM24
OV tissue epi vs other cell_OV tissue epi cancer high_TCGA	GLRX3
OV tissue epi vs other cell_OV tissue epi cancer high_TCGA	PDIA4
OV tissue epi vs other cell_OV tissue epi cancer high_TCGA	CDK2AP2
OV tissue epi vs other cell_OV tissue epi cancer high_TCGA	RPUSD1
OV tissue epi vs other cell_OV tissue epi cancer high_TCGA	PCSK1N
OV tissue epi vs other cell_OV tissue epi cancer high_TCGA	RRP36
OV tissue epi vs other cell_OV tissue epi cancer high_TCGA	QPCT
OV tissue epi vs other cell_OV tissue epi cancer high_TCGA	FAM32A
OV tissue epi vs other cell_OV tissue epi cancer high_TCGA	SERPINB1
OV tissue epi vs other cell_OV tissue epi cancer high_TCGA	FIBP
OV tissue epi vs other cell_OV tissue epi cancer high_TCGA	SNX24
OV tissue epi vs other cell_OV tissue epi cancer high_TCGA	ALYREF
OV tissue epi vs other cell_OV tissue epi cancer high_TCGA	LRRC59
OV tissue epi vs other cell_OV tissue epi cancer high_TCGA	UPK1B
OV tissue epi vs other cell_OV tissue epi cancer high_TCGA	NRCAM
OV tissue epi vs other cell_OV tissue epi cancer high_TCGA	NDUFB10
OV tissue epi vs other cell_OV tissue epi cancer high_TCGA	HDAC9
OV tissue epi vs other cell_OV tissue epi cancer high_TCGA	LHX1
OV tissue epi vs other cell_OV tissue epi cancer high_TCGA	MT1H
OV tissue epi vs other cell_OV tissue epi cancer high_TCGA	CST1
OV tissue epi vs other cell_OV tissue epi cancer high_TCGA	TUBB2B
OV tissue epi vs other cell_OV tissue epi cancer high_TCGA	TUBA4A
OV tissue epi vs other cell_OV tissue epi cancer high_TCGA	ATOX1
OV tissue epi vs other cell_OV tissue epi cancer high_TCGA	ECT2
OV tissue epi vs other cell_OV tissue epi cancer high_TCGA	GTF3C6
OV tissue epi vs other cell_OV tissue epi cancer high_TCGA	PPM1G
OV tissue epi vs other cell_OV tissue epi cancer high_TCGA	LAMTOR1
OV tissue epi vs other cell_OV tissue epi cancer high_TCGA	DSC2
OV tissue epi vs other cell_OV tissue epi cancer high_TCGA	HIGD2A
OV tissue epi vs other cell_OV tissue epi cancer high_TCGA	AC010642.2
OV tissue epi vs other cell_OV tissue epi cancer high_TCGA	FOXQ1
OV tissue epi vs other cell_OV tissue epi cancer high_TCGA	NUDT8
OV tissue epi vs other cell_OV tissue epi cancer high_TCGA	PSMD2
OV tissue epi vs other cell_OV tissue epi cancer high_TCGA	MTRNR2L12
OV tissue epi vs other cell_OV tissue epi cancer high_TCGA	PROSER2
OV tissue epi vs other cell_OV tissue epi cancer high_TCGA	TFF3
OV tissue epi vs other cell_OV tissue epi cancer high_TCGA	C6orf15
OV tissue epi vs other cell_OV tissue epi cancer high_TCGA	CLIC5
OV tissue epi vs other cell_OV tissue epi cancer high_TCGA	TUBA1C
OV tissue epi vs other cell_OV tissue epi cancer high_TCGA	PPP4C
OV tissue epi vs other cell_OV tissue epi cancer high_TCGA	SUMO3
OV tissue epi vs other cell_OV tissue epi cancer high_TCGA	C1orf43
OV tissue epi vs other cell_OV tissue epi cancer high_TCGA	C1QBP
OV tissue epi vs other cell_OV tissue epi cancer high_TCGA	UBE2D2
OV tissue epi vs other cell_OV tissue epi cancer high_TCGA	GALNT6
OV tissue epi vs other cell_OV tissue epi cancer high_TCGA	NAA20
OV tissue epi vs other cell_OV tissue epi cancer high_TCGA	PDCL3
OV tissue epi vs other cell_OV tissue epi cancer high_TCGA	SCGB3A1
OV tissue epi vs other cell_OV tissue epi cancer high_TCGA	REEP3
OV tissue epi vs other cell_OV tissue epi cancer high_TCGA	NDUFB2
OV tissue epi vs other cell_OV tissue epi cancer high_TCGA	RPN1
OV tissue epi vs other cell_OV tissue epi cancer high_TCGA	UCHL1
OV tissue epi vs other cell_OV tissue epi cancer high_TCGA	ACER3
OV tissue epi vs other cell_OV tissue epi cancer high_TCGA	CIAPIN1
OV tissue epi vs other cell_OV tissue epi cancer high_TCGA	ELOVL1
OV tissue epi vs other cell_OV tissue epi cancer high_TCGA	CPNE2
OV tissue epi vs other cell_OV tissue epi cancer high_TCGA	PEA15
OV tissue epi vs other cell_OV tissue epi cancer high_TCGA	CORO1B
OV tissue epi vs other cell_OV tissue epi cancer high_TCGA	CAPZA2
OV tissue epi vs other cell_OV tissue epi cancer high_TCGA	MCM4
OV tissue epi vs other cell_OV tissue epi cancer high_TCGA	RAB10
OV tissue epi vs other cell_OV tissue epi cancer high_TCGA	SRM
OV tissue epi vs other cell_OV tissue epi cancer high_TCGA	NDUFA12
OV tissue epi vs other cell_OV tissue epi cancer high_TCGA	AP2M1
OV tissue epi vs other cell_OV tissue epi cancer high_TCGA	MUCL1
OV tissue epi vs other cell_OV tissue epi cancer high_TCGA	F2RL1
OV tissue epi vs other cell_OV tissue epi cancer high_TCGA	PLAGL2
OV tissue epi vs other cell_OV tissue epi cancer high_TCGA	PSMB2
OV tissue epi vs other cell_OV tissue epi cancer high_TCGA	SCAND1
OV tissue epi vs other cell_OV tissue epi cancer high_TCGA	ZBTB8OS
OV tissue epi vs other cell_OV tissue epi cancer high_TCGA	EVA1A
OV tissue epi vs other cell_OV tissue epi cancer high_TCGA	APRT
OV tissue epi vs other cell_OV tissue epi cancer high_TCGA	MIEN1
OV tissue epi vs other cell_OV tissue epi cancer high_TCGA	SGMS2
OV tissue epi vs other cell_OV tissue epi cancer high_TCGA	UBE2N
OV tissue epi vs other cell_OV tissue epi cancer high_TCGA	SLC6A8
OV tissue epi vs other cell_OV tissue epi cancer high_TCGA	CCDC167
OV tissue epi vs other cell_OV tissue epi cancer high_TCGA	TMED9
OV tissue epi vs other cell_OV tissue epi cancer high_TCGA	NUTF2
OV tissue epi vs other cell_OV tissue epi cancer high_TCGA	RELB
OV tissue epi vs other cell_OV tissue epi cancer high_TCGA	DAP3
OV tissue epi vs other cell_OV tissue epi cancer high_TCGA	ABRACL
OV tissue epi vs other cell_OV tissue epi cancer high_TCGA	MAPK13
OV tissue epi vs other cell_OV tissue epi cancer high_TCGA	IDH2
OV tissue epi vs other cell_OV tissue epi cancer high_TCGA	SLC16A1
OV tissue epi vs other cell_OV tissue epi cancer high_TCGA	MAGOH
OV tissue epi vs other cell_OV tissue epi cancer high_TCGA	COX5A
OV tissue epi vs other cell_OV tissue epi cancer high_TCGA	SMIM12
OV tissue epi vs other cell_OV tissue epi cancer high_TCGA	LMAN2
OV tissue epi vs other cell_OV tissue epi cancer high_TCGA	PSMC4
OV tissue epi vs other cell_OV tissue epi cancer high_TCGA	UQCR10
OV tissue epi vs other cell_OV tissue epi cancer high_TCGA	SLC30A1
OV tissue epi vs other cell_OV tissue epi cancer high_TCGA	CXCL14
OV tissue epi vs other cell_OV tissue epi cancer high_TCGA	RHEB
OV tissue epi vs other cell_OV tissue epi cancer high_TCGA	NEDD9
OV tissue epi vs other cell_OV tissue epi cancer high_TCGA	MTRNR2L8
OV tissue epi vs other cell_OV tissue epi cancer high_TCGA	TPM3
OV tissue epi vs other cell_OV tissue epi cancer high_TCGA	E2F3
OV tissue epi vs other cell_OV tissue epi cancer high_TCGA	DNMT1
OV tissue epi vs other cell_OV tissue epi cancer high_TCGA	MFHAS1
OV tissue epi vs other cell_OV tissue epi cancer high_TCGA	ATP6V0B
OV tissue epi vs other cell_OV tissue epi cancer high_TCGA	RPN2
OV tissue epi vs other cell_OV tissue epi cancer high_TCGA	SERPINA1
OV tissue epi vs other cell_OV tissue epi cancer high_TCGA	YWHAE
OV tissue epi vs other cell_OV tissue epi cancer high_TCGA	NCEH1
OV tissue epi vs other cell_OV tissue epi cancer high_TCGA	PLAU
OV tissue epi vs other cell_OV tissue epi cancer high_TCGA	SLC25A5
OV tissue epi vs other cell_OV tissue epi cancer high_TCGA	TPI1
OV tissue epi vs other cell_OV tissue epi cancer high_TCGA	CNDP2
OV tissue epi vs other cell_OV tissue epi cancer high_TCGA	NDUFS5
OV tissue epi vs other cell_OV tissue epi cancer high_TCGA	EIF3K
OV tissue epi vs other cell_OV tissue epi cancer high_TCGA	TAGLN2
OV tissue epi vs other cell_OV tissue epi cancer high_TCGA	PSMD8
OV tissue epi vs other cell_OV tissue epi cancer high_TCGA	SERP1
OV tissue epi vs other cell_OV tissue epi cancer high_TCGA	RAN
OV tissue epi vs other cell_OV tissue epi cancer high_TCGA	IFITM3
OV tissue epi vs other cell_OV tissue epi cancer high_TCGA	CST3
OV tissue epi vs other cell_OV tissue epi cancer high_TCGA	CALR
OV tissue epi vs other cell_OV tissue epi cancer high_TCGA	CLIC1
OV tissue epi vs other cell_OV tissue epi cancer high_TCGA	DNAJC15
OV tissue epi vs other cell_OV tissue epi cancer high_TCGA	KPNA2
OV tissue epi vs other cell_OV tissue epi cancer high_TCGA	BIRC3
OV tissue epi vs other cell_OV tissue epi cancer high_TCGA	DAD1
OV tissue epi vs other cell_OV tissue epi cancer high_TCGA	LYN
OV tissue epi vs other cell_OV tissue epi cancer high_TCGA	PSMA7
OV tissue epi vs other cell_OV tissue epi cancer high_TCGA	AP2S1
OV tissue epi vs other cell_OV tissue epi cancer high_TCGA	CASP3
OV tissue epi vs other cell_OV tissue epi cancer high_TCGA	CTSZ
OV tissue epi vs other cell_OV tissue epi cancer high_TCGA	TMEM59
OV tissue epi vs other cell_OV tissue epi cancer high_TCGA	PLP2
Brain_OV tissue epi cancer high_TCGA	FTL
Brain_OV tissue epi cancer high_TCGA	TXN
Brain_OV tissue epi cancer high_TCGA	HLA-DRA
Brain_OV tissue epi cancer high_TCGA	NPW
Brain_OV tissue epi cancer high_TCGA	PITX1
Brain_OV tissue epi cancer high_TCGA	TNNC1
Brain_OV tissue epi cancer high_TCGA	TRAM1
Brain_OV tissue epi cancer high_TCGA	DEGS2
Brain_OV tissue epi cancer high_TCGA	AGR2
Brain_OV tissue epi cancer high_TCGA	RAC1
Brain_OV tissue epi cancer high_TCGA	FBXO2
Brain_OV tissue epi cancer high_TCGA	AHNAK2
Brain_OV tissue epi cancer high_TCGA	CBLC
Brain_OV tissue epi cancer high_TCGA	MGLL
Brain_OV tissue epi cancer high_TCGA	LIF
Brain_OV tissue epi cancer high_TCGA	TPBG
Brain_OV tissue epi cancer high_TCGA	NRBF2
Brain_OV tissue epi cancer high_TCGA	SDC1
Brain_OV tissue epi cancer high_TCGA	PART1
Brain_OV tissue epi cancer high_TCGA	RNF181
Brain_OV tissue epi cancer high_TCGA	UBE2C
Brain_OV tissue epi cancer high_TCGA	GGH
Brain_OV tissue epi cancer high_TCGA	NOP10
Brain_OV tissue epi cancer high_TCGA	COPE
Brain_OV tissue epi cancer high_TCGA	CAPG
Brain_OV tissue epi cancer high_TCGA	EIF2S2
OV tissue epi cancer high_TCGA	SMPX
OV tissue epi cancer high_TCGA	CCL20
OV tissue epi cancer high_TCGA	FABP5
OV tissue epi cancer high_TCGA	PTX3
OV tissue epi cancer high_TCGA	BTLA
OV tissue epi cancer high_TCGA	CST5
OV tissue epi cancer high_TCGA	CYBA
OV tissue epi cancer high_TCGA	ARPC2
OV tissue epi cancer high_TCGA	TMBIM6
OV tissue epi cancer high_TCGA	CFL1
OV tissue epi cancer high_TCGA	PFN1
OV tissue epi cancer high_TCGA	YWHAB
OV tissue epi cancer high_TCGA	KRT16
OV tissue epi cancer high_TCGA	CTSB
OV tissue epi cancer high_TCGA	SPTSSB
OV tissue epi cancer high_TCGA	POMP
OV tissue epi cancer high_TCGA	RALA
OV tissue epi cancer high_TCGA	CXCL3
OV tissue epi cancer high_TCGA	CTHRC1
OV tissue epi cancer high_TCGA	ICAM1
OV tissue epi cancer high_TCGA	DAPL1
OV tissue epi cancer high_TCGA	SLC7A11
OV tissue epi cancer high_TCGA	PFDN2
OV tissue epi cancer high_TCGA	SUB1
OV tissue epi cancer high_TCGA	PSMB3
OV tissue epi cancer high_TCGA	IGFL1
OV tissue epi cancer high_TCGA	NDUFA4L2
OV tissue epi cancer high_TCGA	ARF1
OV tissue epi cancer high_TCGA	SAP18
OV tissue epi cancer high_TCGA	ATP6V1F
OV tissue epi cancer high_TCGA	ARPC3
OV tissue epi cancer high_TCGA	RGCC
OV tissue epi cancer high_TCGA	TRDC
OV tissue epi cancer high_TCGA	SPDEF
OV tissue epi cancer high_TCGA	EMC3
OV tissue epi cancer high_TCGA	HM13
OV tissue epi cancer high_TCGA	CYP3A5
OV tissue epi cancer high_TCGA	CST2
OV tissue epi cancer high_TCGA	MYEOV
OV tissue epi cancer high_TCGA	FURIN
OV tissue epi cancer high_TCGA	SUSD2
OV tissue epi cancer high_TCGA	C15orf48
OV tissue epi cancer high_TCGA	IL4I1
OV tissue epi cancer high_TCGA	TMEM165
OV tissue epi cancer high_TCGA	SCGB1D2
OV tissue epi cancer high_TCGA	TMEM50A
OV tissue epi cancer high_TCGA	KRT14
OV tissue epi cancer high_TCGA	TMEM123
OV tissue epi cancer high_TCGA	NMU
OV tissue epi cancer high_TCGA	NOTUM
OV tissue epi cancer high_TCGA	CIB1
OV tissue epi cancer high_TCGA	GOLT1B
OV tissue epi cancer high_TCGA	GJB3
OV tissue epi cancer high_TCGA	FAM107B
OV tissue epi cancer high_TCGA	SYK
OV tissue epi cancer high_TCGA	KCNG1
OV tissue epi cancer high_TCGA	MFSD2A
OV tissue epi cancer high_TCGA	GMNC
OV tissue epi cancer high_TCGA	KDELR2
OV tissue epi cancer high_TCGA	TNC
OV tissue epi cancer high_TCGA	FAM107A
OV tissue epi cancer high_TCGA	CCNE1
OV tissue epi cancer high_TCGA	FGFBP1
OV tissue epi cancer high_TCGA	PNP
OV tissue epi cancer high_TCGA	AP000432.1
OV tissue epi cancer high_TCGA	TGFA
OV tissue epi cancer high_TCGA	GPX4
OV tissue epi cancer high_TCGA	OVOL2
OV tissue epi cancer high_TCGA	MUC6
OV tissue epi cancer high_TCGA	SH3BGRL3
OV tissue epi cancer high_TCGA	GDF15
OV tissue epi cancer high_TCGA	PPIA
OV tissue epi cancer high_TCGA	KLK1
OV tissue epi cancer high_TCGA	KIF1A
OV tissue epi cancer high_TCGA	MOB1A
OV tissue epi cancer high_TCGA	ALPP
OV tissue epi cancer high_TCGA	SAA2
OV tissue epi cancer high_TCGA	SSR4
OV tissue epi cancer high_TCGA	RGS10
OV tissue epi cancer high_TCGA	IL23A
OV tissue epi cancer high_TCGA	CA2
OV tissue epi cancer high_TCGA	AZGP1
OV tissue epi cancer high_TCGA	TUBA3D
OV tissue epi cancer high_TCGA	AKIRIN2
OV tissue epi cancer high_TCGA	CRTAC1
OV tissue epi cancer high_TCGA	MAP2K6
OV tissue epi cancer high_TCGA	S100P
OV tissue epi cancer high_TCGA	EDN2
OV tissue epi cancer high_TCGA	CX3CL1
OV tissue epi cancer high_TCGA	CISD2
OV tissue epi cancer high_TCGA	ARPC5
OV tissue epi cancer high_TCGA	RBX1
OV tissue epi cancer high_TCGA	SLC47A2
OV tissue epi cancer high_TCGA	TMEM160
OV tissue epi cancer high_TCGA	RNF43
OV tissue epi cancer high_TCGA	ANO1
OV tissue epi cancer high_TCGA	FZD9
OV tissue epi cancer high_TCGA	TSPAN15
OV tissue epi cancer high_TCGA	ICA1
Brain_OV tissue epi vs other cell_Pleural effusion_exoRbase_TCGA	ERBB2
Brain_OV tissue epi vs other cell_Pleural effusion_exoRbase_TCGA	SRGAP3
Brain_OV tissue epi vs other cell_Pleural effusion_exoRbase_TCGA	KIAA1522
Brain_OV tissue epi vs other cell_Pleural effusion_exoRbase_TCGA	KIAA1217
Brain_OV tissue epi vs other cell_Pleural effusion_exoRbase_TCGA	NT5DC2
Brain_OV tissue epi vs other cell_Pleural effusion_exoRbase_TCGA	IER5L
OV tissue epi vs other cell_Pleural effusion_exoRbase_TCGA	VWA1
Brain_Pleural effusion_exoRbase_TCGA	MYH14
Brain_Pleural effusion_exoRbase_TCGA	SAMD12
Brain_OV tissue epi vs other cell_exoRbase_TCGA	MDK
Brain_OV tissue epi vs other cell_exoRbase_TCGA	WT1
Brain_OV tissue epi vs other cell_exoRbase_TCGA	LACTB2
Brain_OV tissue epi vs other cell_exoRbase_TCGA	EXOSC5
Brain_OV tissue epi vs other cell_exoRbase_TCGA	RPS26
Brain_OV tissue epi vs other cell_exoRbase_TCGA	SAMD1
Brain_OV tissue epi vs other cell_exoRbase_TCGA	PYCR1
Brain_OV tissue epi vs other cell_exoRbase_TCGA	SDHAF3
Brain_OV tissue epi vs other cell_exoRbase_TCGA	PHGDH
Brain_OV tissue epi vs other cell_exoRbase_TCGA	NUDT15
Brain_OV tissue epi vs other cell_exoRbase_TCGA	C11orf1
Brain_OV tissue epi vs other cell_exoRbase_TCGA	USE1
Brain_OV tissue epi vs other cell_exoRbase_TCGA	ZDHHC12
Brain_OV tissue epi vs other cell_exoRbase_TCGA	MED19
Brain_OV tissue epi vs other cell_exoRbase_TCGA	CD320
Brain_OV tissue epi vs other cell_exoRbase_TCGA	IFT22
Brain_OV tissue epi vs other cell_exoRbase_TCGA	MAGT1
Brain_OV tissue epi vs other cell_exoRbase_TCGA	PHPT1
Brain_OV tissue epi vs other cell_exoRbase_TCGA	PDZD11
Brain_OV tissue epi vs other cell_exoRbase_TCGA	TMEM11
Brain_OV tissue epi vs other cell_exoRbase_TCGA	UQCC2
Brain_OV tissue epi vs other cell_exoRbase_TCGA	TIMM8A
Brain_OV tissue epi vs other cell_exoRbase_TCGA	MAGED1
Brain_OV tissue epi vs other cell_exoRbase_TCGA	NDUFA8
Brain_OV tissue epi vs other cell_exoRbase_TCGA	PIGP
Brain_OV tissue epi vs other cell_exoRbase_TCGA	DNASE2
Brain_OV tissue epi vs other cell_exoRbase_TCGA	PAFAH1B3
Brain_OV tissue epi vs other cell_exoRbase_TCGA	TSPAN17
Brain_OV tissue epi vs other cell_exoRbase_TCGA	MAD2L2
Brain_OV tissue epi vs other cell_exoRbase_TCGA	DPM3
Brain_OV tissue epi vs other cell_exoRbase_TCGA	RPP40
Brain_OV tissue epi vs other cell_exoRbase_TCGA	PFN2
Brain_OV tissue epi vs other cell_exoRbase_TCGA	DNAJC30
Brain_OV tissue epi vs other cell_exoRbase_TCGA	MZT1
Brain_OV tissue epi vs other cell_exoRbase_TCGA	UMPS
Brain_OV tissue epi vs other cell_exoRbase_TCGA	NDUFB6
Brain_OV tissue epi vs other cell_exoRbase_TCGA	PLGRKT
Brain_OV tissue epi vs other cell_exoRbase_TCGA	B3GALT6
Brain_OV tissue epi vs other cell_exoRbase_TCGA	COA6
Brain_OV tissue epi vs other cell_exoRbase_TCGA	NUDT14
Brain_OV tissue epi vs other cell_exoRbase_TCGA	HCFC1R1
Brain_OV tissue epi vs other cell_exoRbase_TCGA	COA3
Brain_OV tissue epi vs other cell_exoRbase_TCGA	PIGX
Brain_OV tissue epi vs other cell_exoRbase_TCGA	MRPS11
Brain_OV tissue epi vs other cell_exoRbase_TCGA	APOO
Brain_OV tissue epi vs other cell_exoRbase_TCGA	DNAAF2
Brain_OV tissue epi vs other cell_exoRbase_TCGA	WDR18
Brain_OV tissue epi vs other cell_exoRbase_TCGA	RFC2
Brain_OV tissue epi vs other cell_exoRbase_TCGA	DTYMK
Brain_OV tissue epi vs other cell_exoRbase_TCGA	MRPL17
Brain_OV tissue epi vs other cell_exoRbase_TCGA	CRIPT
Brain_OV tissue epi vs other cell_exoRbase_TCGA	TRMT10C
Brain_OV tissue epi vs other cell_exoRbase_TCGA	MRPL24
Brain_OV tissue epi vs other cell_exoRbase_TCGA	AP1S1
OV tissue epi vs other cell_exoRbase_TCGA	GLO1
OV tissue epi vs other cell_exoRbase_TCGA	MRPS33
OV tissue epi vs other cell_exoRbase_TCGA	MCTS1
OV tissue epi vs other cell_exoRbase_TCGA	RCC1
OV tissue epi vs other cell_exoRbase_TCGA	NXN
OV tissue epi vs other cell_exoRbase_TCGA	RPA3
OV tissue epi vs other cell_exoRbase_TCGA	TEX264
OV tissue epi vs other cell_exoRbase_TCGA	MIS18A
OV tissue epi vs other cell_exoRbase_TCGA	PPIL1
OV tissue epi vs other cell_exoRbase_TCGA	BYSL
OV tissue epi vs other cell_exoRbase_TCGA	B4GALT2
OV tissue epi vs other cell_exoRbase_TCGA	CANT1
OV tissue epi vs other cell_exoRbase_TCGA	YARS2
OV tissue epi vs other cell_exoRbase_TCGA	GSKIP
OV tissue epi vs other cell_exoRbase_TCGA	CTTNBP2NL
OV tissue epi vs other cell_exoRbase_TCGA	C5orf15
OV tissue epi vs other cell_exoRbase_TCGA	AGPAT5
Brain_exoRbase_TCGA	CDH2
Brain_exoRbase_TCGA	PWWP2B
Brain_exoRbase_TCGA	MYEF2
Brain_exoRbase_TCGA	BAIAP2L1
Brain_exoRbase_TCGA	IRF6
Brain_exoRbase_TCGA	HOXB7
Brain_exoRbase_TCGA	CARD9
Brain_exoRbase_TCGA	BCAS4
Brain_exoRbase_TCGA	SPR
Brain_exoRbase_TCGA	NEDD4L
Brain_exoRbase_TCGA	TSEN54
Brain_exoRbase_TCGA	SIGMAR1
Brain_exoRbase_TCGA	SCEL
Brain_exoRbase_TCGA	ANKRD65
Brain_exoRbase_TCGA	CGN
Brain_exoRbase_TCGA	PPP1R14C
Brain_exoRbase_TCGA	TGM1
Brain_exoRbase_TCGA	LDOC1
Brain_exoRbase_TCGA	NXT2
Brain_exoRbase_TCGA	PAK4
Brain_exoRbase_TCGA	AIF1L
Brain_exoRbase_TCGA	OCEL1
Brain_exoRbase_TCGA	WDR54
Brain_exoRbase_TCGA	B3GALNT2
Brain_exoRbase_TCGA	TMEM14A
Brain_exoRbase_TCGA	NIF3L1
Brain_exoRbase_TCGA	MOSPD3
Brain_exoRbase_TCGA	BRCC3
Brain_exoRbase_TCGA	ICMT
Brain_exoRbase_TCGA	C2orf76
Brain_exoRbase_TCGA	HSD17B8
Brain_exoRbase_TCGA	ZWINT
Brain_exoRbase_TCGA	MPV17
Brain_exoRbase_TCGA	TFB2M
Brain_exoRbase_TCGA	RFC4
Brain_exoRbase_TCGA	GEMIN6
Brain_exoRbase_TCGA	FAM104B
Brain_exoRbase_TCGA	NTHL1
Brain_exoRbase_TCGA	MGME1
Brain_exoRbase_TCGA	SCAMP3
Brain_exoRbase_TCGA	ARV1
Brain_exoRbase_TCGA	CDKN2AIPNL
Brain_exoRbase_TCGA	CCDC34
Brain_exoRbase_TCGA	TBC1D7
Brain_exoRbase_TCGA	HOXB4
Brain_exoRbase_TCGA	SPRTN
Brain_exoRbase_TCGA	TARBP2
Brain_exoRbase_TCGA	RITA1
Brain_exoRbase_TCGA	SLC35B3
Brain_exoRbase_TCGA	NUP37
Brain_exoRbase_TCGA	UNG
Brain_exoRbase_TCGA	NABP2
Brain_exoRbase_TCGA	TTC9C
Brain_exoRbase_TCGA	DDX58
Brain_exoRbase_TCGA	GMNN
exoRbase_TCGA	CX3CR1
exoRbase_TCGA	BNC1
exoRbase_TCGA	PTPN22
exoRbase_TCGA	C1QB
exoRbase_TCGA	IFIT2
exoRbase_TCGA	CSF2RA
exoRbase_TCGA	KLHL14
exoRbase_TCGA	RASGEF1A
exoRbase_TCGA	GPR27
exoRbase_TCGA	NACA2
exoRbase_TCGA	ZBTB7C
exoRbase_TCGA	IFIT3
exoRbase_TCGA	HP
exoRbase_TCGA	GBP1
exoRbase_TCGA	FOXM1
exoRbase_TCGA	CCL4L2
exoRbase_TCGA	CCL4
exoRbase_TCGA	PARP9
exoRbase_TCGA	IFNG
exoRbase_TCGA	IFIT1
exoRbase_TCGA	FCGR1A
exoRbase_TCGA	UHRF1
exoRbase_TCGA	ALOX15
exoRbase_TCGA	EHHADH
exoRbase_TCGA	CDC20
exoRbase_TCGA	AL356020.1
exoRbase_TCGA	OXSM
exoRbase_TCGA	SUCLG2-AS1
exoRbase_TCGA	BCAS1
exoRbase_TCGA	HOPX
exoRbase_TCGA	IFI44
exoRbase_TCGA	ZSCAN16
exoRbase_TCGA	ZNF28
exoRbase_TCGA	EGR2
exoRbase_TCGA	MEX3A
exoRbase_TCGA	ISG15
exoRbase_TCGA	GZMA
exoRbase_TCGA	ARHGAP11A
exoRbase_TCGA	MXRA5
exoRbase_TCGA	ZSWIM4
exoRbase_TCGA	ZNF48
exoRbase_TCGA	SNRPB2
exoRbase_TCGA	DLAT
exoRbase_TCGA	RASEF
exoRbase_TCGA	DHRS9
exoRbase_TCGA	FGF1
exoRbase_TCGA	CDK1
exoRbase_TCGA	THAP8
exoRbase_TCGA	CDC25A
exoRbase_TCGA	FFAR2
exoRbase_TCGA	MYO5B
exoRbase_TCGA	EAF2
exoRbase_TCGA	PBK
exoRbase_TCGA	ALDH18A1
exoRbase_TCGA	ACVR1B
exoRbase_TCGA	PANK1
exoRbase_TCGA	NETO2
exoRbase_TCGA	CCNA2
exoRbase_TCGA	ARMC6
exoRbase_TCGA	PECR
exoRbase_TCGA	COL3A1
exoRbase_TCGA	ZFP82
exoRbase_TCGA	FOXP4
exoRbase_TCGA	ZNF92
exoRbase_TCGA	SS18L2
exoRbase_TCGA	ZNF35
exoRbase_TCGA	FAM178B
exoRbase_TCGA	TRIM59
exoRbase_TCGA	NDC80
exoRbase_TCGA	FAM124A
exoRbase_TCGA	TMCO1
exoRbase_TCGA	CFAP54
exoRbase_TCGA	THY1
exoRbase_TCGA	CDCA5
exoRbase_TCGA	ZNF561-AS1
exoRbase_TCGA	MMACHC
exoRbase_TCGA	E2F8
exoRbase_TCGA	FAHD1
exoRbase_TCGA	CRTAM
exoRbase_TCGA	SYCP2
exoRbase_TCGA	HAUS8
exoRbase_TCGA	CHI3L2
exoRbase_TCGA	ADA
exoRbase_TCGA	SPRY1
exoRbase_TCGA	CDC6
exoRbase_TCGA	DDAH1
exoRbase_TCGA	KLRF1
exoRbase_TCGA	SKP2
exoRbase_TCGA	MTFR1
exoRbase_TCGA	EVPL
exoRbase_TCGA	PSPH
exoRbase_TCGA	PLK4
exoRbase_TCGA	SPRY4
exoRbase_TCGA	SUV39H2
exoRbase_TCGA	HOXC4
exoRbase_TCGA	FANCB
exoRbase_TCGA	OASL
exoRbase_TCGA	TRUB1
exoRbase_TCGA	PPP2R3A
exoRbase_TCGA	VNN3
exoRbase_TCGA	PDCD2L
exoRbase_TCGA	PLCXD2
exoRbase_TCGA	ALG14
exoRbase_TCGA	AKR1E2
exoRbase_TCGA	TRG-AS1
exoRbase_TCGA	ITPRIPL1
exoRbase_TCGA	ZNF440
exoRbase_TCGA	GPRIN1
exoRbase_TCGA	IMPG2
exoRbase_TCGA	MTBP
exoRbase_TCGA	NHSL1
exoRbase_TCGA	CCR5
exoRbase_TCGA	RRM2
exoRbase_TCGA	GCSAM
exoRbase_TCGA	KCNJ15
exoRbase_TCGA	FAM111B
exoRbase_TCGA	CD38
exoRbase_TCGA	TRIP13
exoRbase_TCGA	PABPC3
exoRbase_TCGA	FASLG
exoRbase_TCGA	HAGLR
exoRbase_TCGA	NTS
exoRbase_TCGA	NOX4
exoRbase_TCGA	NRARP
exoRbase_TCGA	EXPH5
exoRbase_TCGA	CABLES1
exoRbase_TCGA	CCNB2
exoRbase_TCGA	DNAH10
exoRbase_TCGA	ZNF503-AS1
exoRbase_TCGA	TSGA10
exoRbase_TCGA	GSS
exoRbase_TCGA	OSM
exoRbase_TCGA	CD8B
exoRbase_TCGA	DNAAF5
exoRbase_TCGA	KCNH2
exoRbase_TCGA	BATF2
exoRbase_TCGA	ENTPD7
exoRbase_TCGA	MREG
exoRbase_TCGA	ATP8B1
exoRbase_TCGA	KIF4A
exoRbase_TCGA	ASPHD1
exoRbase_TCGA	DUSP4
exoRbase_TCGA	ZNF93
exoRbase_TCGA	ZNF101
exoRbase_TCGA	CCDC112
exoRbase_TCGA	BCL2A1
exoRbase_TCGA	SLC26A2
exoRbase_TCGA	ZNF260
exoRbase_TCGA	CYP4F3
exoRbase_TCGA	BLNK
exoRbase_TCGA	GSDMC
exoRbase_TCGA	LAX1
exoRbase_TCGA	ABHD17C
exoRbase_TCGA	TRIM61
exoRbase_TCGA	HAVCR2
exoRbase_TCGA	SCIN
exoRbase_TCGA	PRR11
exoRbase_TCGA	CIT
exoRbase_TCGA	SHCBP1
exoRbase_TCGA	PARS2
exoRbase_TCGA	SULF1
exoRbase_TCGA	TNFRSF10A
exoRbase_TCGA	OIT3
exoRbase_TCGA	TAF1B
exoRbase_TCGA	CCDC65
exoRbase_TCGA	PCGF1
exoRbase_TCGA	FGF12
exoRbase_TCGA	SLAMF7
exoRbase_TCGA	FCRL6
exoRbase_TCGA	TPX2
exoRbase_TCGA	CEACAM3
exoRbase_TCGA	INTS7
exoRbase_TCGA	DTL
exoRbase_TCGA	CD200
exoRbase_TCGA	CBX4
exoRbase_TCGA	DNAJC5B
exoRbase_TCGA	GINS4
exoRbase_TCGA	FBXO6
exoRbase_TCGA	FPR3
exoRbase_TCGA	NME8
exoRbase_TCGA	CASP5
exoRbase_TCGA	C11orf80
exoRbase_TCGA	CENPL
exoRbase_TCGA	GPR171
exoRbase_TCGA	GPR18
exoRbase_TCGA	CACNA1A
exoRbase_TCGA	PCDH17
exoRbase_TCGA	FPR1
exoRbase_TCGA	FAM160A1
exoRbase_TCGA	SEMA3A
exoRbase_TCGA	RAB15
exoRbase_TCGA	XCL1
exoRbase_TCGA	FEN1
exoRbase_TCGA	MYCN
exoRbase_TCGA	ERCC6L
exoRbase_TCGA	CCNF
exoRbase_TCGA	CNR2
exoRbase_TCGA	FXYD7
exoRbase_TCGA	APLNR
exoRbase_TCGA	ZNF675
exoRbase_TCGA	MEX3D
exoRbase_TCGA	CD3G
exoRbase_TCGA	CD200R1
exoRbase_TCGA	SIGLEC7
exoRbase_TCGA	USP18
exoRbase_TCGA	FRK
exoRbase_TCGA	TTC16
exoRbase_TCGA	MEOX1
exoRbase_TCGA	TMC5
exoRbase_TCGA	JAKMIP2
exoRbase_TCGA	KMO
exoRbase_TCGA	IGSF6
exoRbase_TCGA	PROK2
exoRbase_TCGA	ZNRF2
exoRbase_TCGA	C12orf42
exoRbase_TCGA	GPX7
exoRbase_TCGA	KBTBD8
exoRbase_TCGA	CDCA7
exoRbase_TCGA	CEP41
exoRbase_TCGA	AC093110.1
exoRbase_TCGA	CD1C
exoRbase_TCGA	C19orf54
exoRbase_TCGA	FAM81A
exoRbase_TCGA	ZNF280B
exoRbase_TCGA	ZFP64
exoRbase_TCGA	GPR160
exoRbase_TCGA	CUEDC1
exoRbase_TCGA	NFE2L3
exoRbase_TCGA	CXCL9
exoRbase_TCGA	MRPL44
exoRbase_TCGA	EFNA5
exoRbase_TCGA	HJURP
exoRbase_TCGA	BEND3
exoRbase_TCGA	RSPO3
exoRbase_TCGA	BLM
exoRbase_TCGA	PRICKLE3
exoRbase_TCGA	DSCC1
exoRbase_TCGA	IL2RA
exoRbase_TCGA	KIFC1
exoRbase_TCGA	C1GALT1C1
exoRbase_TCGA	MMP24
exoRbase_TCGA	PRKCZ
exoRbase_TCGA	COMMD8
exoRbase_TCGA	PDE6B
exoRbase_TCGA	LYPD5
exoRbase_TCGA	HAL
exoRbase_TCGA	APOBEC3H
exoRbase_TCGA	MZB1
exoRbase_TCGA	DYRK3
exoRbase_TCGA	LAIR2
exoRbase_TCGA	UBTD1
exoRbase_TCGA	RAP1GAP
exoRbase_TCGA	P2RY6
exoRbase_TCGA	BPNT1
exoRbase_TCGA	B4GALNT3
exoRbase_TCGA	RMI1
exoRbase_TCGA	PIGR
exoRbase_TCGA	ZNF195
exoRbase_TCGA	CHAC2
exoRbase_TCGA	EYA1
exoRbase_TCGA	RPARP-AS1
exoRbase_TCGA	MCM10
exoRbase_TCGA	LNX1
exoRbase_TCGA	IL12RB2
exoRbase_TCGA	SLC39A8
exoRbase_TCGA	RAD51AP1
exoRbase_TCGA	HOXA10
exoRbase_TCGA	ENPP4
exoRbase_TCGA	DARS2
exoRbase_TCGA	PACSIN1
exoRbase_TCGA	PLAT
exoRbase_TCGA	DTWD2
exoRbase_TCGA	FRAS1
exoRbase_TCGA	MYO5C
exoRbase_TCGA	C1QC
exoRbase_TCGA	SDHAF4
exoRbase_TCGA	IL34
exoRbase_TCGA	RWDD2B
exoRbase_TCGA	TMEM44-AS1
exoRbase_TCGA	TPRG1-AS1
exoRbase_TCGA	TUBB4A
exoRbase_TCGA	LRRC69
exoRbase_TCGA	SLCO5A1
exoRbase_TCGA	FOXC1
exoRbase_TCGA	HEY2
exoRbase_TCGA	TLR10
exoRbase_TCGA	ARHGEF39
exoRbase_TCGA	ZNF837
exoRbase_TCGA	ELOVL6
exoRbase_TCGA	PAFAH2
exoRbase_TCGA	SPC24
exoRbase_TCGA	CHAF1B
exoRbase_TCGA	EXO1
exoRbase_TCGA	JCHAIN
exoRbase_TCGA	FANCD2
exoRbase_TCGA	TPRG1
exoRbase_TCGA	CXorf21
exoRbase_TCGA	IL1RN
exoRbase_TCGA	KIF26B
exoRbase_TCGA	FBXO5
exoRbase_TCGA	IL2RG
exoRbase_TCGA	CDCA2
exoRbase_TCGA	SYT17
exoRbase_TCGA	TOP2A
exoRbase_TCGA	C3orf38
exoRbase_TCGA	CD7
exoRbase_TCGA	AIM2
exoRbase_TCGA	PLEKHF1
exoRbase_TCGA	CACNG8
exoRbase_TCGA	PNPO
exoRbase_TCGA	DDIAS
exoRbase_TCGA	BHLHA15
exoRbase_TCGA	TIGD2
exoRbase_TCGA	MSH2
exoRbase_TCGA	DSN1
exoRbase_TCGA	PTPRH
exoRbase_TCGA	FIRRE
exoRbase_TCGA	ADTRP
exoRbase_TCGA	SKA1
exoRbase_TCGA	TRPM2
exoRbase_TCGA	AP002490.1
exoRbase_TCGA	ZDHHC13
exoRbase_TCGA	SLC35F6
exoRbase_TCGA	LENG9
exoRbase_TCGA	L2HGDH
exoRbase_TCGA	BRCA2
exoRbase_TCGA	MSR1
exoRbase_TCGA	ARNTL2
exoRbase_TCGA	ZNF490
exoRbase_TCGA	SLAMF1
exoRbase_TCGA	IL12RB1
exoRbase_TCGA	HYLS1
exoRbase_TCGA	SRD5A1
exoRbase_TCGA	PTRH2
exoRbase_TCGA	BDH1
exoRbase_TCGA	TMTC4
exoRbase_TCGA	U91328.1
exoRbase_TCGA	TOX2
exoRbase_TCGA	POF1B
exoRbase_TCGA	GAS2L3
exoRbase_TCGA	CLP1
exoRbase_TCGA	STK32B
exoRbase_TCGA	B3GNT8
exoRbase_TCGA	PYHIN1
exoRbase_TCGA	TMEM185B
exoRbase_TCGA	ATG9B
exoRbase_TCGA	ADAM28
exoRbase_TCGA	ARL11
exoRbase_TCGA	TREM1
exoRbase_TCGA	STX18-AS1
exoRbase_TCGA	NEK2
exoRbase_TCGA	FAM171A1
exoRbase_TCGA	CD8A
exoRbase_TCGA	KIF19
exoRbase_TCGA	COMMD9
exoRbase_TCGA	C12orf66
exoRbase_TCGA	C17orf58
exoRbase_TCGA	NSL1
exoRbase_TCGA	KCNC3
exoRbase_TCGA	TIGAR
exoRbase_TCGA	DUSP10
exoRbase_TCGA	MCOLN2
exoRbase_TCGA	IFNLR1
exoRbase_TCGA	ADPRHL1
exoRbase_TCGA	NRIP3
exoRbase_TCGA	C1orf74
exoRbase_TCGA	AC093157.1
exoRbase_TCGA	RBBP9
exoRbase_TCGA	ASF1B
exoRbase_TCGA	CENPU
exoRbase_TCGA	EPHB1
exoRbase_TCGA	CDKN2B-AS1
exoRbase_TCGA	CA8
exoRbase_TCGA	IFI6
exoRbase_TCGA	KIF24
exoRbase_TCGA	CMTM1
exoRbase_TCGA	CD72
exoRbase_TCGA	NLN
exoRbase_TCGA	DUSP8
exoRbase_TCGA	C1QA
exoRbase_TCGA	LPP-AS2
exoRbase_TCGA	XCL2
exoRbase_TCGA	ADGRG6
exoRbase_TCGA	ADGRG5
exoRbase_TCGA	FIZ1
exoRbase_TCGA	CHST1
exoRbase_TCGA	COX10
exoRbase_TCGA	BCL7A
exoRbase_TCGA	COA7
exoRbase_TCGA	ITGB7
exoRbase_TCGA	YIPF1
exoRbase_TCGA	TDRD9
exoRbase_TCGA	GPR34
exoRbase_TCGA	ABLIM2
exoRbase_TCGA	CEACAM6
exoRbase_TCGA	AC000123.3
exoRbase_TCGA	TIGIT
exoRbase_TCGA	FAM83D
exoRbase_TCGA	ALPL
exoRbase_TCGA	CNKSR1
exoRbase_TCGA	BTBD8
exoRbase_TCGA	CD27
exoRbase_TCGA	CKAP4
exoRbase_TCGA	MED20
exoRbase_TCGA	SAMD10
exoRbase_TCGA	DBNDD1
exoRbase_TCGA	AGMAT
exoRbase_TCGA	C19orf47
exoRbase_TCGA	CATSPER1
exoRbase_TCGA	GINS2
exoRbase_TCGA	LYPD6
exoRbase_TCGA	APOBEC3A
exoRbase_TCGA	AC011450.1
exoRbase_TCGA	AQP9
exoRbase_TCGA	IL1B
exoRbase_TCGA	BHLHE40-AS1
exoRbase_TCGA	BUB1
exoRbase_TCGA	TNIP3
exoRbase_TCGA	BATF
exoRbase_TCGA	TDRKH
exoRbase_TCGA	RMST
exoRbase_TCGA	PLS1
exoRbase_TCGA	NRAV
exoRbase_TCGA	GTSF1
exoRbase_TCGA	SPATA24
exoRbase_TCGA	ZNF239
exoRbase_TCGA	RENBP
exoRbase_TCGA	LRRC43
exoRbase_TCGA	TLR3
exoRbase_TCGA	AC016727.1
exoRbase_TCGA	CHEK1
exoRbase_TCGA	KCNJ12
exoRbase_TCGA	PRMT6
exoRbase_TCGA	PSRC1
exoRbase_TCGA	C12orf60
exoRbase_TCGA	KIF23
exoRbase_TCGA	TMEM102
exoRbase_TCGA	MICB
exoRbase_TCGA	PTGER4
exoRbase_TCGA	NRSN2-AS1
exoRbase_TCGA	CASP6
exoRbase_TCGA	NEMP2
exoRbase_TCGA	MEI1
exoRbase_TCGA	SMYD2
exoRbase_TCGA	SH2D1B
exoRbase_TCGA	STK32C
exoRbase_TCGA	GOLGA7B
exoRbase_TCGA	CEACAM1
exoRbase_TCGA	CCDC113
exoRbase_TCGA	SOWAHD
exoRbase_TCGA	MARVELD2
exoRbase_TCGA	DEGS1
exoRbase_TCGA	ZC3H3
exoRbase_TCGA	CCR1
exoRbase_TCGA	AP5S1
exoRbase_TCGA	RINL
exoRbase_TCGA	XRCC4
exoRbase_TCGA	RTN4R
exoRbase_TCGA	TMEM19
exoRbase_TCGA	ARL4D
exoRbase_TCGA	NDC1
exoRbase_TCGA	SLC25A11
exoRbase_TCGA	DLGAP1
exoRbase_TCGA	BUB1B
exoRbase_TCGA	CSTF1
exoRbase_TCGA	MMAA
exoRbase_TCGA	ZNF727
exoRbase_TCGA	SUV39H1
exoRbase_TCGA	SPATA2L
exoRbase_TCGA	POMK
exoRbase_TCGA	IQCA1
exoRbase_TCGA	DLGAP3
exoRbase_TCGA	FBXL19-AS1
exoRbase_TCGA	TJP3
exoRbase_TCGA	CDKN3
exoRbase_TCGA	COL9A2
exoRbase_TCGA	KIF2C
exoRbase_TCGA	DOC2B
exoRbase_TCGA	LOXL1-AS1
exoRbase_TCGA	PIK3R3
exoRbase_TCGA	PARPBP
exoRbase_TCGA	ZNF620
exoRbase_TCGA	HENMT1
exoRbase_TCGA	PIGM
exoRbase_TCGA	ZBTB3
exoRbase_TCGA	MAPK8IP1
exoRbase_TCGA	TNFRSF17
exoRbase_TCGA	APOBEC3B
exoRbase_TCGA	TMEM241
exoRbase_TCGA	MIPEP
exoRbase_TCGA	DCLRE1A
exoRbase_TCGA	CLECL1
exoRbase_TCGA	SAYSD1
exoRbase_TCGA	KCNJ5
exoRbase_TCGA	HARBI1
exoRbase_TCGA	ABCA13
exoRbase_TCGA	DOLPP1
exoRbase_TCGA	RTP4
exoRbase_TCGA	TTC30B
exoRbase_TCGA	PPFIA3
exoRbase_TCGA	PDCD1LG2
exoRbase_TCGA	CTSE
exoRbase_TCGA	GINS1
exoRbase_TCGA	MMP9
exoRbase_TCGA	HORMAD1
exoRbase_TCGA	GLUD2
exoRbase_TCGA	POLH
exoRbase_TCGA	KIF11
exoRbase_TCGA	PTPRO
exoRbase_TCGA	PTPN3
exoRbase_TCGA	APOC1
exoRbase_TCGA	MFSD9
exoRbase_TCGA	EID2
exoRbase_TCGA	AL118506.1
exoRbase_TCGA	DCBLD1
exoRbase_TCGA	ZNF492
exoRbase_TCGA	RNF165
exoRbase_TCGA	CELSR1
exoRbase_TCGA	IDO1
exoRbase_TCGA	SPSB2
exoRbase_TCGA	FRRS1
exoRbase_TCGA	LRRC6
exoRbase_TCGA	RGS16
exoRbase_TCGA	ZNF696
exoRbase_TCGA	NLRP6
exoRbase_TCGA	NCS1
exoRbase_TCGA	BORA
exoRbase_TCGA	SLCO4C1
exoRbase_TCGA	RPGRIP1
exoRbase_TCGA	POC1A
exoRbase_TCGA	KLRC1
exoRbase_TCGA	KCNQ5
exoRbase_TCGA	UBASH3A
exoRbase_TCGA	ASCL2
exoRbase_TCGA	SIGLEC6
exoRbase_TCGA	ZNF165
exoRbase_TCGA	ESPL1
exoRbase_TCGA	STC1
exoRbase_TCGA	RASSF10
exoRbase_TCGA	MTFR2
exoRbase_TCGA	ATP10A
exoRbase_TCGA	ESCO2
exoRbase_TCGA	CDCA8
exoRbase_TCGA	SLX4IP
exoRbase_TCGA	STYK1
exoRbase_TCGA	BCL9
exoRbase_TCGA	FUT1
exoRbase_TCGA	LTA
exoRbase_TCGA	TRMT12
exoRbase_TCGA	PRKCQ-AS1
exoRbase_TCGA	RAB39B
exoRbase_TCGA	AC073046.1
exoRbase_TCGA	RFC3
exoRbase_TCGA	LY9
exoRbase_TCGA	ZBED2
exoRbase_TCGA	AC000403.1
exoRbase_TCGA	ADRB1
exoRbase_TCGA	THNSL1
exoRbase_TCGA	SMAD6
exoRbase_TCGA	WDR49
exoRbase_TCGA	SPA17
exoRbase_TCGA	AC018816.1
exoRbase_TCGA	TNF
exoRbase_TCGA	FLT3
exoRbase_TCGA	MARS2
exoRbase_TCGA	NAT1
exoRbase_TCGA	FANCF
exoRbase_TCGA	NCAPH
exoRbase_TCGA	ZNF888
exoRbase_TCGA	CD86
exoRbase_TCGA	NPAS3
exoRbase_TCGA	SPINK5
exoRbase_TCGA	NUDT18
exoRbase_TCGA	KCNN3
exoRbase_TCGA	MRPL39
exoRbase_TCGA	MIR155HG
exoRbase_TCGA	MILR1
exoRbase_TCGA	SDC3
exoRbase_TCGA	C2orf15
exoRbase_TCGA	CEP55
exoRbase_TCGA	MBOAT1
exoRbase_TCGA	AL589843.1
exoRbase_TCGA	PRIM2
exoRbase_TCGA	NLRC4
exoRbase_TCGA	CENPN
exoRbase_TCGA	RNLS
exoRbase_TCGA	KCNH8
exoRbase_TCGA	RMI2
exoRbase_TCGA	NRM
exoRbase_TCGA	AP1S3
Brain_OV tissue epi vs other cell_Pleural effusion_TCGA	CRIP2
Brain_OV tissue epi vs other cell_Pleural effusion_TCGA	DHCR24
Brain_OV tissue epi vs other cell_Pleural effusion_TCGA	TC2N
Brain_OV tissue epi vs other cell_Pleural effusion_TCGA	HES1
Brain_OV tissue epi vs other cell_Pleural effusion_TCGA	ZNF664
Brain_OV tissue epi vs other cell_Pleural effusion_TCGA	URI1
Brain_OV tissue epi vs other cell_Pleural effusion_TCGA	RCC2
Brain_OV tissue epi vs other cell_Pleural effusion_TCGA	SCRIB
Brain_OV tissue epi vs other cell_Pleural effusion_TCGA	INF2
Brain_OV tissue epi vs other cell_Pleural effusion_TCGA	POP4
Brain_OV tissue epi vs other cell_Pleural effusion_TCGA	ZMYND8
Brain_OV tissue epi vs other cell_Pleural effusion_TCGA	C8orf82
Brain_OV tissue epi vs other cell_Pleural effusion_TCGA	PFKP
Brain_OV tissue epi vs other cell_Pleural effusion_TCGA	BHLHE41
OV tissue epi vs other cell_Pleural effusion_TCGA	PNKD
OV tissue epi vs other cell_Pleural effusion_TCGA	SLC9A3R2
OV tissue epi vs other cell_Pleural effusion_TCGA	MCCC2
OV tissue epi vs other cell_Pleural effusion_TCGA	PHACTR4
OV tissue epi vs other cell_Pleural effusion_TCGA	SIKE1
OV tissue epi vs other cell_Pleural effusion_TCGA	FRMD4B
OV tissue epi vs other cell_Pleural effusion_TCGA	NRAS
OV tissue epi vs other cell_Pleural effusion_TCGA	ETV6
Brain_Pleural effusion_TCGA	MROH6
Brain_Pleural effusion_TCGA	SCX
Brain_Pleural effusion_TCGA	ITGB4
Brain_Pleural effusion_TCGA	NOL4L
Brain_Pleural effusion_TCGA	GRB7
Brain_Pleural effusion_TCGA	DHRS3
Brain_Pleural effusion_TCGA	TRPS1
Brain_Pleural effusion_TCGA	SLC12A7
Brain_Pleural effusion_TCGA	CASP8
Brain_Pleural effusion_TCGA	DYRK2
Pleural effusion_TCGA	TMC6
Pleural effusion_TCGA	CXCL17
Pleural effusion_TCGA	SORL1
Pleural effusion_TCGA	SPOCK2
Pleural effusion_TCGA	MUC4
Pleural effusion_TCGA	APOL1
Pleural effusion_TCGA	PARP14
Pleural effusion_TCGA	IRF1
Pleural effusion_TCGA	CENPF
Pleural effusion_TCGA	IFI44L
Pleural effusion_TCGA	HLA-DQB1
Pleural effusion_TCGA	SMC4
Pleural effusion_TCGA	ANP32A
Pleural effusion_TCGA	PLSCR1
Brain_OV tissue epi vs other cell_TCGA	PPDPF
Brain_OV tissue epi vs other cell_TCGA	RPL18A
Brain_OV tissue epi vs other cell_TCGA	RPL28
Brain_OV tissue epi vs other cell_TCGA	LAGE3
Brain_OV tissue epi vs other cell_TCGA	GALE
Brain_OV tissue epi vs other cell_TCGA	INHBB
Brain_OV tissue epi vs other cell_TCGA	RAC3
Brain_OV tissue epi vs other cell_TCGA	NDUFB4
Brain_OV tissue epi vs other cell_TCGA	PIP5K1A
Brain_OV tissue epi vs other cell_TCGA	ALKBH7
Brain_OV tissue epi vs other cell_TCGA	SEZ6L2
Brain_OV tissue epi vs other cell_TCGA	ROMO1
Brain_OV tissue epi vs other cell_TCGA	MEST
Brain_OV tissue epi vs other cell_TCGA	CPTP
Brain_OV tissue epi vs other cell_TCGA	MRPS21
Brain_OV tissue epi vs other cell_TCGA	TPRN
Brain_OV tissue epi vs other cell_TCGA	SLC35E1
Brain_OV tissue epi vs other cell_TCGA	CTXN1
Brain_OV tissue epi vs other cell_TCGA	EXT1
Brain_OV tissue epi vs other cell_TCGA	BAG5
Brain_OV tissue epi vs other cell_TCGA	MGST1
Brain_OV tissue epi vs other cell_TCGA	DAG1
Brain_OV tissue epi vs other cell_TCGA	SLC39A10
Brain_OV tissue epi vs other cell_TCGA	FRAT2
Brain_OV tissue epi vs other cell_TCGA	CDC42EP5
Brain_OV tissue epi vs other cell_TCGA	TMEM223
Brain_OV tissue epi vs other cell_TCGA	SNRPD2
Brain_OV tissue epi vs other cell_TCGA	FAM71E1
Brain_OV tissue epi vs other cell_TCGA	KIF22
Brain_OV tissue epi vs other cell_TCGA	STXBP2
Brain_OV tissue epi vs other cell_TCGA	MARK2
Brain_OV tissue epi vs other cell_TCGA	UBAP2L
Brain_OV tissue epi vs other cell_TCGA	NDUFB1
Brain_OV tissue epi vs other cell_TCGA	CSE1L
Brain_OV tissue epi vs other cell_TCGA	FLAD1
Brain_OV tissue epi vs other cell_TCGA	MRPL57
Brain_OV tissue epi vs other cell_TCGA	GSTO2
Brain_OV tissue epi vs other cell_TCGA	TNNI3
Brain_OV tissue epi vs other cell_TCGA	CETN2
Brain_OV tissue epi vs other cell_TCGA	VPS72
Brain_OV tissue epi vs other cell_TCGA	APEH
Brain_OV tissue epi vs other cell_TCGA	NDUFA1
Brain_OV tissue epi vs other cell_TCGA	RPS21
Brain_OV tissue epi vs other cell_TCGA	ADAM15
Brain_OV tissue epi vs other cell_TCGA	DESI2
Brain_OV tissue epi vs other cell_TCGA	MRPS30
Brain_OV tissue epi vs other cell_TCGA	ERI3
Brain_OV tissue epi vs other cell_TCGA	CTU1
Brain_OV tissue epi vs other cell_TCGA	ERGIC3
Brain_OV tissue epi vs other cell_TCGA	ARMC1
Brain_OV tissue epi vs other cell_TCGA	TPGS2
Brain_OV tissue epi vs other cell_TCGA	MRPL19
Brain_OV tissue epi vs other cell_TCGA	UBA1
Brain_OV tissue epi vs other cell_TCGA	HACD2
Brain_OV tissue epi vs other cell_TCGA	SLC9A3R1
Brain_OV tissue epi vs other cell_TCGA	BCL10
Brain_OV tissue epi vs other cell_TCGA	FLOT1
Brain_OV tissue epi vs other cell_TCGA	GRINA
Brain_OV tissue epi vs other cell_TCGA	RMND5A
Brain_OV tissue epi vs other cell_TCGA	MAP3K11
Brain_OV tissue epi vs other cell_TCGA	MCM3
Brain_OV tissue epi vs other cell_TCGA	SHMT2
Brain_OV tissue epi vs other cell_TCGA	TM9SF4
Brain_OV tissue epi vs other cell_TCGA	DPH3
Brain_OV tissue epi vs other cell_TCGA	TRMT6
Brain_OV tissue epi vs other cell_TCGA	LSM5
Brain_OV tissue epi vs other cell_TCGA	SLC35A2
Brain_OV tissue epi vs other cell_TCGA	SNHG9
Brain_OV tissue epi vs other cell_TCGA	ARL6IP6
Brain_OV tissue epi vs other cell_TCGA	MBOAT7
Brain_OV tissue epi vs other cell_TCGA	GRK6
Brain_OV tissue epi vs other cell_TCGA	BCL3
Brain_OV tissue epi vs other cell_TCGA	ATP6V0E2
Brain_OV tissue epi vs other cell_TCGA	PFDN6
Brain_OV tissue epi vs other cell_TCGA	CNOT11
Brain_OV tissue epi vs other cell_TCGA	PSME3
Brain_OV tissue epi vs other cell_TCGA	OST4
Brain_OV tissue epi vs other cell_TCGA	DPM2
Brain_OV tissue epi vs other cell_TCGA	EFNB1
Brain_OV tissue epi vs other cell_TCGA	GATAD2A
Brain_OV tissue epi vs other cell_TCGA	NDUFC1
Brain_OV tissue epi vs other cell_TCGA	PPIH
Brain_OV tissue epi vs other cell_TCGA	AAGAB
Brain_OV tissue epi vs other cell_TCGA	TIMM23
Brain_OV tissue epi vs other cell_TCGA	POLR2L
Brain_OV tissue epi vs other cell_TCGA	HPRT1
Brain_OV tissue epi vs other cell_TCGA	GLB1
Brain_OV tissue epi vs other cell_TCGA	CLPTM1
Brain_OV tissue epi vs other cell_TCGA	TMEM68
Brain_OV tissue epi vs other cell_TCGA	GART
Brain_OV tissue epi vs other cell_TCGA	SNAPIN
Brain_OV tissue epi vs other cell_TCGA	APEX1
Brain_OV tissue epi vs other cell_TCGA	NDUFB3
Brain_OV tissue epi vs other cell_TCGA	MAGOHB
Brain_OV tissue epi vs other cell_TCGA	UQCRC1
Brain_OV tissue epi vs other cell_TCGA	APOA1
Brain_OV tissue epi vs other cell_TCGA	TMEM33
Brain_OV tissue epi vs other cell_TCGA	FAIM
Brain_OV tissue epi vs other cell_TCGA	AIMP2
Brain_OV tissue epi vs other cell_TCGA	REPIN1
Brain_OV tissue epi vs other cell_TCGA	TIMM17B
Brain_OV tissue epi vs other cell_TCGA	GSK3B
Brain_OV tissue epi vs other cell_TCGA	XPOT
Brain_OV tissue epi vs other cell_TCGA	MTIF2
Brain_OV tissue epi vs other cell_TCGA	ATIC
Brain_OV tissue epi vs other cell_TCGA	KLHDC3
Brain_OV tissue epi vs other cell_TCGA	ALG8
Brain_OV tissue epi vs other cell_TCGA	PML
Brain_OV tissue epi vs other cell_TCGA	OTUB1
Brain_OV tissue epi vs other cell_TCGA	FAM43A
Brain_OV tissue epi vs other cell_TCGA	UROS
Brain_OV tissue epi vs other cell_TCGA	YEATS4
Brain_OV tissue epi vs other cell_TCGA	DENR
Brain_OV tissue epi vs other cell_TCGA	ZDHHC24
Brain_OV tissue epi vs other cell_TCGA	UBXN2A
Brain_OV tissue epi vs other cell_TCGA	C11orf24
Brain_OV tissue epi vs other cell_TCGA	KIAA0040
Brain_OV tissue epi vs other cell_TCGA	TFDP1
Brain_OV tissue epi vs other cell_TCGA	SCNM1
Brain_OV tissue epi vs other cell_TCGA	C12orf45
Brain_OV tissue epi vs other cell_TCGA	RAP2B
Brain_OV tissue epi vs other cell_TCGA	ACOT7
Brain_OV tissue epi vs other cell_TCGA	MRPS10
Brain_OV tissue epi vs other cell_TCGA	TRAF7
Brain_OV tissue epi vs other cell_TCGA	SLC35B2
Brain_OV tissue epi vs other cell_TCGA	PPCS
Brain_OV tissue epi vs other cell_TCGA	POLE3
Brain_OV tissue epi vs other cell_TCGA	TM7SF3
Brain_OV tissue epi vs other cell_TCGA	SMARCC1
Brain_OV tissue epi vs other cell_TCGA	EIF2AK1
Brain_OV tissue epi vs other cell_TCGA	COPB2
Brain_OV tissue epi vs other cell_TCGA	MRPS18B
Brain_OV tissue epi vs other cell_TCGA	TIMMDC1
Brain_OV tissue epi vs other cell_TCGA	COMMD1
OV tissue epi vs other cell_TCGA	STMN1
OV tissue epi vs other cell_TCGA	CCDC124
OV tissue epi vs other cell_TCGA	ZCRB1
OV tissue epi vs other cell_TCGA	NDUFB5
OV tissue epi vs other cell_TCGA	PTRHD1
OV tissue epi vs other cell_TCGA	TOMM22
OV tissue epi vs other cell_TCGA	PRDX3
OV tissue epi vs other cell_TCGA	LSM2
OV tissue epi vs other cell_TCGA	MRPL40
OV tissue epi vs other cell_TCGA	ITGA6
OV tissue epi vs other cell_TCGA	TTC1
OV tissue epi vs other cell_TCGA	TOM1L1
OV tissue epi vs other cell_TCGA	PARP1
OV tissue epi vs other cell_TCGA	NDUFS3
OV tissue epi vs other cell_TCGA	TMEM179B
OV tissue epi vs other cell_TCGA	CHCHD5
OV tissue epi vs other cell_TCGA	SDHB
OV tissue epi vs other cell_TCGA	YIPF3
OV tissue epi vs other cell_TCGA	MRPL18
OV tissue epi vs other cell_TCGA	COPZ1
OV tissue epi vs other cell_TCGA	COX17
OV tissue epi vs other cell_TCGA	CEP170B
OV tissue epi vs other cell_TCGA	SLC25A13
OV tissue epi vs other cell_TCGA	ATF7IP2
OV tissue epi vs other cell_TCGA	HAX1
OV tissue epi vs other cell_TCGA	CNIH1
OV tissue epi vs other cell_TCGA	PRKX
OV tissue epi vs other cell_TCGA	TIGD5
OV tissue epi vs other cell_TCGA	TRIM8
OV tissue epi vs other cell_TCGA	GPD2
OV tissue epi vs other cell_TCGA	NUDT5
OV tissue epi vs other cell_TCGA	RNASE1
OV tissue epi vs other cell_TCGA	PSMF1
OV tissue epi vs other cell_TCGA	TPMT
OV tissue epi vs other cell_TCGA	FGFRL1
OV tissue epi vs other cell_TCGA	SIGIRR
OV tissue epi vs other cell_TCGA	UXS1
OV tissue epi vs other cell_TCGA	KIF2A
OV tissue epi vs other cell_TCGA	CPD
OV tissue epi vs other cell_TCGA	HSPB11
OV tissue epi vs other cell_TCGA	DCAF15
OV tissue epi vs other cell_TCGA	TAF13
OV tissue epi vs other cell_TCGA	DERA
OV tissue epi vs other cell_TCGA	DYNLL1
OV tissue epi vs other cell_TCGA	STK38L
OV tissue epi vs other cell_TCGA	P4HA2
OV tissue epi vs other cell_TCGA	SKA2
OV tissue epi vs other cell_TCGA	ZFPM1
OV tissue epi vs other cell_TCGA	NIP7
OV tissue epi vs other cell_TCGA	SEC23B
OV tissue epi vs other cell_TCGA	NCOA7
OV tissue epi vs other cell_TCGA	UVRAG
OV tissue epi vs other cell_TCGA	VTA1
OV tissue epi vs other cell_TCGA	ZDHHC5
OV tissue epi vs other cell_TCGA	RNF5
OV tissue epi vs other cell_TCGA	TPST2
Brain_TCGA	HLA-DRB5
Brain_TCGA	ESPN
Brain_TCGA	C19orf81
Brain_TCGA	CST6
Brain_TCGA	CYSRT1
Brain_TCGA	CLIC3
Brain_TCGA	SH2D3A
Brain_TCGA	COL9A3
Brain_TCGA	NOXA1
Brain_TCGA	C1orf53
Brain_TCGA	LYPD2
Brain_TCGA	ST6GALNAC5
Brain_TCGA	THEM6
Brain_TCGA	RAB3D
Brain_TCGA	SBSPON
Brain_TCGA	TFCP2L1
Brain_TCGA	TRIM29
Brain_TCGA	CRNDE
Brain_TCGA	ATP6V1B1
Brain_TCGA	PTGES
Brain_TCGA	TGFBR3L
Brain_TCGA	STRBP
Brain_TCGA	MESP1
Brain_TCGA	EPHB2
Brain_TCGA	CRACR2B
Brain_TCGA	RHPN1
Brain_TCGA	GPX1
Brain_TCGA	CAMK2B
Brain_TCGA	CCDC151
Brain_TCGA	IRX3
Brain_TCGA	SIX1
Brain_TCGA	TMEM190
Brain_TCGA	ZNF579
Brain_TCGA	HRK
Brain_TCGA	MMEL1
Brain_TCGA	PCDHA12
Brain_TCGA	CLDN9
Brain_TCGA	SAPCD2
Brain_TCGA	C9orf116
Brain_TCGA	EMX2OS
Brain_TCGA	TMEM139
Brain_TCGA	CH17-340M24.3
Brain_TCGA	SLC12A5
Brain_TCGA	NUAK2
Brain_TCGA	TFAP2C
Brain_TCGA	GAA
Brain_TCGA	LEMD1
Brain_TCGA	RIPK4
Brain_TCGA	VGLL1
Brain_TCGA	CCDC58
Brain_TCGA	CCL28
Brain_TCGA	TMEM184A
Brain_TCGA	CELF4
Brain_TCGA	IRF2BPL
Brain_TCGA	RNF208
Brain_TCGA	PRR15L
Brain_TCGA	MYLPF
Brain_TCGA	VSTM2L
Brain_TCGA	EIF5AL1
Brain_TCGA	PSCA
Brain_TCGA	LMO4
Brain_TCGA	ERF
Brain_TCGA	RPP25L
Brain_TCGA	DPEP3
Brain_TCGA	WNT7B
Brain_TCGA	CASC8
Brain_TCGA	VAV2
Brain_TCGA	C1orf116
Brain_TCGA	CLDN16
Brain_TCGA	NDUFA3
Brain_TCGA	PCAT6
Brain_TCGA	ADGRL1
Brain_TCGA	ERP27
Brain_TCGA	MFAP2
Brain_TCGA	TSEN15
Brain_TCGA	CNFN
Brain_TCGA	HOXB8
Brain_TCGA	LHX2
Brain_TCGA	NMB
Brain_TCGA	TMEM60
Brain_TCGA	PDE7A
Brain_TCGA	GCA
Brain_TCGA	STRA6
Brain_TCGA	ZG16B
[truncated: 10,830 more rows]

## Sheet: Table S11
Genes	Survival	Clinical
MAL2	-	-
ELF3	Risk factor	-
CRABP2	-	-
BCAM	-	-
CDKN2A	-	-
TNNT1	-	-
ASS1	-	-
MUC16	-	-
EPCAM	-	-
PCBD1	-	-
SLC39A4	Protect factor	Risk factor
KLF5	-	-
PPP1R16A	-	-
LSR	-	-
LLGL2	-	-
FAM83H	-	-
SOX17	-	-
EPS8L2	-	-
RASSF7	-	-
ST14	-	-
SPINT1	-	-
MAP3K13	-	-
KRT17	-	-
TACSTD2	Risk factor	-
DGAT1	-	-
CP	-	-
C6orf132	-	-
SNCG	-	-
ATF5	-	-
EMX2	-	-
PAX8	-	-
EHF	-	-
SCNN1A	Risk factor	-
KRT23	-	-
ITGB8	-	-
CKS1B	-	-
EFNA1	Risk factor	-
POLR2H	-	-
GALNT3	-	-
TRAF4	-	-
MRPS26	-	-
BAIAP2	-	-
SPON1	-	-
EPS8L1	-	-
MAL	-	-
ABHD12	-	-
BRIX1	-	-
ABHD11	-	-
MLF1	-	-
NQO1	-	-
TFPT	-	-

## Sheet: Table S12
Model type	ROC	Sens	Spec	Accuracy	Recall	Precision	F1	Kappa	Group
RF	0.903147	0.708333	1	0.940678	0.708333	1	0.829268	0.79463	Training
LogitBoost	0.880098	0.722222	0.987805	0.94	0.722222	0.928571	0.8125	0.777448	Training
Gbm	0.869238	0.375	0.989362	0.864407	0.375	0.9	0.529412	0.465459	Training
NB	0.809176	0.541667	0.989362	0.898305	0.541667	0.928571	0.684211	0.628541	Training
svmRadialWeights	0.806073	0	1	0.79661	0	0	0	0	Training
kknn	0.858378	0.5	0.989362	0.889831	0.5	0.923077	0.648649	0.590059	Training
Glmnet	0.808289	0	1	0.79661	0	0	0	0	Training
Adaboost	0.974956	0.791667	1	0.957627	0.791667	1	0.883721	0.858241	Training
RegLogistic	0.806959	0.541667	0.978723	0.889831	0.541667	0.866667	0.666667	0.604843	Training
MLP	0.80031	0.583333	0.914894	0.847458	0.583333	0.636364	0.608696	0.514181	Training
RF	0.875	0.833333	1	0.966667	0.833333	1	0.909091	0.888889	Testing
LogitBoost	0.916667	0.8	0.958333	0.931034	0.8	0.8	0.8	0.758333	Testing
Gbm	0.913194	0.5	1	0.9	0.5	1	0.666667	0.615385	Testing
NB	0.864583	0.5	1	0.9	0.5	1	0.666667	0.615385	Testing
svmRadialWeights	0.850694	0	1	0.8	0	0	0	0	Testing
kknn	0.888889	0.666667	1	0.933333	0.666667	1	0.8	0.761905	Testing
Glmnet	0.84375	0	1	0.8	0	0	0	0	Testing
Adaboost	0.954861	0.833333	0.958333	0.933333	0.833333	0.833333	0.833333	0.791667	Testing
RegLogistic	0.84375	0.666667	1	0.933333	0.666667	1	0.8	0.761905	Testing
MLP	0.864583	0.833333	0.875	0.866667	0.833333	0.625	0.714286	0.62963	Testing
