# Supplementary material for: Integrative single-cell and exosomal multi-omics uncovers SCNN1A and EFNA1 as non-invasive biomarkers and drivers of ovarian cancer metastasis
Source: Front Immunol. 2025 Jul 25;16:1630794. doi: 10.3389/fimmu.2025.1630794 (PMC12331593; doi:10.3389/fimmu.2025.1630794)
Supplement: Supplementary Table 1 — Results of exosome nanoparticle-tracking analysis. [file DataSheet1.zip › Supplementary data sheet 9.xlsx]

## Sheet: MTCs
ONTOLOGY	ID	Description	GeneRatio	BgRatio	pvalue	p.adjust	qvalue	geneID	Count
BP	GO:0006119	oxidative phosphorylation	46/732	148/18614	6.33278e-29	2.86305e-25	2.60311e-25	CHCHD10/NDUFB9/CYC1/NDUFB7/COX6C/ATP5ME/COX6B1/NDUFB4/UQCC3/NDUFS8/COX5B/ATP5MF/UQCRB/NDUFV1/ATP5F1B/UQCRH/UQCRQ/ATP5PF/NDUFS6/CYCS/NDUFS5/ATP5F1C/COX6A1/ATP5PO/COX7A2L/COX5A/ATP5MG/NDUFB5/COX7B/NDUFAB1/COX7A2/NDUFA13/NDUFA3/NDUFA10/STOML2/NDUFB10/NDUFC2/NDUFA2/UQCRFS1/NDUFB2/ATP5PB/COA6/UQCC2/NDUFS3/NDUFB1/NUPR1	46
BP	GO:0009060	aerobic respiration	50/732	196/18614	6.90017e-27	1.55978e-23	1.41817e-23	CHCHD10/NDUFB9/CYC1/NDUFB7/COX6C/ATP5ME/COX6B1/NDUFB4/UQCC3/NDUFS8/COX5B/ATP5MF/UQCRB/MDH2/NDUFV1/ATP5F1B/UQCRH/UQCRQ/ATP5PF/NDUFS6/CYCS/NDUFS5/ATP5F1C/COX6A1/ATP5PO/COX7A2L/COX5A/ATP5MG/NDUFB5/COX7B/NDUFAB1/COX7A2/NDUFA13/NDUFA3/NDUFA10/IDH3B/STOML2/NDUFB10/NDUFC2/NDUFA2/IDH2/UQCRFS1/NDUFB2/ATP5PB/COA6/UQCC2/PDHA1/NDUFS3/NDUFB1/NUPR1	50
BP	GO:0045333	cellular respiration	51/732	243/18614	3.44148e-23	5.18631e-20	4.71543e-20	CHCHD10/NDUFB9/CYC1/NDUFB7/COX6C/ATP5ME/COX6B1/NDUFB4/UQCC3/NDUFS8/COX5B/ATP5MF/UQCRB/MDH2/NDUFV1/PRELID1/ATP5F1B/UQCRH/UQCRQ/ATP5PF/NDUFS6/CYCS/NDUFS5/ATP5F1C/COX6A1/ATP5PO/COX7A2L/COX5A/ATP5MG/NDUFB5/COX7B/NDUFAB1/COX7A2/NDUFA13/NDUFA3/NDUFA10/IDH3B/STOML2/NDUFB10/NDUFC2/NDUFA2/IDH2/UQCRFS1/NDUFB2/ATP5PB/COA6/UQCC2/PDHA1/NDUFS3/NDUFB1/NUPR1	51
BP	GO:0002181	cytoplasmic translation	41/732	159/18614	1.90536e-22	2.15354e-19	1.95801e-19	EIF4A2/RPL8/PABPC1/NCBP2/EIF4G1/RPL13A/PKM/EIF2S2/RPS20/RPS21/EIF3E/RPL35A/EIF3H/YBX3/RPLP0/DHX36/RPSA/RPS16/RACK1/RPL22/RPL31/EIF3K/RPS18/FMR1/HNRNPU/RPL30/RPL37/RPL22L1/RPL18A/RPS27A/RPS14/RPL7/RPL18/RPS5/RPL37A/SYNCRIP/RPL15/EIF3I/CNBP/ZC3H15/RPS11	41
BP	GO:0019646	aerobic electron transport chain	32/732	94/18614	7.21571e-22	6.52445e-19	5.93207e-19	NDUFB9/CYC1/NDUFB7/COX6C/COX6B1/NDUFB4/UQCC3/NDUFS8/COX5B/UQCRB/NDUFV1/UQCRH/UQCRQ/NDUFS6/CYCS/NDUFS5/COX6A1/COX7A2L/COX5A/NDUFB5/COX7B/NDUFAB1/COX7A2/NDUFA3/NDUFA10/NDUFB10/NDUFC2/NDUFA2/UQCRFS1/NDUFB2/NDUFS3/NDUFB1	32
BP	GO:0042773	ATP synthesis coupled electron transport	33/732	102/18614	1.033e-21	6.67173e-19	6.06599e-19	NDUFB9/CYC1/NDUFB7/COX6C/COX6B1/NDUFB4/UQCC3/NDUFS8/COX5B/UQCRB/NDUFV1/UQCRH/UQCRQ/NDUFS6/CYCS/NDUFS5/COX6A1/COX7A2L/COX5A/NDUFB5/COX7B/NDUFAB1/COX7A2/NDUFA3/NDUFA10/NDUFB10/NDUFC2/NDUFA2/UQCRFS1/NDUFB2/COA6/NDUFS3/NDUFB1	33
BP	GO:0042775	mitochondrial ATP synthesis coupled electron transport	33/732	102/18614	1.033e-21	6.67173e-19	6.06599e-19	NDUFB9/CYC1/NDUFB7/COX6C/COX6B1/NDUFB4/UQCC3/NDUFS8/COX5B/UQCRB/NDUFV1/UQCRH/UQCRQ/NDUFS6/CYCS/NDUFS5/COX6A1/COX7A2L/COX5A/NDUFB5/COX7B/NDUFAB1/COX7A2/NDUFA3/NDUFA10/NDUFB10/NDUFC2/NDUFA2/UQCRFS1/NDUFB2/COA6/NDUFS3/NDUFB1	33
BP	GO:0015986	proton motive force-driven ATP synthesis	29/732	76/18614	1.46757e-21	8.29362e-19	7.54062e-19	NDUFB9/NDUFB7/ATP5ME/NDUFB4/NDUFS8/ATP5MF/NDUFV1/ATP5F1B/ATP5PF/NDUFS6/NDUFS5/ATP5F1C/ATP5PO/ATP5MC1/ATP5MG/ATP5MC3/NDUFB5/NDUFAB1/NDUFA13/NDUFA3/NDUFA10/STOML2/NDUFB10/NDUFC2/NDUFA2/NDUFB2/ATP5PB/NDUFS3/NDUFB1	29
BP	GO:0042776	proton motive force-driven mitochondrial ATP synthesis	27/732	67/18614	6.59974e-21	3.31527e-18	3.01427e-18	NDUFB9/NDUFB7/ATP5ME/NDUFB4/NDUFS8/ATP5MF/NDUFV1/ATP5F1B/ATP5PF/NDUFS6/NDUFS5/ATP5F1C/ATP5PO/ATP5MG/NDUFB5/NDUFAB1/NDUFA13/NDUFA3/NDUFA10/STOML2/NDUFB10/NDUFC2/NDUFA2/NDUFB2/ATP5PB/NDUFS3/NDUFB1	27
BP	GO:0015980	energy derivation by oxidation of organic compounds	55/732	337/18614	1.71431e-19	7.75038e-17	7.0467e-17	CHCHD10/NDUFB9/CYC1/NDUFB7/COX6C/ATP5ME/COX6B1/NDUFB4/UQCC3/NDUFS8/COX5B/ATP5MF/UQCRB/MDH2/PPP1CB/NDUFV1/PRELID1/ATP5F1B/UQCRH/UQCRQ/ATP5PF/NDUFS6/CYCS/NDUFS5/ATP5F1C/AKT2/COX6A1/ATP5PO/COX7A2L/COX5A/ATP5MG/NDUFB5/COX7B/NDUFAB1/COX7A2/NDUFA13/PPP1CA/NDUFA3/NDUFA10/IDH3B/STOML2/NDUFB10/NDUFC2/NDUFA2/IDH2/UQCRFS1/PTGES3/NDUFB2/ATP5PB/COA6/UQCC2/PDHA1/NDUFS3/NDUFB1/NUPR1	55
BP	GO:0022904	respiratory electron transport chain	33/732	124/18614	9.02642e-19	3.70986e-16	3.37303e-16	NDUFB9/CYC1/NDUFB7/COX6C/COX6B1/NDUFB4/UQCC3/NDUFS8/COX5B/UQCRB/NDUFV1/UQCRH/UQCRQ/NDUFS6/CYCS/NDUFS5/COX6A1/COX7A2L/COX5A/NDUFB5/COX7B/NDUFAB1/COX7A2/NDUFA3/NDUFA10/NDUFB10/NDUFC2/NDUFA2/UQCRFS1/NDUFB2/COA6/NDUFS3/NDUFB1	33
BP	GO:0006754	ATP biosynthetic process	30/732	106/18614	5.23868e-18	1.97367e-15	1.79448e-15	NDUFB9/NDUFB7/ATP5ME/NDUFB4/UQCC3/NDUFS8/ATP5MF/NDUFV1/ATP5F1B/ATP5PF/NDUFS6/NDUFS5/ATP5F1C/ATP5PO/ATP5MC1/ATP5MG/ATP5MC3/NDUFB5/NDUFAB1/NDUFA13/NDUFA3/NDUFA10/STOML2/NDUFB10/NDUFC2/NDUFA2/NDUFB2/ATP5PB/NDUFS3/NDUFB1	30
BP	GO:0009206	purine ribonucleoside triphosphate biosynthetic process	31/732	117/18614	1.18612e-17	4.12498e-15	3.75046e-15	NDUFB9/NDUFB7/ATP5ME/NDUFB4/UQCC3/NDUFS8/ATP5MF/NDUFV1/ATP5F1B/ATP5PF/NDUFS6/NDUFS5/ATP5F1C/ATP5PO/ATP5MC1/ATP5MG/ATP5MC3/NDUFB5/NDUFAB1/NDUFA13/NDUFA3/NDUFA10/STOML2/NDUFB10/NDUFC2/NDUFA2/NDUFB2/ATP5PB/NME1/NDUFS3/NDUFB1	31
BP	GO:0009145	purine nucleoside triphosphate biosynthetic process	31/732	118/18614	1.54992e-17	5.00514e-15	4.55071e-15	NDUFB9/NDUFB7/ATP5ME/NDUFB4/UQCC3/NDUFS8/ATP5MF/NDUFV1/ATP5F1B/ATP5PF/NDUFS6/NDUFS5/ATP5F1C/ATP5PO/ATP5MC1/ATP5MG/ATP5MC3/NDUFB5/NDUFAB1/NDUFA13/NDUFA3/NDUFA10/STOML2/NDUFB10/NDUFC2/NDUFA2/NDUFB2/ATP5PB/NME1/NDUFS3/NDUFB1	31
BP	GO:0046034	ATP metabolic process	41/732	219/18614	5.42828e-17	1.59712e-14	1.45212e-14	NDUFB9/ATP5IF1/NDUFB7/ATP5ME/NDUFB4/UQCC3/NDUFS8/ATP5MF/PKM/EIF6/NDUFV1/ATP5F1B/UCP2/AK2/ATP5PF/NDUFS6/NDUFS5/ATP5F1C/ATP5PO/ATP5MC1/APP/PFKP/ATP5MG/ATP5MC3/NDUFB5/GAPDH/NDUFAB1/NDUFA13/GPI/NDUFA3/NDUFA10/STOML2/NDUFB10/NDUFC2/NDUFA2/NDUFB2/ATP5PB/PFKL/NDUFS3/NDUFB1/NUPR1	41
BP	GO:0009201	ribonucleoside triphosphate biosynthetic process	31/732	123/18614	5.65228e-17	1.59712e-14	1.45212e-14	NDUFB9/NDUFB7/ATP5ME/NDUFB4/UQCC3/NDUFS8/ATP5MF/NDUFV1/ATP5F1B/ATP5PF/NDUFS6/NDUFS5/ATP5F1C/ATP5PO/ATP5MC1/ATP5MG/ATP5MC3/NDUFB5/NDUFAB1/NDUFA13/NDUFA3/NDUFA10/STOML2/NDUFB10/NDUFC2/NDUFA2/NDUFB2/ATP5PB/NME1/NDUFS3/NDUFB1	31
BP	GO:0009205	purine ribonucleoside triphosphate metabolic process	43/732	244/18614	9.51807e-17	2.53125e-14	2.30143e-14	NDUFB9/ATP5IF1/NDUFB7/ATP5ME/NDUFB4/UQCC3/NDUFS8/ATP5MF/PKM/EIF6/NDUFV1/ATP5F1B/UCP2/AK2/ATP5PF/ITPA/NDUFS6/NDUFS5/ATP5F1C/ATP5PO/ATP5MC1/APP/PFKP/ATP5MG/ATP5MC3/NDUFB5/GAPDH/NDUFAB1/NDUFA13/GPI/NDUFA3/NDUFA10/STOML2/NDUFB10/NDUFC2/NDUFA2/NDUFB2/ATP5PB/NME1/PFKL/NDUFS3/NDUFB1/NUPR1	43
BP	GO:0009144	purine nucleoside triphosphate metabolic process	43/732	249/18614	2.05693e-16	5.16632e-14	4.69726e-14	NDUFB9/ATP5IF1/NDUFB7/ATP5ME/NDUFB4/UQCC3/NDUFS8/ATP5MF/PKM/EIF6/NDUFV1/ATP5F1B/UCP2/AK2/ATP5PF/ITPA/NDUFS6/NDUFS5/ATP5F1C/ATP5PO/ATP5MC1/APP/PFKP/ATP5MG/ATP5MC3/NDUFB5/GAPDH/NDUFAB1/NDUFA13/GPI/NDUFA3/NDUFA10/STOML2/NDUFB10/NDUFC2/NDUFA2/NDUFB2/ATP5PB/NME1/PFKL/NDUFS3/NDUFB1/NUPR1	43
BP	GO:0009199	ribonucleoside triphosphate metabolic process	43/732	251/18614	2.78307e-16	6.53626e-14	5.94282e-14	NDUFB9/ATP5IF1/NDUFB7/ATP5ME/NDUFB4/UQCC3/NDUFS8/ATP5MF/PKM/EIF6/NDUFV1/ATP5F1B/UCP2/AK2/ATP5PF/ITPA/NDUFS6/NDUFS5/ATP5F1C/ATP5PO/ATP5MC1/APP/PFKP/ATP5MG/ATP5MC3/NDUFB5/GAPDH/NDUFAB1/NDUFA13/GPI/NDUFA3/NDUFA10/STOML2/NDUFB10/NDUFC2/NDUFA2/NDUFB2/ATP5PB/NME1/PFKL/NDUFS3/NDUFB1/NUPR1	43
BP	GO:0022900	electron transport chain	36/732	177/18614	2.89151e-16	6.53626e-14	5.94282e-14	NDUFB9/CYC1/NDUFB7/COX6C/COX6B1/NDUFB4/UQCC3/DHRS3/NDUFS8/COX5B/UQCRB/NDUFV1/POR/UQCRH/UQCRQ/NDUFS6/CYCS/NDUFS5/COX6A1/COX7A2L/COX5A/NDUFB5/COX7B/NDUFAB1/COX7A2/NDUFA3/NDUFA10/IDH3B/NDUFB10/NDUFC2/NDUFA2/UQCRFS1/NDUFB2/COA6/NDUFS3/NDUFB1	36
BP	GO:0009142	nucleoside triphosphate biosynthetic process	31/732	134/18614	7.73118e-16	1.66441e-13	1.5133e-13	NDUFB9/NDUFB7/ATP5ME/NDUFB4/UQCC3/NDUFS8/ATP5MF/NDUFV1/ATP5F1B/ATP5PF/NDUFS6/NDUFS5/ATP5F1C/ATP5PO/ATP5MC1/ATP5MG/ATP5MC3/NDUFB5/NDUFAB1/NDUFA13/NDUFA3/NDUFA10/STOML2/NDUFB10/NDUFC2/NDUFA2/NDUFB2/ATP5PB/NME1/NDUFS3/NDUFB1	31
BP	GO:0009141	nucleoside triphosphate metabolic process	43/732	269/18614	3.67221e-15	7.54639e-13	6.86123e-13	NDUFB9/ATP5IF1/NDUFB7/ATP5ME/NDUFB4/UQCC3/NDUFS8/ATP5MF/PKM/EIF6/NDUFV1/ATP5F1B/UCP2/AK2/ATP5PF/ITPA/NDUFS6/NDUFS5/ATP5F1C/ATP5PO/ATP5MC1/APP/PFKP/ATP5MG/ATP5MC3/NDUFB5/GAPDH/NDUFAB1/NDUFA13/GPI/NDUFA3/NDUFA10/STOML2/NDUFB10/NDUFC2/NDUFA2/NDUFB2/ATP5PB/NME1/PFKL/NDUFS3/NDUFB1/NUPR1	43
BP	GO:0022613	ribonucleoprotein complex biogenesis	57/732	475/18614	5.49874e-14	1.08086e-11	9.82727e-12	HSP90AB1/PUF60/LUC7L3/NHP2/RPL13A/EIF6/EIF2S2/HSP90AA1/RPS21/DCAF13/EIF3E/NPM1/RPL35A/EIF3H/PRKDC/MRPL20/RPLP0/LSM2/KHDC4/SNRPB/PA2G4/RPSA/RPS16/EXOSC4/SRSF10/SNRPC/FBL/NOP56/PRPF6/SNRNP200/EIF3K/SNRPD3/RUVBL2/GTPBP4/CELF1/BUD23/AGO2/SNRPG/XPO1/SNRPE/SNRPD1/RPL7L1/RPS14/NOC2L/DDX46/RPL7/PTGES3/RPS5/SRPK1/DDX27/SF3B6/RUVBL1/METTL5/EIF3I/BRIX1/SNRPD2/DDX18	57
BP	GO:0022618	ribonucleoprotein complex assembly	38/732	231/18614	5.93185e-14	1.11741e-11	1.01596e-11	HSP90AB1/PUF60/LUC7L3/RPL13A/EIF6/EIF2S2/HSP90AA1/EIF3E/EIF3H/PRKDC/MRPL20/RPLP0/LSM2/KHDC4/SNRPB/RPSA/SRSF10/SNRPC/PRPF6/SNRNP200/EIF3K/SNRPD3/RUVBL2/CELF1/AGO2/SNRPG/SNRPE/SNRPD1/RPS14/DDX46/PTGES3/RPS5/SRPK1/SF3B6/RUVBL1/EIF3I/BRIX1/SNRPD2	38
BP	GO:0071826	ribonucleoprotein complex subunit organization	38/732	239/18614	1.79991e-13	3.25496e-11	2.95943e-11	HSP90AB1/PUF60/LUC7L3/RPL13A/EIF6/EIF2S2/HSP90AA1/EIF3E/EIF3H/PRKDC/MRPL20/RPLP0/LSM2/KHDC4/SNRPB/RPSA/SRSF10/SNRPC/PRPF6/SNRNP200/EIF3K/SNRPD3/RUVBL2/CELF1/AGO2/SNRPG/SNRPE/SNRPD1/RPS14/DDX46/PTGES3/RPS5/SRPK1/SF3B6/RUVBL1/EIF3I/BRIX1/SNRPD2	38
BP	GO:0033108	mitochondrial respiratory chain complex assembly	24/732	99/18614	4.82101e-13	8.383e-11	7.62188e-11	NDUFB9/NDUFB7/NDUFB4/UQCC3/NDUFS8/COX17/NDUFS5/COX20/CHCHD7/NDUFB5/NDUFAF8/NDUFAB1/COA4/NDUFA13/NDUFA3/NDUFA10/NDUFB10/NDUFC2/NDUFA2/UQCRFS1/NDUFB2/UQCC2/NDUFS3/NDUFB1	24
BP	GO:0032543	mitochondrial translation	27/732	132/18614	1.35547e-12	2.26966e-10	2.06359e-10	MRPS26/MRPL14/AURKAIP1/TUFM/MRPL12/MRPL33/MRPS21/MRPL20/LRPPRC/MRPS34/MRPL3/MRPL55/MRPL21/GADD45GIP1/MRPS12/MRPL51/MRPL47/MRPL15/MRPS18A/MRPL13/MRPS15/MRPS16/CHCHD1/UQCC2/MRPS18B/MRPL34/MRPS5	27
BP	GO:0008380	RNA splicing	53/732	466/18614	3.63372e-12	5.86716e-10	5.33447e-10	PABPC1/PNN/ESRP1/PUF60/NCBP2/LUC7L3/FXR1/CCNL1/ENY2/CCNL2/HNRNPA3/RBM17/LSM2/KHDC4/ZRANB2/SRSF11/SNRPB/TRA2B/SRSF10/SNRNP70/RBM38/PRMT1/SNRPC/PRPF4B/LGALS3/PRPF6/SNRNP200/SNRPD3/RALY/SRSF2/FMR1/HNRNPU/AKAP8L/CELF1/SNRPG/UBL5/SNRPE/SNRPD1/RSRC1/DDX46/TSEN34/PRDX6/PPP2R1A/FASTK/LSM8/SYNCRIP/SRPK1/RNPS1/SRSF7/SF3B6/RBM42/HNRNPH1/SNRPD2	53
BP	GO:0006120	mitochondrial electron transport, NADH to ubiquinone	17/732	51/18614	4.52064e-12	7.04752e-10	6.40765e-10	NDUFB9/NDUFB7/NDUFB4/NDUFS8/NDUFV1/NDUFS6/NDUFS5/NDUFB5/NDUFAB1/NDUFA3/NDUFA10/NDUFB10/NDUFC2/NDUFA2/NDUFB2/NDUFS3/NDUFB1	17
BP	GO:0009152	purine ribonucleotide biosynthetic process	34/732	217/18614	5.23221e-12	7.88495e-10	7.16905e-10	NDUFB9/NDUFB7/ATP5ME/NDUFB4/UQCC3/NDUFS8/ATP5MF/NDUFV1/ATP5F1B/AK2/ATP5PF/NDUFS6/NDUFS5/TECR/ATP5F1C/ATP5PO/ATP5MC1/ATP5MG/ATP5MC3/NDUFB5/NDUFAB1/NDUFA13/NDUFA3/NDUFA10/STOML2/NDUFB10/NDUFC2/NDUFA2/NDUFB2/ATP5PB/NME1/PDHA1/NDUFS3/NDUFB1	34
BP	GO:0140053	mitochondrial gene expression	29/732	164/18614	9.2612e-12	1.35064e-09	1.22801e-09	CHCHD10/MRPS26/MRPL14/AURKAIP1/TUFM/MRPL12/MRPL33/MRPS21/MRPL20/LRPPRC/MRPS34/MRPL3/MRPL55/MRPL21/GADD45GIP1/MRPS12/MRPL51/MRPL47/MRPL15/MRPS18A/MRPL13/MRPS15/MRPS16/FASTK/CHCHD1/UQCC2/MRPS18B/MRPL34/MRPS5	29
BP	GO:0006164	purine nucleotide biosynthetic process	37/732	262/18614	1.44824e-11	2.04609e-09	1.86032e-09	NDUFB9/NDUFB7/ATP5ME/NDUFB4/NAPRT/UQCC3/NDUFS8/QPRT/ATP5MF/NDUFV1/ATP5F1B/AK2/ATP5PF/NDUFS6/NDUFS5/TECR/ATP5F1C/ATP5PO/ATP5MC1/ATP5MG/ATP5MC3/GUK1/NDUFB5/NDUFAB1/NDUFA13/NDUFA3/NDUFA10/STOML2/NDUFB10/NDUFC2/NDUFA2/NDUFB2/ATP5PB/NME1/PDHA1/NDUFS3/NDUFB1	37
BP	GO:0046390	ribose phosphate biosynthetic process	35/732	238/18614	1.62351e-11	2.22421e-09	2.02227e-09	NDUFB9/NDUFB7/ATP5ME/NDUFB4/UQCC3/NDUFS8/ATP5MF/NDUFV1/ATP5F1B/AK2/ATP5PF/NDUFS6/NDUFS5/TECR/ATP5F1C/ATP5PO/ATP5MC1/TKT/ATP5MG/ATP5MC3/NDUFB5/NDUFAB1/NDUFA13/NDUFA3/NDUFA10/STOML2/NDUFB10/NDUFC2/NDUFA2/NDUFB2/ATP5PB/NME1/PDHA1/NDUFS3/NDUFB1	35
BP	GO:0009260	ribonucleotide biosynthetic process	34/732	231/18614	3.09695e-11	4.11803e-09	3.74414e-09	NDUFB9/NDUFB7/ATP5ME/NDUFB4/UQCC3/NDUFS8/ATP5MF/NDUFV1/ATP5F1B/AK2/ATP5PF/NDUFS6/NDUFS5/TECR/ATP5F1C/ATP5PO/ATP5MC1/ATP5MG/ATP5MC3/NDUFB5/NDUFAB1/NDUFA13/NDUFA3/NDUFA10/STOML2/NDUFB10/NDUFC2/NDUFA2/NDUFB2/ATP5PB/NME1/PDHA1/NDUFS3/NDUFB1	34
BP	GO:0072522	purine-containing compound biosynthetic process	37/732	271/18614	3.96534e-11	5.12209e-09	4.65704e-09	NDUFB9/NDUFB7/ATP5ME/NDUFB4/NAPRT/UQCC3/NDUFS8/QPRT/ATP5MF/NDUFV1/ATP5F1B/AK2/ATP5PF/NDUFS6/NDUFS5/TECR/ATP5F1C/ATP5PO/ATP5MC1/ATP5MG/ATP5MC3/GUK1/NDUFB5/NDUFAB1/NDUFA13/NDUFA3/NDUFA10/STOML2/NDUFB10/NDUFC2/NDUFA2/NDUFB2/ATP5PB/NME1/PDHA1/NDUFS3/NDUFB1	37
BP	GO:0000377	RNA splicing, via transesterification reactions with bulged adenosine as nucleophile	41/732	325/18614	4.39374e-11	5.36868e-09	4.88124e-09	PABPC1/PNN/PUF60/NCBP2/LUC7L3/FXR1/HNRNPA3/RBM17/LSM2/KHDC4/SNRPB/TRA2B/SRSF10/SNRNP70/RBM38/SNRPC/PRPF4B/PRPF6/SNRNP200/SNRPD3/RALY/SRSF2/FMR1/HNRNPU/CELF1/SNRPG/UBL5/SNRPE/SNRPD1/RSRC1/DDX46/PRDX6/LSM8/SYNCRIP/SRPK1/RNPS1/SRSF7/SF3B6/RBM42/HNRNPH1/SNRPD2	41
BP	GO:0000398	mRNA splicing, via spliceosome	41/732	325/18614	4.39374e-11	5.36868e-09	4.88124e-09	PABPC1/PNN/PUF60/NCBP2/LUC7L3/FXR1/HNRNPA3/RBM17/LSM2/KHDC4/SNRPB/TRA2B/SRSF10/SNRNP70/RBM38/SNRPC/PRPF4B/PRPF6/SNRNP200/SNRPD3/RALY/SRSF2/FMR1/HNRNPU/CELF1/SNRPG/UBL5/SNRPE/SNRPD1/RSRC1/DDX46/PRDX6/LSM8/SYNCRIP/SRPK1/RNPS1/SRSF7/SF3B6/RBM42/HNRNPH1/SNRPD2	41
BP	GO:0006397	mRNA processing	53/732	500/18614	5.33754e-11	6.35027e-09	5.77371e-09	PABPC1/PNN/ESRP1/PUF60/NCBP2/LUC7L3/HSF1/SSU72/FXR1/AHCYL1/HNRNPA3/RBM17/LSM2/DHX36/KHDC4/ZRANB2/SRSF11/SNRPB/TRA2B/SRSF10/SNRNP70/RBM38/SNRPC/PRPF4B/LGALS3/APP/PRPF6/SNRNP200/SNRPD3/RALY/SRSF2/FMR1/HNRNPU/AKAP8L/RNMT/CELF1/SNRPG/UBL5/SNRPE/SNRPD1/RSRC1/DDX46/TSEN34/PRDX6/LSM8/SYNCRIP/SRPK1/RNPS1/SRSF7/SF3B6/RBM42/HNRNPH1/SNRPD2	53
BP	GO:0010257	NADH dehydrogenase complex assembly	17/732	59/18614	6.32302e-11	7.12721e-09	6.48011e-09	NDUFB9/NDUFB7/NDUFB4/NDUFS8/NDUFS5/NDUFB5/NDUFAF8/NDUFAB1/NDUFA13/NDUFA3/NDUFA10/NDUFB10/NDUFC2/NDUFA2/NDUFB2/NDUFS3/NDUFB1	17
BP	GO:0032981	mitochondrial respiratory chain complex I assembly	17/732	59/18614	6.32302e-11	7.12721e-09	6.48011e-09	NDUFB9/NDUFB7/NDUFB4/NDUFS8/NDUFS5/NDUFB5/NDUFAF8/NDUFAB1/NDUFA13/NDUFA3/NDUFA10/NDUFB10/NDUFC2/NDUFA2/NDUFB2/NDUFS3/NDUFB1	17
BP	GO:0000375	RNA splicing, via transesterification reactions	41/732	329/18614	6.46351e-11	7.12721e-09	6.48011e-09	PABPC1/PNN/PUF60/NCBP2/LUC7L3/FXR1/HNRNPA3/RBM17/LSM2/KHDC4/SNRPB/TRA2B/SRSF10/SNRNP70/RBM38/SNRPC/PRPF4B/PRPF6/SNRNP200/SNRPD3/RALY/SRSF2/FMR1/HNRNPU/CELF1/SNRPG/UBL5/SNRPE/SNRPD1/RSRC1/DDX46/PRDX6/LSM8/SYNCRIP/SRPK1/RNPS1/SRSF7/SF3B6/RBM42/HNRNPH1/SNRPD2	41
BP	GO:0006457	protein folding	32/732	220/18614	1.61652e-10	1.74007e-08	1.58208e-08	HSPB1/HSP90AB1/FKBP4/HSPD1/CLU/HSPE1/CCT3/HSP90AA1/DNAJB11/CCT5/CSNK2A1/PFDN6/CRYAB/SNRNP70/DNAJB1/PDCD5/NUDC/DNAJC19/HSPA9/RUVBL2/PFDN4/CDC37/DNAJA1/CCT7/CCT6A/WDR83OS/PTGES3/FKBP2/CANX/PFDN2/TCP1/CCT8	32
BP	GO:0006403	RNA localization	30/732	197/18614	1.93092e-10	2.03016e-08	1.84583e-08	IGF2BP2/NCBP2/NHP2/HSF1/TOMM20/CCT3/CCT5/NPM1/ENY2/FLOT1/LRPPRC/HNRNPAB/HNRNPA3/DHX36/YY1/FBL/PRPF6/FMR1/RUVBL2/HNRNPU/CHTOP/AKAP8L/XPO1/CCT7/CCT6A/KPNB1/SRSF7/RUVBL1/TCP1/CCT8	30
BP	GO:0009150	purine ribonucleotide metabolic process	48/732	445/18614	2.46321e-10	2.53095e-08	2.30116e-08	NDUFB9/ATP5IF1/NDUFB7/ATP5ME/NDUFB4/UQCC3/NDUFS8/DLG1/ATP5MF/PKM/EIF6/NDUFV1/ATP5F1B/UCP2/AK2/ATP5PF/ITPA/NDUFS6/NDUFS5/TECR/ATP5F1C/ATP5PO/ATP5MC1/APP/PFKP/ATP5MG/ATP5MC3/GUK1/NDUFB5/GAPDH/DGAT1/NDUFAB1/NDUFA13/GPI/NDUFA3/NDUFA10/STOML2/NDUFB10/NDUFC2/NDUFA2/NDUFB2/ATP5PB/NME1/PFKL/PDHA1/NDUFS3/NDUFB1/NUPR1	48
BP	GO:0031647	regulation of protein stability	39/732	322/18614	4.43893e-10	4.45964e-08	4.05474e-08	HSP90AB1/GIPC1/SOX4/TSPAN1/HSPD1/CLU/SOX17/CCT3/HSP90AA1/CCT5/DDRGK1/PFDN6/FLOT1/PRKDC/CRYAB/PDCD10/STUB1/PHB2/ISOC2/DERL1/RUVBL2/CTNND1/GTPBP4/GAPDH/PFDN4/CDC37/DVL3/CCT7/RAD23A/CCT6A/CMTM6/PTGES3/BAG6/TRIM44/PFDN2/RUVBL1/TCP1/CCT8/B4GALT5	39
BP	GO:0009165	nucleotide biosynthetic process	37/732	295/18614	4.66056e-10	4.58052e-08	4.16464e-08	NDUFB9/NDUFB7/ATP5ME/NDUFB4/NAPRT/UQCC3/NDUFS8/QPRT/ATP5MF/NDUFV1/ATP5F1B/AK2/ATP5PF/NDUFS6/NDUFS5/TECR/ATP5F1C/ATP5PO/ATP5MC1/ATP5MG/ATP5MC3/GUK1/NDUFB5/NDUFAB1/NDUFA13/NDUFA3/NDUFA10/STOML2/NDUFB10/NDUFC2/NDUFA2/NDUFB2/ATP5PB/NME1/PDHA1/NDUFS3/NDUFB1	37
BP	GO:1901293	nucleoside phosphate biosynthetic process	37/732	297/18614	5.64721e-10	5.43213e-08	4.93893e-08	NDUFB9/NDUFB7/ATP5ME/NDUFB4/NAPRT/UQCC3/NDUFS8/QPRT/ATP5MF/NDUFV1/ATP5F1B/AK2/ATP5PF/NDUFS6/NDUFS5/TECR/ATP5F1C/ATP5PO/ATP5MC1/ATP5MG/ATP5MC3/GUK1/NDUFB5/NDUFAB1/NDUFA13/NDUFA3/NDUFA10/STOML2/NDUFB10/NDUFC2/NDUFA2/NDUFB2/ATP5PB/NME1/PDHA1/NDUFS3/NDUFB1	37
BP	GO:0019693	ribose phosphate metabolic process	49/732	473/18614	6.41431e-10	6.04148e-08	5.49296e-08	NDUFB9/ATP5IF1/NDUFB7/ATP5ME/NDUFB4/UQCC3/NDUFS8/DLG1/ATP5MF/PKM/EIF6/NDUFV1/ATP5F1B/UCP2/AK2/ATP5PF/ITPA/NDUFS6/NDUFS5/TECR/ATP5F1C/ATP5PO/ATP5MC1/APP/TKT/PFKP/ATP5MG/ATP5MC3/GUK1/NDUFB5/GAPDH/DGAT1/NDUFAB1/NDUFA13/GPI/NDUFA3/NDUFA10/STOML2/NDUFB10/NDUFC2/NDUFA2/NDUFB2/ATP5PB/NME1/PFKL/PDHA1/NDUFS3/NDUFB1/NUPR1	49
BP	GO:1904874	positive regulation of telomerase RNA localization to Cajal body	9/732	15/18614	8.67267e-10	8.00187e-08	7.27536e-08	NHP2/CCT3/CCT5/RUVBL2/CCT7/CCT6A/RUVBL1/TCP1/CCT8	9
BP	GO:0009259	ribonucleotide metabolic process	48/732	464/18614	1.01031e-09	9.13525e-08	8.30584e-08	NDUFB9/ATP5IF1/NDUFB7/ATP5ME/NDUFB4/UQCC3/NDUFS8/DLG1/ATP5MF/PKM/EIF6/NDUFV1/ATP5F1B/UCP2/AK2/ATP5PF/ITPA/NDUFS6/NDUFS5/TECR/ATP5F1C/ATP5PO/ATP5MC1/APP/PFKP/ATP5MG/ATP5MC3/GUK1/NDUFB5/GAPDH/DGAT1/NDUFAB1/NDUFA13/GPI/NDUFA3/NDUFA10/STOML2/NDUFB10/NDUFC2/NDUFA2/NDUFB2/ATP5PB/NME1/PFKL/PDHA1/NDUFS3/NDUFB1/NUPR1	48
BP	GO:0050821	protein stabilization	30/732	213/18614	1.33071e-09	1.17964e-07	1.07254e-07	HSP90AB1/SOX4/TSPAN1/HSPD1/CLU/SOX17/CCT3/HSP90AA1/CCT5/PFDN6/FLOT1/CRYAB/PDCD10/PHB2/RUVBL2/CTNND1/GTPBP4/GAPDH/PFDN4/CDC37/DVL3/CCT7/CCT6A/PTGES3/BAG6/TRIM44/PFDN2/RUVBL1/TCP1/CCT8	30
BP	GO:1902600	proton transmembrane transport	24/732	143/18614	1.72613e-09	1.50073e-07	1.36448e-07	ACTN4/CYC1/ATP5ME/COX6B1/COX5B/ATP5MF/ATP5F1B/UQCRH/UCP2/ATP5PF/COX17/ATP5F1C/ATP5PO/COX7A2L/ATP5MC1/PHB2/COX5A/ATP5MG/ATP5MC3/COX7B/UQCRFS1/ATP6V0B/ATP5PB/SLC25A5	24
BP	GO:0045727	positive regulation of translation	23/732	141/18614	6.62893e-09	5.6546e-07	5.14121e-07	PABPC1/SOX4/KRT17/EIF4G1/SERP1/PKM/EIF6/FXR1/ERBB2/EIF3E/NPM1/PRKDC/YBX3/DHX36/LARP1/FMR1/HNRNPU/PLXNB2/SYNCRIP/METTL5/LARP4B/UQCC2/CNBP	23
BP	GO:1904872	regulation of telomerase RNA localization to Cajal body	9/732	18/18614	7.57334e-09	6.23697e-07	5.6707e-07	NHP2/CCT3/CCT5/RUVBL2/CCT7/CCT6A/RUVBL1/TCP1/CCT8	9
BP	GO:0061077	chaperone-mediated protein folding	16/732	69/18614	7.58755e-09	6.23697e-07	5.6707e-07	HSPB1/FKBP4/CLU/HSPE1/CCT3/CCT5/CSNK2A1/DNAJB1/PDCD5/HSPA9/CCT7/CCT6A/PTGES3/FKBP2/TCP1/CCT8	16
BP	GO:0090670	RNA localization to Cajal body	9/732	19/18614	1.38876e-08	1.06416e-06	9.67545e-07	NHP2/CCT3/CCT5/RUVBL2/CCT7/CCT6A/RUVBL1/TCP1/CCT8	9
BP	GO:0090671	telomerase RNA localization to Cajal body	9/732	19/18614	1.38876e-08	1.06416e-06	9.67545e-07	NHP2/CCT3/CCT5/RUVBL2/CCT7/CCT6A/RUVBL1/TCP1/CCT8	9
BP	GO:0090672	telomerase RNA localization	9/732	19/18614	1.38876e-08	1.06416e-06	9.67545e-07	NHP2/CCT3/CCT5/RUVBL2/CCT7/CCT6A/RUVBL1/TCP1/CCT8	9
BP	GO:0090685	RNA localization to nucleus	9/732	19/18614	1.38876e-08	1.06416e-06	9.67545e-07	NHP2/CCT3/CCT5/RUVBL2/CCT7/CCT6A/RUVBL1/TCP1/CCT8	9
BP	GO:0034250	positive regulation of amide metabolic process	24/732	169/18614	5.0432e-08	3.80005e-06	3.45503e-06	PABPC1/SOX4/KRT17/CLU/EIF4G1/SERP1/PKM/EIF6/FXR1/ERBB2/EIF3E/NPM1/PRKDC/YBX3/DHX36/LARP1/FMR1/HNRNPU/PLXNB2/SYNCRIP/METTL5/LARP4B/UQCC2/CNBP	24
BP	GO:0006413	translational initiation	20/732	123/18614	6.74241e-08	4.99712e-06	4.54342e-06	EIF4A2/HSPB1/NCBP2/EIF4G1/RPL13A/EIF6/EIF2S2/EIF3E/NPM1/EIF5B/EIF3H/LARP1/EIF3K/FMR1/AGO2/PPP1CA/RPS5/EIF3I/EIF4H/EIF4EBP1	20
BP	GO:0006446	regulation of translational initiation	16/732	82/18614	1.02733e-07	7.49122e-06	6.81107e-06	EIF4A2/HSPB1/NCBP2/EIF4G1/RPL13A/EIF3E/NPM1/EIF5B/EIF3H/LARP1/EIF3K/FMR1/AGO2/PPP1CA/EIF4H/EIF4EBP1	16
BP	GO:0000245	spliceosomal complex assembly	17/732	94/18614	1.32296e-07	9.49383e-06	8.63186e-06	PUF60/LUC7L3/KHDC4/SNRPB/SRSF10/SNRPC/PRPF6/SNRNP200/SNRPD3/CELF1/SNRPG/SNRPE/SNRPD1/DDX46/SRPK1/SF3B6/SNRPD2	17
BP	GO:0006123	mitochondrial electron transport, cytochrome c to oxygen	9/732	25/18614	2.4828e-07	1.75387e-05	1.59463e-05	COX6C/COX6B1/COX5B/CYCS/COX6A1/COX7A2L/COX5A/COX7B/COX7A2	9
BP	GO:0006122	mitochondrial electron transport, ubiquinol to cytochrome c	7/732	14/18614	3.81025e-07	2.65018e-05	2.40956e-05	CYC1/UQCC3/UQCRB/UQCRH/UQCRQ/CYCS/UQCRFS1	7
BP	GO:1904851	positive regulation of establishment of protein localization to telomere	6/732	10/18614	6.64735e-07	4.55344e-05	4.14002e-05	CCT3/CCT5/CCT7/CCT6A/TCP1/CCT8	6
BP	GO:2000767	positive regulation of cytoplasmic translation	7/732	15/18614	6.90154e-07	4.657e-05	4.23418e-05	PABPC1/PKM/YBX3/DHX36/HNRNPU/SYNCRIP/CNBP	7
BP	GO:0043161	proteasome-mediated ubiquitin-dependent protein catabolic process	40/732	439/18614	7.5774e-07	5.03786e-05	4.58046e-05	TBL1XR1/UBE2H/HSP90AB1/GIPC1/PRAME/CLU/RBCK1/SHARPIN/PHF20L1/PSMB5/DDRGK1/BCAP31/EIF3H/PSMD4/PSMB4/ANAPC11/PSMD2/RACK1/STUB1/TRAF4/CD2AP/DERL1/DDIT3/UBE2G2/SPSB3/XPO1/UBE2S/RAD23A/PSMC4/PSMB2/AUP1/DDA1/CANX/BAG6/PSMA3/ELOB/UBXN1/PSMD8/NPLOC4/ADRM1	40
BP	GO:1903311	regulation of mRNA metabolic process	33/732	329/18614	8.65364e-07	5.63756e-05	5.12571e-05	IGF2BP2/PABPC1/PUF60/NCBP2/HSF1/FXR1/AHCYL1/NPM1/PABPC4/SERBP1/YBX3/HNRNPAB/SAMD4B/DHX36/PUM1/TRA2B/SRSF10/SNRNP70/RBM38/LARP1/FMR1/HNRNPU/CELF1/AGO2/PRDX6/FASTK/CARHSP1/SYNCRIP/SRPK1/RNPS1/SRSF7/LARP4B/RBM42	33
BP	GO:0052547	regulation of peptidase activity	39/732	425/18614	8.7288e-07	5.63756e-05	5.12571e-05	CLDN3/SPINT2/WFDC2/CLDN4/SPINT1/MTCH1/SPOCK2/DHCR24/PERP/HSPD1/HSF1/SFN/HSPE1/PRELID1/POR/VEGFA/FAM162A/DDRGK1/CSTB/CSNK2A1/BCAP31/PDCD6/PRDX5/CYCS/CRYAB/RACK1/PDCD5/APP/GAPDH/TFPI2/NDUFA13/GPI/GAS6/MGMT/LAMTOR5/BEX3/PSMA3/UBXN1/APH1A	39
BP	GO:2000765	regulation of cytoplasmic translation	9/732	29/18614	1.05646e-06	6.72715e-05	6.11637e-05	PABPC1/RPL13A/PKM/YBX3/DHX36/FMR1/HNRNPU/SYNCRIP/CNBP	9
BP	GO:1900182	positive regulation of protein localization to nucleus	15/732	86/18614	1.16797e-06	7.3339e-05	6.66804e-05	JUP/TRIM28/CDH1/CCT3/HSP90AA1/CCT5/TFRC/CD2AP/UBR5/CCT7/CCT6A/LAMTOR5/MAVS/TCP1/CCT8	15
BP	GO:0070203	regulation of establishment of protein localization to telomere	6/732	11/18614	1.41364e-06	8.52145e-05	7.74777e-05	CCT3/CCT5/CCT7/CCT6A/TCP1/CCT8	6
BP	GO:1904869	regulation of protein localization to Cajal body	6/732	11/18614	1.41364e-06	8.52145e-05	7.74777e-05	CCT3/CCT5/CCT7/CCT6A/TCP1/CCT8	6
BP	GO:1904871	positive regulation of protein localization to Cajal body	6/732	11/18614	1.41364e-06	8.52145e-05	7.74777e-05	CCT3/CCT5/CCT7/CCT6A/TCP1/CCT8	6
BP	GO:1990830	cellular response to leukemia inhibitory factor	16/732	102/18614	2.24453e-06	0.00013352	0.000121397	EIF4A2/SPOCK2/SOX17/CTBP2/KLF5/PDCD10/TFRC/RPS16/PFKP/HNRNPU/RNMT/MRPL15/MAT2A/SLC25A5/SRSF7/EEF1E1	16
BP	GO:1903241	U2-type prespliceosome assembly	8/732	24/18614	2.31254e-06	0.000135779	0.000123451	SNRPB/SNRPD3/SNRPG/SNRPE/SNRPD1/DDX46/SF3B6/SNRPD2	8
BP	GO:1990823	response to leukemia inhibitory factor	16/732	103/18614	2.5619e-06	0.000148492	0.00013501	EIF4A2/SPOCK2/SOX17/CTBP2/KLF5/PDCD10/TFRC/RPS16/PFKP/HNRNPU/RNMT/MRPL15/MAT2A/SLC25A5/SRSF7/EEF1E1	16
BP	GO:0070202	regulation of establishment of protein localization to chromosome	6/732	12/18614	2.73306e-06	0.000150685	0.000137004	CCT3/CCT5/CCT7/CCT6A/TCP1/CCT8	6
BP	GO:1903405	protein localization to nuclear body	6/732	12/18614	2.73306e-06	0.000150685	0.000137004	CCT3/CCT5/CCT7/CCT6A/TCP1/CCT8	6
BP	GO:1904816	positive regulation of protein localization to chromosome, telomeric region	6/732	12/18614	2.73306e-06	0.000150685	0.000137004	CCT3/CCT5/CCT7/CCT6A/TCP1/CCT8	6
BP	GO:1904867	protein localization to Cajal body	6/732	12/18614	2.73306e-06	0.000150685	0.000137004	CCT3/CCT5/CCT7/CCT6A/TCP1/CCT8	6
BP	GO:0043281	regulation of cysteine-type endopeptidase activity involved in apoptotic process	23/732	204/18614	5.78248e-06	0.000314971	0.000286374	MTCH1/DHCR24/HSPD1/HSF1/SFN/HSPE1/POR/VEGFA/FAM162A/CSNK2A1/BCAP31/PDCD6/PRDX5/CYCS/CRYAB/RACK1/PDCD5/NDUFA13/GPI/GAS6/MGMT/LAMTOR5/BEX3	23
BP	GO:2001252	positive regulation of chromosome organization	16/732	111/18614	6.94703e-06	0.000372142	0.000338354	RAD21/SMC4/TRIM28/CCT3/CCT5/DHX36/SSBP1/YY1/NUMA1/RUVBL2/CCT7/CCT6A/PNKP/RUVBL1/TCP1/CCT8	16
BP	GO:0036260	RNA capping	7/732	20/18614	6.99669e-06	0.000372142	0.000338354	SNRPB/SNRPD3/RNMT/SNRPG/SNRPE/SNRPD1/SNRPD2	7
BP	GO:1904814	regulation of protein localization to chromosome, telomeric region	6/732	14/18614	8.30086e-06	0.000431359	0.000392194	CCT3/CCT5/CCT7/CCT6A/TCP1/CCT8	6
BP	GO:1990173	protein localization to nucleoplasm	6/732	14/18614	8.30086e-06	0.000431359	0.000392194	CCT3/CCT5/CCT7/CCT6A/TCP1/CCT8	6
BP	GO:0050684	regulation of mRNA processing	18/732	139/18614	8.83101e-06	0.000453693	0.000412501	PUF60/NCBP2/HSF1/FXR1/AHCYL1/DHX36/TRA2B/SRSF10/SNRNP70/RBM38/FMR1/HNRNPU/CELF1/PRDX6/SRPK1/RNPS1/SRSF7/RBM42	18
BP	GO:0006401	RNA catabolic process	30/732	319/18614	9.83636e-06	0.000499665	0.000454299	IGF2BP2/KCNQ1OT1/PABPC1/NCBP2/FXR1/EIF3E/NPM1/PABPC4/SERBP1/YBX3/LRPPRC/HNRNPAB/TRIR/SAMD4B/LSM2/DHX36/PUM1/EXOSC4/RBM38/LARP1/SLIRP/FMR1/HNRNPU/CELF1/AGO2/FASTK/CARHSP1/SYNCRIP/RNPS1/LARP4B	30
BP	GO:0072594	establishment of protein localization to organelle	38/732	453/18614	1.00071e-05	0.00050269	0.00045705	JUP/SQSTM1/VPS28/ATP5IF1/TRIM28/HSPD1/CDH1/CLU/TOMM20/ROMO1/CCT3/HSP90AA1/CCT5/BCAP31/NPEPPS/PHB2/PDCD5/DNAJC19/UBR5/RUVBL2/DDIT3/KPNA4/HGS/CSE1L/NDUFA13/SEC62/DNAJA1/CCT7/UBL5/SRP9/CCT6A/KPNB1/MAVS/BAG6/TCP1/CCT8/SEC61A1/KPNA2	38
BP	GO:0002183	cytoplasmic translational initiation	9/732	38/18614	1.25151e-05	0.000621768	0.000565316	EIF4A2/NCBP2/EIF4G1/RPL13A/EIF2S2/EIF3E/EIF3H/EIF3K/EIF3I	9
BP	GO:0007004	telomere maintenance via telomerase	12/732	69/18614	1.40525e-05	0.000690556	0.000627858	HSP90AB1/NHP2/CCT3/HSP90AA1/CCT5/HNRNPU/CCT7/CCT6A/PTGES3/PNKP/TCP1/CCT8	12
BP	GO:0010833	telomere maintenance via telomere lengthening	13/732	81/18614	1.53802e-05	0.000747675	0.000679791	HSP90AB1/NHP2/CCT3/HSP90AA1/CCT5/DHX36/HNRNPU/CCT7/CCT6A/PTGES3/PNKP/TCP1/CCT8	13
BP	GO:2000116	regulation of cysteine-type endopeptidase activity	24/732	234/18614	1.83275e-05	0.000881475	0.000801444	MTCH1/DHCR24/PERP/HSPD1/HSF1/SFN/HSPE1/POR/VEGFA/FAM162A/CSNK2A1/BCAP31/PDCD6/PRDX5/CYCS/CRYAB/RACK1/PDCD5/NDUFA13/GPI/GAS6/MGMT/LAMTOR5/BEX3	24
BP	GO:0051131	chaperone-mediated protein complex assembly	7/732	23/18614	1.9956e-05	0.000949697	0.000863471	HSP90AB1/HSPD1/CLU/HSP90AA1/PFDN6/STUB1/PTGES3	7
BP	GO:1903829	positive regulation of protein localization	38/732	468/18614	2.07988e-05	0.000979495	0.000890564	JUP/KCNQ1OT1/SQSTM1/PRKCI/HSP90AB1/SOX4/VPS28/TRIM28/CDH1/SFN/DLG1/SERP1/ERBB2/CCT3/HSP90AA1/CCT5/DDRGK1/BCAP31/ERGIC3/PDCD10/NPEPPS/AKT2/TFRC/RACK1/PDCD5/LGALS3/CD2AP/UBR5/NUMA1/ITGA3/GAS6/CCT7/UBL5/CCT6A/LAMTOR5/MAVS/TCP1/CCT8	38
BP	GO:0006402	mRNA catabolic process	26/732	268/18614	2.22208e-05	0.00103567	0.000941639	IGF2BP2/PABPC1/NCBP2/FXR1/EIF3E/NPM1/PABPC4/SERBP1/YBX3/HNRNPAB/SAMD4B/LSM2/DHX36/PUM1/EXOSC4/RBM38/LARP1/FMR1/HNRNPU/CELF1/AGO2/FASTK/CARHSP1/SYNCRIP/RNPS1/LARP4B	26
BP	GO:1903312	negative regulation of mRNA metabolic process	14/732	96/18614	2.25339e-05	0.00103955	0.000945165	IGF2BP2/PABPC1/YBX3/HNRNPAB/SRSF10/RBM38/LARP1/FMR1/HNRNPU/SYNCRIP/RNPS1/SRSF7/LARP4B/RBM42	14
BP	GO:0035966	response to topologically incorrect protein	19/732	164/18614	2.51468e-05	0.00114837	0.00104411	CCND1/HSPB1/HSP90AB1/HSPD1/CLU/HSF1/SERP1/HSPE1/HSP90AA1/DDRGK1/RACK1/STUB1/DNAJB1/HSPA9/DERL1/DDIT3/DNAJA1/AUP1/BAG6	19
BP	GO:1902369	negative regulation of RNA catabolic process	13/732	85/18614	2.61999e-05	0.0011845	0.00107695	IGF2BP2/PABPC1/YBX3/LRPPRC/HNRNPAB/DHX36/RBM38/LARP1/SLIRP/FMR1/HNRNPU/SYNCRIP/LARP4B	13
BP	GO:0000387	spliceosomal snRNP assembly	10/732	52/18614	2.9431e-05	0.0013174	0.00119779	LSM2/SNRPB/SRSF10/SNRPC/PRPF6/SNRPD3/SNRPG/SNRPE/SNRPD1/SNRPD2	10
BP	GO:0070200	establishment of protein localization to telomere	6/732	17/18614	3.0911e-05	0.00135678	0.0012336	CCT3/CCT5/CCT7/CCT6A/TCP1/CCT8	6
BP	GO:1905906	regulation of amyloid fibril formation	6/732	17/18614	3.0911e-05	0.00135678	0.0012336	CLU/PFDN6/CRYAB/APP/PFDN4/PFDN2	6
BP	GO:0006278	RNA-templated DNA biosynthetic process	12/732	75/18614	3.35691e-05	0.00144778	0.00131634	HSP90AB1/NHP2/CCT3/HSP90AA1/CCT5/HNRNPU/CCT7/CCT6A/PTGES3/PNKP/TCP1/CCT8	12
BP	GO:0043484	regulation of RNA splicing	20/732	182/18614	3.36247e-05	0.00144778	0.00131634	ESRP1/PUF60/FXR1/CCNL1/ENY2/CCNL2/TRA2B/SRSF10/SNRNP70/RBM38/FMR1/HNRNPU/CELF1/PRDX6/FASTK/SRPK1/RNPS1/SRSF7/RBM42/HNRNPH1	20
BP	GO:0021762	substantia nigra development	9/732	44/18614	4.40653e-05	0.00187943	0.00170879	CKB/S100A1/COX6B1/ATP5PF/CCDC14/DYNLL1/ZNF148/ATP5PB/NDUFS3	9
BP	GO:0045862	positive regulation of proteolysis	31/732	365/18614	5.13687e-05	0.00217015	0.00197312	CLDN3/CLDN4/MTCH1/ATP5IF1/PERP/AURKAIP1/HSPD1/CLU/HSF1/HSPE1/PRELID1/PTK2/FAM162A/DDRGK1/BCAP31/PDCD6/CYCS/MAGEF1/RACK1/STUB1/PDCD5/FMR1/NDUFA13/RAD23A/PSMC4/BEX3/DDA1/BAG6/ELOB/APH1A/NUPR1	31
BP	GO:0042254	ribosome biogenesis	27/732	298/18614	5.18417e-05	0.00217015	0.00197312	NHP2/EIF6/RPS21/DCAF13/NPM1/RPL35A/PRKDC/MRPL20/RPLP0/PA2G4/RPSA/RPS16/EXOSC4/FBL/NOP56/GTPBP4/BUD23/XPO1/RPL7L1/RPS14/NOC2L/RPL7/RPS5/DDX27/METTL5/BRIX1/DDX18	27
BP	GO:0031330	negative regulation of cellular catabolic process	24/732	251/18614	5.73315e-05	0.00237794	0.00216204	IGF2BP2/HSP90AB1/PABPC1/GIPC1/EIF4G1/PHF20L1/DDRGK1/CSNK2A1/EIF3H/YBX3/LRPPRC/HNRNPAB/DHX36/SNRNP70/RBM38/LARP1/SLIRP/FMR1/HNRNPU/BAG6/SYNCRIP/UBXN1/LARP4B/NUPR1	24
BP	GO:0045947	negative regulation of translational initiation	6/732	19/18614	6.33451e-05	0.00260348	0.00236711	RPL13A/EIF3E/LARP1/FMR1/AGO2/EIF4EBP1	6
BP	GO:0052548	regulation of endopeptidase activity	29/732	336/18614	6.68209e-05	0.0027216	0.0024745	MTCH1/SPOCK2/DHCR24/PERP/HSPD1/HSF1/SFN/HSPE1/PRELID1/POR/VEGFA/FAM162A/CSNK2A1/BCAP31/PDCD6/PRDX5/CYCS/CRYAB/RACK1/PDCD5/GAPDH/NDUFA13/GPI/GAS6/MGMT/LAMTOR5/BEX3/PSMA3/APH1A	29
BP	GO:0042273	ribosomal large subunit biogenesis	11/732	69/18614	7.34298e-05	0.00296407	0.00269496	EIF6/NPM1/RPL35A/MRPL20/RPLP0/GTPBP4/RPL7L1/NOC2L/RPL7/BRIX1/DDX18	11
BP	GO:1900180	regulation of protein localization to nucleus	16/732	134/18614	7.48721e-05	0.00299555	0.00272357	JUP/TRIM28/CDH1/CCT3/HSP90AA1/CCT5/TFRC/CD2AP/UBR5/CCT7/CCT6A/LAMTOR5/MAVS/CTNNA1/TCP1/CCT8	16
BP	GO:1904358	positive regulation of telomere maintenance via telomere lengthening	8/732	37/18614	7.71569e-05	0.00305988	0.00278207	CCT3/CCT5/DHX36/CCT7/CCT6A/PNKP/TCP1/CCT8	8
BP	GO:0070199	establishment of protein localization to chromosome	7/732	28/18614	8.11749e-05	0.00319123	0.00290149	CCT3/CCT5/RUVBL2/CCT7/CCT6A/TCP1/CCT8	7
BP	GO:0032206	positive regulation of telomere maintenance	11/732	70/18614	8.40697e-05	0.00327654	0.00297906	CCT3/CCT5/DHX36/YY1/RUVBL2/CCT7/CCT6A/PNKP/RUVBL1/TCP1/CCT8	11
BP	GO:0048024	regulation of mRNA splicing, via spliceosome	14/732	108/18614	8.52313e-05	0.00329342	0.0029944	PUF60/FXR1/TRA2B/SRSF10/SNRNP70/RBM38/FMR1/HNRNPU/CELF1/PRDX6/SRPK1/RNPS1/SRSF7/RBM42	14
BP	GO:0043488	regulation of mRNA stability	20/732	195/18614	8.93419e-05	0.003423	0.00311222	IGF2BP2/PABPC1/FXR1/NPM1/PABPC4/SERBP1/YBX3/SAMD4B/DHX36/PUM1/RBM38/LARP1/FMR1/HNRNPU/CELF1/AGO2/FASTK/CARHSP1/SYNCRIP/LARP4B	20
BP	GO:1904951	positive regulation of establishment of protein localization	28/732	325/18614	9.15461e-05	0.00345672	0.00314287	JUP/KCNQ1OT1/SOX4/VPS28/TRIM28/CDH1/SFN/SERP1/ERBB2/CCT3/HSP90AA1/CCT5/BCAP31/ERGIC3/PDCD10/NPEPPS/AKT2/RACK1/PDCD5/CD2AP/UBR5/GAS6/CCT7/UBL5/CCT6A/MAVS/TCP1/CCT8	28
BP	GO:1905907	negative regulation of amyloid fibril formation	5/732	13/18614	9.1751e-05	0.00345672	0.00314287	CLU/PFDN6/CRYAB/PFDN4/PFDN2	5
BP	GO:0061013	regulation of mRNA catabolic process	21/732	212/18614	9.92478e-05	0.00370808	0.00337142	IGF2BP2/PABPC1/FXR1/NPM1/PABPC4/SERBP1/YBX3/HNRNPAB/SAMD4B/DHX36/PUM1/RBM38/LARP1/FMR1/HNRNPU/CELF1/AGO2/FASTK/CARHSP1/SYNCRIP/LARP4B	21
BP	GO:0042176	regulation of protein catabolic process	30/732	361/18614	0.000100063	0.00370808	0.00337142	LAPTM4B/HSP90AB1/GIPC1/VPS28/CDH1/CLU/SOX17/HSP90AA1/PHF20L1/DDRGK1/CSNK2A1/BCAP31/EIF3H/PSMD2/RACK1/SNRNP70/STUB1/FMR1/HGS/NDUFA13/XPO1/RAD23A/PSMC4/AZIN1/DDA1/BAG6/VGLL4/ELOB/UBXN1/NUPR1	30
BP	GO:0000380	alternative mRNA splicing, via spliceosome	11/732	72/18614	0.000109347	0.00401916	0.00365425	PUF60/NCBP2/FXR1/RBM17/TRA2B/RBM38/FMR1/HNRNPU/CELF1/RSRC1/RNPS1	11
BP	GO:0045216	cell-cell junction organization	21/732	214/18614	0.000113432	0.00413568	0.00376019	CLDN3/CLDN4/CLDN7/JUP/LSR/CD9/PRKCI/AFDN/DSP/PERP/CDH1/PATJ/DLG1/VEGFA/F11R/HDAC7/CTNND1/PKN2/PARD6B/CTNNA1/VCL	21
BP	GO:1903050	regulation of proteolysis involved in protein catabolic process	22/732	230/18614	0.000114604	0.00414501	0.00376868	HSP90AB1/GIPC1/ATP5IF1/CLU/PHF20L1/PTK2/DDRGK1/CSNK2A1/BCAP31/EIF3H/MAGEF1/RACK1/STUB1/FMR1/XPO1/RAD23A/PSMC4/DDA1/BAG6/ELOB/UBXN1/NUPR1	22
BP	GO:2000573	positive regulation of DNA biosynthetic process	11/732	74/18614	0.000140833	0.00505114	0.00459253	HSP90AB1/CCT3/HSP90AA1/CCT5/CCT7/CCT6A/PTGES3/PNKP/USP1/TCP1/CCT8	11
BP	GO:0000723	telomere maintenance	17/732	156/18614	0.000141892	0.00505114	0.00459253	HSP90AB1/NHP2/CCT3/HSP90AA1/CCT5/PRKDC/DHX36/YY1/RUVBL2/HNRNPU/CCT7/CCT6A/PTGES3/PNKP/RUVBL1/TCP1/CCT8	17
BP	GO:0006986	response to unfolded protein	16/732	142/18614	0.000149491	0.00528007	0.00480068	CCND1/HSPB1/HSP90AB1/HSPD1/HSF1/SERP1/HSPE1/HSP90AA1/DDRGK1/RACK1/STUB1/DNAJB1/HSPA9/DERL1/DDIT3/DNAJA1	16
BP	GO:0007043	cell-cell junction assembly	17/732	157/18614	0.000153428	0.00537626	0.00488814	CLDN3/CLDN4/CLDN7/JUP/LSR/CD9/AFDN/CDH1/PATJ/DLG1/F11R/HDAC7/CTNND1/PKN2/PARD6B/CTNNA1/VCL	17
BP	GO:0097193	intrinsic apoptotic signaling pathway	26/732	301/18614	0.000154593	0.00537626	0.00488814	MUC1/CD24/HSPB1/PERP/CLU/SFN/BCAP31/BCL2L1/PRKDC/YBX3/CYCS/PDCD10/RACK1/SOD1/VDAC2/SKIL/DDIT3/NDUFA13/DNAJA1/NOC2L/BAG6/STK24/CRIP1/STK25/NDUFS3/NUPR1	26
BP	GO:2000058	regulation of ubiquitin-dependent protein catabolic process	18/732	173/18614	0.000165138	0.00569915	0.00518171	HSP90AB1/GIPC1/CLU/PHF20L1/PTK2/DDRGK1/CSNK2A1/BCAP31/EIF3H/MAGEF1/RACK1/STUB1/XPO1/RAD23A/DDA1/BAG6/ELOB/UBXN1	18
BP	GO:0034329	cell junction assembly	34/732	444/18614	0.000174039	0.00596084	0.00541964	CLDN3/CLDN4/CLDN7/JUP/LSR/CD9/VMP1/SPOCK2/AFDN/SDC4/CDH1/FARP1/PATJ/EIF4G1/DLG1/AGRN/CTTN/ITGB4/PTK2/VEGFA/FLOT1/F11R/PLXNB1/APP/HDAC7/CTNND1/PKN2/PARD6B/ACTN1/PLXNB2/CTNNA1/VCL/CHD4/RCC2	34
BP	GO:0034504	protein localization to nucleus	26/732	304/18614	0.000181107	0.00615626	0.00559732	JUP/CHCHD10/SQSTM1/HDGF/TRIM28/CDH1/CCT3/HSP90AA1/CCT5/TFRC/PHB2/CD2AP/UBR5/KPNA4/HNRNPU/CSE1L/XPO1/CCT7/CCT6A/LAMTOR5/KPNB1/MAVS/CTNNA1/TCP1/CCT8/KPNA2	26
BP	GO:0098760	response to interleukin-7	5/732	15/18614	0.000200481	0.00670777	0.00609876	HDGF/GIPC1/HSPD1/ATP5F1B/STIP1	5
BP	GO:0098761	cellular response to interleukin-7	5/732	15/18614	0.000200481	0.00670777	0.00609876	HDGF/GIPC1/HSPD1/ATP5F1B/STIP1	5
BP	GO:0043487	regulation of RNA stability	20/732	207/18614	0.000201782	0.00670777	0.00609876	IGF2BP2/PABPC1/FXR1/NPM1/PABPC4/SERBP1/YBX3/SAMD4B/DHX36/PUM1/RBM38/LARP1/FMR1/HNRNPU/CELF1/AGO2/FASTK/CARHSP1/SYNCRIP/LARP4B	20
BP	GO:0048857	neural nucleus development	10/732	65/18614	0.000210207	0.00693683	0.00630702	CKB/S100A1/COX6B1/NFIB/ATP5PF/CCDC14/DYNLL1/ZNF148/ATP5PB/NDUFS3	10
BP	GO:2001233	regulation of apoptotic signaling pathway	30/732	381/18614	0.000256927	0.00841716	0.00765295	MUC1/GSTP1/HSPB1/CLU/RBCK1/PRELID1/CTTN/PHIP/CSNK2A1/BCAP31/BCL2L1/YBX3/LTBR/RACK1/SOD1/VDAC2/SKIL/LGALS3/DDIT3/TPD52L1/NDUFA13/PPP1CA/DNAJA1/NOC2L/PPP2R1A/CTNNA1/SLC25A5/EEF1E1/NDUFS3/NUPR1	30
BP	GO:0001732	formation of cytoplasmic translation initiation complex	5/732	16/18614	0.000282205	0.00917876	0.0083454	EIF2S2/EIF3E/EIF3H/EIF3K/EIF3I	5
BP	GO:0032212	positive regulation of telomere maintenance via telomerase	7/732	34/18614	0.000300342	0.00969889	0.00881831	CCT3/CCT5/CCT7/CCT6A/PNKP/TCP1/CCT8	7
BP	GO:1903052	positive regulation of proteolysis involved in protein catabolic process	15/732	137/18614	0.000326257	0.010461	0.00951126	ATP5IF1/CLU/PTK2/DDRGK1/BCAP31/MAGEF1/RACK1/STUB1/FMR1/RAD23A/PSMC4/DDA1/BAG6/ELOB/NUPR1	15
BP	GO:0007566	embryo implantation	9/732	57/18614	0.000354495	0.0112864	0.0102617	VMP1/DDR1/EMP2/FKBP4/TRIM28/ITGB4/VEGFA/SOD1/AGO2	9
BP	GO:0010952	positive regulation of peptidase activity	18/732	185/18614	0.000379002	0.0119823	0.0108944	CLDN3/CLDN4/MTCH1/PERP/HSPD1/HSF1/HSPE1/PRELID1/FAM162A/DDRGK1/BCAP31/PDCD6/CYCS/RACK1/PDCD5/NDUFA13/BEX3/APH1A	18
BP	GO:0051881	regulation of mitochondrial membrane potential	10/732	70/18614	0.000390499	0.01226	0.0111469	ATP5IF1/SLC25A36/PRELID1/HEBP2/UCP2/BCL2L1/AKT2/RACK1/SOD1/NDUFC2	10
BP	GO:0006364	rRNA processing	20/732	218/18614	0.000399106	0.0124439	0.011314	NHP2/EIF6/RPS21/DCAF13/RPL35A/PRKDC/PA2G4/RPS16/EXOSC4/FBL/NOP56/GTPBP4/BUD23/RPL7L1/RPS14/RPL7/DDX27/METTL5/BRIX1/DDX18	20
BP	GO:0090316	positive regulation of intracellular protein transport	16/732	155/18614	0.00040878	0.0126582	0.0115089	JUP/TRIM28/CDH1/SFN/ERBB2/HSP90AA1/BCAP31/ERGIC3/PDCD10/NPEPPS/AKT2/PDCD5/UBR5/GAS6/UBL5/MAVS	16
BP	GO:0008637	apoptotic mitochondrial changes	13/732	111/18614	0.00041798	0.012855	0.0116879	CHCHD10/ATP5IF1/HSPD1/CLU/SFN/PRELID1/FAM162A/JTB/BCL2L1/VDAC2/PDCD5/GGCT/SLC25A5	13
BP	GO:0007565	female pregnancy	18/732	187/18614	0.000431663	0.0131861	0.0119889	CLDN4/IGFBP2/VMP1/DDR1/SLC38A1/EMP2/FKBP4/TRIM28/CLIC5/SLC2A1/ITGB4/VEGFA/UCP2/SOD1/AGO2/ITGA3/ASH1L/EPN1	18
BP	GO:0032434	regulation of proteasomal ubiquitin-dependent protein catabolic process	15/732	141/18614	0.000445041	0.0135036	0.0122775	HSP90AB1/GIPC1/CLU/PHF20L1/DDRGK1/BCAP31/EIF3H/RACK1/STUB1/XPO1/RAD23A/DDA1/BAG6/ELOB/UBXN1	15
BP	GO:0009988	cell-cell recognition	10/732	72/18614	0.000491911	0.0148262	0.0134801	CD9/FOLR1/DLG1/CCT3/CCT5/VDAC2/LGALS3/CCT7/TCP1/CCT8	10
BP	GO:0042255	ribosome assembly	9/732	60/18614	0.000524543	0.0156017	0.0141852	EIF6/NPM1/PRKDC/MRPL20/RPLP0/RPSA/RPS14/RPS5/BRIX1	9
BP	GO:0046824	positive regulation of nucleocytoplasmic transport	9/732	60/18614	0.000524543	0.0156017	0.0141852	JUP/NCBP2/TRIM28/CDH1/SFN/HSP90AA1/UBR5/GAS6/MAVS	9
BP	GO:0016072	rRNA metabolic process	22/732	257/18614	0.000546421	0.0161462	0.0146802	NHP2/EIF6/RPS21/DCAF13/RPL35A/PRKDC/TRIR/PA2G4/SMARCA4/RPS16/EXOSC4/FBL/NOP56/GTPBP4/BUD23/RPL7L1/RPS14/RPL7/DDX27/METTL5/BRIX1/DDX18	22
BP	GO:1902373	negative regulation of mRNA catabolic process	10/732	73/18614	0.000550271	0.0161544	0.0146877	IGF2BP2/PABPC1/YBX3/HNRNPAB/RBM38/LARP1/FMR1/HNRNPU/SYNCRIP/LARP4B	10
BP	GO:0019079	viral genome replication	14/732	129/18614	0.000557926	0.0162734	0.0147959	PABPC1/TRIM28/CTBP2/BANF1/LARP1/FMR1/DEK/GAS6/RAD23A/PKN2/LAMTOR5/NUCKS1/MAVS/SRPK1	14
BP	GO:1904356	regulation of telomere maintenance via telomere lengthening	9/732	61/18614	0.00059422	0.0172209	0.0156574	CCT3/CCT5/DHX36/HNRNPU/CCT7/CCT6A/PNKP/TCP1/CCT8	9
BP	GO:0070585	protein localization to mitochondrion	14/732	130/18614	0.00060317	0.017369	0.015792	ATP5IF1/HSPD1/TOMM20/ROMO1/HSP90AA1/BCAP31/NPEPPS/PDCD5/DNAJC19/DDIT3/NDUFA13/DNAJA1/UBL5/MAVS	14
BP	GO:0032435	negative regulation of proteasomal ubiquitin-dependent protein catabolic process	7/732	38/18614	0.000614693	0.0175888	0.0159919	HSP90AB1/GIPC1/PHF20L1/DDRGK1/EIF3H/BAG6/UBXN1	7
BP	GO:0070934	CRD-mediated mRNA stabilization	4/732	11/18614	0.00062734	0.0177263	0.0161169	IGF2BP2/PABPC1/HNRNPU/SYNCRIP	4
BP	GO:0097250	mitochondrial respirasome assembly	4/732	11/18614	0.00062734	0.0177263	0.0161169	HIGD2A/COX7A2L/COX7A2/RAB5IF	4
BP	GO:0061136	regulation of proteasomal protein catabolic process	18/732	194/18614	0.000668927	0.0187339	0.017033	HSP90AB1/GIPC1/CLU/PHF20L1/DDRGK1/BCAP31/EIF3H/RACK1/STUB1/FMR1/XPO1/RAD23A/PSMC4/DDA1/BAG6/ELOB/UBXN1/NUPR1	18
BP	GO:0032481	positive regulation of type I interferon production	9/732	62/18614	0.000671288	0.0187339	0.017033	HSPD1/HSP90AA1/FLOT1/DHX36/IRF3/GAPDH/IRF1/G3BP1/MAVS	9
BP	GO:0017004	cytochrome complex assembly	7/732	39/18614	0.000724067	0.0200829	0.0182595	UQCC3/COX17/COX20/COA4/UQCRFS1/COA6/UQCC2	7
BP	GO:0016032	viral process	31/732	426/18614	0.000780715	0.0210651	0.0191525	HSP90AB1/PABPC1/VPS28/TRIM28/TMPRSS4/CTBP2/MGAT4B/SLC52A2/JUN/BCL2L1/BANF1/TFRC/SMARCA4/RPSA/PRMT1/F11R/LARP1/FMR1/DEK/CD46/GAS6/RAD23A/PKN2/LAMTOR5/NUCKS1/MAVS/CANX/SRPK1/SIVA1/DAG1/KPNA2	31
BP	GO:0035036	sperm-egg recognition	8/732	51/18614	0.000783656	0.0210651	0.0191525	CD9/FOLR1/CCT3/CCT5/VDAC2/CCT7/TCP1/CCT8	8
BP	GO:2000059	negative regulation of ubiquitin-dependent protein catabolic process	8/732	51/18614	0.000783656	0.0210651	0.0191525	HSP90AB1/GIPC1/PHF20L1/DDRGK1/CSNK2A1/EIF3H/BAG6/UBXN1	8
BP	GO:0032204	regulation of telomere maintenance	12/732	104/18614	0.000787436	0.0210651	0.0191525	CCT3/CCT5/DHX36/YY1/RUVBL2/HNRNPU/CCT7/CCT6A/PNKP/RUVBL1/TCP1/CCT8	12
BP	GO:0032479	regulation of type I interferon production	12/732	104/18614	0.000787436	0.0210651	0.0191525	HSPD1/HSP90AA1/FLOT1/BANF1/DHX36/IRF3/YY1/GAPDH/IRF1/G3BP1/MAVS/NPLOC4	12
BP	GO:0032606	type I interferon production	12/732	104/18614	0.000787436	0.0210651	0.0191525	HSPD1/HSP90AA1/FLOT1/BANF1/DHX36/IRF3/YY1/GAPDH/IRF1/G3BP1/MAVS/NPLOC4	12
BP	GO:0032388	positive regulation of intracellular transport	18/732	197/18614	0.000800718	0.0212944	0.019361	JUP/NCBP2/TRIM28/CDH1/SFN/ERBB2/HSP90AA1/BCAP31/ERGIC3/PDCD10/NPEPPS/AKT2/PDCD5/UBR5/NUMA1/GAS6/UBL5/MAVS	18
BP	GO:1901998	toxin transport	7/732	40/18614	0.000848281	0.022368	0.0203372	CCT3/CCT5/DNAJA1/CCT7/COPB2/TCP1/CCT8	7
BP	GO:0034655	nucleobase-containing compound catabolic process	32/732	447/18614	0.000850984	0.022368	0.0203372	IGF2BP2/KCNQ1OT1/PABPC1/NCBP2/HSF1/FXR1/EIF3E/NPM1/PABPC4/SERBP1/YBX3/LRPPRC/ITPA/HNRNPAB/TRIR/SAMD4B/LSM2/DHX36/PUM1/EXOSC4/RBM38/LARP1/SLIRP/FMR1/HNRNPU/CELF1/AGO2/FASTK/CARHSP1/SYNCRIP/RNPS1/LARP4B	32
BP	GO:0009895	negative regulation of catabolic process	26/732	337/18614	0.000872571	0.0228028	0.0207325	LAPTM4B/IGF2BP2/HSP90AB1/PABPC1/GIPC1/EIF4G1/PHF20L1/DDRGK1/CSNK2A1/EIF3H/YBX3/LRPPRC/HNRNPAB/DHX36/SNRNP70/RBM38/LARP1/SLIRP/FMR1/HNRNPU/AZIN1/BAG6/SYNCRIP/UBXN1/LARP4B/NUPR1	26
BP	GO:0007006	mitochondrial membrane organization	13/732	120/18614	0.000883107	0.0229176	0.0208369	CHCHD10/ATP5IF1/UQCC3/TOMM20/ROMO1/HSP90AA1/HEBP2/BCL2L1/VDAC2/PDCD5/HSPA9/NDUFA13/SLC25A5	13
BP	GO:0044270	cellular nitrogen compound catabolic process	34/732	486/18614	0.0008871	0.0229176	0.0208369	IGF2BP2/KCNQ1OT1/PABPC1/NCBP2/HSF1/QPRT/FXR1/POR/EIF3E/NPM1/PABPC4/SERBP1/YBX3/LRPPRC/ITPA/HNRNPAB/TRIR/SAMD4B/LSM2/DHX36/PUM1/EXOSC4/RBM38/LARP1/SLIRP/FMR1/HNRNPU/CELF1/AGO2/FASTK/CARHSP1/SYNCRIP/RNPS1/LARP4B	34
BP	GO:0019058	viral life cycle	25/732	320/18614	0.000910557	0.0232904	0.0211758	HSP90AB1/PABPC1/VPS28/TRIM28/TMPRSS4/CTBP2/SLC52A2/BANF1/TFRC/RPSA/F11R/LARP1/FMR1/DEK/CD46/GAS6/RAD23A/PKN2/LAMTOR5/NUCKS1/MAVS/SRPK1/SIVA1/DAG1/KPNA2	25
BP	GO:0071635	negative regulation of transforming growth factor beta production	4/732	12/18614	0.000911835	0.0232904	0.0211758	CD24/LAPTM4B/HSP90AB1/CD2AP	4
BP	GO:0009135	purine nucleoside diphosphate metabolic process	12/732	106/18614	0.00093364	0.0234768	0.0213453	DLG1/PKM/EIF6/UCP2/AK2/APP/PFKP/GUK1/GAPDH/GPI/PFKL/NUPR1	12
BP	GO:0009179	purine ribonucleoside diphosphate metabolic process	12/732	106/18614	0.00093364	0.0234768	0.0213453	DLG1/PKM/EIF6/UCP2/AK2/APP/PFKP/GUK1/GAPDH/GPI/PFKL/NUPR1	12
BP	GO:0043154	negative regulation of cysteine-type endopeptidase activity involved in apoptotic process	10/732	78/18614	0.00093471	0.0234768	0.0213453	DHCR24/SFN/POR/VEGFA/CSNK2A1/PRDX5/CRYAB/GPI/GAS6/LAMTOR5	10
BP	GO:0070198	protein localization to chromosome, telomeric region	6/732	30/18614	0.000958285	0.0239359	0.0217627	CCT3/CCT5/CCT7/CCT6A/TCP1/CCT8	6
BP	GO:0032210	regulation of telomere maintenance via telomerase	8/732	53/18614	0.0010181	0.0252902	0.022994	CCT3/CCT5/HNRNPU/CCT7/CCT6A/PNKP/TCP1/CCT8	8
BP	GO:0072655	establishment of protein localization to mitochondrion	13/732	123/18614	0.00111233	0.0274801	0.0249851	ATP5IF1/HSPD1/TOMM20/ROMO1/HSP90AA1/BCAP31/NPEPPS/PDCD5/DNAJC19/DDIT3/NDUFA13/DNAJA1/UBL5	13
BP	GO:0032200	telomere organization	17/732	187/18614	0.00116939	0.0287328	0.0261241	HSP90AB1/NHP2/CCT3/HSP90AA1/CCT5/PRKDC/DHX36/YY1/RUVBL2/HNRNPU/CCT7/CCT6A/PTGES3/PNKP/RUVBL1/TCP1/CCT8	17
BP	GO:0006913	nucleocytoplasmic transport	25/732	328/18614	0.00128841	0.0313166	0.0284733	JUP/SQSTM1/NCBP2/TRIM28/CDH1/SFN/EIF6/AHCYL1/HSP90AA1/NPM1/ENY2/PHB2/UBR5/HSPA9/KPNA4/CHTOP/AKAP8L/CSE1L/XPO1/GAS6/RSRC1/KPNB1/MAVS/ANP32A/KPNA2	25
BP	GO:0051169	nuclear transport	25/732	328/18614	0.00128841	0.0313166	0.0284733	JUP/SQSTM1/NCBP2/TRIM28/CDH1/SFN/EIF6/AHCYL1/HSP90AA1/NPM1/ENY2/PHB2/UBR5/HSPA9/KPNA4/CHTOP/AKAP8L/CSE1L/XPO1/GAS6/RSRC1/KPNB1/MAVS/ANP32A/KPNA2	25
BP	GO:0006839	mitochondrial transport	17/732	189/18614	0.00131395	0.0317668	0.0288826	CHCHD10/ATP5IF1/HSPD1/TOMM20/ROMO1/HSP90AA1/HEBP2/UCP2/BCAP31/BCL2L1/NPEPPS/VDAC2/PDCD5/DNAJC19/NDUFA13/UBL5/SLC25A5	17
BP	GO:2001242	regulation of intrinsic apoptotic signaling pathway	16/732	173/18614	0.00134704	0.0323935	0.0294524	MUC1/HSPB1/CLU/BCAP31/BCL2L1/YBX3/RACK1/SOD1/VDAC2/SKIL/DDIT3/NDUFA13/DNAJA1/NOC2L/NDUFS3/NUPR1	16
BP	GO:0000470	maturation of LSU-rRNA	5/732	22/18614	0.00139858	0.0331116	0.0301053	EIF6/GTPBP4/RPL7L1/RPL7/DDX18	5
BP	GO:0042026	protein refolding	5/732	22/18614	0.00139858	0.0331116	0.0301053	HSPD1/HSP90AA1/SNRNP70/HSPA9/DNAJA1	5
BP	GO:0045861	negative regulation of proteolysis	25/732	330/18614	0.00140169	0.0331116	0.0301053	SPINT2/WFDC2/SPINT1/HSP90AB1/GIPC1/SPOCK2/DHCR24/SFN/POR/PHF20L1/VEGFA/DDRGK1/CSTB/CSNK2A1/EIF3H/PRDX5/CRYAB/APP/GAPDH/TFPI2/GPI/GAS6/LAMTOR5/BAG6/UBXN1	25
BP	GO:0044703	multi-organism reproductive process	18/732	207/18614	0.00141253	0.0331116	0.0301053	CLDN4/IGFBP2/VMP1/DDR1/SLC38A1/EMP2/FKBP4/TRIM28/CLIC5/SLC2A1/ITGB4/VEGFA/UCP2/SOD1/AGO2/ITGA3/ASH1L/EPN1	18
BP	GO:0033157	regulation of intracellular protein transport	19/732	224/18614	0.00141352	0.0331116	0.0301053	JUP/ATP5IF1/TRIM28/CDH1/SFN/ERBB2/HSP90AA1/BCAP31/ERGIC3/PDCD10/NPEPPS/AKT2/PDCD5/UBR5/UBE2G2/XPO1/GAS6/UBL5/MAVS	19
BP	GO:0000381	regulation of alternative mRNA splicing, via spliceosome	8/732	56/18614	0.00147154	0.034293	0.0311794	PUF60/FXR1/TRA2B/RBM38/FMR1/HNRNPU/CELF1/RNPS1	8
BP	GO:0045732	positive regulation of protein catabolic process	18/732	209/18614	0.00157356	0.0364824	0.03317	VPS28/CLU/SOX17/HSP90AA1/DDRGK1/CSNK2A1/BCAP31/RACK1/STUB1/FMR1/NDUFA13/RAD23A/PSMC4/DDA1/BAG6/VGLL4/ELOB/NUPR1	18
BP	GO:0043627	response to estrogen	9/732	70/18614	0.00162878	0.0375008	0.034096	CD24/KRT19/CCND1/IGFBP2/CKB/SLC34A2/HSP90AA1/CITED4/CTNNA1	9
BP	GO:0050657	nucleic acid transport	15/732	160/18614	0.00164237	0.0375008	0.034096	IGF2BP2/NCBP2/HSF1/TOMM20/NPM1/ENY2/FLOT1/LRPPRC/HNRNPA3/FMR1/CHTOP/AKAP8L/XPO1/KPNB1/SRSF7	15
BP	GO:0050658	RNA transport	15/732	160/18614	0.00164237	0.0375008	0.034096	IGF2BP2/NCBP2/HSF1/TOMM20/NPM1/ENY2/FLOT1/LRPPRC/HNRNPA3/FMR1/CHTOP/AKAP8L/XPO1/KPNB1/SRSF7	15
BP	GO:1903025	regulation of RNA polymerase II regulatory region sequence-specific DNA binding	4/732	14/18614	0.0017316	0.0391428	0.0355889	DDRGK1/DDIT3/LAMTOR5/NSD1	4
BP	GO:1905214	regulation of RNA binding	4/732	14/18614	0.0017316	0.0391428	0.0355889	EIF4G1/EIF3E/FMR1/NUCKS1	4
BP	GO:0031397	negative regulation of protein ubiquitination	10/732	85/18614	0.00181826	0.0408973	0.0371842	SQSTM1/SOX4/VPS28/RPS20/UBR5/GTPBP4/RPL37/DNAJA1/TRIM44/UBXN1	10
BP	GO:0046700	heterocycle catabolic process	33/732	488/18614	0.00183062	0.0409714	0.0372515	IGF2BP2/KCNQ1OT1/PABPC1/NCBP2/HSF1/QPRT/FXR1/EIF3E/NPM1/PABPC4/SERBP1/YBX3/LRPPRC/ITPA/HNRNPAB/TRIR/SAMD4B/LSM2/DHX36/PUM1/EXOSC4/RBM38/LARP1/SLIRP/FMR1/HNRNPU/CELF1/AGO2/FASTK/CARHSP1/SYNCRIP/RNPS1/LARP4B	33
BP	GO:0060964	regulation of miRNA-mediated gene silencing	6/732	34/18614	0.00189934	0.0423001	0.0384596	KCNQ1OT1/NEAT1/EIF4G1/FXR1/PUM1/FMR1	6
BP	GO:0031396	regulation of protein ubiquitination	18/732	213/18614	0.00194251	0.0430495	0.0391409	SQSTM1/HSP90AB1/SOX4/VPS28/RPS20/HSP90AA1/PDCD6/STUB1/UBR5/DERL1/GTPBP4/CENPX/UBE2S/RPL37/DNAJA1/TRIM44/UBXN1/DCUN1D1	18
BP	GO:0051236	establishment of RNA localization	15/732	163/18614	0.00197338	0.0435202	0.0395688	IGF2BP2/NCBP2/HSF1/TOMM20/NPM1/ENY2/FLOT1/LRPPRC/HNRNPA3/FMR1/CHTOP/AKAP8L/XPO1/KPNB1/SRSF7	15
BP	GO:0043489	RNA stabilization	9/732	72/18614	0.00198861	0.0436431	0.0396807	IGF2BP2/PABPC1/YBX3/DHX36/RBM38/LARP1/HNRNPU/SYNCRIP/LARP4B	9
BP	GO:0009185	ribonucleoside diphosphate metabolic process	12/732	116/18614	0.00204531	0.0446707	0.0406149	DLG1/PKM/EIF6/UCP2/AK2/APP/PFKP/GUK1/GAPDH/GPI/PFKL/NUPR1	12
BP	GO:0051054	positive regulation of DNA metabolic process	23/732	303/18614	0.00208221	0.045258	0.0411489	HSP90AB1/TRIM28/HSF1/CCT3/HSP90AA1/CCT5/PRKDC/HNRNPAB/DHX36/SSBP1/TFRC/SMARCA4/YY1/RUVBL2/CCT7/CCT6A/MGMT/PTGES3/PNKP/USP1/RUVBL1/TCP1/CCT8	23
BP	GO:0033044	regulation of chromosome organization	20/732	250/18614	0.00216094	0.0467446	0.0425005	RAD21/SMC4/TRIM28/CCT3/CCT5/ANAPC11/DHX36/SSBP1/SMARCA4/YY1/NUMA1/RUVBL2/HNRNPU/CCT7/CCT6A/PNKP/RUVBL1/NAA10/TCP1/CCT8	20
BP	GO:0034249	negative regulation of amide metabolic process	23/732	304/18614	0.00217163	0.0467522	0.0425074	IGF2BP2/PABPC1/CLU/EIF4G1/RPL13A/EIF6/FXR1/EIF3E/SAMD4B/DHX36/PUM1/RACK1/LARP1/FMR1/HNRNPU/GAPDH/CELF1/AGO2/MRPL13/SRP9/RTN3/SYNCRIP/EIF4EBP1	23
BP	GO:1901800	positive regulation of proteasomal protein catabolic process	12/732	117/18614	0.00219964	0.0471307	0.0428516	CLU/DDRGK1/BCAP31/RACK1/STUB1/FMR1/RAD23A/PSMC4/DDA1/BAG6/ELOB/NUPR1	12
BP	GO:0044706	multi-multicellular organism process	18/732	216/18614	0.0022648	0.048298	0.0439129	CLDN4/IGFBP2/VMP1/DDR1/SLC38A1/EMP2/FKBP4/TRIM28/CLIC5/SLC2A1/ITGB4/VEGFA/UCP2/SOD1/AGO2/ITGA3/ASH1L/EPN1	18
BP	GO:0000463	maturation of LSU-rRNA from tricistronic rRNA transcript (SSU-rRNA, 5.8S rRNA, LSU-rRNA)	4/732	15/18614	0.00228837	0.0485714	0.0441615	GTPBP4/RPL7L1/RPL7/DDX18	4
BP	GO:0035967	cellular response to topologically incorrect protein	12/732	118/18614	0.00236336	0.0499288	0.0453956	CCND1/HSPD1/HSF1/SERP1/DDRGK1/RACK1/STUB1/HSPA9/DERL1/DDIT3/AUP1/BAG6	12
CC	GO:0098798	mitochondrial protein-containing complex	74/748	300/19518	4.93718e-39	2.95243e-36	2.07881e-36	CHCHD10/NDUFB9/CYC1/MRPS26/NDUFB7/COX6C/MRPL14/ATP5ME/AURKAIP1/COX6B1/NDUFB4/NDUFS8/COX5B/ATP5MF/TOMM20/UQCRB/MRPL12/ROMO1/NDUFV1/MRPL33/ATP5F1B/UQCRH/UQCRQ/MRPS21/ATP5PF/MRPL20/NDUFS6/NDUFS5/ATP5F1C/MRPS34/MRPL3/MRPL55/MRPL21/GADD45GIP1/COX6A1/ATP5PO/COX7A2L/ATP5MC1/PHB2/COX5A/MRPS12/DNAJC19/ATP5MG/ATP5MC3/MRPL51/HSPA9/MRPL47/NDUFB5/COX7B/NDUFAB1/COX7A2/MRPL15/NDUFA13/MRPS18A/MRPL13/NDUFA3/NDUFA…	74
CC	GO:0005743	mitochondrial inner membrane	87/748	497/19518	1.64391e-33	4.91528e-31	3.46086e-31	CHCHD10/NDUFB9/CYC1/MRPS26/SLC25A39/SLC25A36/NDUFB7/COX6C/MRPL14/ATP5ME/AURKAIP1/HSPD1/CLU/COX6B1/NDUFB4/UQCC3/NDUFS8/COX5B/ATP5MF/UQCRB/MRPL12/ROMO1/NDUFV1/MRPL33/ATP5F1B/UQCRH/UQCRQ/UCP2/MRPS21/ATP5PF/BCL2L1/MRPL20/NDUFS6/CYCS/NDUFS5/ATP5F1C/COX20/MRPS34/MRPL3/MRPL55/MRPL21/GADD45GIP1/COX6A1/ATP5PO/HIGD2A/COX7A2L/ATP5MC1/PHB2/LGALS3/COX5A/MRPS12/DNAJC19/ATP5MG/ATP5MC3/MRPL51/HSPA9/MRPL47/NDUFB5…	87
CC	GO:0005840	ribosome	56/748	229/19518	1.65799e-29	3.30492e-27	2.327e-27	RPL8/MRPS26/MRPL14/AURKAIP1/SERP1/RPL13A/MRPL12/RPS20/RPS21/MRPL33/RPL35A/MRPS21/EIF3H/MRPL20/RPLP0/RPSA/RPS16/RPL39L/RACK1/RPL22/MRPS34/MRPL3/MRPL55/MRPL21/GADD45GIP1/RPL31/LARP1/MRPS12/MRPL51/RPS18/MRPL47/MRPL15/RPL30/MRPS18A/MRPL13/RPL37/RPL22L1/RPL18A/MRPS15/RPL7L1/MRPS16/RPS27A/RPS14/RPL7/RPL18/RPS5/CANX/RPL37A/CHCHD1/RPL15/LARP4B/MRPS18B/MRPL34/RRBP1/RPS11/MRPS5	56
CC	GO:0098800	inner mitochondrial membrane protein complex	46/748	158/19518	5.37507e-28	8.03573e-26	5.65797e-26	CHCHD10/NDUFB9/CYC1/NDUFB7/COX6C/ATP5ME/COX6B1/NDUFB4/NDUFS8/COX5B/ATP5MF/UQCRB/ROMO1/NDUFV1/ATP5F1B/UQCRH/UQCRQ/ATP5PF/NDUFS6/NDUFS5/ATP5F1C/COX6A1/ATP5PO/COX7A2L/ATP5MC1/PHB2/COX5A/DNAJC19/ATP5MG/ATP5MC3/HSPA9/NDUFB5/COX7B/NDUFAB1/COX7A2/NDUFA13/NDUFA3/NDUFA10/NDUFB10/NDUFC2/NDUFA2/UQCRFS1/NDUFB2/ATP5PB/NDUFS3/NDUFB1	46
CC	GO:0044391	ribosomal subunit	49/748	185/19518	1.16145e-27	1.38909e-25	9.78062e-26	RPL8/MRPS26/MRPL14/AURKAIP1/RPL13A/MRPL12/RPS20/RPS21/MRPL33/RPL35A/MRPS21/MRPL20/RPLP0/RPSA/RPS16/RPL39L/RACK1/RPL22/MRPS34/MRPL3/MRPL55/MRPL21/GADD45GIP1/RPL31/MRPS12/MRPL51/RPS18/MRPL47/MRPL15/RPL30/MRPS18A/MRPL13/RPL37/RPL18A/MRPS15/RPL7L1/MRPS16/RPS27A/RPS14/RPL7/RPL18/RPS5/RPL37A/CHCHD1/RPL15/MRPS18B/MRPL34/RPS11/MRPS5	49
CC	GO:0070469	respirasome	35/748	101/19518	1.85687e-24	1.85068e-22	1.30307e-22	NDUFB9/CYC1/NDUFB7/COX6C/COX6B1/NDUFB4/NDUFS8/COX5B/UQCRB/NDUFV1/UQCRH/UQCRQ/NDUFS6/CYCS/NDUFS5/COX6A1/HIGD2A/COX7A2L/COX5A/NDUFB5/COX7B/NDUFAB1/COX7A2/NDUFA13/NDUFA3/NDUFA10/NDUFB10/NDUFC2/NDUFA2/UQCRFS1/NDUFB2/COA6/RAB5IF/NDUFS3/NDUFB1	35
CC	GO:0098803	respiratory chain complex	32/748	91/19518	1.06806e-22	9.12429e-21	6.42443e-21	NDUFB9/CYC1/NDUFB7/COX6C/COX6B1/NDUFB4/NDUFS8/COX5B/UQCRB/NDUFV1/UQCRH/UQCRQ/NDUFS6/NDUFS5/COX6A1/COX7A2L/COX5A/NDUFB5/COX7B/NDUFAB1/COX7A2/NDUFA13/NDUFA3/NDUFA10/NDUFB10/NDUFC2/NDUFA2/UQCRFS1/NDUFB2/COA6/NDUFS3/NDUFB1	32
CC	GO:0005746	mitochondrial respirasome	32/748	94/19518	3.39479e-22	2.53761e-20	1.78673e-20	NDUFB9/CYC1/NDUFB7/COX6C/COX6B1/NDUFB4/NDUFS8/COX5B/UQCRB/NDUFV1/UQCRH/UQCRQ/NDUFS6/NDUFS5/COX6A1/COX7A2L/COX5A/NDUFB5/COX7B/NDUFAB1/COX7A2/NDUFA13/NDUFA3/NDUFA10/NDUFB10/NDUFC2/NDUFA2/UQCRFS1/NDUFB2/RAB5IF/NDUFS3/NDUFB1	32
CC	GO:0015934	large ribosomal subunit	29/748	114/19518	2.28571e-16	1.51873e-14	1.06934e-14	RPL8/MRPL14/RPL13A/MRPL12/MRPL33/RPL35A/MRPL20/RPLP0/RPL39L/RPL22/MRPL3/MRPL55/MRPL21/GADD45GIP1/RPL31/MRPL51/MRPL47/MRPL15/RPL30/MRPS18A/MRPL13/RPL37/RPL18A/RPL7L1/RPL7/RPL18/RPL37A/RPL15/MRPL34	29
CC	GO:0101031	chaperone complex	18/748	42/19518	3.87944e-15	2.31991e-13	1.63345e-13	HSP90AB1/HSF1/CCT3/DNAJB11/CCT5/PFDN6/STUB1/RUVBL2/STIP1/CDC37/CCT7/CCT6A/WDR83OS/PTGES3/PFDN2/RUVBL1/TCP1/CCT8	18
CC	GO:0000313	organellar ribosome	24/748	89/19518	2.14602e-14	1.06943e-12	7.5299e-13	MRPS26/MRPL14/AURKAIP1/MRPL12/MRPL33/MRPS21/MRPL20/MRPS34/MRPL3/MRPL55/MRPL21/GADD45GIP1/MRPS12/MRPL51/MRPL47/MRPL15/MRPS18A/MRPL13/MRPS15/MRPS16/CHCHD1/MRPS18B/MRPL34/MRPS5	24
CC	GO:0005761	mitochondrial ribosome	24/748	89/19518	2.14602e-14	1.06943e-12	7.5299e-13	MRPS26/MRPL14/AURKAIP1/MRPL12/MRPL33/MRPS21/MRPL20/MRPS34/MRPL3/MRPL55/MRPL21/GADD45GIP1/MRPS12/MRPL51/MRPL47/MRPL15/MRPS18A/MRPL13/MRPS15/MRPS16/CHCHD1/MRPS18B/MRPL34/MRPS5	24
CC	GO:0022626	cytosolic ribosome	25/748	100/19518	4.16411e-14	1.91549e-12	1.3487e-12	RPL8/RPL13A/RPS20/RPS21/RPL35A/RPLP0/RPSA/RPS16/RPL39L/RACK1/RPL22/RPL31/RPS18/RPL30/RPL37/RPL18A/RPL7L1/RPS27A/RPS14/RPL7/RPL18/RPS5/RPL37A/RPL15/RPS11	25
CC	GO:0005925	focal adhesion	52/748	422/19518	9.8062e-14	3.46364e-12	2.43875e-12	JUP/RPL8/HMGA1/ITGB8/ACTN4/CD9/HSPB1/PABPC1/SDC4/SYNE2/YWHAZ/CAPN1/RPL13A/CSRP1/TPM4/PPP1CB/LPP/CTTN/ITGB4/PTK2/NPM1/RND3/FLOT1/NCKAP1/PPFIBP1/RPLP0/RPS16/RPL22/RPL31/AKAP12/HSPA9/RPS18/SVIL/CORO1B/CD46/RPL30/ITGA3/G3BP1/RPS14/RPL7/RPL18/RPS5/ACTN1/TES/CTNNA1/VCL/RPL37A/CPNE3/STX16/DAG1/FLNB/RPS11	52
CC	GO:0005747	mitochondrial respiratory chain complex I	18/748	49/19518	9.84647e-14	3.46364e-12	2.43875e-12	NDUFB9/NDUFB7/NDUFB4/NDUFS8/NDUFV1/NDUFS6/NDUFS5/NDUFB5/NDUFAB1/NDUFA13/NDUFA3/NDUFA10/NDUFB10/NDUFC2/NDUFA2/NDUFB2/NDUFS3/NDUFB1	18
CC	GO:0030964	NADH dehydrogenase complex	18/748	49/19518	9.84647e-14	3.46364e-12	2.43875e-12	NDUFB9/NDUFB7/NDUFB4/NDUFS8/NDUFV1/NDUFS6/NDUFS5/NDUFB5/NDUFAB1/NDUFA13/NDUFA3/NDUFA10/NDUFB10/NDUFC2/NDUFA2/NDUFB2/NDUFS3/NDUFB1	18
CC	GO:0045271	respiratory chain complex I	18/748	49/19518	9.84647e-14	3.46364e-12	2.43875e-12	NDUFB9/NDUFB7/NDUFB4/NDUFS8/NDUFV1/NDUFS6/NDUFS5/NDUFB5/NDUFAB1/NDUFA13/NDUFA3/NDUFA10/NDUFB10/NDUFC2/NDUFA2/NDUFB2/NDUFS3/NDUFB1	18
CC	GO:0030055	cell-substrate junction	52/748	432/19518	2.49884e-13	8.30171e-12	5.84524e-12	JUP/RPL8/HMGA1/ITGB8/ACTN4/CD9/HSPB1/PABPC1/SDC4/SYNE2/YWHAZ/CAPN1/RPL13A/CSRP1/TPM4/PPP1CB/LPP/CTTN/ITGB4/PTK2/NPM1/RND3/FLOT1/NCKAP1/PPFIBP1/RPLP0/RPS16/RPL22/RPL31/AKAP12/HSPA9/RPS18/SVIL/CORO1B/CD46/RPL30/ITGA3/G3BP1/RPS14/RPL7/RPL18/RPS5/ACTN1/TES/CTNNA1/VCL/RPL37A/CPNE3/STX16/DAG1/FLNB/RPS11	52
CC	GO:0015935	small ribosomal subunit	21/748	74/19518	3.02827e-13	9.53108e-12	6.71084e-12	MRPS26/AURKAIP1/RPS20/RPS21/MRPS21/RPSA/RPS16/RACK1/MRPS34/MRPS12/RPS18/MRPS18A/MRPS15/MRPS16/RPS27A/RPS14/RPS5/CHCHD1/MRPS18B/RPS11/MRPS5	21
CC	GO:0005759	mitochondrial matrix	53/748	484/19518	6.14411e-12	1.83709e-10	1.2935e-10	MRPS26/MRPL14/AURKAIP1/HSPD1/TUFM/ECHS1/NDUFS8/HSPE1/ECI1/MRPL12/MDH2/MRPL33/ATP5F1B/MRPS21/BCL2L1/MRPL20/PRDX5/LRPPRC/ATP5F1C/SSBP1/SOD1/MRPS34/MRPL3/VDAC2/MRPL55/MRPL21/GADD45GIP1/MRPS12/DNAJC19/MRPL51/HSPA9/MRPL47/NDUFAB1/MRPL15/MRPS18A/MRPL13/NDUFA10/MRPS15/IDH3B/MRPS16/IDH2/ATP5PB/FASTK/MTHFD2/SLC25A5/CHCHD1/UQCC2/MRPS18B/GLRX5/PDHA1/NDUFS3/MRPL34/MRPS5	53
CC	GO:1990204	oxidoreductase complex	25/748	128/19518	1.56113e-11	4.44551e-10	3.13009e-10	NDUFB9/CYC1/NDUFB7/NDUFB4/NDUFS8/UQCRB/NDUFV1/UQCRH/UQCRQ/NDUFS6/NDUFS5/NDUFB5/NDUFAB1/NDUFA13/NDUFA3/NDUFA10/IDH3B/NDUFB10/NDUFC2/NDUFA2/UQCRFS1/NDUFB2/PDHA1/NDUFS3/NDUFB1	25
CC	GO:0070069	cytochrome complex	14/748	42/19518	2.54944e-10	6.92984e-09	4.87931e-09	CYC1/COX6C/COX6B1/COX5B/UQCRB/UQCRH/UQCRQ/COX6A1/COX7A2L/COX5A/COX7B/COX7A2/UQCRFS1/COA6	14
CC	GO:0005753	mitochondrial proton-transporting ATP synthase complex	10/748	21/19518	1.54839e-09	4.0258e-08	2.83457e-08	ATP5ME/ATP5MF/ATP5F1B/ATP5PF/ATP5F1C/ATP5PO/ATP5MC1/ATP5MG/ATP5MC3/ATP5PB	10
CC	GO:0045259	proton-transporting ATP synthase complex	10/748	22/19518	2.74136e-09	6.83055e-08	4.8094e-08	ATP5ME/ATP5MF/ATP5F1B/ATP5PF/ATP5F1C/ATP5PO/ATP5MC1/ATP5MG/ATP5MC3/ATP5PB	10
CC	GO:0022625	cytosolic large ribosomal subunit	15/748	58/19518	3.14849e-09	7.53119e-08	5.30272e-08	RPL8/RPL13A/RPL35A/RPLP0/RPL39L/RPL22/RPL31/RPL30/RPL37/RPL18A/RPL7L1/RPL7/RPL18/RPL37A/RPL15	15
CC	GO:0071013	catalytic step 2 spliceosome	18/748	88/19518	5.06371e-09	1.16465e-07	8.20034e-08	PABPC1/PNN/HNRNPA3/LSM2/SNRPB/PRPF4B/PRPF6/SNRNP200/SNRPD3/RALY/HNRNPU/SNRPG/SNRPE/SNRPD1/SYNCRIP/SF3B6/HNRNPH1/SNRPD2	18
CC	GO:1904949	ATPase complex	23/748	147/19518	9.38778e-09	2.02742e-07	1.42751e-07	ATP5ME/ATP5MF/ATP5F1B/CSNK2A1/ATP5PF/ATP5F1C/SMARCA4/YY1/ATP5PO/ATP5MC1/ATP5MG/ATP5MC3/BPTF/RUVBL2/DEK/ZNHIT1/ATP6V0B/ATP5PB/CHD4/BRD9/CDK2AP2/RUVBL1/CHD3	23
CC	GO:0005681	spliceosomal complex	27/748	197/19518	9.49292e-09	2.02742e-07	1.42751e-07	PABPC1/PNN/LUC7L3/HNRNPA3/RBM17/LSM2/SNRPB/TRA2B/SNRNP70/SNRPC/PRPF4B/LGALS3/PRPF6/SNRNP200/SNRPD3/RALY/HNRNPU/SNRPG/SNRPE/SNRPD1/DDX46/RHEB/LSM8/SYNCRIP/SF3B6/HNRNPH1/SNRPD2	27
CC	GO:0045263	proton-transporting ATP synthase complex, coupling factor F(o)	8/748	14/19518	1.09728e-08	2.26267e-07	1.59315e-07	ATP5ME/ATP5MF/ATP5PF/ATP5PO/ATP5MC1/ATP5MG/ATP5MC3/ATP5PB	8
CC	GO:0000314	organellar small ribosomal subunit	11/748	32/19518	1.50375e-08	2.90079e-07	2.04245e-07	MRPS26/AURKAIP1/MRPS21/MRPS34/MRPS12/MRPS18A/MRPS15/MRPS16/CHCHD1/MRPS18B/MRPS5	11
CC	GO:0005763	mitochondrial small ribosomal subunit	11/748	32/19518	1.50375e-08	2.90079e-07	2.04245e-07	MRPS26/AURKAIP1/MRPS21/MRPS34/MRPS12/MRPS18A/MRPS15/MRPS16/CHCHD1/MRPS18B/MRPS5	11
CC	GO:0000315	organellar large ribosomal subunit	14/748	56/19518	1.70085e-08	3.08214e-07	2.17014e-07	MRPL14/MRPL12/MRPL33/MRPL20/MRPL3/MRPL55/MRPL21/GADD45GIP1/MRPL51/MRPL47/MRPL15/MRPS18A/MRPL13/MRPL34	14
CC	GO:0005762	mitochondrial large ribosomal subunit	14/748	56/19518	1.70085e-08	3.08214e-07	2.17014e-07	MRPL14/MRPL12/MRPL33/MRPL20/MRPL3/MRPL55/MRPL21/GADD45GIP1/MRPL51/MRPL47/MRPL15/MRPS18A/MRPL13/MRPL34	14
CC	GO:0000276	mitochondrial proton-transporting ATP synthase complex, coupling factor F(o)	7/748	11/19518	3.40685e-08	5.99204e-07	4.219e-07	ATP5ME/ATP5PF/ATP5PO/ATP5MC1/ATP5MG/ATP5MC3/ATP5PB	7
CC	GO:0045277	respiratory chain complex IV	10/748	28/19518	4.51329e-08	7.71128e-07	5.42952e-07	COX6C/COX6B1/COX5B/COX6A1/COX7A2L/COX5A/COX7B/COX7A2/UQCRFS1/COA6	10
CC	GO:0034709	methylosome	7/748	13/19518	1.65603e-07	2.75085e-06	1.93688e-06	SNRPB/PRMT1/SNRPD3/SNRPG/SNRPE/SNRPD1/SNRPD2	7
CC	GO:0005844	polysome	14/748	67/19518	1.93982e-07	3.13516e-06	2.20747e-06	RPL8/EIF4G1/FXR1/RPS21/EIF3H/RPL31/LARP1/HDLBP/FMR1/AGO2/RPL30/RPL18A/RPL18/LARP4B	14
CC	GO:0005751	mitochondrial respiratory chain complex IV	9/748	25/19518	1.99912e-07	3.14599e-06	2.21509e-06	COX6C/COX6B1/COX5B/COX6A1/COX7A2L/COX5A/COX7B/COX7A2/UQCRFS1	9
CC	GO:1904813	ficolin-1-rich granule lumen	19/748	124/19518	2.53584e-07	3.88829e-06	2.73775e-06	JUP/GSTP1/HSP90AB1/CAPN1/PKM/HSP90AA1/CSTB/PSMD2/GSDMD/CSNK2B/PDAP1/ILF2/FTH1/GPI/C1orf35/KPNB1/VCL/CCT8/PFKL	19
CC	GO:0033177	proton-transporting two-sector ATPase complex, proton-transporting domain	9/748	26/19518	2.95379e-07	4.41591e-06	3.10925e-06	ATP5ME/ATP5MF/ATP5PF/ATP5PO/ATP5MC1/ATP5MG/ATP5MC3/ATP6V0B/ATP5PB	9
CC	GO:0101002	ficolin-1-rich granule	23/748	185/19518	6.9547e-07	9.94342e-06	7.00118e-06	JUP/GSTP1/HSP90AB1/DSP/CAPN1/PKM/HSP90AA1/CSTB/PSMD2/GSDMD/DIAPH1/CSNK2B/LGALS3/PDAP1/DYNLL1/ILF2/FTH1/GPI/C1orf35/KPNB1/VCL/CCT8/PFKL	23
CC	GO:0097525	spliceosomal snRNP complex	16/748	96/19518	6.98368e-07	9.94342e-06	7.00118e-06	LUC7L3/LSM2/SNRPB/SNRNP70/SNRPC/PRPF6/SNRNP200/SNRPD3/SNRPG/SNRPE/SNRPD1/DDX46/LSM8/SF3B6/RBM42/SNRPD2	16
CC	GO:0046540	U4/U6 x U5 tri-snRNP complex	11/748	45/19518	7.50251e-07	1.04337e-05	7.34639e-06	LSM2/SNRPB/PRPF6/SNRNP200/SNRPD3/SNRPG/SNRPE/SNRPD1/LSM8/RBM42/SNRPD2	11
CC	GO:0034774	secretory granule lumen	32/748	322/19518	9.0223e-07	1.22621e-05	8.63378e-06	LCN2/JUP/GSTP1/ACTN4/HSP90AB1/CLU/NAPRT/PKM/HSP90AA1/PDXK/VEGFA/HEBP2/CSTB/TUBB/PSMD2/GSDMD/PA2G4/CSNK2B/TUBB4B/APP/ILF2/GPI/LGALS3BP/GAS6/C1orf35/KPNB1/PRDX6/ACTN1/VCL/PTGES2/CCT8/PFKL	32
CC	GO:0097526	spliceosomal tri-snRNP complex	11/748	46/19518	9.52156e-07	1.26531e-05	8.90906e-06	LSM2/SNRPB/PRPF6/SNRNP200/SNRPD3/SNRPG/SNRPE/SNRPD1/LSM8/RBM42/SNRPD2	11
CC	GO:0060205	cytoplasmic vesicle lumen	32/748	325/19518	1.10542e-06	1.43705e-05	1.01183e-05	LCN2/JUP/GSTP1/ACTN4/HSP90AB1/CLU/NAPRT/PKM/HSP90AA1/PDXK/VEGFA/HEBP2/CSTB/TUBB/PSMD2/GSDMD/PA2G4/CSNK2B/TUBB4B/APP/ILF2/GPI/LGALS3BP/GAS6/C1orf35/KPNB1/PRDX6/ACTN1/VCL/PTGES2/CCT8/PFKL	32
CC	GO:0005832	chaperonin-containing T-complex	6/748	11/19518	1.21669e-06	1.54805e-05	1.08998e-05	CCT3/CCT5/CCT7/CCT6A/TCP1/CCT8	6
CC	GO:0031983	vesicle lumen	32/748	327/19518	1.2636e-06	1.57424e-05	1.10842e-05	LCN2/JUP/GSTP1/ACTN4/HSP90AB1/CLU/NAPRT/PKM/HSP90AA1/PDXK/VEGFA/HEBP2/CSTB/TUBB/PSMD2/GSDMD/PA2G4/CSNK2B/TUBB4B/APP/ILF2/GPI/LGALS3BP/GAS6/C1orf35/KPNB1/PRDX6/ACTN1/VCL/PTGES2/CCT8/PFKL	32
CC	GO:0042788	polysomal ribosome	9/748	31/19518	1.60413e-06	1.9577e-05	1.37842e-05	RPL8/RPS21/EIF3H/RPL31/LARP1/RPL30/RPL18A/RPL18/LARP4B	9
CC	GO:0035770	ribonucleoprotein granule	28/748	271/19518	2.01638e-06	2.41159e-05	1.698e-05	IGF2BP2/SQSTM1/PABPC1/HSF1/EIF4G1/FXR1/TSTD1/PABPC4/TUBB/HNRNPAB/RPLP0/SAMD4B/HNRNPA3/LSM2/DHX36/PUM1/LARP1/FMR1/HNRNPU/CHTOP/CELF1/AGO2/SNRPG/G3BP1/KPNB1/FASTK/CARHSP1/LARP4B	28
CC	GO:0016469	proton-transporting two-sector ATPase complex	11/748	50/19518	2.31818e-06	2.71818e-05	1.91387e-05	ATP5ME/ATP5MF/ATP5F1B/ATP5PF/ATP5F1C/ATP5PO/ATP5MC1/ATP5MG/ATP5MC3/ATP6V0B/ATP5PB	11
CC	GO:0022627	cytosolic small ribosomal subunit	10/748	41/19518	2.45365e-06	2.8217e-05	1.98676e-05	RPS20/RPS21/RPSA/RPS16/RACK1/RPS18/RPS27A/RPS14/RPS5/RPS11	10
CC	GO:0043034	costamere	7/748	18/19518	2.59553e-06	2.91387e-05	2.05166e-05	KRT19/KRT8/SDC4/FXR1/SVIL/VCL/DAG1	7
CC	GO:0005682	U5 snRNP	8/748	25/19518	2.71468e-06	2.91387e-05	2.05166e-05	SNRPB/PRPF6/SNRNP200/SNRPD3/SNRPG/SNRPE/SNRPD1/SNRPD2	8
CC	GO:0030532	small nuclear ribonucleoprotein complex	16/748	106/19518	2.72255e-06	2.91387e-05	2.05166e-05	LUC7L3/LSM2/SNRPB/SNRNP70/SNRPC/PRPF6/SNRNP200/SNRPD3/SNRPG/SNRPE/SNRPD1/DDX46/LSM8/SF3B6/RBM42/SNRPD2	16
CC	GO:0031970	organelle envelope lumen	15/748	94/19518	2.7287e-06	2.91387e-05	2.05166e-05	CHCHD10/NDUFB7/PRELID1/AK2/COX17/TUBB/CYCS/NDUFS5/SOD1/CHCHD7/APP/COA4/STOML2/COA6/UQCC2	15
CC	GO:0005685	U1 snRNP	9/748	33/19518	2.86461e-06	3.00533e-05	2.11606e-05	LUC7L3/SNRPB/SNRNP70/SNRPC/SNRPD3/SNRPG/SNRPE/SNRPD1/SNRPD2	9
CC	GO:0005687	U4 snRNP	6/748	13/19518	4.23038e-06	4.31777e-05	3.04015e-05	SNRPB/SNRPD3/SNRPG/SNRPE/SNRPD1/SNRPD2	6
CC	GO:0071011	precatalytic spliceosome	11/748	53/19518	4.26e-06	4.31777e-05	3.04015e-05	LSM2/SNRPB/PRPF6/SNRNP200/SNRPD3/SNRPG/SNRPE/SNRPD1/LSM8/SF3B6/SNRPD2	11
CC	GO:0043296	apical junction complex	19/748	150/19518	4.83096e-06	4.81486e-05	3.39015e-05	CLDN3/EPCAM/CLDN4/CLDN7/JUP/CCND1/LSR/PRKCI/CDH1/PATJ/DLG1/YBX3/F11R/TRAF4/CTNND1/PKN2/ASH1L/PARD6B/CTNNA1	19
CC	GO:0005686	U2 snRNP	8/748	29/19518	9.40201e-06	9.21705e-05	6.48974e-05	SNRPB/SNRPD3/SNRPG/SNRPE/SNRPD1/DDX46/SF3B6/SNRPD2	8
CC	GO:0120114	Sm-like protein family complex	16/748	117/19518	1.00467e-05	9.69016e-05	6.82286e-05	LUC7L3/LSM2/SNRPB/SNRNP70/SNRPC/PRPF6/SNRNP200/SNRPD3/SNRPG/SNRPE/SNRPD1/DDX46/LSM8/SF3B6/RBM42/SNRPD2	16
CC	GO:0005684	U2-type spliceosomal complex	14/748	92/19518	1.03005e-05	9.77728e-05	6.8842e-05	LUC7L3/LSM2/SNRPB/SNRNP70/SNRPC/PRPF6/SNRNP200/SNRPD3/SNRPG/SNRPE/SNRPD1/LSM8/SF3B6/SNRPD2	14
CC	GO:0000502	proteasome complex	11/748	60/19518	1.50047e-05	0.0001402	9.87148e-05	HSPB1/PSMB5/PSMD4/PSMB4/PSMD2/RAD23A/PSMC4/PSMB2/PSMA3/PSMD8/ADRM1	11
CC	GO:0036464	cytoplasmic ribonucleoprotein granule	25/748	253/19518	1.52913e-05	0.00014068	9.90527e-05	IGF2BP2/SQSTM1/PABPC1/EIF4G1/FXR1/TSTD1/PABPC4/TUBB/HNRNPAB/RPLP0/SAMD4B/LSM2/DHX36/PUM1/LARP1/FMR1/HNRNPU/CHTOP/CELF1/AGO2/SNRPG/G3BP1/KPNB1/CARHSP1/LARP4B	25
CC	GO:0071005	U2-type precatalytic spliceosome	10/748	50/19518	1.64588e-05	0.000149127	0.000105001	LSM2/SNRPB/PRPF6/SNRNP200/SNRPD3/SNRPG/SNRPE/SNRPD1/LSM8/SNRPD2	10
CC	GO:0005758	mitochondrial intermembrane space	13/748	84/19518	1.76054e-05	0.000157135	0.000110639	CHCHD10/NDUFB7/PRELID1/AK2/COX17/CYCS/NDUFS5/SOD1/CHCHD7/COA4/STOML2/COA6/UQCC2	13
CC	GO:1905369	endopeptidase complex	13/748	90/19518	3.74394e-05	0.000329247	0.000231823	HSPB1/GPAA1/CAPN1/PSMB5/PSMD4/PSMB4/PSMD2/RAD23A/PSMC4/PSMB2/PSMA3/PSMD8/ADRM1	13
CC	GO:0034719	SMN-Sm protein complex	6/748	18/19518	3.88168e-05	0.000336413	0.000236869	SNRPB/SNRPD3/SNRPG/SNRPE/SNRPD1/SNRPD2	6
CC	GO:0005938	cell cortex	27/748	302/19518	4.24236e-05	0.000362418	0.000255179	KRT19/CRIP2/ACTN4/GIPC1/LLGL2/CDH1/MYO6/CLIC5/CTBP2/TPM4/SLC2A1/CTTN/PTK2/DSTN/MYL9/FLOT1/AKT2/AKAP12/NUMA1/DBN1/CTNND1/TNFAIP2/TBCB/CLTA/PARD6B/ACTN1/FLNB	27
CC	GO:0005689	U12-type spliceosomal complex	7/748	29/19518	8.80533e-05	0.000741632	0.000522184	SNRPB/SNRPD3/SNRPG/SNRPE/SNRPD1/SF3B6/SNRPD2	7
CC	GO:0010494	cytoplasmic stress granule	12/748	85/19518	9.28445e-05	0.000771125	0.000542951	IGF2BP2/PABPC1/EIF4G1/PABPC4/DHX36/PUM1/LARP1/FMR1/CELF1/G3BP1/KPNB1/LARP4B	12
CC	GO:0005750	mitochondrial respiratory chain complex III	5/748	14/19518	0.000122357	0.000988778	0.0006962	CYC1/UQCRB/UQCRH/UQCRQ/UQCRFS1	5
CC	GO:0045275	respiratory chain complex III	5/748	14/19518	0.000122357	0.000988778	0.0006962	CYC1/UQCRB/UQCRH/UQCRQ/UQCRFS1	5
CC	GO:0005697	telomerase holoenzyme complex	6/748	22/19518	0.000136816	0.00109088	0.000768092	NHP2/SNRPB/SNRPD3/HNRNPU/SNRPE/PTGES3	6
CC	GO:0070160	tight junction	15/748	131/19518	0.00015118	0.00118955	0.000837561	CLDN3/EPCAM/CLDN4/CLDN7/CCND1/LSR/PRKCI/AFDN/PATJ/DLG1/YBX3/F11R/TRAF4/ASH1L/PARD6B	15
CC	GO:0016328	lateral plasma membrane	10/748	65/19518	0.000170917	0.00132738	0.000934614	CLDN3/EPCAM/CLDN4/TACSTD2/CLDN7/JUP/CDH1/DLG1/NUMA1/PPP2R1A	10
CC	GO:0043292	contractile fiber	22/748	243/19518	0.000176911	0.00135601	0.000954765	JUP/KRT19/ACTN4/HSPB1/SQSTM1/KRT8/SDC4/SYNE2/CSRP1/TPM4/FXR1/SLC2A1/MYL9/CRYAB/STUB1/SVIL/DEK/ACTN1/VCL/RPL15/DAG1/FLNB	22
CC	GO:0016327	apicolateral plasma membrane	6/748	23/19518	0.000179138	0.00135601	0.000954765	CLDN3/CLDN4/CLDN7/JUP/KRT19/KRT8	6
CC	GO:0000118	histone deacetylase complex	11/748	79/19518	0.000204489	0.00152855	0.00107626	TBL1XR1/SINHCAF/ZNF217/CSNK2A1/RERE/RUVBL2/ZNHIT1/CHD4/CDK2AP2/RUVBL1/CHD3	11
CC	GO:0070603	SWI/SNF superfamily-type complex	12/748	93/19518	0.000222414	0.00164202	0.00115615	CSNK2A1/SMARCA4/YY1/BPTF/RUVBL2/DEK/ZNHIT1/CHD4/BRD9/CDK2AP2/RUVBL1/CHD3	12
CC	GO:0030016	myofibril	21/748	233/19518	0.000261725	0.00190868	0.0013439	JUP/KRT19/ACTN4/HSPB1/SQSTM1/KRT8/SDC4/SYNE2/CSRP1/TPM4/FXR1/SLC2A1/MYL9/CRYAB/STUB1/SVIL/ACTN1/VCL/RPL15/DAG1/FLNB	21
CC	GO:0009295	nucleoid	8/748	45/19518	0.000274626	0.00195507	0.00137657	TUFM/ATP5F1B/LRPPRC/SSBP1/VDAC2/HSPA9/SLC25A5/UQCC2	8
CC	GO:0042645	mitochondrial nucleoid	8/748	45/19518	0.000274626	0.00195507	0.00137657	TUFM/ATP5F1B/LRPPRC/SSBP1/VDAC2/HSPA9/SLC25A5/UQCC2	8
CC	GO:1905368	peptidase complex	14/748	125/19518	0.000313104	0.00220278	0.00155098	HSPB1/GPAA1/CAPN1/PSMB5/ENY2/PSMD4/PSMB4/PSMD2/RAD23A/PSMC4/PSMB2/PSMA3/PSMD8/ADRM1	14
CC	GO:0005923	bicellular tight junction	14/748	126/19518	0.00034009	0.00233516	0.00164419	CLDN3/EPCAM/CLDN4/CLDN7/CCND1/LSR/PRKCI/PATJ/DLG1/YBX3/F11R/TRAF4/ASH1L/PARD6B	14
CC	GO:0071004	U2-type prespliceosome	5/748	17/19518	0.000343635	0.00233516	0.00164419	LUC7L3/SNRPB/SNRNP70/SNRPC/SNRPG	5
CC	GO:0071010	prespliceosome	5/748	17/19518	0.000343635	0.00233516	0.00164419	LUC7L3/SNRPB/SNRNP70/SNRPC/SNRPG	5
CC	GO:0030057	desmosome	6/748	27/19518	0.000460881	0.00309671	0.0021804	JUP/PNN/DSP/PERP/KAZN/KLHL24	6
CC	GO:0005838	proteasome regulatory particle	5/748	19/19518	0.000605863	0.00398139	0.0028033	PSMD4/PSMD2/PSMC4/PSMD8/ADRM1	5
CC	GO:0099522	cytosolic region	5/748	19/19518	0.000605863	0.00398139	0.0028033	PNKD/CTBP2/BAIAP2/DBN1/DAG1	5
CC	GO:0042641	actomyosin	10/748	76/19518	0.000624558	0.00404804	0.00285023	MYH14/TPM4/LPP/DAAM1/PTK2/MYL9/DBN1/CORO1B/ACTN1/FLNB	10
CC	GO:0030863	cortical cytoskeleton	12/748	104/19518	0.000629544	0.00404804	0.00285023	KRT19/ACTN4/LLGL2/CDH1/TPM4/SLC2A1/CTTN/DSTN/FLOT1/NUMA1/DBN1/ACTN1	12
CC	GO:0032432	actin filament bundle	10/748	78/19518	0.000768792	0.00488488	0.00343945	MYH14/TPM4/LPP/DAAM1/PTK2/MYL9/CRYAB/CORO1B/ACTN1/FLNB	10
CC	GO:0034708	methyltransferase complex	11/748	92/19518	0.000776026	0.00488488	0.00343945	DPY30/SNRPB/PRMT1/SNRPD3/RUVBL2/RNMT/SNRPG/SNRPE/SNRPD1/RUVBL1/SNRPD2	11
CC	GO:0005912	adherens junction	17/748	185/19518	0.00078554	0.00489326	0.00344535	JUP/KRT18/AFDN/LLGL2/DSP/NDRG1/CDH1/DLG1/VEGFA/FLOT1/KLHL24/BAIAP2/CTNND1/PPP1CA/CTNNA1/VCL/DAG1	17
CC	GO:0005845	mRNA cap binding complex	4/748	12/19518	0.000827914	0.00505196	0.0035571	NCBP2/FMR1/RNMT/AGO2	4
CC	GO:1990062	RPAP3/R2TP/prefoldin-like complex	4/748	12/19518	0.000827914	0.00505196	0.0035571	PFDN6/RUVBL2/PFDN2/RUVBL1	4
CC	GO:0071007	U2-type catalytic step 2 spliceosome	6/748	30/19518	0.000838323	0.00506381	0.00356544	SNRPB/SNRPD3/SNRPG/SNRPE/SNRPD1/SNRPD2	6
CC	GO:0034518	RNA cap binding complex	4/748	13/19518	0.00115978	0.00693548	0.00488328	NCBP2/FMR1/RNMT/AGO2	4
CC	GO:0042470	melanosome	12/748	112/19518	0.00121889	0.00707501	0.00498153	HSP90AB1/YWHAZ/ANXA11/HSP90AA1/SLC2A1/PRDX1/FLOT1/AHCY/TFRC/BACE2/CANX/RAB2A	12
CC	GO:0048770	pigment granule	12/748	112/19518	0.00121889	0.00707501	0.00498153	HSP90AB1/YWHAZ/ANXA11/HSP90AA1/SLC2A1/PRDX1/FLOT1/AHCY/TFRC/BACE2/CANX/RAB2A	12
CC	GO:0001725	stress fiber	9/748	69/19518	0.00123044	0.00707501	0.00498153	MYH14/TPM4/LPP/DAAM1/PTK2/MYL9/CORO1B/ACTN1/FLNB	9
CC	GO:0097517	contractile actin filament bundle	9/748	69/19518	0.00123044	0.00707501	0.00498153	MYH14/TPM4/LPP/DAAM1/PTK2/MYL9/CORO1B/ACTN1/FLNB	9
CC	GO:1902495	transmembrane transporter complex	28/748	392/19518	0.00124472	0.00708898	0.00499136	CLDN4/SCNN1A/NDUFB9/CYC1/NDUFB7/NDUFB4/NDUFS8/CLIC5/UQCRB/NDUFV1/UQCRH/UQCRQ/NDUFS6/NDUFS5/NDUFB5/AKAP9/NDUFAB1/NDUFA13/NDUFA3/NDUFA10/NDUFB10/NDUFC2/NDUFA2/UQCRFS1/NDUFB2/ATP6V0B/NDUFS3/NDUFB1	28
CC	GO:0030018	Z disc	13/748	129/19518	0.00137133	0.00773638	0.00544719	JUP/KRT19/ACTN4/HSPB1/KRT8/SYNE2/CSRP1/SLC2A1/MYL9/CRYAB/STUB1/ACTN1/FLNB	13
CC	GO:0022624	proteasome accessory complex	5/748	23/19518	0.00154403	0.00862924	0.00607586	PSMD4/PSMD2/PSMC4/PSMD8/ADRM1	5
CC	GO:1990023	mitotic spindle midzone	4/748	14/19518	0.00157475	0.00864555	0.00608734	CTTN/NUMA1/HNRNPU/RCC2	4
CC	GO:0034399	nuclear periphery	14/748	147/19518	0.00157586	0.00864555	0.00608734	KRT18/KRT8/RAD21/EIF6/SMARCA4/YY1/PHB2/NUMA1/RUVBL2/HNRNPU/AKAP8L/SRPK1/RUVBL1/DAG1	14
CC	GO:1990351	transporter complex	29/748	418/19518	0.00160048	0.00870081	0.00612625	CLDN4/SCNN1A/NDUFB9/CYC1/NDUFB7/NDUFB4/NDUFS8/CLIC5/UQCRB/NDUFV1/UQCRH/UQCRQ/ERGIC3/NDUFS6/NDUFS5/NDUFB5/AKAP9/NDUFAB1/NDUFA13/NDUFA3/NDUFA10/NDUFB10/NDUFC2/NDUFA2/UQCRFS1/NDUFB2/ATP6V0B/NDUFS3/NDUFB1	29
CC	GO:0044291	cell-cell contact zone	9/748	72/19518	0.00166935	0.00899345	0.0063323	JUP/AFDN/DSP/DLG1/SLC2A1/FLOT1/ACTN1/CTNNA1/VCL	9
CC	GO:0001533	cornified envelope	8/748	59/19518	0.00176467	0.00942206	0.00663409	KLK6/JUP/KLK7/HSPB1/DSP/KRT17/CAPN1/KAZN	8
CC	GO:0005665	RNA polymerase II, core complex	4/748	15/19518	0.00208274	0.0108303	0.00762561	POLR2H/POLR2K/POLR2I/POLR2J	4
CC	GO:0005852	eukaryotic translation initiation factor 3 complex	4/748	15/19518	0.00208274	0.0108303	0.00762561	EIF3E/EIF3H/EIF3K/EIF3I	4
CC	GO:0033290	eukaryotic 48S preinitiation complex	4/748	15/19518	0.00208274	0.0108303	0.00762561	EIF3E/EIF3H/EIF3K/EIF3I	4
CC	GO:0015629	actin cytoskeleton	32/748	489/19518	0.00239566	0.0122451	0.00862182	JUP/KRT19/ACTN4/LLGL2/MYH14/CDH1/MYO6/CLIC5/TPM4/LPP/DAAM1/SLC2A1/CTTN/PTK2/DSTN/MYL9/FLOT1/NCKAP1/CRYAB/DIAPH1/DYNLL2/CD2AP/BAIAP2/DBN1/SVIL/CORO1B/ARPC1A/STOML2/ACTN1/CTNNA1/VCL/FLNB	32
CC	GO:0098978	glutamatergic synapse	28/748	410/19518	0.00239579	0.0122451	0.00862182	MAL2/PRKCI/GIPC1/LAMA5/YWHAZ/CDH1/FARP1/DLG1/CTBP2/FXR1/FLOT1/HNRNPA3/RPL22/DYNLL2/DNAJB1/PHB2/BAIAP2/DBN1/CTNND1/AKAP9/ITGA3/PPP1CA/PPP2R1A/CANX/ACTN1/CHD4/DAG1/AP2M1	28
CC	GO:0014704	intercalated disc	7/748	50/19518	0.00280716	0.0142261	0.0100166	JUP/DSP/DLG1/SLC2A1/ACTN1/CTNNA1/VCL	7
CC	GO:0031674	I band	13/748	141/19518	0.00303489	0.015251	0.0107382	JUP/KRT19/ACTN4/HSPB1/KRT8/SYNE2/CSRP1/SLC2A1/MYL9/CRYAB/STUB1/ACTN1/FLNB	13
CC	GO:0016282	eukaryotic 43S preinitiation complex	4/748	17/19518	0.00341656	0.0167467	0.0117914	EIF3E/EIF3H/EIF3K/EIF3I	4
CC	GO:0016581	NuRD complex	4/748	17/19518	0.00341656	0.0167467	0.0117914	CSNK2A1/CHD4/CDK2AP2/CHD3	4
CC	GO:0090545	CHD-type complex	4/748	17/19518	0.00341656	0.0167467	0.0117914	CSNK2A1/CHD4/CDK2AP2/CHD3	4
CC	GO:0016363	nuclear matrix	12/748	127/19518	0.00353372	0.0171802	0.0120966	KRT18/KRT8/RAD21/SMARCA4/YY1/PHB2/NUMA1/RUVBL2/HNRNPU/AKAP8L/SRPK1/RUVBL1	12
CC	GO:0005791	rough endoplasmic reticulum	9/748	82/19518	0.00410045	0.0196165	0.013812	PKM/RPS21/APP/BAIAP2/SEC62/SRP9/RPL18/CANX/SEC61A1	9
CC	GO:0048786	presynaptic active zone	9/748	82/19518	0.00410045	0.0196165	0.013812	CTBP2/FLOT1/PPFIBP1/PHB2/APP/CTNND1/ITGA3/PNISR/CANX	9
CC	GO:0070993	translation preinitiation complex	4/748	18/19518	0.00426104	0.020223	0.0142391	EIF3E/EIF3H/EIF3K/EIF3I	4
CC	GO:0016607	nuclear speck	27/748	415/19518	0.00543507	0.0254815	0.0179416	PNN/AFDN/SMC4/LUC7L3/KAZN/ZNF217/CCNL1/CCNL2/INPPL1/DHX36/SRSF11/SRSF10/SNRNP70/PRPF4B/PRPF6/SRSF2/HNRNPU/CHTOP/AKAP8L/RSRC1/DDX46/PNISR/HP1BP3/SRPK1/RNPS1/SRSF7/NDUFB1	27
CC	GO:0031414	N-terminal protein acetyltransferase complex	3/748	10/19518	0.00549684	0.0254815	0.0179416	NAA38/NAA50/NAA10	3
CC	GO:0042564	NLS-dependent protein nuclear import complex	3/748	10/19518	0.00549684	0.0254815	0.0179416	KPNA4/KPNB1/KPNA2	3
CC	GO:0005839	proteasome core complex	4/748	20/19518	0.00634906	0.0289827	0.0204068	PSMB5/PSMB4/PSMB2/PSMA3	4
CC	GO:0120293	dynein axonemal particle	4/748	20/19518	0.00634906	0.0289827	0.0204068	HSP90AB1/RUVBL2/STIP1/RUVBL1	4
CC	GO:0005819	spindle	27/748	421/19518	0.00654367	0.0296448	0.020873	TBL1XR1/HSPB1/RAD21/HSF1/ANXA11/SNCG/CBX3/CTTN/NPM1/JTB/TUBB/INPPL1/TFDP2/DIAPH1/TUBB4B/APP/DYNLL1/NUDC/NUMA1/TAF1D/HNRNPU/RALBP1/MZT2A/CLTA/SLC25A5/RCC2/CIAO1	27
CC	GO:0005905	clathrin-coated pit	8/748	73/19518	0.00670633	0.0298801	0.0210386	HSPD1/MYO6/CTTN/TFRC/APP/CLTA/EPN1/AP2M1	8
CC	GO:0030864	cortical actin cytoskeleton	8/748	73/19518	0.00670633	0.0298801	0.0210386	KRT19/ACTN4/LLGL2/CDH1/SLC2A1/DSTN/FLOT1/ACTN1	8
CC	GO:0031252	cell leading edge	27/748	422/19518	0.00674551	0.0298801	0.0210386	EPS8L1/PRKCI/PABPC1/SYNE2/CDH1/MYO6/EPS8L2/PHACTR4/ERBB2/CTTN/ITGB4/FLOT1/NCKAP1/INPPL1/DIAPH1/AKT2/WWC1/APP/CD2AP/BAIAP2/CTNND1/CORO1B/PKN2/ACTN1/CTNNA1/NME1/DAG1	27
CC	GO:0019774	proteasome core complex, beta-subunit complex	3/748	11/19518	0.00734473	0.0322952	0.0227391	PSMB5/PSMB4/PSMB2	3
CC	GO:0043197	dendritic spine	14/748	175/19518	0.00758768	0.0329717	0.0232154	GIPC1/FARP1/FXR1/CTTN/PTK2/CRYAB/DNAJB1/APP/FMR1/BAIAP2/CTNND1/PPP1CA/CANX/ACTN1	14
CC	GO:0044233	mitochondria-associated endoplasmic reticulum membrane	4/748	21/19518	0.00760885	0.0329717	0.0232154	TOMM20/AHCYL1/BCAP31/CANX	4
CC	GO:0030120	vesicle coat	7/748	60/19518	0.00781569	0.0336243	0.0236749	PDCD6/AP1M2/CLINT1/CLTA/COPB2/EPN1/AP2M1	7
CC	GO:0030125	clathrin vesicle coat	5/748	33/19518	0.00794499	0.0339364	0.0238947	AP1M2/CLINT1/CLTA/EPN1/AP2M1	5
CC	GO:0030017	sarcomere	16/748	213/19518	0.00813607	0.0345061	0.0242958	JUP/KRT19/ACTN4/HSPB1/SQSTM1/KRT8/SYNE2/CSRP1/TPM4/SLC2A1/MYL9/CRYAB/STUB1/ACTN1/RPL15/FLNB	16
CC	GO:0030175	filopodium	10/748	108/19518	0.00852021	0.0358809	0.0252638	SYNE2/FARP1/MYO6/FXR1/INPPL1/APP/FMR1/BAIAP2/ITGA3/DAG1	10
CC	GO:0042581	specific granule	13/748	160/19518	0.0087262	0.0363644	0.0256042	LCN2/CD47/JUP/ANXA11/PDXK/GSDMD/SLC44A2/TMC6/ILF2/DGAT1/CMTM6/KPNB1/VCL	13
CC	GO:0044309	neuron spine	14/748	178/19518	0.00875664	0.0363644	0.0256042	GIPC1/FARP1/FXR1/CTTN/PTK2/CRYAB/DNAJB1/APP/FMR1/BAIAP2/CTNND1/PPP1CA/CANX/ACTN1	14
CC	GO:0035580	specific granule lumen	7/748	62/19518	0.00932248	0.0379411	0.0267144	LCN2/JUP/PDXK/GSDMD/ILF2/KPNB1/VCL	7
CC	GO:0016281	eukaryotic translation initiation factor 4F complex	3/748	12/19518	0.009517	0.0379411	0.0267144	EIF4A2/EIF4G1/EIF4H	3
CC	GO:0031074	nucleocytoplasmic transport complex	3/748	12/19518	0.009517	0.0379411	0.0267144	KPNA4/KPNB1/KPNA2	3
CC	GO:0099243	extrinsic component of synaptic membrane	3/748	12/19518	0.009517	0.0379411	0.0267144	FARP1/AKAP9/AP2M1	3
CC	GO:0099524	postsynaptic cytosol	3/748	12/19518	0.009517	0.0379411	0.0267144	BAIAP2/DBN1/DAG1	3
CC	GO:1990124	messenger ribonucleoprotein complex	3/748	12/19518	0.009517	0.0379411	0.0267144	HNRNPAB/HNRNPA3/FMR1	3
CC	GO:0005868	cytoplasmic dynein complex	4/748	23/19518	0.0105969	0.0419667	0.0295488	DYNLL2/DYNLL1/DYNLRB1/DYNC1I2	4
CC	GO:0030027	lamellipodium	15/748	202/19518	0.011249	0.044256	0.0311607	PABPC1/SYNE2/CDH1/PHACTR4/CTTN/FLOT1/NCKAP1/INPPL1/APP/BAIAP2/CTNND1/CORO1B/PKN2/CTNNA1/DAG1	15
CC	GO:0005874	microtubule	28/748	461/19518	0.011438	0.0446118	0.0314112	STMN1/FKBP4/NDRG1/HOOK2/DLG1/SERP1/CCT3/CCT5/TUBB/LRPPRC/TUBB4B/DYNLL2/DYNLL1/NUDC/NUMA1/BAIAP2/HNRNPU/DYNLRB1/TBCB/SVIL/CCT7/CCT6A/CDK2AP2/RCC2/TCP1/CCT8/DYNC1I2/DCXR	28
CC	GO:0051233	spindle midzone	5/748	36/19518	0.0114887	0.0446118	0.0314112	CTTN/APP/NUMA1/HNRNPU/RCC2	5
CC	GO:0097225	sperm midpiece	6/748	50/19518	0.0117579	0.0453628	0.03194	SQSTM1/HSPD1/TOMM20/HSP90AA1/AK2/VDAC2	6
CC	GO:0000812	Swr1 complex	3/748	13/19518	0.0120242	0.0457991	0.0322472	RUVBL2/ZNHIT1/RUVBL1	3
CC	GO:0099523	presynaptic cytosol	3/748	13/19518	0.0120242	0.0457991	0.0322472	PNKD/CTBP2/BAIAP2	3
MF	GO:0003735	structural constituent of ribosome	45/742	177/18369	9.02965e-24	6.79933e-21	5.85502e-21	RPL8/MRPL14/RPL13A/MRPL12/RPS20/RPS21/MRPL33/RPL35A/MRPS21/MRPL20/RPLP0/RPSA/RPS16/RPL39L/RPL22/MRPS34/MRPL3/MRPL55/MRPL21/RPL31/MRPS12/MRPL51/RPS18/MRPL47/MRPL15/RPL30/MRPS18A/MRPL13/RPL37/RPL22L1/RPL18A/MRPS15/RPL7L1/MRPS16/RPS27A/RPS14/RPL7/RPL18/RPS5/RPL37A/RPL15/MRPS18B/MRPL34/RPS11/MRPS5	45
MF	GO:0045296	cadherin binding	53/742	333/18369	7.94811e-18	2.99246e-15	2.57686e-15	EPCAM/JUP/KRT18/EPS8L1/HSP90AB1/GIPC1/PUF60/AFDN/EEF1D/NDRG1/YWHAZ/CDH1/SFN/EPS8L2/DLG1/PKM/CTTN/EIF3E/PRDX1/SERBP1/PPFIBP1/RACK1/GPRC5A/F11R/DNAJB1/NOP56/LARP1/CD2AP/PFKP/NUDC/HDLBP/BAIAP2/DBN1/CTNND1/LYPLA2/CORO1B/CLINT1/CD46/KTN1/PPP1CA/PKN2/PDXDC1/PRDX6/TES/CTNNA1/VCL/STK24/RUVBL1/RPL15/CCT8/ZC3H15/FLNB/EIF4H	53
MF	GO:0015453	oxidoreduction-driven active transmembrane transporter activity	25/742	71/18369	1.66264e-17	4.17323e-15	3.59364e-15	NDUFB9/CYC1/NDUFB7/COX6B1/NDUFB4/NDUFS8/COX5B/UQCRB/NDUFV1/UQCRH/NDUFS6/NDUFS5/COX7A2L/COX5A/NDUFB5/COX7B/NDUFA3/NDUFA10/NDUFB10/NDUFC2/NDUFA2/UQCRFS1/NDUFB2/NDUFS3/NDUFB1	25
MF	GO:0009055	electron transfer activity	29/742	122/18369	6.15632e-15	1.15893e-12	9.97972e-13	NDUFB9/CYC1/NDUFB7/COX6B1/NDUFB4/DHRS3/NDUFS8/COX5B/UQCRB/NDUFV1/POR/UQCRH/NDUFS6/CYCS/NDUFS5/COX7A2L/COX5A/NDUFB5/COX7B/NDUFA3/NDUFA10/IDH3B/NDUFB10/NDUFC2/NDUFA2/UQCRFS1/NDUFB2/NDUFS3/NDUFB1	29
MF	GO:0051082	unfolded protein binding	28/742	122/18369	4.69553e-14	7.07147e-12	6.08936e-12	HSP90AB1/HSPD1/CLU/TOMM20/HSPE1/CCT3/HSP90AA1/DNAJB11/CCT5/NPM1/PFDN6/CRYAB/TUBB4B/SRSF10/DNAJB1/NUDC/HSPA9/RUVBL2/PFDN4/CDC37/DNAJA1/CCT7/CCT6A/PTGES3/CANX/PFDN2/TCP1/CCT8	28
MF	GO:0008137	NADH dehydrogenase (ubiquinone) activity	16/742	41/18369	1.71736e-12	2.15529e-10	1.85595e-10	NDUFB9/NDUFB7/NDUFB4/NDUFS8/NDUFV1/NDUFS6/NDUFS5/NDUFB5/NDUFA3/NDUFA10/NDUFB10/NDUFC2/NDUFA2/NDUFB2/NDUFS3/NDUFB1	16
MF	GO:0050136	NADH dehydrogenase (quinone) activity	16/742	42/18369	2.67114e-12	2.87339e-10	2.47432e-10	NDUFB9/NDUFB7/NDUFB4/NDUFS8/NDUFV1/NDUFS6/NDUFS5/NDUFB5/NDUFA3/NDUFA10/NDUFB10/NDUFC2/NDUFA2/NDUFB2/NDUFS3/NDUFB1	16
MF	GO:0003954	NADH dehydrogenase activity	16/742	44/18369	6.19757e-12	5.83346e-10	5.02329e-10	NDUFB9/NDUFB7/NDUFB4/NDUFS8/NDUFV1/NDUFS6/NDUFS5/NDUFB5/NDUFA3/NDUFA10/NDUFB10/NDUFC2/NDUFA2/NDUFB2/NDUFS3/NDUFB1	16
MF	GO:0003955	NAD(P)H dehydrogenase (quinone) activity	16/742	45/18369	9.25978e-12	7.74735e-10	6.67137e-10	NDUFB9/NDUFB7/NDUFB4/NDUFS8/NDUFV1/NDUFS6/NDUFS5/NDUFB5/NDUFA3/NDUFA10/NDUFB10/NDUFC2/NDUFA2/NDUFB2/NDUFS3/NDUFB1	16
MF	GO:0015399	primary active transmembrane transporter activity	29/742	170/18369	4.3833e-11	3.30062e-09	2.84222e-09	NDUFB9/CYC1/NDUFB7/COX6B1/NDUFB4/NDUFS8/COX5B/TOMM20/UQCRB/NDUFV1/ATP5F1B/UQCRH/NDUFS6/NDUFS5/COX7A2L/COX5A/NDUFB5/COX7B/RALBP1/NDUFA3/NDUFA10/NDUFB10/NDUFC2/NDUFA2/UQCRFS1/NDUFB2/ATP6V0B/NDUFS3/NDUFB1	29
MF	GO:0016655	oxidoreductase activity, acting on NAD(P)H, quinone or similar compound as acceptor	17/742	57/18369	5.19866e-11	3.55872e-09	3.06447e-09	NDUFB9/NDUFB7/NDUFB4/NDUFS8/NDUFV1/NDUFS6/NDUFS5/NDUFB5/NDUFA3/NDUFA10/NDUFB10/NDUFC2/NDUFA2/NDUFB2/NDUFS3/NDUFB1/DCXR	17
MF	GO:0016651	oxidoreductase activity, acting on NAD(P)H	18/742	87/18369	9.38354e-09	5.88817e-07	5.0704e-07	NDUFB9/NDUFB7/NDUFB4/NDUFS8/NDUFV1/POR/NDUFS6/NDUFS5/NDUFB5/NDUFA3/NDUFA10/NDUFB10/NDUFC2/NDUFA2/NDUFB2/NDUFS3/NDUFB1/DCXR	18
MF	GO:0015078	proton transmembrane transporter activity	22/742	140/18369	4.55703e-08	2.63957e-06	2.27298e-06	CYC1/ATP5ME/COX6B1/COX5B/ATP5MF/UQCRB/ATP5F1B/UQCRH/UCP2/ATP5PF/ATP5F1C/ATP5PO/COX7A2L/ATP5MC1/COX5A/ATP5MG/ATP5MC3/COX7B/UQCRFS1/ATP6V0B/ATP5PB/SLC25A5	22
MF	GO:0044183	protein folding chaperone	15/742	67/18369	5.27344e-08	2.83636e-06	2.44244e-06	HSPB1/HSP90AB1/HSPD1/HSPE1/CCT3/HSP90AA1/CCT5/DNAJB1/HSPA9/CCT7/CCT6A/WDR83OS/PFDN2/TCP1/CCT8	15
MF	GO:0044389	ubiquitin-like protein ligase binding	35/742	320/18369	9.31575e-08	4.67651e-06	4.02702e-06	LAPTM4B/CKB/SQSTM1/HSP90AB1/TRIM28/HSPD1/YWHAZ/CLU/HSP90AA1/DDRGK1/JUN/TUBB/UBE2D2/LRPPRC/LTBR/PA2G4/STUB1/TRAF4/HSPA9/DERL1/HGS/GPI/DNAJA1/RPS27A/NEDD8/AUP1/PRDX6/BAG6/VCL/SLC25A5/PSMA3/ELOB/UBXN1/TCP1/NPLOC4	35
MF	GO:0031625	ubiquitin protein ligase binding	33/742	301/18369	2.05087e-07	9.23291e-06	7.95062e-06	LAPTM4B/CKB/SQSTM1/HSP90AB1/TRIM28/HSPD1/YWHAZ/CLU/HSP90AA1/JUN/TUBB/UBE2D2/LRPPRC/LTBR/PA2G4/STUB1/TRAF4/HSPA9/DERL1/GPI/DNAJA1/RPS27A/NEDD8/AUP1/PRDX6/BAG6/VCL/SLC25A5/PSMA3/ELOB/UBXN1/TCP1/NPLOC4	33
MF	GO:0046933	proton-transporting ATP synthase activity, rotational mechanism	8/742	18/18369	2.08446e-07	9.23291e-06	7.95062e-06	ATP5ME/ATP5MF/ATP5F1B/ATP5PF/ATP5F1C/ATP5PO/ATP5MG/ATP5PB	8
MF	GO:0090079	translation regulator activity, nucleic acid binding	18/742	109/18369	3.53702e-07	1.47965e-05	1.27416e-05	EIF4A2/IGF2BP2/PABPC1/EEF1D/TUFM/EIF4G1/EIF6/EIF2S2/EIF3E/EIF5B/EIF3H/LARP1/EIF3K/CELF1/AGO2/ABCF1/EIF3I/EIF4H	18
MF	GO:0140662	ATP-dependent protein folding chaperone	11/742	41/18369	4.5211e-07	1.79178e-05	1.54293e-05	HSP90AB1/HSPD1/HSPE1/CCT3/HSP90AA1/CCT5/HSPA9/CCT7/CCT6A/TCP1/CCT8	11
MF	GO:0043021	ribonucleoprotein complex binding	22/742	161/18369	5.62891e-07	2.11929e-05	1.82495e-05	NEAT1/EIF6/NPM1/SERBP1/YBX3/SNRPB/RPSA/RACK1/LARP1/PRPF6/EIF3K/DERL1/FMR1/HNRNPU/GTPBP4/PPP1CA/SRP9/SNRPD1/BAG6/NME1/NAA10/SEC61A1	22
MF	GO:0003743	translation initiation factor activity	11/742	51/18369	4.71354e-06	0.000169014	0.000145541	EIF4A2/EIF4G1/EIF6/EIF2S2/EIF3E/EIF5B/EIF3H/EIF3K/AGO2/EIF3I/EIF4H	11
MF	GO:0015252	proton channel activity	8/742	26/18369	5.58124e-06	0.000191031	0.0001645	ATP5ME/ATP5MF/ATP5F1B/ATP5PF/ATP5F1C/ATP5PO/ATP5MG/ATP5PB	8
MF	GO:0008135	translation factor activity, RNA binding	14/742	84/18369	6.27329e-06	0.000205382	0.000176858	EIF4A2/EEF1D/TUFM/EIF4G1/EIF6/EIF2S2/EIF3E/EIF5B/EIF3H/EIF3K/AGO2/ABCF1/EIF3I/EIF4H	14
MF	GO:0016675	oxidoreductase activity, acting on a heme group of donors	6/742	18/18369	5.208e-05	0.00163401	0.00140707	COX6B1/COX5B/POR/COX7A2L/COX5A/COX7B	6
MF	GO:0048027	mRNA 5'-UTR binding	7/742	26/18369	5.72506e-05	0.00172439	0.0014849	IGF2BP2/CCT5/DHX36/LARP1/FMR1/RPS14/SYNCRIP	7
MF	GO:0050840	extracellular matrix binding	10/742	55/18369	6.12424e-05	0.00177367	0.00152734	BCAM/SPOCK2/ADGRG1/AGRN/VEGFA/RPSA/LGALS3/ITGA3/PXDN/DAG1	10
MF	GO:0042288	MHC class I protein binding	6/742	19/18369	7.35246e-05	0.00205052	0.00176574	ATP5F1B/BCAP31/TUBB/PILRB/TUBB4B/DERL1	6
MF	GO:0019843	rRNA binding	11/742	68/18369	8.12643e-05	0.00218543	0.00188191	RPL8/NPM1/MRPL20/RPLP0/RPS18/MRPS18A/RPL37/RPS14/RPS5/BRIX1/RPS11	11
MF	GO:0043236	laminin binding	7/742	28/18369	9.60354e-05	0.00249361	0.00214729	BCAM/AGRN/RPSA/LGALS3/ITGA3/PXDN/DAG1	7
MF	GO:0140297	DNA-binding transcription factor binding	36/742	478/18369	0.000262778	0.00659572	0.00567969	JUP/CDKN2A/HMGA1/ACTN4/HSPB1/CXXC5/BHLHE41/FKBP4/PRAME/YWHAZ/HMGN3/HSF1/GTF2I/SOX17/CTBP2/KLF5/DCAF13/NPM1/DDRGK1/JUN/PRKDC/CSNK2B/SMARCA4/YY1/PHB2/HDAC7/DDIT3/COMMD7/PKN1/DNAJA1/ZMYND8/NOC2L/NUCKS1/CHD4/NSD1/PBX1	36
MF	GO:0051087	chaperone binding	13/742	104/18369	0.000283563	0.00688784	0.00593124	CP/HSPD1/CLU/HSPE1/PFDN6/TFRC/SOD1/STUB1/DNAJB1/PFDN4/CDC37/DNAJA1/PTGES3	13
MF	GO:0022804	active transmembrane transporter activity	33/742	428/18369	0.000307936	0.00724611	0.00623975	NDUFB9/CYC1/SLC38A1/NDUFB7/SLC34A2/COX6B1/NDUFB4/NDUFS8/COX5B/TOMM20/UQCRB/NDUFV1/ATP5F1B/UQCRH/UCP2/NDUFS6/NDUFS5/COX7A2L/COX5A/NDUFB5/COX7B/RALBP1/NDUFA3/NDUFA10/NDUFB10/NDUFC2/NDUFA2/UQCRFS1/NDUFB2/ATP6V0B/SLC25A5/NDUFS3/NDUFB1	33
MF	GO:0004129	cytochrome-c oxidase activity	5/742	17/18369	0.000437719	0.00998796	0.0086008	COX6B1/COX5B/COX7A2L/COX5A/COX7B	5
MF	GO:0031072	heat shock protein binding	14/742	128/18369	0.000670479	0.0144273	0.0124236	HSP90AB1/FKBP4/HSF1/CSNK2A1/TFRC/STUB1/DNAJB1/HSPA9/STIP1/CDC37/DNAJA1/PTGES3/KPNB1/BAG6	14
MF	GO:0016679	oxidoreductase activity, acting on diphenols and related substances as donors	4/742	11/18369	0.000694201	0.0144273	0.0124236	CYC1/UQCRB/UQCRH/UQCRFS1	4
MF	GO:0032182	ubiquitin-like protein binding	13/742	114/18369	0.000694876	0.0144273	0.0124236	HSPB1/SQSTM1/VPS28/RBCK1/SHARPIN/SERBP1/CKS1B/UBR5/HGS/RAD23A/UBXN1/DCUN1D1/NPLOC4	13
MF	GO:0005080	protein kinase C binding	8/742	49/18369	0.00070891	0.0144273	0.0124236	HSPB1/SQSTM1/SDC4/DSP/PRKCSH/RACK1/HDAC7/PKN1	8
MF	GO:0098631	cell adhesion mediator activity	9/742	62/18369	0.00081224	0.0160952	0.0138598	EPCAM/BCAM/CD47/JUP/KRT18/DSP/RPSA/BAIAP2/PPP1CA	9
MF	GO:0051787	misfolded protein binding	6/742	29/18369	0.000911662	0.0176021	0.0151575	CLU/DNAJB11/STUB1/HSPA9/DERL1/BAG6	6
MF	GO:0003697	single-stranded DNA binding	13/742	119/18369	0.00104198	0.0196152	0.016891	POLR2H/SMC4/HSPD1/HSF1/LRPPRC/MCM7/DHX36/SSBP1/HNRNPU/SSBP3/RAD23A/NUCKS1/CNBP	13
MF	GO:0043130	ubiquitin binding	11/742	94/18369	0.00141778	0.0260388	0.0224224	HSPB1/SQSTM1/VPS28/RBCK1/SHARPIN/CKS1B/UBR5/HGS/RAD23A/UBXN1/NPLOC4	11
MF	GO:0051879	Hsp90 protein binding	7/742	43/18369	0.0015447	0.0275844	0.0237534	HSF1/CSNK2A1/STUB1/STIP1/CDC37/PTGES3/KPNB1	7
MF	GO:0070034	telomerase RNA binding	5/742	22/18369	0.00157521	0.0275844	0.0237534	NHP2/DHX36/SNRPB/SNRPD3/HNRNPU	5
MF	GO:0003714	transcription corepressor activity	17/742	190/18369	0.00184755	0.0316184	0.0272271	CCND1/TBL1XR1/HDGF/TRIM28/IRF2BP2/CTBP2/PA2G4/SMARCA4/DNAJB1/HDAC7/RERE/SRSF2/RUVBL2/HNRNPU/ZMYND8/NOC2L/NSD1	17
MF	GO:0016863	intramolecular oxidoreductase activity, transposing C=C bonds	4/742	14/18369	0.00191121	0.0319809	0.0275393	DDT/ECHS1/ECI1/ECH1	4
MF	GO:0003725	double-stranded RNA binding	9/742	70/18369	0.00195599	0.0320187	0.0275718	HSP90AB1/HSPD1/DHX36/TUBB4B/TFRC/ILF2/HNRNPU/AGO2/ACTN1	9
MF	GO:0061629	RNA polymerase II-specific DNA-binding transcription factor binding	26/742	348/18369	0.00200645	0.0321459	0.0276814	CDKN2A/HMGA1/ACTN4/HSPB1/BHLHE41/FKBP4/PRAME/HMGN3/HSF1/GTF2I/SOX17/CTBP2/DCAF13/NPM1/DDRGK1/JUN/PRKDC/CSNK2B/SMARCA4/PHB2/DDIT3/COMMD7/PKN1/DNAJA1/CHD4/NSD1	26
MF	GO:0042974	nuclear retinoic acid receptor binding	5/742	24/18369	0.00237811	0.0371017	0.0319489	HMGA1/ACTN4/PRAME/CTBP2/NSD1	5
MF	GO:0051117	ATPase binding	10/742	86/18369	0.00241432	0.0371017	0.0319489	S100A1/FXYD3/ATP5IF1/FBL/DNAJB1/DERL1/RUVBL2/UBXN1/RUVBL1/NPLOC4	10
MF	GO:0043022	ribosome binding	9/742	73/18369	0.00262364	0.039512	0.0340244	EIF6/SERBP1/RPSA/RACK1/EIF3K/FMR1/BAG6/NAA10/SEC61A1	9
MF	GO:0003727	single-stranded RNA binding	10/742	88/18369	0.00286412	0.0422879	0.0364149	PABPC1/FXR1/PABPC4/SNRPC/FMR1/HNRNPU/AGO2/SYNCRIP/HNRNPH1/CNBP	10
MF	GO:0016860	intramolecular oxidoreductase activity	7/742	48/18369	0.00296549	0.0429426	0.0369786	DDT/ECHS1/ECI1/GPI/PTGES3/PTGES2/ECH1	7
MF	GO:0005507	copper ion binding	8/742	62/18369	0.00335698	0.0473088	0.0407384	CP/S100A13/SNCG/COX17/CUTA/RNF7/SOD1/COA6	8
MF	GO:0035198	miRNA binding	6/742	37/18369	0.00339266	0.0473088	0.0407384	KCNQ1OT1/SOX4/NEAT1/PUM1/FMR1/AGO2	6

## Sheet: Fib
ONTOLOGY	ID	Description	GeneRatio	BgRatio	pvalue	p.adjust	qvalue	geneID	Count
BP	GO:0002181	cytoplasmic translation	101/1996	159/18614	3.09893e-58	1.85719e-54	1.46596e-54	RPL34/RPS15/RPS4X/RPL13/RPL26/RPL21/RPL6/RPL3/RPLP0/RPL7A/RPL23/RPL23A/RPL7/RPL10A/RPS6/RPS23/RPL35/RPS2/RPS13/RPL27/RPL41/RPLP1/RPS12/RPS3A/EIF3A/RPS28/RPL4/RPL10/RPL9/RPL19/RPS9/RPS17/RPL39/RPL5/RPL32/EIF3F/RPL11/RPS8/EIF4A1/RPL29/RPL13A/RPS26/RPS15A/RWDD1/RPL12/DHX29/RPS11/RPLP2/EIF5/RPS5/RPL17/RPL15/RPL36/FAU/YBX3/RPS24/RPL27A/RPL37A/RPS25/RPL24/RPS14/MCTS1/RPS20/SH3BGRL/RPS3/EIF3J/RPL18/RPL1…	101
BP	GO:0048193	Golgi vesicle transport	83/1996	294/18614	4.46392e-17	1.33761e-13	1.05584e-13	LMAN1/P4HB/GAS1/SPTBN1/RAB31/KDELR2/TRAPPC2L/RAB13/VAMP5/SEC31A/KRT18/ARF4/TMED5/KDELR1/VCP/TMED10/SNX3/VAPA/RAB8B/RAB7B/SEC24D/KDELR3/TMED2/COPZ2/COPB1/RAB34/LMAN2/ARL1/TFG/TMED9/SEC23A/RER1/RAB1A/YIF1A/TRAPPC1/STEAP2/OPTN/USO1/MYO1B/TMED7/TMED3/SAR1A/ARCN1/RAB14/CREB3L2/YIPF5/COMMD1/COPB2/RACK1/CNIH4/ARFGAP3/AP3D1/RAB10/MACF1/COPZ1/COPA/SEC23IP/BCAP29/COPE/SEC13/TRIP11/SAR1B/GABARAPL2/GOLGA4/AP…	83
BP	GO:0006888	endoplasmic reticulum to Golgi vesicle-mediated transport	50/1996	131/18614	1.38762e-16	2.772e-13	2.18806e-13	LMAN1/P4HB/GAS1/KDELR2/TRAPPC2L/SEC31A/ARF4/TMED5/KDELR1/VCP/TMED10/VAPA/SEC24D/KDELR3/TMED2/COPB1/LMAN2/TFG/TMED9/SEC23A/RAB1A/YIF1A/TRAPPC1/USO1/TMED7/TMED3/SAR1A/ARCN1/CREB3L2/YIPF5/COPB2/CNIH4/COPA/SEC23IP/BCAP29/COPE/SEC13/TRIP11/SAR1B/MIA3/GOPC/SCFD1/IER3IP1/COPG1/NRBP1/GOSR1/ERGIC3/GOLT1B/TRAPPC4/ERGIC2	50
BP	GO:0030198	extracellular matrix organization	82/1996	314/18614	9.20038e-15	1.3377e-11	1.0559e-11	CCDC80/COL3A1/COL1A2/COL1A1/EGFL6/LOX/PDPN/SLC39A8/COL5A2/CAV1/SERPINH1/COL5A1/ANXA2/AEBP1/ABI3BP/VTN/COL8A1/TNXB/EFEMP2/FLRT2/CST3/SULF2/QSOX1/DPP4/ITGB1/PDGFRA/CAV2/PRDX4/MELTF/FBLN1/LRP1/DDR2/NID2/TGFBI/LAMB1/TNFRSF11B/ADAMTS9/LUM/SULF1/EMILIN1/HAS1/SMOC2/B4GALT1/FMOD/MMP14/FSCN1/CRTAP/BMP1/ADAMTS2/CCN1/TNFRSF1A/FKBP10/MMP2/P4HA1/LAMB2/IL6/RAMP2/CRISPLD2/ADAMTS1/ADAM10/PHLDB2/ANTXR1/RECK/ADAM1…	82
BP	GO:0043062	extracellular structure organization	82/1996	315/18614	1.11605e-14	1.3377e-11	1.0559e-11	CCDC80/COL3A1/COL1A2/COL1A1/EGFL6/LOX/PDPN/SLC39A8/COL5A2/CAV1/SERPINH1/COL5A1/ANXA2/AEBP1/ABI3BP/VTN/COL8A1/TNXB/EFEMP2/FLRT2/CST3/SULF2/QSOX1/DPP4/ITGB1/PDGFRA/CAV2/PRDX4/MELTF/FBLN1/LRP1/DDR2/NID2/TGFBI/LAMB1/TNFRSF11B/ADAMTS9/LUM/SULF1/EMILIN1/HAS1/SMOC2/B4GALT1/FMOD/MMP14/FSCN1/CRTAP/BMP1/ADAMTS2/CCN1/TNFRSF1A/FKBP10/MMP2/P4HA1/LAMB2/IL6/RAMP2/CRISPLD2/ADAMTS1/ADAM10/PHLDB2/ANTXR1/RECK/ADAM1…	82
BP	GO:0045229	external encapsulating structure organization	82/1996	317/18614	1.63679e-14	1.57076e-11	1.23987e-11	CCDC80/COL3A1/COL1A2/COL1A1/EGFL6/LOX/PDPN/SLC39A8/COL5A2/CAV1/SERPINH1/COL5A1/ANXA2/AEBP1/ABI3BP/VTN/COL8A1/TNXB/EFEMP2/FLRT2/CST3/SULF2/QSOX1/DPP4/ITGB1/PDGFRA/CAV2/PRDX4/MELTF/FBLN1/LRP1/DDR2/NID2/TGFBI/LAMB1/TNFRSF11B/ADAMTS9/LUM/SULF1/EMILIN1/HAS1/SMOC2/B4GALT1/FMOD/MMP14/FSCN1/CRTAP/BMP1/ADAMTS2/CCN1/TNFRSF1A/FKBP10/MMP2/P4HA1/LAMB2/IL6/RAMP2/CRISPLD2/ADAMTS1/ADAM10/PHLDB2/ANTXR1/RECK/ADAM1…	82
BP	GO:0009205	purine ribonucleoside triphosphate metabolic process	69/1996	244/18614	1.83469e-14	1.57076e-11	1.23987e-11	TMSB4X/HIF1A/LDHA/PGAM1/RHOA/ENO1/ATP5F1D/STAT3/VCP/NDUFA11/ATP1B1/FIS1/TPI1/PGM1/IER3/IGF1/HSPA8/NDUFB2/ATP5F1A/NDUFB8/ATP5MC2/RAN/NDUFV2/RHOQ/NDUFS5/TSPO/NDUFA1/NDUFC1/ATP5PD/PGK1/NDUFA13/GAPDH/NDUFB11/NCOR1/NDUFC2/ZBTB20/ATP5MC1/NME1/NDUFS7/NDUFA6/ATP5PF/NDUFB10/PKM/NDUFS6/NDUFS4/ATP5F1B/NDUFB6/BAD/NUDT5/AK4/PARP1/AK3/ATP5MC3/ATP5MF/ZBTB7A/NDUFA12/NDUFB1/OLA1/DGUOK/ATP5PO/NME4/NDUFB3/HK1/ARL2/…	69
BP	GO:0006457	protein folding	64/1996	220/18614	3.83616e-14	2.87376e-11	2.26838e-11	HSP90B1/PPIB/B2M/LMAN1/PDIA3/HSPA5/P4HB/SELENOF/QSOX1/PRDX4/FKBP11/PDIA6/CALR/MESD/DNAJC3/FKBP2/SIL1/CRTAP/DNAJC1/HSPA8/FKBP10/ERP29/PDIA4/CANX/PPIC/FKBP1A/ST13/PPIA/TBCA/PFDN5/HSP90AA1/PDCD5/HSPD1/SDF2L1/ERP44/BAG3/HSPE1/CCT2/LTBP4/DNAJA1/DNAJC10/DNAJC7/GRN/CCDC47/TOR1A/WDR83OS/NUDC/HSPH1/CCT8/RANBP2/CCT4/ATF6/DNAJB14/PPIG/HSP90AB1/UGGT1/CCT3/PTGES3/DNAJA2/CCT6A/ARL2/TCP1/SDF2/CCT7	64
BP	GO:0009144	purine nucleoside triphosphate metabolic process	69/1996	249/18614	5.48824e-14	3.65456e-11	2.8847e-11	TMSB4X/HIF1A/LDHA/PGAM1/RHOA/ENO1/ATP5F1D/STAT3/VCP/NDUFA11/ATP1B1/FIS1/TPI1/PGM1/IER3/IGF1/HSPA8/NDUFB2/ATP5F1A/NDUFB8/ATP5MC2/RAN/NDUFV2/RHOQ/NDUFS5/TSPO/NDUFA1/NDUFC1/ATP5PD/PGK1/NDUFA13/GAPDH/NDUFB11/NCOR1/NDUFC2/ZBTB20/ATP5MC1/NME1/NDUFS7/NDUFA6/ATP5PF/NDUFB10/PKM/NDUFS6/NDUFS4/ATP5F1B/NDUFB6/BAD/NUDT5/AK4/PARP1/AK3/ATP5MC3/ATP5MF/ZBTB7A/NDUFA12/NDUFB1/OLA1/DGUOK/ATP5PO/NME4/NDUFB3/HK1/ARL2/…	69
BP	GO:0009060	aerobic respiration	59/1996	196/18614	7.33838e-14	4.39789e-11	3.47144e-11	HIF1A/NDUFA4/RHOA/PARK7/UQCR11/ATP5F1D/VCP/NDUFA11/NDUFB2/ATP5F1A/COX4I1/CHCHD2/NDUFB8/ACO1/NDUFV2/COX7C/NDUFS5/MDH1/NDUFA1/NDUFC1/UQCRQ/ATP5PD/BNIP3/NDUFA13/NDUFB11/NDUFC2/COX6A1/BLOC1S1/NDUFS7/UQCR10/NDUFA6/ATP5PF/NDUFB10/COX7B/PDHB/NDUFS6/GHITM/NDUFS4/ATP5F1B/NDUFB6/SUCLG1/COX7A2/AK4/ISCU/DNAJC15/UQCC2/ATP5MF/UQCRC2/NDUFA12/NDUFB1/ACLY/DGUOK/ATP5PO/NDUFB3/MRPS36/UQCRC1/ARL2/STOML2/NDUFA8	59
BP	GO:0009199	ribonucleoside triphosphate metabolic process	69/1996	251/18614	8.41541e-14	4.58487e-11	3.61903e-11	TMSB4X/HIF1A/LDHA/PGAM1/RHOA/ENO1/ATP5F1D/STAT3/VCP/NDUFA11/ATP1B1/FIS1/TPI1/PGM1/IER3/IGF1/HSPA8/NDUFB2/ATP5F1A/NDUFB8/ATP5MC2/RAN/NDUFV2/RHOQ/NDUFS5/TSPO/NDUFA1/NDUFC1/ATP5PD/PGK1/NDUFA13/GAPDH/NDUFB11/NCOR1/NDUFC2/ZBTB20/ATP5MC1/NME1/NDUFS7/NDUFA6/ATP5PF/NDUFB10/PKM/NDUFS6/NDUFS4/ATP5F1B/NDUFB6/BAD/NUDT5/AK4/PARP1/AK3/ATP5MC3/ATP5MF/ZBTB7A/NDUFA12/NDUFB1/OLA1/DGUOK/ATP5PO/NME4/NDUFB3/HK1/ARL2/…	69
BP	GO:0031589	cell-substrate adhesion	87/1996	359/18614	1.49573e-13	7.46993e-11	5.89633e-11	CCDC80/COL3A1/COL1A1/DAB2/EGFL6/PDPN/VCAM1/S100A10/CDH11/THY1/ABI3BP/VTN/COL8A1/TNXB/SERPINE1/EFEMP2/CD63/P4HB/MAP4K4/TLN1/ITGB1/ADAM9/MELTF/FBLN1/RHOA/FN1/ACTG1/CALR/NID2/AXL/ARPC2/FERMT2/LAMB1/ADAMTS9/FLNA/PARVA/EMILIN1/CD44/RAC1/MMP14/ITGA5/LIMS1/CCN1/RRAS/SLK/CORO1C/MYADM/UTRN/ID1/ITGB5/RAB1A/KDR/CDC42/PHLDB2/ANTXR1/GBP1/ADAM15/TRIP6/TRIOBP/ZYX/CIB1/HSD17B12/ROCK2/C1QBP/PTK2B/CTTN/BCR/ACTN1/D…	87
BP	GO:0006119	oxidative phosphorylation	49/1996	148/18614	1.7624e-13	8.12466e-11	6.41313e-11	NDUFA4/RHOA/PARK7/UQCR11/ATP5F1D/VCP/NDUFA11/NDUFB2/ATP5F1A/COX4I1/CHCHD2/NDUFB8/NDUFV2/COX7C/NDUFS5/NDUFA1/NDUFC1/UQCRQ/ATP5PD/NDUFA13/NDUFB11/NDUFC2/COX6A1/NDUFS7/UQCR10/NDUFA6/ATP5PF/NDUFB10/COX7B/NDUFS6/GHITM/NDUFS4/ATP5F1B/NDUFB6/COX7A2/AK4/ISCU/DNAJC15/UQCC2/ATP5MF/UQCRC2/NDUFA12/NDUFB1/DGUOK/ATP5PO/NDUFB3/UQCRC1/STOML2/NDUFA8	49
BP	GO:0032970	regulation of actin filament-based process	91/1996	387/18614	2.69552e-13	1.15387e-10	9.108e-11	PDPN/LIMA1/CAV1/S100A10/TMSB4X/RNH1/MTSS1/SPTBN1/SPTAN1/PDGFRA/RHOA/LRP1/ACTG1/DSG2/TPM1/RGS4/ATP2A2/ARPC2/FERMT2/FLNA/PFN1/SEMA5A/RHOC/CAMK2D/PHPT1/RAC1/FSCN1/TMSB10/WASHC3/CXCL12/TMOD3/ACTA2/ARHGAP28/RDX/DSTN/ARPC5/MYADM/ID1/CDC42/PHLDB2/PYCARD/SORBS3/RHOQ/TRIOBP/COTL1/ARHGDIA/CAPZA2/CAPZB/ROCK2/PTK2B/CTTN/CCDC88A/IQGAP1/CYFIP1/WDR1/ARPC3/DAPK3/CNN2/ABL2/EPS8/SRI/SLC4A2/TJP1/PAM/AKAP13/SMAD3/AD…	91
BP	GO:0009141	nucleoside triphosphate metabolic process	71/1996	269/18614	3.29664e-13	1.31712e-10	1.03966e-10	TMSB4X/HIF1A/LDHA/PGAM1/RHOA/ENO1/ATP5F1D/STAT3/VCP/NDUFA11/ATP1B1/FIS1/TPI1/PGM1/IER3/IGF1/HSPA8/NDUFB2/ATP5F1A/NDUFB8/ATP5MC2/RAN/NDUFV2/RHOQ/NDUFS5/TSPO/NDUFA1/NDUFC1/ATP5PD/PGK1/NDUFA13/GAPDH/NDUFB11/NCOR1/NDUFC2/ZBTB20/ATP5MC1/NME1/NDUFS7/DUT/NDUFA6/ATP5PF/NDUFB10/PKM/NDUFS6/NDUFS4/ATP5F1B/NDUFB6/BAD/NUDT5/AK4/PARP1/AK3/ATP5MC3/ATP5MF/ZBTB7A/NDUFA12/NDUFB1/OLA1/DGUOK/ATP5PO/NME4/NDUFB3/HK1/C…	71
BP	GO:0006413	translational initiation	43/1996	123/18614	6.45947e-13	2.41948e-10	1.90979e-10	EIF4G2/DNAJC3/EIF1AX/TMED2/RPS3A/EIF3A/EIF1/RPS17/BZW1/EIF3F/EIF4A1/RPL13A/DHX29/EIF5/RPS5/DDX3X/DDX1/MCTS1/SH3BGRL/RPS3/EIF3J/TPR/EIF3L/EIF4B/EIF3M/NPM1/EIF3I/EIF3G/KHDRBS1/EIF1B/EIF3B/EIF2S2/EIF5B/EIF4E2/EIF3K/EIF2S1/EIF3D/ABCE1/EIF4E/PPP1R15B/YTHDF2/EIF4G1/ATF4	43
BP	GO:0042060	wound healing	98/1996	439/18614	9.33927e-13	3.29237e-10	2.5988e-10	COL3A1/TIMP1/COL1A1/LOX/PLAT/IL6ST/AQP1/PDPN/SERPING1/ANXA5/CAV1/COL5A1/S100A10/PROCR/ANXA2/LMAN1/VTN/SERPINE1/HIF1A/SERPINB2/SERPINE2/CD151/C1QTNF1/DST/VKORC1/TLN1/ITGB1/TNFRSF12A/PDGFRA/MYLK/FBLN1/RHOA/EMILIN2/ANXA1/DDR2/ACTG1/ACTB/TPM1/AXL/FERMT2/FLNA/CD59/EMILIN1/CLDN1/PAPSS2/MYL12A/SMOC2/AHNAK/RHOC/PRDX2/B4GALT1/CD44/PLAUR/IGF1/DCBLD2/ITGA5/CCN1/FKBP10/ACTA2/ANXA8/IL6/BLOC1S6/PROS1/PPIA/XBP1…	98
BP	GO:0046034	ATP metabolic process	61/1996	219/18614	1.24096e-12	4.1317e-10	3.26132e-10	TMSB4X/HIF1A/LDHA/PGAM1/ENO1/ATP5F1D/STAT3/VCP/NDUFA11/ATP1B1/FIS1/TPI1/PGM1/IER3/IGF1/HSPA8/NDUFB2/ATP5F1A/NDUFB8/ATP5MC2/NDUFV2/NDUFS5/TSPO/NDUFA1/NDUFC1/ATP5PD/PGK1/NDUFA13/GAPDH/NDUFB11/NCOR1/NDUFC2/ZBTB20/ATP5MC1/NDUFS7/NDUFA6/ATP5PF/NDUFB10/PKM/NDUFS6/NDUFS4/ATP5F1B/NDUFB6/BAD/NUDT5/AK4/PARP1/ATP5MC3/ATP5MF/ZBTB7A/NDUFA12/NDUFB1/OLA1/DGUOK/ATP5PO/NDUFB3/HK1/ARL2/STOML2/NDUFA8/JMJD8	61
BP	GO:0045333	cellular respiration	65/1996	243/18614	1.7136e-12	5.40504e-10	4.26643e-10	SOD2/HIF1A/NDUFA4/RHOA/PARK7/UQCR11/ATP5F1D/VCP/NDUFA11/NDUFB2/ATP5F1A/COX4I1/CHCHD2/NDUFB8/CISD1/ACO1/NDUFV2/COX7C/NDUFS5/MDH1/NDUFA1/NDUFC1/UQCRQ/ATP5PD/BNIP3/NDUFA13/NDUFB11/ETFB/NDUFC2/COX6A1/BLOC1S1/NDUFS7/UQCR10/NDUFA6/ATP5PF/NDUFB10/COX7B/PDHB/NDUFS6/GHITM/NDUFS4/ATP5F1B/CHCHD5/NDUFB6/SUCLG1/COX7A2/AK4/ISCU/DNAJC15/UQCC2/ATP5MF/UQCRC2/PLEC/NDUFA12/NDUFB1/ACLY/DGUOK/ETFA/ATP5PO/NDUFB3/MRPS3…	65
BP	GO:0009206	purine ribonucleoside triphosphate biosynthetic process	41/1996	117/18614	2.02318e-12	6.06246e-10	4.78535e-10	TMSB4X/ENO1/ATP5F1D/VCP/NDUFA11/NDUFB2/ATP5F1A/NDUFB8/ATP5MC2/NDUFV2/NDUFS5/NDUFA1/NDUFC1/ATP5PD/NDUFA13/NDUFB11/NDUFC2/ATP5MC1/NME1/NDUFS7/NDUFA6/ATP5PF/NDUFB10/NDUFS6/NDUFS4/ATP5F1B/NDUFB6/AK4/PARP1/ATP5MC3/ATP5MF/NDUFA12/NDUFB1/DGUOK/ATP5PO/NME4/NDUFB3/STOML2/NDUFA8/NME3/IMPDH2	41
BP	GO:0008380	RNA splicing	101/1996	466/18614	2.76914e-12	7.57995e-10	5.98317e-10	CELF2/AHNAK/HNRNPA1/RPS13/RBM3/HSPA8/TMBIM6/PRDX6/HNRNPC/RPS26/HNRNPK/WTAP/QKI/HNRNPR/THRAP3/CIRBP/WT1/DDX1/TAF10/LSM7/HNRNPM/SETX/NCL/SNU13/SF3B5/RBFOX2/C1QBP/UBL5/SLC38A2/YBX1/SRSF9/SON/SRRM2/HNRNPA2B1/SAP18/NSRP1/SNRPD2/DDX17/ZC3H13/USP22/HNRNPF/DDX5/SRSF3/TXNL4A/ARL6IP4/SF1/LARP7/KHDRBS1/TAF9/POLR2A/TAF15/SRSF5/SYNCRIP/SNRPF/SF3B2/PPP4R2/STRAP/SNRPG/NONO/FUS/CDC40/SRSF4/HNRNPH2/PTBP1/PPP2CA/L…	101
BP	GO:0009145	purine nucleoside triphosphate biosynthetic process	41/1996	118/18614	2.78256e-12	7.57995e-10	5.98317e-10	TMSB4X/ENO1/ATP5F1D/VCP/NDUFA11/NDUFB2/ATP5F1A/NDUFB8/ATP5MC2/NDUFV2/NDUFS5/NDUFA1/NDUFC1/ATP5PD/NDUFA13/NDUFB11/NDUFC2/ATP5MC1/NME1/NDUFS7/NDUFA6/ATP5PF/NDUFB10/NDUFS6/NDUFS4/ATP5F1B/NDUFB6/AK4/PARP1/ATP5MC3/ATP5MF/NDUFA12/NDUFB1/DGUOK/ATP5PO/NME4/NDUFB3/STOML2/NDUFA8/NME3/IMPDH2	41
BP	GO:0010810	regulation of cell-substrate adhesion	60/1996	222/18614	7.63563e-12	1.98958e-09	1.57046e-09	CCDC80/COL1A1/DAB2/EGFL6/PDPN/S100A10/THY1/ABI3BP/VTN/COL8A1/SERPINE1/EFEMP2/P4HB/MAP4K4/TLN1/MELTF/FBLN1/RHOA/FN1/ACTG1/CALR/ARPC2/FERMT2/FLNA/EMILIN1/RAC1/MMP14/ITGA5/LIMS1/CCN1/RRAS/SLK/CORO1C/MYADM/UTRN/KDR/CDC42/PHLDB2/GBP1/ADAM15/TRIOBP/CIB1/HSD17B12/ROCK2/C1QBP/PTK2B/DAPK3/ILK/DOCK5/PEAK1/CASK/MACF1/SMAD3/VCL/CDK6/ITGA3/EFNA5/NF1/APOA1/ARL2	60
BP	GO:0022613	ribonucleoprotein complex biogenesis	101/1996	475/18614	9.16821e-12	2.28938e-09	1.8071e-09	RPS27L/RPS15/CELF2/RPL26/RPL6/RPLP0/RPL23A/RPL7/RPS6/RPL35/RPL27/EIF3A/RPS28/RPL10/RPS9/RPS17/RPL5/EIF3F/RPL11/RPS8/GTF2H5/RPL13A/RAN/NOP10/DHX29/HSP90AA1/EIF5/NSA2/RPS5/RPS24/DDX3X/RPS25/XRCC5/DDX1/RPS14/MCTS1/SETX/SNU13/EIF3J/SF3B5/C1QBP/XRN2/RPL14/RPS7/EIF3L/RPS27/SRSF9/TRMT112/EIF3M/NPM1/SNRPD2/DDX17/PWP1/TXNL4A/SBDS/EIF3I/RPSA/EIF3G/ZNF593/SF1/TAF9/RPL26L1/SRSF5/SNRPF/MRPL36/SF3B2/UTP3/DDX21…	101
BP	GO:0015986	proton motive force-driven ATP synthesis	31/1996	76/18614	1.05468e-11	2.52828e-09	1.99568e-09	ATP5F1D/NDUFA11/NDUFB2/ATP5F1A/NDUFB8/ATP5MC2/NDUFV2/NDUFS5/NDUFA1/NDUFC1/ATP5PD/NDUFA13/NDUFB11/NDUFC2/ATP5MC1/NDUFS7/NDUFA6/ATP5PF/NDUFB10/NDUFS6/NDUFS4/ATP5F1B/NDUFB6/ATP5MC3/ATP5MF/NDUFA12/NDUFB1/ATP5PO/NDUFB3/STOML2/NDUFA8	31
BP	GO:0015980	energy derivation by oxidation of organic compounds	79/1996	337/18614	1.19881e-11	2.74617e-09	2.16767e-09	IL6ST/SOD2/HIF1A/UGP2/CAVIN3/NDUFA4/RHOA/PARK7/UQCR11/ATP5F1D/VCP/PGM2/NDUFA11/SELENOS/IGF1/ACADVL/NDUFB2/ATP5F1A/COX4I1/CHCHD2/NDUFB8/CISD1/ACO1/NDUFV2/COX7C/NDUFS5/MDH1/NDUFA1/NDUFC1/UQCRQ/ATP5PD/BNIP3/NDUFA13/NDUFB11/ETFB/PYGL/NDUFC2/COX6A1/BLOC1S1/NDUFS7/UQCR10/NDUFA6/GFPT1/ATP5PF/NDUFB10/COX7B/PDHB/NDUFS6/GHITM/GBE1/NDUFS4/ATP5F1B/CHCHD5/NDUFB6/SUCLG1/COX7A2/AK4/ACADM/ISCU/DNAJC15/UQCC2/ATP5…	79
BP	GO:0034976	response to endoplasmic reticulum stress	66/1996	259/18614	1.23824e-11	2.74617e-09	2.16767e-09	CAV1/HSP90B1/PDIA3/HSPA5/P4HB/SEC61B/UBXN4/MARCKS/MAN1A1/PDIA6/CALR/ATP2A2/PARK7/DNAJC3/VCP/SELENOS/MANF/TMED2/TMEM258/CEBPB/ERP29/PDIA4/CANX/TMBIM6/SELENOK/DERL2/HM13/HERPUD1/UBXN6/XBP1/DNAJB9/ERLEC1/TMCO1/DDX3X/OS9/CASP4/SDF2L1/CREB3L2/UFL1/ERP44/NFE2L2/RACK1/EDEM2/SEL1L/UFM1/DNAJC10/MBTPS1/STT3B/PPP2CB/CCDC47/TOR1A/MAN1B1/TXNDC12/CREB3/FAF2/SERINC3/ATF6/EIF2S1/UGGT1/PTPN2/TMX1/PPP1R15B/UFC1/EI…	66
BP	GO:0009201	ribonucleoside triphosphate biosynthetic process	41/1996	123/18614	1.28304e-11	2.74617e-09	2.16767e-09	TMSB4X/ENO1/ATP5F1D/VCP/NDUFA11/NDUFB2/ATP5F1A/NDUFB8/ATP5MC2/NDUFV2/NDUFS5/NDUFA1/NDUFC1/ATP5PD/NDUFA13/NDUFB11/NDUFC2/ATP5MC1/NME1/NDUFS7/NDUFA6/ATP5PF/NDUFB10/NDUFS6/NDUFS4/ATP5F1B/NDUFB6/AK4/PARP1/ATP5MC3/ATP5MF/NDUFA12/NDUFB1/DGUOK/ATP5PO/NME4/NDUFB3/STOML2/NDUFA8/NME3/IMPDH2	41
BP	GO:0009142	nucleoside triphosphate biosynthetic process	43/1996	134/18614	1.70594e-11	3.52542e-09	2.78276e-09	TMSB4X/ENO1/ATP5F1D/VCP/NDUFA11/NDUFB2/ATP5F1A/NDUFB8/ATP5MC2/NDUFV2/NDUFS5/NDUFA1/NDUFC1/ATP5PD/NDUFA13/NDUFB11/NDUFC2/ATP5MC1/NME1/NDUFS7/NDUFA6/ATP5PF/NDUFB10/NDUFS6/NDUFS4/ATP5F1B/NDUFB6/AK4/PARP1/AK3/ATP5MC3/ATP5MF/NDUFA12/NDUFB1/DGUOK/ATP5PO/NME4/NDUFB3/CMPK1/STOML2/NDUFA8/NME3/IMPDH2	43
BP	GO:0006754	ATP biosynthetic process	37/1996	106/18614	2.73423e-11	5.46208e-09	4.31145e-09	TMSB4X/ENO1/ATP5F1D/VCP/NDUFA11/NDUFB2/ATP5F1A/NDUFB8/ATP5MC2/NDUFV2/NDUFS5/NDUFA1/NDUFC1/ATP5PD/NDUFA13/NDUFB11/NDUFC2/ATP5MC1/NDUFS7/NDUFA6/ATP5PF/NDUFB10/NDUFS6/NDUFS4/ATP5F1B/NDUFB6/AK4/PARP1/ATP5MC3/ATP5MF/NDUFA12/NDUFB1/DGUOK/ATP5PO/NDUFB3/STOML2/NDUFA8	37
BP	GO:0016050	vesicle organization	83/1996	368/18614	3.01945e-11	5.83729e-09	4.60762e-09	AQP1/CAV1/S100A10/ANXA2/SERPINE2/SCARB2/TRAPPC2L/CAV2/ANXA1/RAB13/EEA1/SEC31A/TMED10/SNX3/VAPA/RAB8B/RAB7B/SEC24D/TMED2/RAB34/ZEB2/ANXA8/TFG/AP2M1/TMED9/BLOC1S6/CORO1C/SNX10/SEC23A/SAMD9/RAB1A/SDCBP/ATP6V1D/ATP6V0D1/TRAPPC1/USO1/ATP6AP2/AP1S3/SAR1A/RAB14/BLOC1S1/STX2/YIPF5/SNF8/RAB27A/RAB32/STX4/ARFGAP3/AP3D1/VPS36/VPS25/PDCD6IP/NECTIN2/ABCA1/TMF1/AP3B1/LAMTOR1/PAFAH1B1/CHMP2A/SEC13/AGFG1/USP8/RA…	83
BP	GO:0006605	protein targeting	77/1996	333/18614	4.42882e-11	8.29435e-09	6.54708e-09	LMAN1/SH3GLB1/CEMIP/HSPA5/SEC61B/SEC61G/TOMM7/SCARB2/MAN1A1/SPCS2/SSR2/SRP14/PRNP/BNIP3L/SSR1/SPCS3/RHOU/FIS1/RAB8B/SIL1/STOM/TIMM13/HSPA8/YWHAQ/SPCS1/SSR3/YWHAE/RPL11/TRAM1/UBE2D3/PXK/HERPUD1/NACA/SEC63/SEC61A1/SDCBP/HSP90AA1/TSPO/MYO1C/PDCD5/OS9/SRP72/HSPD1/AP1S3/FYN/LAMP2/SEC62/NDUFA13/CIB1/CHP1/UBE2L3/SRPRB/UBL5/HOMER3/BAG3/LEPROT/AP3D1/YWHAB/USP9X/TIMM17A/TCAF1/GNPTAB/AP3B1/TIMM8B/NCOA4/DNAJ…	77
BP	GO:0032956	regulation of actin cytoskeleton organization	79/1996	346/18614	4.80224e-11	8.72115e-09	6.88397e-09	LIMA1/S100A10/TMSB4X/RNH1/MTSS1/SPTBN1/SPTAN1/PDGFRA/RHOA/LRP1/ACTG1/TPM1/RGS4/ARPC2/FERMT2/FLNA/PFN1/SEMA5A/RHOC/PHPT1/RAC1/FSCN1/TMSB10/WASHC3/CXCL12/TMOD3/ARHGAP28/RDX/DSTN/ARPC5/MYADM/ID1/CDC42/PHLDB2/PYCARD/SORBS3/RHOQ/TRIOBP/COTL1/ARHGDIA/CAPZA2/CAPZB/ROCK2/PTK2B/CTTN/CCDC88A/IQGAP1/CYFIP1/WDR1/ARPC3/DAPK3/ABL2/EPS8/SLC4A2/TJP1/PAM/AKAP13/SMAD3/ADD3/PPFIA1/ABI2/TAOK1/NOTCH2/CAPZA1/SNX9/RHOG…	79
BP	GO:0070972	protein localization to endoplasmic reticulum	31/1996	80/18614	5.11825e-11	8.99268e-09	7.0983e-09	RTN4/HSPA5/SEC61B/SEC61G/KDELR2/MAN1A1/SPCS2/SRP14/BTF3/SPCS3/KDELR1/VAPA/KDELR3/SPCS1/SSR3/TRAM1/HERPUD1/RER1/SEC63/SEC61A1/OS9/SRP72/SEC62/SRPRB/RAB10/BCAP29/GABARAPL2/MIA3/SRP19/SRPRA/SRP54	31
BP	GO:0042776	proton motive force-driven mitochondrial ATP synthesis	28/1996	67/18614	5.25185e-11	8.99268e-09	7.0983e-09	ATP5F1D/NDUFA11/NDUFB2/ATP5F1A/NDUFB8/NDUFV2/NDUFS5/NDUFA1/NDUFC1/ATP5PD/NDUFA13/NDUFB11/NDUFC2/NDUFS7/NDUFA6/ATP5PF/NDUFB10/NDUFS6/NDUFS4/ATP5F1B/NDUFB6/ATP5MF/NDUFA12/NDUFB1/ATP5PO/NDUFB3/STOML2/NDUFA8	28
BP	GO:0022900	electron transport chain	50/1996	177/18614	7.54377e-11	1.24318e-08	9.81292e-09	SOD2/NDUFA4/PARK7/UQCR11/ADH5/ASPH/MAOB/NDUFB2/COX4I1/CHCHD2/NDUFB8/NDUFV2/COX7C/NDUFS5/ALDH2/NDUFA1/NDUFC1/UQCRQ/CYB5A/ETFB/NDUFC2/COX6A1/AKR1B1/NDUFS7/UQCR10/NDUFA6/NDUFB10/AKR7A2/GLRX2/COX7B/NDUFS6/GHITM/P4HA2/NDUFS4/NDUFB6/COX7A2/ISCU/DNAJC15/DEGS1/UQCRC2/CYBA/PLEC/NDUFA12/NDUFB1/DGUOK/ETFA/PHGDH/NDUFB3/UQCRC1/NDUFA8	50
BP	GO:0016032	viral process	91/1996	426/18614	7.67521e-11	1.24318e-08	9.81292e-09	LGALS1/CAV1/PPIB/GALNT1/IFITM2/IFI16/IFITM3/P4HB/CD81/DPP4/SCARB2/BSG/ITGB1/CAV2/EGFR/AXL/CLDN1/SPCS3/SLPI/VCP/SNX3/VAPA/STOM/ITGA5/EIF3A/HSPA8/SPCS1/ICAM1/EEF1A1/CANX/NFIA/NUCKS1/CCL2/EIF3F/PPIA/RAN/ITGB5/CXADR/RAB1A/HMGB1/ST3GAL1/IFI27/DYNLT1/DDX3X/CSNK1A1/CTSB/CFL1/MCTS1/MGAT2/EIF3L/PCBP2/SNF8/LAMTOR5/PCBP1/PDCD6IP/EDEM2/NECTIN2/CTSL/RPSA/EIF3G/ITGAV/CHMP2A/PSMC3/LARP7/MPHOSPH8/MAN1B1/SSB/RSF1…	91
BP	GO:0051604	protein maturation	76/1996	332/18614	9.83105e-11	1.55046e-08	1.22384e-08	C1R/PLAT/SERPINH1/S100A10/ANXA2/AEBP1/SERPINE1/TMEM98/IFI16/P4HB/SERPINE2/CPE/GAS1/DPP4/CPXM1/SPCS2/PRDX4/MELTF/FBLN1/ENO1/CAPN2/CALR/PRNP/FLNA/SEC11A/SPCS3/PLAUR/MMP14/GALNT2/BMP1/ASPH/ADAMTS2/SPCS1/TSPAN5/TMEM208/MYRF/HM13/FKBP1A/CISD1/ADAM10/VSIR/PYCARD/CAST/BCHE/ATP6AP2/LMF2/GLG1/F3/HSPD1/CASP4/PGK1/BACE1/APH1B/YIPF5/RUNX1/PRCP/METAP2/GCSH/CTSL/SEC11C/MBTPS1/BAD/PCSK7/PARP1/AASDHPPT/LGMN/CARD…	76
BP	GO:0090150	establishment of protein localization to membrane	66/1996	271/18614	1.04051e-10	1.59891e-08	1.26209e-08	CEMIP/HSPA5/SEC61B/SPTBN1/SEC61G/TOMM7/RAB31/EGFR/SSR2/SRP14/VAMP5/PRNP/KRT18/SSR1/ATP1B1/FIS1/RAB8B/SIL1/STOM/RAB34/TIMM13/SSR3/RDX/TRAM1/NACA/SEC63/SEC61A1/SDCBP/HSP90AA1/EMC7/OPTN/MYO1C/PDCD5/SRP72/FYN/SEC62/NDUFA13/CIB1/CHP1/SRPRB/EMC3/RACK1/RAB10/MACF1/TCAF1/EMC4/AP3B1/TIMM8B/RAB11A/CCDC47/GOLGA4/ARL6IP1/WDR83OS/EMC6/HRAS/SRP19/CAMLG/SRPRA/ATP2C1/SRP54/CALM3/VPS35/VAMP3/ATG3/ZDHHC24/RAB7A	66
BP	GO:0007015	actin filament organization	93/1996	442/18614	1.12029e-10	1.67847e-08	1.32489e-08	CALD1/LIMA1/HSP90B1/PLS3/S100A10/PDLIM1/EZR/TMSB4X/RNH1/MTSS1/TPM2/DPYSL3/SPTBN1/SPTAN1/MARCKS/RHOA/ACTG1/TPM1/RGS4/RFLNA/ARPC2/FERMT2/FLNA/PFN1/SEMA5A/RHOC/RAC1/FSCN1/TMSB10/WASHC3/CXCL12/TMOD3/ARHGAP28/RDX/MSRB2/DSTN/ARPC5/CORO1C/MYADM/BCAR1/ID1/DIAPH3/ITGB5/FAT1/CDC42/PHLDB2/PYCARD/SORBS3/MICAL2/ENAH/MYO1C/TRIOBP/MYO1B/ZYX/COTL1/CFL1/CAPZA2/CAPZB/ROCK2/PTK2B/PAWR/CTTN/CCDC88A/CYFIP1/ACTN1/WDR1…	93
BP	GO:0045785	positive regulation of cell adhesion	99/1996	482/18614	1.163e-10	1.69996e-08	1.34185e-08	CCDC80/DAB2/EGFL6/LGALS1/IL6ST/PDPN/VCAM1/CAV1/B2M/S100A10/THY1/ABI3BP/VTN/COL8A1/EFEMP2/HLA-A/P4HB/CD81/DPP4/MAP4K4/ADAM9/RHOA/HLA-E/EMILIN2/ANXA1/FN1/ACTB/TPM1/CALR/ARPC2/FERMT2/LAMB1/MAP3K8/FLNA/JAK1/EMILIN1/CD44/PLAUR/RAC1/IGF1/ITGA5/CXCL12/LIMS1/CCN1/RRAS/GCNT1/FSTL3/LAMB2/IL6/CCL2/SELENOK/SIRPA/MYADM/UTRN/VSIR/XBP1/KDR/HMGB1/CDC42/PYCARD/PTPN11/TRIOBP/HSPD1/FYN/TGM2/LIF/CIB1/HSD17B12/RPS3/P…	99
BP	GO:0006986	response to unfolded protein	43/1996	142/18614	1.40671e-10	2.00725e-08	1.5844e-08	SERPINH1/HSPA5/UBXN4/DNAJC3/VCP/SELENOS/MANF/TMED2/HSPB7/HSPA8/TMBIM6/TRAM1/DERL2/HERPUD1/XBP1/HSP90AA1/DNAJB9/ERLEC1/OPTN/OS9/HSPD1/DAXX/CREB3L2/UFL1/ERP44/BAG3/HSPE1/NFE2L2/RACK1/EDEM2/DNAJA1/DNAJC10/MBTPS1/STT3B/CREB3/FAF2/HSPH1/ATF6/EIF2S1/HSP90AB1/PTPN2/PPP1R15B/ATF4	43
BP	GO:0035966	response to topologically incorrect protein	47/1996	164/18614	1.62309e-10	2.26213e-08	1.7856e-08	SERPINH1/HSPA5/UBXN4/DNAJC3/VCP/SELENOS/MANF/TMED2/HSPB7/HSPA8/TMBIM6/TRAM1/DERL2/HERPUD1/XBP1/HSP90AA1/DNAJB9/ERLEC1/OPTN/OS9/HSPD1/DAXX/SDF2L1/CREB3L2/UFL1/ERP44/BAG3/HSPE1/NFE2L2/RACK1/EDEM2/DNAJA1/DNAJC10/MBTPS1/STT3B/TOR1A/CREB3/FAF2/HSPH1/ATF6/EIF2S1/DNAJB14/HSP90AB1/UGGT1/PTPN2/PPP1R15B/ATF4	47
BP	GO:1902903	regulation of supramolecular fiber organization	82/1996	376/18614	2.31856e-10	3.15798e-08	2.49273e-08	LIMA1/S100A10/AEBP1/TNXB/EFEMP2/TMSB4X/RNH1/MTSS1/SPTBN1/SPTAN1/RHOA/ACTG1/TPM1/RGS4/PARK7/ARPC2/FERMT2/FLNA/PFN1/EMILIN1/SEMA5A/CLIP1/RHOC/RAC1/TMSB10/WASHC3/CXCL12/HSPA8/TMOD3/ARHGAP28/RDX/DSTN/ARPC5/MYADM/ID1/CDC42/PHLDB2/PFDN5/PYCARD/SORBS3/TRIOBP/COTL1/CAPZA2/CIB1/CAPZB/RPS3/ROCK2/PTK2B/CTTN/CCDC88A/CYFIP1/WDR1/CAMSAP2/ARPC3/MAP1B/DAPK3/EPS8/TJP1/AKAP13/SMAD3/ADD3/PPFIA1/ABI2/USP8/TAOK1/CAPZ…	82
BP	GO:0032386	regulation of intracellular transport	75/1996	332/18614	2.50348e-10	3.33408e-08	2.63173e-08	DAB2/ANXA2/LMAN1/SH3GLB1/EZR/CEMIP/CD81/GAS1/TOMM7/OAZ1/PARK7/PRNP/FLNA/BNIP3L/MSN/SNX3/RHOU/FIS1/EHD2/STOM/IER3/EHD1/IPO5/YWHAE/RDX/UBE2D3/DERL2/TXN/RAN/HSP90AA1/PPP1R12A/IFI27/ERLEC1/PTPN11/DYNC1H1/MYO1C/SCP2/MAP2K2/PDCD5/OS9/FYN/SAR1A/CIB1/CHP1/UBE2L3/RIPOR1/UBL5/YIPF5/TPR/BAG3/LEPROT/MAP1B/EDEM2/TCAF1/SMAD3/MAPK3/UFM1/KHDRBS1/PKIG/SAR1B/REEP5/SP100/HRAS/HUWE1/SCFD1/MAPK1/ANP32B/NF1/VPS35/DHX9…	75
BP	GO:0034446	substrate adhesion-dependent cell spreading	34/1996	100/18614	3.88015e-10	5.05516e-08	3.99025e-08	DAB2/PDPN/S100A10/P4HB/MELTF/FBLN1/RHOA/FN1/CALR/AXL/ARPC2/FERMT2/LAMB1/FLNA/PARVA/RAC1/LIMS1/CORO1C/MYADM/RAB1A/CDC42/ANTXR1/GBP1/TRIOBP/CIB1/C1QBP/ILK/DOCK5/PEAK1/LAMC1/ITGAV/EFNA5/VAMP3/APOA1	34
BP	GO:0072594	establishment of protein localization to organelle	93/1996	453/18614	4.39378e-10	5.60254e-08	4.42232e-08	LMAN1/SH3GLB1/HSPA5/SEC61B/SEC61G/LMNA/TOMM7/SCARB2/MAN1A1/SPCS2/SRP14/FLNA/BNIP3L/RPL23/STAT3/SPCS3/RHOU/FIS1/RAB8B/TIMM13/HSPA8/SPCS1/SSR3/IPO5/TRAM1/UBE2D3/PXK/HERPUD1/PTTG1IP/RAN/SEC63/SEC61A1/HSP90AA1/TSPO/PDCD5/SRP72/HSPD1/LAMP2/SEC62/NDUFA13/CHP1/UBE2L3/SRPRB/UBL5/TPR/BAG3/SNF8/LEPROT/KPNB1/TNPO1/NUTF2/AP3D1/VPS36/RAB10/CCT2/VPS25/USP9X/TIMM17A/SMAD3/GNPTAB/DNAJA1/AP3B1/UFM1/TIMM8B/SEC13/A…	93
BP	GO:0071826	ribonucleoprotein complex subunit organization	59/1996	239/18614	5.76363e-10	7.19613e-08	5.68021e-08	RPS27L/RPS15/CELF2/RPL6/RPLP0/RPL23A/VCP/EIF3A/RPS28/RPL10/RPL5/EIF3F/RPL11/RPL13A/DHX29/HSP90AA1/EIF5/RPS5/XRCC5/KIF5B/DDX1/RPS14/MCTS1/SETX/SNU13/EIF3J/SF3B5/EIF3L/RPS27/SRSF9/EIF3M/SNRPD2/TXNL4A/EIF3I/RPSA/EIF3G/SF1/TAF9/SRSF5/SNRPF/SF3B2/STRAP/SNRPG/RPL38/EIF3B/EIF2S2/HTATSF1/SNRPE/SCAF11/EIF3K/MRPL20/SF3B1/HSP90AB1/EIF3D/DHX9/PTGES3/SNRPB2/SNRPD1/MRPS11	59
BP	GO:0042773	ATP synthesis coupled electron transport	34/1996	102/18614	7.07301e-10	8.4579e-08	6.67617e-08	NDUFA4/PARK7/UQCR11/NDUFB2/COX4I1/CHCHD2/NDUFB8/NDUFV2/COX7C/NDUFS5/NDUFA1/NDUFC1/UQCRQ/NDUFC2/COX6A1/NDUFS7/UQCR10/NDUFA6/NDUFB10/COX7B/NDUFS6/GHITM/NDUFS4/NDUFB6/COX7A2/ISCU/DNAJC15/UQCRC2/NDUFA12/NDUFB1/DGUOK/NDUFB3/UQCRC1/NDUFA8	34
BP	GO:0042775	mitochondrial ATP synthesis coupled electron transport	34/1996	102/18614	7.07301e-10	8.4579e-08	6.67617e-08	NDUFA4/PARK7/UQCR11/NDUFB2/COX4I1/CHCHD2/NDUFB8/NDUFV2/COX7C/NDUFS5/NDUFA1/NDUFC1/UQCRQ/NDUFC2/COX6A1/NDUFS7/UQCR10/NDUFA6/NDUFB10/COX7B/NDUFS6/GHITM/NDUFS4/NDUFB6/COX7A2/ISCU/DNAJC15/UQCRC2/NDUFA12/NDUFB1/DGUOK/NDUFB3/UQCRC1/NDUFA8	34
BP	GO:0043484	regulation of RNA splicing	49/1996	182/18614	7.19761e-10	8.4579e-08	6.67617e-08	CELF2/AHNAK/HNRNPA1/RPS13/RBM3/HSPA8/TMBIM6/PRDX6/RPS26/HNRNPK/WTAP/QKI/THRAP3/CIRBP/TAF10/SETX/NCL/SF3B5/RBFOX2/C1QBP/SLC38A2/SRSF9/SON/HNRNPA2B1/SAP18/NSRP1/DDX17/USP22/HNRNPF/DDX5/SRSF3/SF1/LARP7/KHDRBS1/TAF9/POLR2A/SRSF5/FUS/SRSF4/HNRNPH2/PTBP1/HNRNPA0/ZBTB7A/MBNL2/HNRNPH3/HNRNPU/TADA3/SRRM1/RBM39	49
BP	GO:0022904	respiratory electron transport chain	38/1996	124/18614	1.11956e-09	1.27849e-07	1.00917e-07	SOD2/NDUFA4/PARK7/UQCR11/NDUFB2/COX4I1/CHCHD2/NDUFB8/NDUFV2/COX7C/NDUFS5/NDUFA1/NDUFC1/UQCRQ/ETFB/NDUFC2/COX6A1/NDUFS7/UQCR10/NDUFA6/NDUFB10/COX7B/NDUFS6/GHITM/NDUFS4/NDUFB6/COX7A2/ISCU/DNAJC15/UQCRC2/PLEC/NDUFA12/NDUFB1/DGUOK/ETFA/NDUFB3/UQCRC1/NDUFA8	38
BP	GO:0022618	ribonucleoprotein complex assembly	57/1996	231/18614	1.14403e-09	1.27849e-07	1.00917e-07	RPS27L/RPS15/CELF2/RPL6/RPLP0/RPL23A/EIF3A/RPS28/RPL10/RPL5/EIF3F/RPL11/RPL13A/DHX29/HSP90AA1/EIF5/RPS5/XRCC5/DDX1/RPS14/MCTS1/SETX/SNU13/EIF3J/SF3B5/EIF3L/RPS27/SRSF9/EIF3M/SNRPD2/TXNL4A/EIF3I/RPSA/EIF3G/SF1/TAF9/SRSF5/SNRPF/SF3B2/STRAP/SNRPG/RPL38/EIF3B/EIF2S2/HTATSF1/SNRPE/SCAF11/EIF3K/MRPL20/SF3B1/HSP90AB1/EIF3D/DHX9/PTGES3/SNRPB2/SNRPD1/MRPS11	57
BP	GO:2001242	regulation of intrinsic apoptotic signaling pathway	47/1996	173/18614	1.15199e-09	1.27849e-07	1.00917e-07	SOD2/CAV1/UBB/HIF1A/TPT1/P4HB/ENO1/PARK7/RPL26/CD44/FIS1/PLAUR/MIF/SELENOS/CXCL12/ERP29/TMBIM6/RPL11/HERPUD1/PPIA/PTTG1IP/HNRNPK/XBP1/PYCARD/YBX3/DDX3X/EIF5A/BCLAF1/NDUFA13/RPS3/RPS7/NFE2L2/RACK1/DNAJA1/USP47/TAF9/BAD/PARP1/NONO/TXNDC12/CREB3/SERINC3/MYC/SFPQ/PTPN2/CYLD/ARMC10	47
BP	GO:0016485	protein processing	60/1996	250/18614	1.34347e-09	1.46389e-07	1.15551e-07	C1R/PLAT/S100A10/ANXA2/AEBP1/SERPINE1/TMEM98/IFI16/P4HB/SERPINE2/CPE/GAS1/DPP4/CPXM1/SPCS2/MELTF/ENO1/CAPN2/PRNP/SEC11A/SPCS3/PLAUR/MMP14/BMP1/ASPH/ADAMTS2/SPCS1/TMEM208/MYRF/HM13/ADAM10/VSIR/PYCARD/CAST/BCHE/ATP6AP2/GLG1/F3/CASP4/PGK1/BACE1/APH1B/YIPF5/RUNX1/METAP2/CTSL/SEC11C/MBTPS1/BAD/PCSK7/PARP1/LGMN/CARD16/ZMPSTE24/YME1L1/GSN/STOML2/MYH9/CLN5/XIAP	60
BP	GO:0010811	positive regulation of cell-substrate adhesion	38/1996	125/18614	1.44402e-09	1.54535e-07	1.21981e-07	CCDC80/DAB2/EGFL6/S100A10/THY1/ABI3BP/VTN/COL8A1/EFEMP2/P4HB/MAP4K4/FN1/CALR/ARPC2/FERMT2/FLNA/EMILIN1/RAC1/ITGA5/LIMS1/CCN1/RRAS/MYADM/UTRN/KDR/CDC42/TRIOBP/CIB1/HSD17B12/C1QBP/PTK2B/ILK/DOCK5/SMAD3/CDK6/ITGA3/APOA1/ARL2	38
BP	GO:0002183	cytoplasmic translational initiation	19/1996	38/18614	1.63895e-09	1.7232e-07	1.36019e-07	EIF3A/EIF3F/EIF4A1/RPL13A/DHX29/EIF5/MCTS1/SH3BGRL/EIF3J/EIF3L/EIF3M/EIF3I/EIF3G/EIF3B/EIF2S2/EIF3K/EIF3D/YTHDF2/EIF4G1	19
BP	GO:0007044	cell-substrate junction assembly	32/1996	96/18614	2.22621e-09	2.30028e-07	1.81571e-07	S100A10/CDH11/THY1/DST/MAP4K4/TLN1/RHOA/FN1/ACTG1/FERMT2/RAC1/MMP14/ITGA5/LIMS1/SLK/CORO1C/KDR/PHLDB2/TRIP6/ROCK2/PTK2B/CTTN/BCR/ACTN1/DAPK3/PEAK1/MACF1/SMAD3/VCL/LAMC1/EFNA5/PLEC	32
BP	GO:0022411	cellular component disassembly	96/1996	488/18614	2.4209e-09	2.45535e-07	1.93811e-07	C3/PDPN/LIMA1/PLIN2/HIF1A/CST3/SPTBN1/SPTAN1/DPP4/MAP4K4/TOMM7/ITGB1/MELTF/LRP1/DDR2/ATP2A2/PARK7/BNIP3L/RPL23/SEMA5A/C1QL1/VCP/PLIN3/FIS1/MMP14/FSCN1/ASPH/HSPA8/TMOD3/MMP2/IL6/RDX/DSTN/ADAM10/FUNDC2/MICAL2/ADAM15/OPTN/TSPO/TRIOBP/IRAK3/VDAC1/KIF5B/CFL1/MCTS1/EIF5A/BNIP3/SETX/LAMP2/EIF5A2/CAPZA2/CIB1/MAP1LC3B/CAPZB/UFL1/CTTN/WDR1/CAMSAP2/MAP1B/EPS8/ADD3/TEX264/PAFAH1B1/LAMC1/CHMP2A/UFM1/TAOK1/CTD…	96
BP	GO:0006979	response to oxidative stress	88/1996	434/18614	2.45822e-09	2.45535e-07	1.93811e-07	COL1A1/AQP1/HP/SOD2/PDLIM1/SELENOP/HIF1A/KLF2/P4HB/PDGFRA/ADAM9/PRDX4/EGFR/GPX8/ANXA1/DDR2/CAPN2/TPM1/ATP2A2/PARK7/AXL/PRNP/ARL6IP5/SOD3/PRDX2/MGST1/SELENOS/PRDX3/MMP14/RHOB/PRDX5/MMP2/IL6/CHCHD2/SELENOK/MSRB2/ATOX1/SIRPA/PRDX6/TXN/PPIA/RWDD1/PKD2/HMOX2/FOXP1/MSRB3/FYN/BNIP3/SETX/APEX1/GPX4/RPS3/STX2/PTK2B/PAWR/RCAN1/NFE2L2/GPX7/NDUFA6/STX4/RACK1/GJB2/GLRX2/MAPK3/PSMB5/PON2/BAD/PRDX1/PPP2CB/TOR1A…	88
BP	GO:1903829	positive regulation of protein localization	93/1996	468/18614	2.53604e-09	2.49156e-07	1.96669e-07	SH3GLB1/RTN4/EZR/CEMIP/HIF1A/CD81/SPTBN1/TOMM7/ATP2B4/ITGB1/ADAM9/EGFR/OAZ1/LRP1/PARK7/MESD/FERMT2/PRNP/FLNA/MSN/ACSL4/TMED10/RBP4/RHOU/TMEM132A/FIS1/MYH10/STOM/IGF1/VEGFC/IPO5/YWHAE/RDX/UBE2D3/RER1/PPIA/RAN/HSP90AA1/ORMDL3/MYO1C/PDCD5/KIF5B/FYN/SAR1A/LIF/CIB1/CHP1/ROCK2/UBE2L3/RIPOR1/UBL5/NPTN/TPR/CCDC88A/BAG3/PRKAR1A/LEPROT/LAMTOR5/PGRMC1/STX4/SRI/RACK1/CCT2/EDEM2/TCAF1/SMAD3/LARP7/PLCB1/BAD/SA…	93
BP	GO:0052548	regulation of endopeptidase activity	73/1996	336/18614	2.67336e-09	2.56748e-07	2.02662e-07	TIMP1/AQP1/SERPING1/SERPINH1/RPS27L/VTN/SERPINE1/SERPINB2/IFI16/TIMP2/SERPINE2/CST3/RPS6KA3/RHOA/IFI6/PARK7/ARL6IP5/STAT3/VCP/TMED10/FAS/CD44/FIS1/PLAUR/PRDX3/SERPINB6/ASPH/CCN1/PRDX5/BEX3/ANXA8/VSIR/HMGB1/SERPINB4/PYCARD/RECK/CAST/TNFAIP8/DDX3X/CRB2/F3/PDCD5/HSPD1/FYN/TIMP3/PSMB8/NDUFA13/GAPDH/APH1B/RPS3/ROCK2/HSPE1/LAMTOR5/RACK1/PSMB9/SMAD3/USP47/BAD/DAP/ARL6IP1/LGMN/CARD16/IFT57/EGLN3/BIRC3/MY…	73
BP	GO:0001732	formation of cytoplasmic translation initiation complex	12/1996	16/18614	2.699e-09	2.56748e-07	2.02662e-07	EIF3A/EIF3F/EIF5/EIF3J/EIF3L/EIF3M/EIF3I/EIF3G/EIF3B/EIF2S2/EIF3K/EIF3D	12
BP	GO:0030199	collagen fibril organization	25/1996	64/18614	3.06391e-09	2.86906e-07	2.26467e-07	COL3A1/COL1A2/COL1A1/LOX/COL5A2/SERPINH1/COL5A1/ANXA2/AEBP1/TNXB/EFEMP2/DDR2/LUM/EMILIN1/FMOD/CRTAP/BMP1/ADAMTS2/FKBP10/P4HA1/LOXL1/PLOD3/P3H4/NF1/PXDN	25
BP	GO:0110053	regulation of actin filament organization	62/1996	268/18614	3.35318e-09	3.09163e-07	2.44035e-07	LIMA1/S100A10/TMSB4X/RNH1/MTSS1/SPTBN1/SPTAN1/RHOA/ACTG1/TPM1/RGS4/ARPC2/FERMT2/FLNA/PFN1/SEMA5A/RHOC/RAC1/TMSB10/WASHC3/CXCL12/TMOD3/ARHGAP28/RDX/DSTN/ARPC5/MYADM/ID1/CDC42/PHLDB2/PYCARD/SORBS3/TRIOBP/COTL1/CAPZA2/CAPZB/ROCK2/PTK2B/CTTN/CCDC88A/CYFIP1/WDR1/ARPC3/EPS8/TJP1/SMAD3/ADD3/PPFIA1/ABI2/CAPZA1/SNX9/WASF2/GMFB/CFL2/ARF1/CCN2/MTPN/FLII/BRK1/APOA1/GSN/ADD1	62
BP	GO:0150115	cell-substrate junction organization	33/1996	103/18614	3.93383e-09	3.57203e-07	2.81956e-07	S100A10/CDH11/THY1/DST/MAP4K4/TLN1/RHOA/FN1/ACTG1/FERMT2/RAB8B/RAC1/MMP14/ITGA5/LIMS1/SLK/CORO1C/KDR/PHLDB2/TRIP6/ROCK2/PTK2B/CTTN/BCR/ACTN1/DAPK3/PEAK1/MACF1/SMAD3/VCL/LAMC1/EFNA5/PLEC	33
BP	GO:1905475	regulation of protein localization to membrane	46/1996	175/18614	5.42605e-09	4.85348e-07	3.83106e-07	DAB2/EZR/CEMIP/CD81/SPTBN1/ATP2B4/ITGB1/EGFR/LRP1/ACTB/MESD/PRNP/FIS1/STOM/MMP14/CLTC/GPC3/AP2M1/TMEM59/ADAM10/RER1/GPC6/CDH2/RHOQ/GBP1/MYO1C/PDCD5/KIF5B/GPC1/FYN/CIB1/CHP1/PGRMC1/STX4/RACK1/TCAF1/PPFIA1/APPL1/ITGA3/RHOG/STX8/HRAS/HECTD1/ATP2C1/PICALM/GSN	46
BP	GO:0062197	cellular response to chemical stress	74/1996	349/18614	6.34711e-09	5.59386e-07	4.41547e-07	AQP1/SOD2/CAV1/HIF1A/KLF2/P4HB/PDGFRA/MYLK/EGFR/GPX8/ANXA1/DDR2/TPM1/ATP2A2/PARK7/AXL/ARL6IP5/SOD3/ERRFI1/PRDX2/FAS/MGST1/SELENOS/PRDX3/SERPINB6/RHOB/PRDX5/MMP2/IL6/CHCHD2/SIRPA/TXN/RBX1/PPIA/RWDD1/PKD2/PYCARD/ZFP36L1/YBX3/FOXP1/TSPO/DDX3X/XRCC5/FYN/BNIP3/SETX/APEX1/RPS3/STX2/PAWR/AKR1B1/NFE2L2/GPX7/STX4/RACK1/GJB2/GLRX2/MAPK3/DNAJA1/BAD/PRDX1/PARP1/NCOA7/NONO/PLEC/FOXO3/PNPLA8/MPV17/MAPK1/EIF2S1…	74
BP	GO:0052547	regulation of peptidase activity	85/1996	425/18614	9.01315e-09	7.82838e-07	6.17927e-07	TIMP1/AQP1/SERPING1/CAV1/SERPINH1/RPS27L/VTN/SERPINE1/SERPINB2/IFI16/LXN/TIMP2/SERPINE2/CST3/APLP2/RPS6KA3/RHOA/LRP1/IFI6/PARK7/ARL6IP5/STAT3/SLPI/VCP/TMED10/FAS/CD44/FIS1/PLAUR/PRDX3/SERPINB6/GPC3/ASPH/CCN1/PRDX5/BEX3/ANXA8/VSIR/HMGB1/SERPINB4/ANTXR1/PYCARD/RECK/ITIH5/CAST/TNFAIP8/DDX3X/CRB2/F3/CTSB/PDCD5/PEBP1/HSPD1/FYN/TIMP3/PSMB8/NDUFA13/GAPDH/APH1B/RPS3/ROCK2/HSPE1/LAMTOR5/RACK1/PSMB9/SMAD3/…	85
BP	GO:0097193	intrinsic apoptotic signaling pathway	66/1996	301/18614	1.04632e-08	8.95795e-07	7.07089e-07	SOD2/CAV1/RPS27L/UBB/HIF1A/TPT1/IFI16/P4HB/ENO1/IFI6/PARK7/RPL26/HINT1/ARL6IP5/CD44/FIS1/PLAUR/MIF/SELENOS/IER3/CXCL12/TNFRSF1A/CEBPB/ERP29/TMBIM6/RPL11/SELENOK/HERPUD1/PPIA/PTTG1IP/HNRNPK/XBP1/PYCARD/YBX3/DDX3X/EIF5A/SHISA5/BNIP3/BCLAF1/CASP4/NDUFA13/RPS3/RPS7/NFE2L2/RACK1/DDX5/DNAJA1/USP47/DNAJC10/TAF9/BAD/PARP1/NONO/TXNDC12/CREB3/HRAS/SERINC3/CRIP1/MYC/SFPQ/PTPN2/CYLD/BCL3/ARMC10/CUL5/ATF4	66
BP	GO:0007160	cell-matrix adhesion	56/1996	239/18614	1.18053e-08	9.96468e-07	7.86554e-07	COL3A1/VCAM1/S100A10/CDH11/THY1/VTN/TNXB/SERPINE1/EFEMP2/CD63/MAP4K4/TLN1/ITGB1/ADAM9/RHOA/FN1/ACTG1/NID2/FERMT2/ADAMTS9/EMILIN1/CD44/RAC1/MMP14/ITGA5/LIMS1/RRAS/SLK/CORO1C/UTRN/ITGB5/KDR/PHLDB2/ADAM15/TRIP6/ZYX/CIB1/ROCK2/PTK2B/CTTN/BCR/ACTN1/DAPK3/ILK/PEAK1/CASK/MACF1/SMAD3/PPFIA1/VCL/ITGAV/CDK6/ITGA3/EFNA5/NF1/CCN2	56
BP	GO:0000375	RNA splicing, via transesterification reactions	70/1996	329/18614	1.39974e-08	1.16361e-06	9.18487e-07	CELF2/HNRNPA1/RBM3/HSPA8/PRDX6/HNRNPC/HNRNPK/WTAP/QKI/HNRNPR/THRAP3/CIRBP/DDX1/LSM7/HNRNPM/SETX/NCL/SNU13/SF3B5/RBFOX2/C1QBP/UBL5/SRSF9/SON/SRRM2/HNRNPA2B1/SAP18/NSRP1/SNRPD2/DDX17/HNRNPF/DDX5/SRSF3/TXNL4A/SF1/LARP7/KHDRBS1/SRSF5/SYNCRIP/SNRPF/SF3B2/STRAP/SNRPG/CDC40/SRSF4/PTBP1/LSM3/HNRNPA0/ZBTB7A/HTATSF1/SNRPE/HNRNPH3/SCAF11/SNRPN/HNRNPU/FRG1/SFPQ/SF3B1/IK/DHX9/PRPF40A/LSM5/SNRPB2/LSM1/SNRPD1/R…	70
BP	GO:0001503	ossification	85/1996	429/18614	1.41738e-08	1.16361e-06	9.18487e-07	COL1A2/COL1A1/LOX/IL6ST/MGP/COL6A1/COL5A2/CDH11/HIF1A/OSR1/RPS15/EGFR/RHOA/DDR2/RFLNA/ATP2B1/MESD/FERMT2/ROR2/MMP14/IGF1/CLTC/GPC3/BMP1/CCN1/CEBPB/ID4/MMP2/FSTL3/ID3/ATRAID/VEGFC/SND1/IL6/RRBP1/HNRNPC/SNX10/KLF10/PTPN11/JUNB/ANO6/RRAS2/CLEC11A/UFL1/PTK2B/CLIC1/RSL1D1/HSPE1/TENT5A/ILK/CRIM1/HSD17B4/PBX1/DDX5/SMAD3/SBDS/MAPK3/BCAP29/ATP5F1B/EXT2/CEBPD/CDK6/SGMS2/SYNCRIP/CCDC47/DDX21/SBNO2/NBR1/RDH1…	85
BP	GO:0072659	protein localization to plasma membrane	63/1996	285/18614	1.62627e-08	1.31706e-06	1.03961e-06	DAB2/S100A10/EZR/RAMP1/CD81/SPTBN1/RAB31/BSG/ATP2B4/ITGB1/EGFR/LRP1/ACTB/RAB13/VAMP5/PRNP/FLNA/ARL6IP5/KRT18/ATP1B1/EHD2/RAB8B/TMED2/MMP14/CLTC/EHD1/RAB34/TNFRSF1A/TPBG/TSPAN5/RAMP2/ATP1B3/AP2M1/RDX/TMEM59/SEC23A/RER1/CDH2/RHOQ/GBP1/OPTN/KIF5B/CIB1/ROCK2/CCDC88A/PGRMC1/STX4/RACK1/RAB10/MACF1/PPFIA1/APPL1/RAB11A/GOLGA4/ITGA3/RHOG/STX8/HECTD1/ATP2C1/VPS35/VAMP3/PICALM/RAB7A	63
BP	GO:0018279	protein N-linked glycosylation via asparagine	14/1996	24/18614	1.75934e-08	1.40583e-06	1.10968e-06	OSTC/DAD1/RPN2/OST4/TUSC3/DDOST/MGAT2/MAGT1/ALG5/STT3A/RPN1/STT3B/UGGT1/DPM1	14
BP	GO:0000377	RNA splicing, via transesterification reactions with bulged adenosine as nucleophile	69/1996	325/18614	1.9423e-08	1.51171e-06	1.19326e-06	CELF2/HNRNPA1/RBM3/HSPA8/PRDX6/HNRNPC/HNRNPK/WTAP/QKI/HNRNPR/THRAP3/CIRBP/DDX1/LSM7/HNRNPM/SETX/NCL/SNU13/SF3B5/RBFOX2/C1QBP/UBL5/SRSF9/SON/SRRM2/HNRNPA2B1/SAP18/NSRP1/SNRPD2/DDX17/HNRNPF/DDX5/SRSF3/TXNL4A/SF1/LARP7/KHDRBS1/SRSF5/SYNCRIP/SNRPF/SF3B2/STRAP/SNRPG/CDC40/SRSF4/PTBP1/LSM3/HNRNPA0/ZBTB7A/HTATSF1/SNRPE/HNRNPH3/SCAF11/SNRPN/HNRNPU/FRG1/SFPQ/SF3B1/IK/DHX9/PRPF40A/LSM5/SNRPB2/SNRPD1/RBM6/B…	69
BP	GO:0000398	mRNA splicing, via spliceosome	69/1996	325/18614	1.9423e-08	1.51171e-06	1.19326e-06	CELF2/HNRNPA1/RBM3/HSPA8/PRDX6/HNRNPC/HNRNPK/WTAP/QKI/HNRNPR/THRAP3/CIRBP/DDX1/LSM7/HNRNPM/SETX/NCL/SNU13/SF3B5/RBFOX2/C1QBP/UBL5/SRSF9/SON/SRRM2/HNRNPA2B1/SAP18/NSRP1/SNRPD2/DDX17/HNRNPF/DDX5/SRSF3/TXNL4A/SF1/LARP7/KHDRBS1/SRSF5/SYNCRIP/SNRPF/SF3B2/STRAP/SNRPG/CDC40/SRSF4/PTBP1/LSM3/HNRNPA0/ZBTB7A/HTATSF1/SNRPE/HNRNPH3/SCAF11/SNRPN/HNRNPU/FRG1/SFPQ/SF3B1/IK/DHX9/PRPF40A/LSM5/SNRPB2/SNRPD1/RBM6/B…	69
BP	GO:0043161	proteasome-mediated ubiquitin-dependent protein catabolic process	86/1996	439/18614	2.01625e-08	1.54915e-06	1.22281e-06	DAB2/CAV1/HSP90B1/HSPA5/SEC61B/UBXN4/MAN1A1/CALR/PARK7/VCP/SKP1/SELENOS/PSMD3/PJA2/CANX/PSMA2/RPL11/PSMB1/UBE2D3/DERL2/HERPUD1/RBX1/SDCBP/DNAJB9/IFI27/ERLEC1/SPSB1/PSMD7/CSNK1A1/PSMB3/OS9/PSMA1/PSMD1/SH3BGRL/PSMC5/PSMA4/PSMB6/UFL1/PSMA7/PCBP2/NFE2L2/PSMD8/COMMD1/RAD23B/CDC26/RACK1/EDEM2/USP9X/SUMO2/SEL1L/ELOB/PSMB7/PSMC3/PSMB5/DNAJC10/TAF9/STT3B/SMURF2/PPP2CB/ASCC3/CCDC47/TRIP12/MAN1B1/PSMC2/FAF2…	86
BP	GO:0019646	aerobic electron transport chain	30/1996	94/18614	2.19092e-08	1.66205e-06	1.31193e-06	NDUFA4/PARK7/UQCR11/NDUFB2/COX4I1/NDUFB8/NDUFV2/COX7C/NDUFS5/NDUFA1/NDUFC1/UQCRQ/NDUFC2/COX6A1/NDUFS7/UQCR10/NDUFA6/NDUFB10/COX7B/NDUFS6/NDUFS4/NDUFB6/COX7A2/ISCU/DNAJC15/UQCRC2/NDUFB1/NDUFB3/UQCRC1/NDUFA8	30
BP	GO:1900024	regulation of substrate adhesion-dependent cell spreading	23/1996	61/18614	2.87245e-08	2.15182e-06	1.69852e-06	DAB2/PDPN/S100A10/P4HB/MELTF/FBLN1/CALR/ARPC2/FERMT2/FLNA/RAC1/LIMS1/CORO1C/MYADM/CDC42/GBP1/TRIOBP/CIB1/C1QBP/ILK/DOCK5/EFNA5/APOA1	23
BP	GO:0031647	regulation of protein stability	68/1996	322/18614	3.06414e-08	2.26709e-06	1.78951e-06	PPIB/SH3GLB1/RTN4/CD81/LMNA/TOMM7/PIM1/DAD1/CALR/PARK7/SERF2/PRNP/FLNA/PARVA/PFN1/RPL23/ATP1B1/IGF1/CRTAP/ASPH/HSPA8/UXT/RPL5/ATP1B3/RPL11/DDOST/PFDN5/HSP90AA1/PYCARD/HSPD1/LAMP2/POLR2E/GAPDH/CHP1/SUGT1/RPS7/ZNF207/BAG3/CCT2/USP9X/SEL1L/SMAD3/MFSD1/USP8/TAF9/GRN/ZSWIM7/CAMLG/STX12/MAPK1/ISOC2/CCT8/TADA3/CCT4/VPS35/PHB2/HSP90AB1/GLMP/CCT3/APOA1/PTGES3/GSN/CCT6A/TCP1/USP7/NCLN/LAMP1/CCT7	68
BP	GO:0006613	cotranslational protein targeting to membrane	16/1996	32/18614	3.22919e-08	2.36007e-06	1.8629e-06	SEC61B/SSR2/SRP14/SSR1/SIL1/SSR3/TRAM1/SEC63/SEC61A1/SRP72/SEC62/SRPRB/ARL6IP1/SRP19/SRPRA/SRP54	16
BP	GO:0032388	positive regulation of intracellular transport	48/1996	197/18614	3.52267e-08	2.54354e-06	2.00772e-06	DAB2/ANXA2/SH3GLB1/EZR/CEMIP/CD81/TOMM7/OAZ1/PRNP/FLNA/MSN/RHOU/FIS1/EHD2/STOM/EHD1/IPO5/YWHAE/RDX/UBE2D3/RAN/HSP90AA1/DYNC1H1/MYO1C/SCP2/PDCD5/FYN/SAR1A/CIB1/CHP1/UBE2L3/RIPOR1/UBL5/TPR/BAG3/LEPROT/EDEM2/TCAF1/SMAD3/KHDRBS1/SAR1B/HRAS/HUWE1/ANP32B/DHX9/TMEM30A/PCM1/ERGIC3	48
BP	GO:0009150	purine ribonucleotide metabolic process	86/1996	445/18614	3.84527e-08	2.74342e-06	2.16549e-06	TMSB4X/HIF1A/LDHA/PGAM1/RHOA/ENO1/ELOVL5/HINT1/ATP5F1D/STAT3/PAPSS2/ACSL4/VCP/NDUFA11/ATP1B1/FIS1/TPI1/PGM1/IER3/IGF1/HSPA8/NDUFB2/APRT/ATP5F1A/NDUFB8/ATP5MC2/RAN/TDO2/NDUFV2/RHOQ/NDUFS5/TSPO/NDUFA1/NDUFC1/ATP5PD/NT5C/PGK1/NDUFA13/GAPDH/NDUFB11/NCOR1/HSD17B12/NDUFC2/ZBTB20/GUK1/ATP5MC1/NME1/NDUFS7/CASK/NDUFA6/HSD17B4/ATP5PF/NDUFB10/HACD1/PKM/PDHB/NDUFS6/NDUFS4/ATP5F1B/PAPSS1/NDUFB6/BAD/SUCLG1/NUD…	86
BP	GO:0007229	integrin-mediated signaling pathway	33/1996	112/18614	3.98966e-08	2.81294e-06	2.22037e-06	COL3A1/TIMP1/THY1/CD63/DST/TLN1/ITGB1/ADAM9/FN1/FERMT2/LAMB1/FLNA/ITGA5/LIMS1/LAMB2/ADAMTS1/BCAR1/ADAM10/ITGB5/CDC42/PTPN11/ADAM15/ZYX/PTK2B/CTNNA1/ILK/LAMC1/ITGAV/ITGA3/CCN2/APOA1/CCM2/MYH9	33
BP	GO:0009152	purine ribonucleotide biosynthetic process	51/1996	217/18614	4.71385e-08	3.28489e-06	2.59291e-06	TMSB4X/ENO1/ELOVL5/ATP5F1D/PAPSS2/ACSL4/VCP/NDUFA11/NDUFB2/APRT/ATP5F1A/NDUFB8/ATP5MC2/NDUFV2/NDUFS5/NDUFA1/NDUFC1/ATP5PD/NDUFA13/NDUFB11/HSD17B12/NDUFC2/ATP5MC1/NME1/NDUFS7/NDUFA6/ATP5PF/NDUFB10/HACD1/PDHB/NDUFS6/NDUFS4/ATP5F1B/PAPSS1/NDUFB6/AK4/PARP1/AK3/ATP5MC3/ATP5MF/NDUFA12/NDUFB1/ACLY/DGUOK/ATP5PO/NME4/NDUFB3/STOML2/NDUFA8/NME3/IMPDH2	51
BP	GO:0006487	protein N-linked glycosylation	25/1996	72/18614	4.96218e-08	3.4182e-06	2.69813e-06	SLC39A8/OSTC/TMEM165/DAD1/MLEC/PGM3/B4GALT1/RPN2/TMEM258/OST4/TUSC3/DDOST/ST3GAL1/MGAT2/MAGT1/ALG5/ALG2/STT3A/GFPT1/RPN1/EXT2/STT3B/KRTCAP2/UGGT1/DPM1	25
BP	GO:0050821	protein stabilization	50/1996	213/18614	6.62519e-08	4.49341e-06	3.54684e-06	PPIB/RTN4/PIM1/CALR/PARK7/FLNA/PARVA/PFN1/RPL23/ATP1B1/IGF1/CRTAP/UXT/RPL5/ATP1B3/RPL11/PFDN5/HSP90AA1/HSPD1/LAMP2/POLR2E/GAPDH/CHP1/RPS7/ZNF207/BAG3/CCT2/USP9X/SEL1L/SMAD3/MFSD1/TAF9/GRN/ZSWIM7/CAMLG/STX12/CCT8/CCT4/PHB2/HSP90AB1/GLMP/CCT3/APOA1/PTGES3/CCT6A/TCP1/USP7/NCLN/LAMP1/CCT7	50
BP	GO:0061572	actin filament bundle organization	42/1996	165/18614	6.67301e-08	4.49341e-06	3.54684e-06	CALD1/LIMA1/HSP90B1/PLS3/S100A10/PDLIM1/EZR/MTSS1/DPYSL3/MARCKS/RHOA/ACTG1/TPM1/RFLNA/FERMT2/FLNA/PFN1/RHOC/RAC1/FSCN1/ARHGAP28/RDX/ID1/ITGB5/CDC42/PHLDB2/SORBS3/MYO1B/ZYX/ROCK2/PTK2B/PAWR/CCDC88A/ACTN1/EPS8/TJP1/SMAD3/PPFIA1/WASF2/CCN2/APOA1/ADD1	42
BP	GO:0034504	protein localization to nucleus	64/1996	304/18614	8.73658e-08	5.80497e-06	4.58211e-06	COL1A1/TMEM98/LMNA/MAGED1/CALR/PARK7/FERMT2/FLNA/RPL23/STAT3/SKP1/GBP2/ARL2BP/IPO5/YWHAE/RPL11/TXN/PTTG1IP/RAN/TOR1AIP2/HSP90AA1/ORMDL3/SYNE1/FYN/LIF/CHP1/TPR/CTNNA1/BAG3/KPNB1/LAMTOR5/TNPO1/OSBPL8/NUTF2/CCT2/SMAD3/UFM1/SEC13/LARP7/APPL1/PKIG/CTDNEP1/TOR1A/PARP1/NFKBIA/NOL8/SP100/ZBTB7A/IPO7/HNRNPU/POM121C/CCT8/PPP3CA/RANBP2/NF1/CCT4/PHB2/YAP1/CCT3/CCT6A/BCL3/ARL2/TCP1/CCT7	64
BP	GO:0061077	chaperone-mediated protein folding	24/1996	69/18614	8.81449e-08	5.80497e-06	4.58211e-06	PPIB/HSPA5/FKBP11/FKBP2/CRTAP/HSPA8/PDIA4/ST13/PDCD5/SDF2L1/HSPE1/CCT2/DNAJC7/TOR1A/HSPH1/CCT8/CCT4/DNAJB14/CCT3/PTGES3/CCT6A/TCP1/SDF2/CCT7	24
BP	GO:0042254	ribosome biogenesis	63/1996	298/18614	9.36731e-08	6.05715e-06	4.78116e-06	RPS27L/RPS15/RPL26/RPL6/RPLP0/RPL23A/RPL7/RPS6/RPL35/RPL27/RPS28/RPL10/RPS9/RPS17/RPL5/RPL11/RPS8/GTF2H5/RAN/NOP10/DHX29/NSA2/RPS5/RPS24/DDX3X/RPS25/XRCC5/RPS14/SNU13/C1QBP/XRN2/RPL14/RPS7/RPS27/TRMT112/NPM1/DDX17/PWP1/SBDS/RPSA/ZNF593/RPL26L1/MRPL36/UTP3/DDX21/NIFK/RPL38/RSL24D1/RPS16/NOL8/LTV1/FRG1/MRPL20/CINP/DDX18/ABCE1/PES1/IMP3/YTHDF2/PA2G4/MRPS11/LSM6/EBNA1BP2	63
BP	GO:0051017	actin filament bundle assembly	41/1996	161/18614	9.39955e-08	6.05715e-06	4.78116e-06	CALD1/LIMA1/HSP90B1/PLS3/S100A10/PDLIM1/EZR/MTSS1/DPYSL3/MARCKS/RHOA/ACTG1/TPM1/FERMT2/FLNA/PFN1/RHOC/RAC1/FSCN1/ARHGAP28/RDX/ID1/ITGB5/CDC42/PHLDB2/SORBS3/MYO1B/ZYX/ROCK2/PTK2B/PAWR/CCDC88A/ACTN1/EPS8/TJP1/SMAD3/PPFIA1/WASF2/CCN2/APOA1/ADD1	41
BP	GO:0001667	ameboidal-type cell migration	92/1996	496/18614	9.71744e-08	6.19539e-06	4.89028e-06	SPARC/TIMP1/AQP1/DCN/GJA1/FSTL1/CD248/RTN4/PDLIM1/TMSB4X/HIF1A/ENPP2/ARID5B/DPP4/SEMA3C/MAP4K4/ATP2B4/ITGB1/ADAM9/RHOA/ANXA1/DDR2/FN1/CALR/RAB13/ADAMTS9/GADD45A/PFN1/SEMA5A/HAS1/SMOC2/RAC1/NRP2/GPC3/RHOB/RRAS/TPBG/ACTA2/ZEB2/ATP5F1A/VEGFC/FGFR1/CORO1C/BCAR1/LGALS8/KANK2/ID1/SEMA3B/KDR/HMGB1/CDC42/CDH2/PTPN11/SPRED1/FOXP1/CRB2/ZFAND5/CIB1/ROCK2/C1QBP/PTK2B/IQGAP1/NFE2L2/PRCP/ILK/DOCK5/MACF1/TGFBR2…	92
BP	GO:1990778	protein localization to cell periphery	70/1996	345/18614	1.0186e-07	6.41765e-06	5.06572e-06	DAB2/CAV1/S100A10/EZR/RAMP1/CD81/SPTBN1/RAB31/BSG/ATP2B4/ITGB1/EGFR/LRP1/ACTB/RAB13/VAMP5/PRNP/FLNA/ARL6IP5/KRT18/ATP1B1/EHD2/RAB8B/TMED2/MMP14/CLTC/EHD1/RAB34/TNFRSF1A/TPBG/TSPAN5/RAMP2/ATP1B3/AP2M1/RDX/TMEM59/MYADM/SEC23A/ADAM10/RER1/GPC6/CDH2/RHOQ/GBP1/OPTN/KIF5B/CIB1/ROCK2/CCDC88A/PGRMC1/STX4/RACK1/RAB10/MACF1/PPFIA1/APPL1/RAB11A/GOLGA4/ITGA3/RHOG/STX8/RABEP1/HRAS/HECTD1/ATP2C1/ARL3/VPS35/VAM…	70
BP	GO:0042255	ribosome assembly	22/1996	60/18614	1.02802e-07	6.41765e-06	5.06572e-06	RPS27L/RPS15/RPL6/RPLP0/RPL23A/RPS28/RPL10/RPL5/RPL11/DHX29/RPS5/DDX3X/XRCC5/RPS14/C1QBP/RPS27/NPM1/SBDS/RPSA/RPL38/MRPL20/MRPS11	22
BP	GO:0006120	mitochondrial electron transport, NADH to ubiquinone	20/1996	51/18614	1.06542e-07	6.58252e-06	5.19586e-06	NDUFA4/PARK7/NDUFB2/NDUFB8/NDUFV2/NDUFS5/NDUFA1/NDUFC1/NDUFC2/NDUFS7/NDUFA6/NDUFB10/NDUFS6/NDUFS4/NDUFB6/ISCU/DNAJC15/NDUFB1/NDUFB3/NDUFA8	20
BP	GO:0048545	response to steroid hormone	69/1996	339/18614	1.10501e-07	6.7575e-06	5.33398e-06	COL1A1/DAB2/LOX/PLAT/AQP1/CAV1/PAPPA/SGK1/SLIT3/PTGDS/KLF9/ADAM9/RHOA/ANXA1/CALR/IGFBP7/PARK7/ATP2B1/CLDN1/ATP1A1/ERRFI1/RPL27/HSPA8/MAOB/ATP5F1A/IL6/KANK2/RWDD1/RAN/UFSP2/ZFP36L1/FOXP1/TSPO/BCHE/DAXX/ZFP36L2/NCOR1/UBE2L3/RBFOX2/UFL1/PGRMC2/DDX17/GJB2/PAM/DDX5/TMF1/DNAJA1/TGFBR2/UFM1/USP8/BAD/ANXA3/YWHAH/NCOA4/RBBP7/PARP1/ABHD2/ZBTB7A/CYBA/HNRNPU/CALM3/TADA3/PHB2/NCOR2/CCN2/YAP1/EIF4E/PTGES3/FOS	69
BP	GO:0009259	ribonucleotide metabolic process	87/1996	464/18614	1.3207e-07	7.99492e-06	6.31073e-06	TMSB4X/HIF1A/LDHA/PGAM1/RHOA/ENO1/ELOVL5/HINT1/ATP5F1D/STAT3/PAPSS2/ACSL4/VCP/NDUFA11/ATP1B1/FIS1/TPI1/PGM1/IER3/IGF1/HSPA8/NDUFB2/APRT/ATP5F1A/NDUFB8/ATP5MC2/RAN/TDO2/NDUFV2/RHOQ/NDUFS5/TSPO/NDUFA1/NDUFC1/ATP5PD/NT5C/PGK1/NDUFA13/GAPDH/NDUFB11/NCOR1/HSD17B12/NDUFC2/ZBTB20/GUK1/ATP5MC1/NME1/NDUFS7/CASK/NDUFA6/HSD17B4/ATP5PF/NDUFB10/HACD1/PKM/PDHB/NDUFS6/NDUFS4/ATP5F1B/PAPSS1/NDUFB6/BAD/SUCLG1/NUD…	87
BP	GO:0042176	regulation of protein catabolic process	72/1996	361/18614	1.36761e-07	8.19609e-06	6.46952e-06	TIMP1/DAB2/CAV1/ANXA2/EZR/UBB/TIMP2/SERPINE2/CD81/CST3/ADAM9/EGFR/OAZ1/LRP1/PARK7/ODC1/FLNA/MSN/VCP/SNX3/TMEM132A/PSMD3/IER3/GPC3/EEF1A1/ATRAID/RPL11/RDX/HERPUD1/RBX1/SDCBP/HSP90AA1/NDFIP1/IRAK3/CSNK1A1/FYN/TIMP3/PSMD1/NDUFA13/PSMC5/UFL1/SNF8/NFE2L2/COMMD1/RAD23B/RACK1/USP9X/SUMO2/ELOB/TMF1/SMAD3/PSMC3/USP8/TAF9/GABARAPL2/SNX9/PSMC2/CAMLG/HECTD1/PSMD2/VPS35/VGLL4/HSP90AB1/FBXL5/PSME2/RAB7A/GABARA…	72
BP	GO:0009260	ribonucleotide biosynthetic process	52/1996	231/18614	1.54365e-07	9.15059e-06	7.22294e-06	TMSB4X/ENO1/ELOVL5/ATP5F1D/PAPSS2/ACSL4/VCP/NDUFA11/NDUFB2/APRT/ATP5F1A/NDUFB8/ATP5MC2/NDUFV2/NDUFS5/NDUFA1/NDUFC1/ATP5PD/NDUFA13/NDUFB11/HSD17B12/NDUFC2/ATP5MC1/NME1/NDUFS7/NDUFA6/ATP5PF/NDUFB10/HACD1/PDHB/NDUFS6/NDUFS4/ATP5F1B/PAPSS1/NDUFB6/AK4/PARP1/AK3/ATP5MC3/ATP5MF/NDUFA12/NDUFB1/ACLY/DGUOK/ATP5PO/NME4/NDUFB3/CMPK1/STOML2/NDUFA8/NME3/IMPDH2	52
BP	GO:0072599	establishment of protein localization to endoplasmic reticulum	20/1996	52/18614	1.55742e-07	9.15059e-06	7.22294e-06	HSPA5/SEC61B/SEC61G/MAN1A1/SPCS2/SRP14/SPCS3/SPCS1/SSR3/TRAM1/HERPUD1/SEC63/SEC61A1/SRP72/SEC62/SRPRB/RAB10/SRP19/SRPRA/SRP54	20
BP	GO:0048041	focal adhesion assembly	27/1996	86/18614	1.60104e-07	9.23875e-06	7.29253e-06	S100A10/CDH11/THY1/MAP4K4/TLN1/RHOA/ACTG1/FERMT2/RAC1/MMP14/LIMS1/SLK/CORO1C/KDR/PHLDB2/TRIP6/ROCK2/PTK2B/CTTN/BCR/ACTN1/DAPK3/PEAK1/MACF1/SMAD3/VCL/EFNA5	27
BP	GO:0019693	ribose phosphate metabolic process	88/1996	473/18614	1.60325e-07	9.23875e-06	7.29253e-06	TMSB4X/HIF1A/LDHA/PGAM1/RHOA/ENO1/ELOVL5/HINT1/ATP5F1D/STAT3/PAPSS2/ACSL4/VCP/NDUFA11/ATP1B1/FIS1/TPI1/PGM1/IER3/IGF1/HSPA8/NDUFB2/APRT/ATP5F1A/NDUFB8/ATP5MC2/RAN/TDO2/NDUFV2/RHOQ/NDUFS5/TSPO/NDUFA1/NDUFC1/ATP5PD/NT5C/PGK1/NDUFA13/GAPDH/NDUFB11/NCOR1/HSD17B12/PYGL/NDUFC2/ZBTB20/GUK1/ATP5MC1/NME1/NDUFS7/CASK/NDUFA6/HSD17B4/ATP5PF/NDUFB10/HACD1/PKM/PDHB/NDUFS6/NDUFS4/ATP5F1B/PAPSS1/NDUFB6/BAD/SUCLG…	88
BP	GO:0046390	ribose phosphate biosynthetic process	53/1996	238/18614	1.70343e-07	9.72253e-06	7.6744e-06	TMSB4X/ENO1/ELOVL5/ATP5F1D/PAPSS2/ACSL4/VCP/NDUFA11/NDUFB2/APRT/ATP5F1A/NDUFB8/ATP5MC2/NDUFV2/NDUFS5/NDUFA1/NDUFC1/ATP5PD/NDUFA13/NDUFB11/HSD17B12/PYGL/NDUFC2/ATP5MC1/NME1/NDUFS7/NDUFA6/ATP5PF/NDUFB10/HACD1/PDHB/NDUFS6/NDUFS4/ATP5F1B/PAPSS1/NDUFB6/AK4/PARP1/AK3/ATP5MC3/ATP5MF/NDUFA12/NDUFB1/ACLY/DGUOK/ATP5PO/NME4/NDUFB3/CMPK1/STOML2/NDUFA8/NME3/IMPDH2	53
BP	GO:0045047	protein targeting to ER	19/1996	48/18614	1.85841e-07	1.0507e-05	8.29362e-06	HSPA5/SEC61B/SEC61G/MAN1A1/SPCS2/SRP14/SPCS3/SPCS1/SSR3/TRAM1/HERPUD1/SEC63/SEC61A1/SRP72/SEC62/SRPRB/SRP19/SRPRA/SRP54	19
BP	GO:0048024	regulation of mRNA splicing, via spliceosome	31/1996	108/18614	1.95966e-07	1.09594e-05	8.65073e-06	CELF2/HNRNPA1/RBM3/HSPA8/PRDX6/HNRNPK/WTAP/QKI/THRAP3/CIRBP/NCL/RBFOX2/C1QBP/SRSF9/SON/HNRNPA2B1/SAP18/NSRP1/DDX17/DDX5/SRSF3/SF1/LARP7/KHDRBS1/SRSF4/PTBP1/HNRNPA0/ZBTB7A/HNRNPU/SRRM1/RBM39	31
BP	GO:0045185	maintenance of protein location	28/1996	92/18614	1.975e-07	1.09594e-05	8.65073e-06	CAV1/TMSB4X/HSPA5/KDELR2/NBL1/PARK7/FLNA/KDELR1/SKP1/KDELR3/TMSB10/ARL2BP/TXN/RER1/PKD2/TSPO/OS9/SYNE1/CCDC88A/SRI/YWHAB/NFKBIA/SP100/HNRNPU/G3BP2/HK1/GSN/ARL2	28
BP	GO:0006900	vesicle budding from membrane	26/1996	82/18614	2.16895e-07	1.19252e-05	9.41308e-06	S100A10/ANXA2/TRAPPC2L/SEC31A/TMED10/SNX3/VAPA/SEC24D/TMED2/TFG/AP2M1/TMED9/SEC23A/RAB1A/TRAPPC1/SAR1A/ARFGAP3/AP3D1/SEC13/SAR1B/AP3S1/MIA3/PICALM/CHMP5/RAB7A/TRAPPC4	26
BP	GO:0036503	ERAD pathway	31/1996	109/18614	2.46007e-07	1.34029e-05	1.05795e-05	CAV1/HSP90B1/HSPA5/SEC61B/UBXN4/MAN1A1/CALR/VCP/SELENOS/CANX/DERL2/HM13/HERPUD1/UBXN6/XBP1/DNAJB9/ERLEC1/OS9/SDF2L1/NFE2L2/EDEM2/SEL1L/DNAJC10/STT3B/CCDC47/TOR1A/MAN1B1/FAF2/ATF6/UGGT1/USP14	31
BP	GO:0030042	actin filament depolymerization	21/1996	58/18614	2.56331e-07	1.38395e-05	1.09241e-05	LIMA1/SPTBN1/SPTAN1/SEMA5A/TMOD3/RDX/DSTN/MICAL2/TRIOBP/CFL1/CAPZA2/CAPZB/WDR1/EPS8/ADD3/CAPZA1/CFL2/MTPN/FLII/GSN/ADD1	21
BP	GO:0070482	response to oxygen levels	67/1996	333/18614	2.63478e-07	1.40984e-05	1.11285e-05	COL1A1/PTGIS/PLAT/AQP1/PDPN/VCAM1/SOD2/CAV1/HSP90B1/PDLIM1/PLOD2/HIF1A/GATA6/P4HB/DPP4/LMNA/ACAA2/RHOA/ENO1/DDR2/CAPN2/SOD3/BNIP3L/ATP1B1/FAS/MMP14/CXCL12/MMP2/VEGFC/TMBIM6/CHCHD2/ATP6V0D1/HMOX2/ZFP36L1/ADAM15/BNIP3/PGK1/ROCK2/PTK2B/PLOD1/NFE2L2/VASN/PAM/MALAT1/SMAD3/TGFBR2/BAD/AK4/TXN2/CARD16/BNIP2/CYBA/VEGFB/EGLN3/ATP6V1G1/ANGPTL4/SCFD1/MYC/ALKBH5/NF1/PHB2/CCN2/AGTRAP/CITED2/ITPR2/FOS/ATF4	67
BP	GO:2001233	regulation of apoptotic signaling pathway	74/1996	381/18614	2.76405e-07	1.46592e-05	1.15712e-05	SOD2/CAV1/SERPINE1/UBB/HIF1A/PDIA3/TPT1/P4HB/LMNA/ACAA2/TNFRSF12A/MAGED1/ENO1/IFI6/PARK7/RPL26/GNAI2/SLC25A6/PRDX2/FAS/CD44/FIS1/PLAUR/MIF/SELENOS/IER3/IGF1/CXCL12/ICAM1/ERP29/TMBIM6/FGFR1/RPL11/HERPUD1/PPIA/PTTG1IP/HNRNPK/XBP1/PYCARD/YBX3/DDX3X/EIF5A/BCLAF1/TIMP3/NDUFA13/RPS3/CTTN/RPS7/CTNNA1/NFE2L2/STX4/RACK1/GHITM/DNAJA1/CTSL/ITGAV/USP47/TAF9/BAD/PARP1/NONO/TXNDC12/CREB3/SP100/SERINC3/MYC/SLC3…	74
BP	GO:0042274	ribosomal small subunit biogenesis	25/1996	78/18614	2.9276e-07	1.53904e-05	1.21483e-05	RPS27L/RPS15/RPS6/RPS28/RPS9/RPS17/RPS8/GTF2H5/RPS5/RPS24/RPS25/XRCC5/RPS14/SNU13/RPS7/RPS27/NPM1/RPSA/UTP3/RPL38/RPS16/LTV1/IMP3/MRPS11/LSM6	25
BP	GO:0019081	viral translation	11/1996	18/18614	3.26122e-07	1.68894e-05	1.33315e-05	EIF3A/EIF3F/MCTS1/EIF3L/PCBP2/EIF3G/SSB/PTBP1/EIF3B/EIF3D/DHX9	11
BP	GO:0006164	purine nucleotide biosynthetic process	56/1996	262/18614	3.26911e-07	1.68894e-05	1.33315e-05	PTGIS/NNMT/TMSB4X/NAMPT/ENO1/ELOVL5/ATP5F1D/PAPSS2/ACSL4/VCP/NDUFA11/NDUFB2/APRT/ATP5F1A/NDUFB8/ATP5MC2/NDUFV2/NDUFS5/NDUFA1/NDUFC1/ATP5PD/NDUFA13/NDUFB11/HSD17B12/NDUFC2/GUK1/ATP5MC1/NME1/NDUFS7/NDUFA6/ATP5PF/NDUFB10/HACD1/PDHB/NDUFS6/NDUFS4/ATP5F1B/PAPSS1/NDUFB6/AK4/PARP1/AK3/ATP5MC3/ATP5MF/SLC4A7/NDUFA12/NDUFB1/ACLY/DGUOK/ATP5PO/NME4/NDUFB3/STOML2/NDUFA8/NME3/IMPDH2	56
BP	GO:0051098	regulation of binding	72/1996	369/18614	3.32244e-07	1.70183e-05	1.34333e-05	DAB2/LOX/CAV1/B2M/S100A10/ANXA2/VTN/TMSB4X/IFI16/LRP1/ACTB/ATP2A2/PARK7/SLPI/TMEM132A/PLAUR/IGF1/EDF1/CDON/TMBIM6/NUCKS1/RPL11/C4orf3/ARHGAP28/LRPAP1/FKBP1A/TXN/CALM2/ID1/RAN/HMGB1/CDC42/ADAM15/CSNK1A1/TAF10/LIF/SUB1/NME1/LARP6/CCPG1/GTF2F1/LAMTOR5/SRI/RACK1/ZFPM1/USP9X/SMAD3/MAPK3/ZNF593/PPP2CB/MBD2/PARP1/RSF1/NFKBIA/PPP2CA/CARD16/SP100/ZBTB7A/ZMPSTE24/TDG/PPP3CA/CALM3/EIF2S1/EIF3D/DHX9/PHLDA2/B…	72
BP	GO:0033157	regulation of intracellular protein transport	50/1996	224/18614	3.49217e-07	1.773e-05	1.3995e-05	LMAN1/SH3GLB1/CEMIP/CD81/TOMM7/OAZ1/PARK7/PRNP/FLNA/BNIP3L/RHOU/FIS1/STOM/IPO5/YWHAE/UBE2D3/DERL2/TXN/RAN/HSP90AA1/IFI27/ERLEC1/PTPN11/MYO1C/PDCD5/OS9/FYN/SAR1A/CIB1/CHP1/UBE2L3/RIPOR1/UBL5/TPR/BAG3/LEPROT/EDEM2/TCAF1/SMAD3/UFM1/PKIG/SAR1B/SP100/HRAS/HUWE1/ANP32B/NF1/TMEM30A/PCM1/ERGIC3	50
BP	GO:0010257	NADH dehydrogenase complex assembly	21/1996	59/18614	3.57973e-07	1.773e-05	1.3995e-05	NDUFA11/NDUFB2/NDUFB8/NDUFS5/NDUFA1/NDUFC1/NDUFA13/NDUFB11/NDUFC2/NDUFS7/NDUFA6/NDUFB10/NDUFS4/NDUFB6/NDUFAF2/TMEM126A/NDUFAF3/NDUFA12/NDUFB1/NDUFB3/NDUFA8	21
BP	GO:0032981	mitochondrial respiratory chain complex I assembly	21/1996	59/18614	3.57973e-07	1.773e-05	1.3995e-05	NDUFA11/NDUFB2/NDUFB8/NDUFS5/NDUFA1/NDUFC1/NDUFA13/NDUFB11/NDUFC2/NDUFS7/NDUFA6/NDUFB10/NDUFS4/NDUFB6/NDUFAF2/TMEM126A/NDUFAF3/NDUFA12/NDUFB1/NDUFB3/NDUFA8	21
BP	GO:1903053	regulation of extracellular matrix organization	21/1996	59/18614	3.57973e-07	1.773e-05	1.3995e-05	PDPN/AEBP1/TNXB/EFEMP2/CST3/DPP4/MELTF/LRP1/DDR2/LAMB1/EMILIN1/FSCN1/TNFRSF1A/LAMB2/IL6/PHLDB2/ANTXR1/RUNX1/SMAD3/LAMC1/IER3IP1	21
BP	GO:0072522	purine-containing compound biosynthetic process	57/1996	271/18614	4.50589e-07	2.21343e-05	1.74715e-05	PTGIS/NNMT/TMSB4X/NAMPT/ENO1/ELOVL5/ATP5F1D/PAPSS2/ACSL4/VCP/PGM2/NDUFA11/NDUFB2/APRT/ATP5F1A/NDUFB8/ATP5MC2/NDUFV2/NDUFS5/NDUFA1/NDUFC1/ATP5PD/NDUFA13/NDUFB11/HSD17B12/NDUFC2/GUK1/ATP5MC1/NME1/NDUFS7/NDUFA6/ATP5PF/NDUFB10/HACD1/PDHB/NDUFS6/NDUFS4/ATP5F1B/PAPSS1/NDUFB6/AK4/PARP1/AK3/ATP5MC3/ATP5MF/SLC4A7/NDUFA12/NDUFB1/ACLY/DGUOK/ATP5PO/NME4/NDUFB3/STOML2/NDUFA8/NME3/IMPDH2	57
BP	GO:1904951	positive regulation of establishment of protein localization	65/1996	325/18614	4.94718e-07	2.41044e-05	1.90266e-05	SH3GLB1/EZR/CEMIP/HIF1A/CD81/TOMM7/ADAM9/OAZ1/PRNP/FLNA/ACSL4/TMED10/RBP4/RHOU/TMEM132A/FIS1/MYH10/STOM/IGF1/VEGFC/IPO5/YWHAE/UBE2D3/PPIA/RAN/HSP90AA1/MYO1C/PDCD5/FYN/SAR1A/CIB1/CHP1/UBE2L3/RIPOR1/UBL5/TPR/BAG3/PRKAR1A/LEPROT/STX4/SRI/RACK1/CCT2/EDEM2/TCAF1/SMAD3/PLCB1/BAD/SAR1B/MPC2/HRAS/HUWE1/ATP2C1/CCT8/ANP32B/CCT4/VPS35/IER3IP1/CCT3/TMEM30A/PCM1/CCT6A/TCP1/ERGIC3/CCT7	65
BP	GO:0045727	positive regulation of translation	36/1996	141/18614	5.21858e-07	2.52217e-05	1.99086e-05	VIM/RPS27L/RPS4X/RHOA/RPL26/EEF2/DNAJC3/RBM3/RPL5/IL6/DHX29/CIRBP/YBX3/DDX3X/EIF5A/EIF5A2/SH3BGRL/C1QBP/PTK2B/LARP6/YBX1/HNRNPD/NPM1/PKM/KHDRBS1/PLXNB2/SYNCRIP/SSB/UQCC2/HNRNPU/EIF3D/DHX9/BCL3/YTHDF2/TOB1/EIF4G1	36
BP	GO:0006397	mRNA processing	90/1996	500/18614	5.29298e-07	2.53766e-05	2.00308e-05	CELF2/HNRNPA1/RBM3/HSPA8/PRDX6/HNRNPC/HNRNPK/WTAP/QKI/HNRNPR/THRAP3/ZFP36L1/CIRBP/APLP1/DDX1/LSM7/HNRNPM/SETX/NCL/SNU13/SF3B5/RBFOX2/C1QBP/XRN2/UBL5/YBX1/SRSF9/SON/SRRM2/HNRNPA2B1/SAP18/NSRP1/SNRPD2/DDX17/ZC3H13/SLTM/HNRNPF/NBDY/DDX5/SRSF3/TXNL4A/ARL6IP4/SF1/LARP7/KHDRBS1/SRSF5/SYNCRIP/SNRPF/SF3B2/PPP4R2/STRAP/SNRPG/NONO/CDC40/SRSF4/PTBP1/LSM3/HNRNPA0/ZBTB7A/SREK1/MBNL2/HTATSF1/SNRPE/HNRNPH3/SCAF…	90
BP	GO:0036293	response to decreased oxygen levels	62/1996	306/18614	5.66378e-07	2.69389e-05	2.1264e-05	PTGIS/PLAT/AQP1/VCAM1/SOD2/CAV1/HSP90B1/PDLIM1/PLOD2/HIF1A/GATA6/P4HB/DPP4/LMNA/ACAA2/RHOA/ENO1/DDR2/CAPN2/SOD3/BNIP3L/ATP1B1/MMP14/CXCL12/MMP2/VEGFC/TMBIM6/CHCHD2/HMOX2/ZFP36L1/ADAM15/BNIP3/PGK1/ROCK2/PTK2B/PLOD1/NFE2L2/VASN/PAM/MALAT1/SMAD3/TGFBR2/BAD/AK4/TXN2/CARD16/BNIP2/CYBA/VEGFB/EGLN3/ANGPTL4/SCFD1/MYC/ALKBH5/NF1/PHB2/CCN2/AGTRAP/CITED2/ITPR2/FOS/ATF4	62
BP	GO:0019058	viral life cycle	64/1996	320/18614	6.0416e-07	2.85097e-05	2.25039e-05	LGALS1/CAV1/PPIB/IFITM2/IFI16/IFITM3/P4HB/CD81/DPP4/SCARB2/BSG/ITGB1/CAV2/EGFR/AXL/CLDN1/SLPI/VCP/SNX3/VAPA/STOM/ITGA5/HSPA8/SPCS1/ICAM1/EEF1A1/NFIA/NUCKS1/CCL2/PPIA/ITGB5/CXADR/RAB1A/HMGB1/IFI27/DYNLT1/DDX3X/CTSB/PCBP2/SNF8/LAMTOR5/PCBP1/PDCD6IP/NECTIN2/CTSL/RPSA/ITGAV/CHMP2A/MPHOSPH8/HTATSF1/TRIM38/SLC3A2/HACD3/CHMP2B/HSP90AB1/STAU1/GSN/CHMP5/RAB7A/OAS1/LDLR/LAMP1/IFIT1/DDB1	64
BP	GO:1901653	cellular response to peptide	72/1996	375/18614	6.28952e-07	2.94477e-05	2.32443e-05	RARRES2/PLAT/VIM/VCAM1/CAV1/GJA1/KLF2/RAB31/CAV2/LRP1/DDR2/ATP2B1/RAB13/PRNP/GNAI2/RPL23/STAT3/ERRFI1/SELENOS/SOCS3/SNX6/IGF1/SHC1/ICAM1/APRT/NUCKS1/SLC39A14/BCAR1/ID1/XBP1/ZFP36L1/RHOQ/PTPN11/USO1/ZNF106/MYO1C/FYN/CASP4/NCL/BACE1/APEX1/ROCK2/CYFIP1/LEPROT/MAP1B/NFKB1/NFE2L2/OSBPL8/KLF3/GJB2/CDK4/RAB10/PKM/MAPK3/SYAP1/PLCB1/APPL1/LEPROTL1/SRSF5/PARP1/NCOA1/LGMN/AP3S1/YWHAG/HRAS/CYBA/STAT1/MAPK1/A…	72
BP	GO:1903076	regulation of protein localization to plasma membrane	29/1996	103/18614	7.49126e-07	3.48024e-05	2.7471e-05	DAB2/EZR/SPTBN1/ATP2B4/ITGB1/EGFR/LRP1/ACTB/PRNP/MMP14/CLTC/AP2M1/TMEM59/RER1/RHOQ/GBP1/KIF5B/CIB1/PGRMC1/STX4/RACK1/PPFIA1/APPL1/ITGA3/RHOG/STX8/HECTD1/ATP2C1/PICALM	29
BP	GO:0008154	actin polymerization or depolymerization	44/1996	192/18614	8.09297e-07	3.73086e-05	2.94492e-05	LIMA1/TMSB4X/SPTBN1/SPTAN1/RHOA/ARPC2/PFN1/SEMA5A/RAC1/TMSB10/WASHC3/CXCL12/TMOD3/ARHGAP28/RDX/MSRB2/DSTN/ARPC5/MYADM/DIAPH3/PYCARD/MICAL2/ENAH/TRIOBP/COTL1/CFL1/CAPZA2/CAPZB/PTK2B/CTTN/CYFIP1/WDR1/ARPC3/EPS8/ADD3/ABI2/CAPZA1/SNX9/CFL2/MTPN/FLII/BRK1/GSN/ADD1	44
BP	GO:0034250	positive regulation of amide metabolic process	40/1996	169/18614	1.05565e-06	4.82939e-05	3.81204e-05	VIM/RPS27L/RPS4X/RHOA/RPL26/EEF2/DNAJC3/RBM3/CCN1/RPL5/IL6/DHX29/CIRBP/YBX3/DDX3X/EIF5A/EIF5A2/SH3BGRL/ROCK2/C1QBP/PTK2B/LARP6/YBX1/NFE2L2/HNRNPD/NPM1/PKM/KHDRBS1/PLXNB2/SYNCRIP/SSB/UQCC2/HNRNPU/EIF3D/DHX9/PICALM/BCL3/YTHDF2/TOB1/EIF4G1	40
BP	GO:0018126	protein hydroxylation	13/1996	27/18614	1.1216e-06	5.09223e-05	4.01951e-05	PLOD2/P4HB/PRDX4/CRTAP/ASPH/FKBP10/P4HA1/P3H3/PLOD1/PLOD3/P4HA2/P3H4/EGLN3	13
BP	GO:0030834	regulation of actin filament depolymerization	19/1996	53/18614	1.13091e-06	5.09589e-05	4.0224e-05	LIMA1/SPTBN1/SPTAN1/SEMA5A/TMOD3/RDX/DSTN/TRIOBP/CAPZA2/CAPZB/WDR1/EPS8/ADD3/CAPZA1/CFL2/MTPN/FLII/GSN/ADD1	19
BP	GO:1900026	positive regulation of substrate adhesion-dependent cell spreading	17/1996	44/18614	1.22771e-06	5.49081e-05	4.33413e-05	DAB2/S100A10/P4HB/CALR/ARPC2/FERMT2/FLNA/RAC1/LIMS1/MYADM/CDC42/TRIOBP/CIB1/C1QBP/ILK/DOCK5/APOA1	17
BP	GO:0051235	maintenance of location	67/1996	347/18614	1.24242e-06	5.51544e-05	4.35357e-05	C3/CAV1/HSP90B1/LMAN1/THY1/TMSB4X/PLIN2/CEMIP/HSPA5/KDELR2/NBL1/ANXA1/CALR/PARK7/GSTO1/FLNA/KDELR1/SKP1/PLIN3/CAMK2D/KDELR3/TMSB10/EHD1/ARL2BP/IL6/FKBP1A/TXN/CALM2/RER1/PKD2/TSPO/OS9/SYNE1/HEXA/PTK2B/CCDC88A/HEXB/NFKB1/OSBPL8/SRI/ARHGAP21/AP3D1/YWHAB/SLC30A7/SQLE/ABCA1/PLOD3/ALKBH7/PAFAH1B1/ITGAV/PLCB1/IBTK/ANXA6/AKAP9/NFKBIA/SP100/CYBA/ABHD5/HNRNPU/CALM3/G3BP2/ITPR2/HK1/APOA1/PTPN2/GSN/ARL2	67
BP	GO:0032984	protein-containing complex disassembly	51/1996	240/18614	1.2959e-06	5.69866e-05	4.49819e-05	LIMA1/SPTBN1/SPTAN1/ATP2A2/RPL23/SEMA5A/VCP/ASPH/HSPA8/TMOD3/RDX/DSTN/MICAL2/TRIOBP/IRAK3/KIF5B/CFL1/EIF5A/BNIP3/SETX/LAMP2/EIF5A2/CAPZA2/CIB1/MAP1LC3B/CAPZB/WDR1/CAMSAP2/MAP1B/EPS8/ADD3/CHMP2A/TAOK1/CAPZA1/GSPT1/ZMPSTE24/SET/MYC/APEH/CALCOCO2/SNAP29/SH3GL1/CHMP2B/CFL2/MTPN/ABCE1/FLII/GSN/CHMP5/ADD1/SUPT16H	51
BP	GO:0001666	response to hypoxia	59/1996	293/18614	1.30271e-06	5.69866e-05	4.49819e-05	PTGIS/PLAT/AQP1/VCAM1/SOD2/CAV1/HSP90B1/PDLIM1/PLOD2/HIF1A/GATA6/P4HB/DPP4/LMNA/ACAA2/RHOA/ENO1/DDR2/CAPN2/SOD3/BNIP3L/ATP1B1/MMP14/CXCL12/MMP2/VEGFC/TMBIM6/CHCHD2/HMOX2/ZFP36L1/ADAM15/BNIP3/PGK1/ROCK2/PTK2B/PLOD1/NFE2L2/VASN/PAM/MALAT1/SMAD3/TGFBR2/BAD/AK4/TXN2/CARD16/CYBA/VEGFB/EGLN3/ANGPTL4/SCFD1/MYC/ALKBH5/NF1/PHB2/AGTRAP/CITED2/ITPR2/FOS	59
BP	GO:2000116	regulation of cysteine-type endopeptidase activity	50/1996	234/18614	1.38415e-06	6.01102e-05	4.74475e-05	AQP1/RPS27L/IFI16/CST3/RPS6KA3/RHOA/IFI6/PARK7/ARL6IP5/VCP/FAS/CD44/FIS1/PLAUR/PRDX3/ASPH/CCN1/PRDX5/BEX3/HMGB1/PYCARD/CAST/TNFAIP8/DDX3X/F3/PDCD5/HSPD1/FYN/NDUFA13/RPS3/HSPE1/LAMTOR5/RACK1/PSMB9/SMAD3/USP47/BAD/DAP/ARL6IP1/LGMN/CARD16/IFT57/EGLN3/BIRC3/MYC/ANP32B/IGBP1/CCN2/GSN/XIAP	50
BP	GO:0043244	regulation of protein-containing complex disassembly	32/1996	123/18614	1.40965e-06	6.07772e-05	4.7974e-05	LIMA1/SPTBN1/SPTAN1/SEMA5A/ASPH/TMOD3/RDX/DSTN/TRIOBP/IRAK3/EIF5A/BNIP3/SETX/EIF5A2/CAPZA2/CIB1/CAPZB/WDR1/CAMSAP2/MAP1B/EPS8/ADD3/TAOK1/CAPZA1/GSPT1/ZMPSTE24/CALCOCO2/CFL2/MTPN/FLII/GSN/ADD1	32
BP	GO:0071383	cellular response to steroid hormone stimulus	46/1996	209/18614	1.53292e-06	6.56201e-05	5.17967e-05	DAB2/PLAT/AQP1/SGK1/KLF9/RHOA/ANXA1/CALR/PARK7/ATP2B1/ATP1A1/ERRFI1/HSPA8/ATP5F1A/KANK2/RWDD1/RAN/UFSP2/ZFP36L1/FOXP1/DAXX/ZFP36L2/NCOR1/UBE2L3/RBFOX2/UFL1/PGRMC2/DDX17/GJB2/DDX5/TMF1/DNAJA1/UFM1/USP8/YWHAH/NCOA4/PARP1/ABHD2/ZBTB7A/HNRNPU/TADA3/PHB2/NCOR2/YAP1/EIF4E/PTGES3	46
BP	GO:0035967	cellular response to topologically incorrect protein	31/1996	118/18614	1.63497e-06	6.92448e-05	5.46578e-05	HSPA5/VCP/SELENOS/TMED2/HSPA8/TMBIM6/DERL2/HERPUD1/XBP1/DNAJB9/ERLEC1/OPTN/OS9/HSPD1/DAXX/SDF2L1/UFL1/BAG3/NFE2L2/RACK1/DNAJC10/MBTPS1/TOR1A/CREB3/ATF6/EIF2S1/DNAJB14/UGGT1/PTPN2/PPP1R15B/ATF4	31
BP	GO:0009165	nucleotide biosynthetic process	59/1996	295/18614	1.64071e-06	6.92448e-05	5.46578e-05	PTGIS/NNMT/TMSB4X/NAMPT/ENO1/ELOVL5/ATP5F1D/PAPSS2/ACSL4/VCP/NDUFA11/NDUFB2/APRT/ATP5F1A/NDUFB8/ATP5MC2/NDUFV2/NDUFS5/NDUFA1/NDUFC1/ATP5PD/NDUFA13/NDUFB11/HSD17B12/NDUFC2/GUK1/ATP5MC1/NME1/NDUFS7/DUT/NDUFA6/ATP5PF/NDUFB10/HACD1/PDHB/NDUFS6/NDUFS4/ATP5F1B/PAPSS1/NDUFB6/AK4/PARP1/AK3/ATP5MC3/ATP5MF/SLC4A7/AK6/NDUFA12/NDUFB1/ACLY/DGUOK/ATP5PO/NME4/NDUFB3/CMPK1/STOML2/NDUFA8/NME3/IMPDH2	59
BP	GO:0051893	regulation of focal adhesion assembly	21/1996	64/18614	1.67007e-06	6.9505e-05	5.48632e-05	S100A10/THY1/MAP4K4/TLN1/RHOA/ACTG1/FERMT2/RAC1/MMP14/LIMS1/SLK/CORO1C/KDR/PHLDB2/ROCK2/DAPK3/PEAK1/MACF1/SMAD3/VCL/EFNA5	21
BP	GO:0090109	regulation of cell-substrate junction assembly	21/1996	64/18614	1.67007e-06	6.9505e-05	5.48632e-05	S100A10/THY1/MAP4K4/TLN1/RHOA/ACTG1/FERMT2/RAC1/MMP14/LIMS1/SLK/CORO1C/KDR/PHLDB2/ROCK2/DAPK3/PEAK1/MACF1/SMAD3/VCL/EFNA5	21
BP	GO:1903828	negative regulation of protein localization	46/1996	210/18614	1.76214e-06	7.2831e-05	5.74886e-05	DAB2/LMAN1/TMEM98/MAGED1/PARK7/CD200/BTF3/SNX3/CLTC/ERP29/AP2M1/TMEM59/DERL2/TAX1BP3/TXN/ERLEC1/RHOQ/PTPN11/NDFIP1/GBP1/OS9/CHP1/ROCK2/CTNNA1/MIDN/BAG3/LEPROT/COMMD1/RAB11FIP1/DNAJA1/PPFIA1/UFM1/PKIG/NDUFAF2/GOPC/SP100/KLF7/HECTD1/TERF1/PPP3CA/NF1/VPS35/JAGN1/ANKRD13A/ABHD17A/PICALM	46
BP	GO:0034599	cellular response to oxidative stress	58/1996	290/18614	2.00355e-06	8.18321e-05	6.45935e-05	AQP1/SOD2/HIF1A/KLF2/P4HB/PDGFRA/EGFR/GPX8/ANXA1/DDR2/TPM1/ATP2A2/PARK7/AXL/ARL6IP5/SOD3/PRDX2/MGST1/SELENOS/PRDX3/RHOB/PRDX5/MMP2/IL6/CHCHD2/SIRPA/TXN/PPIA/RWDD1/PKD2/FOXP1/FYN/BNIP3/SETX/APEX1/RPS3/STX2/PAWR/NFE2L2/GPX7/STX4/RACK1/GJB2/GLRX2/MAPK3/PRDX1/PARP1/NCOA7/NONO/FOXO3/PNPLA8/MPV17/MAPK1/EIF2S1/SFPQ/STAU1/FOS/ATF4	58
BP	GO:1901293	nucleoside phosphate biosynthetic process	59/1996	297/18614	2.05947e-06	8.18321e-05	6.45935e-05	PTGIS/NNMT/TMSB4X/NAMPT/ENO1/ELOVL5/ATP5F1D/PAPSS2/ACSL4/VCP/NDUFA11/NDUFB2/APRT/ATP5F1A/NDUFB8/ATP5MC2/NDUFV2/NDUFS5/NDUFA1/NDUFC1/ATP5PD/NDUFA13/NDUFB11/HSD17B12/NDUFC2/GUK1/ATP5MC1/NME1/NDUFS7/DUT/NDUFA6/ATP5PF/NDUFB10/HACD1/PDHB/NDUFS6/NDUFS4/ATP5F1B/PAPSS1/NDUFB6/AK4/PARP1/AK3/ATP5MC3/ATP5MF/SLC4A7/AK6/NDUFA12/NDUFB1/ACLY/DGUOK/ATP5PO/NME4/NDUFB3/CMPK1/STOML2/NDUFA8/NME3/IMPDH2	59
BP	GO:0034612	response to tumor necrosis factor	53/1996	257/18614	2.1093e-06	8.18321e-05	6.45935e-05	COL1A1/VCAM1/TMSB4X/KLF2/KRT8/ADAM9/TUBA1A/KRT18/CLDN1/GBP2/FAS/LIMS1/TNFRSF1A/CCL2/RRAGA/TXNDC17/ADAM10/SPPL2A/GBP3/PYCARD/ZFP36L1/GBP1/YBX3/FOXP1/TNFRSF21/EIF5A/ZFP36L2/CASP4/CIB1/RPS3/PTK2B/NFKB1/NFE2L2/ILK/MAPK3/PPP2CB/TRADD/NFKBIA/CARD16/CYBA/FOXO3/CHI3L1/BIRC3/ASAH1/STAT1/MAPK1/IGBP1/DHX9/APOA1/PTPN2/CYLD/FOS/XIAP	53
BP	GO:0034975	protein folding in endoplasmic reticulum	8/1996	11/18614	2.11232e-06	8.18321e-05	6.45935e-05	HSP90B1/PDIA3/HSPA5/P4HB/CALR/DNAJC3/CANX/DNAJC10	8
BP	GO:0070203	regulation of establishment of protein localization to telomere	8/1996	11/18614	2.11232e-06	8.18321e-05	6.45935e-05	CCT2/TERF1/CCT8/CCT4/CCT3/CCT6A/TCP1/CCT7	8
BP	GO:0075522	IRES-dependent viral translational initiation	8/1996	11/18614	2.11232e-06	8.18321e-05	6.45935e-05	EIF3A/EIF3F/MCTS1/PCBP2/SSB/PTBP1/EIF3B/EIF3D	8
BP	GO:1904869	regulation of protein localization to Cajal body	8/1996	11/18614	2.11232e-06	8.18321e-05	6.45935e-05	CCT2/LARP7/CCT8/CCT4/CCT3/CCT6A/TCP1/CCT7	8
BP	GO:1904871	positive regulation of protein localization to Cajal body	8/1996	11/18614	2.11232e-06	8.18321e-05	6.45935e-05	CCT2/LARP7/CCT8/CCT4/CCT3/CCT6A/TCP1/CCT7	8
BP	GO:0090316	positive regulation of intracellular protein transport	37/1996	155/18614	2.12618e-06	8.18321e-05	6.45935e-05	SH3GLB1/CEMIP/CD81/TOMM7/OAZ1/PRNP/FLNA/RHOU/FIS1/STOM/IPO5/YWHAE/UBE2D3/RAN/HSP90AA1/MYO1C/PDCD5/FYN/SAR1A/CIB1/CHP1/UBE2L3/RIPOR1/UBL5/TPR/BAG3/LEPROT/EDEM2/TCAF1/SMAD3/SAR1B/HRAS/HUWE1/ANP32B/TMEM30A/PCM1/ERGIC3	37
BP	GO:0000302	response to reactive oxygen species	45/1996	205/18614	2.13927e-06	8.18321e-05	6.45935e-05	COL1A1/AQP1/HP/SOD2/HIF1A/KLF2/PDGFRA/ADAM9/EGFR/ANXA1/DDR2/CAPN2/TPM1/PARK7/AXL/SOD3/PRDX2/PRDX3/RHOB/PRDX5/MMP2/IL6/SIRPA/TXN/PKD2/FOXP1/FYN/BNIP3/SETX/APEX1/RPS3/PTK2B/PAWR/NFE2L2/RACK1/GLRX2/MAPK3/BAD/PRDX1/PPP2CB/MPV17/STAT1/MAPK1/PPP1R15B/FOS	45
BP	GO:0061041	regulation of wound healing	34/1996	137/18614	2.14403e-06	8.18321e-05	6.45935e-05	PLAT/SERPING1/CAV1/ANXA2/VTN/SERPINE1/SERPINB2/SERPINE2/C1QTNF1/VKORC1/ITGB1/TNFRSF12A/PDGFRA/MYLK/EMILIN2/ANXA1/DDR2/ACTG1/FERMT2/EMILIN1/CLDN1/SMOC2/PRDX2/PLAUR/ACTA2/PROS1/XBP1/PHLDB2/F3/ANO6/NFE2L2/CASK/SMAD3/HRAS	34
BP	GO:0008064	regulation of actin polymerization or depolymerization	36/1996	149/18614	2.14851e-06	8.18321e-05	6.45935e-05	LIMA1/TMSB4X/SPTBN1/SPTAN1/RHOA/ARPC2/PFN1/SEMA5A/TMSB10/CXCL12/TMOD3/ARHGAP28/RDX/DSTN/ARPC5/MYADM/PYCARD/TRIOBP/COTL1/CAPZA2/CAPZB/PTK2B/CTTN/CYFIP1/WDR1/ARPC3/EPS8/ADD3/CAPZA1/SNX9/CFL2/MTPN/FLII/BRK1/GSN/ADD1	36
BP	GO:0072595	maintenance of protein localization in organelle	16/1996	41/18614	2.15756e-06	8.18321e-05	6.45935e-05	HSPA5/KDELR2/PARK7/KDELR1/SKP1/KDELR3/ARL2BP/TXN/RER1/TSPO/OS9/SYNE1/SP100/HNRNPU/HK1/ARL2	16
BP	GO:0032963	collagen metabolic process	29/1996	108/18614	2.17108e-06	8.18321e-05	6.45935e-05	COL1A2/COL1A1/VIM/SERPINH1/COL5A1/TNXB/HIF1A/CST3/ITGB1/DDR2/EMILIN1/ERRFI1/MMP14/ADAMTS2/MMP2/IL6/VSIR/PCOLCE/ADAM15/CTSB/P3H3/RUNX1/LARP6/PLOD3/CTSL/P3H4/CCN2/PEPD/MMP23B	29
BP	GO:0032507	maintenance of protein location in cell	21/1996	65/18614	2.21953e-06	8.30239e-05	6.55342e-05	CAV1/TMSB4X/HSPA5/KDELR2/PARK7/KDELR1/SKP1/KDELR3/TMSB10/ARL2BP/TXN/RER1/TSPO/OS9/SYNE1/CCDC88A/SP100/HNRNPU/HK1/GSN/ARL2	21
BP	GO:1904814	regulation of protein localization to chromosome, telomeric region	9/1996	14/18614	2.23041e-06	8.30239e-05	6.55342e-05	CCT2/TERF1/CCT8/CCT4/GNL3/CCT3/CCT6A/TCP1/CCT7	9
BP	GO:0044403	biological process involved in symbiotic interaction	61/1996	313/18614	2.67974e-06	9.9134e-05	7.82506e-05	LGALS1/CAV1/PPIB/IFITM2/IFITM3/P4HB/CD81/DPP4/CXCL6/SCARB2/BSG/ITGB1/CAV2/EGFR/FN1/AXL/EEA1/CLDN1/SNX3/VAPA/STOM/ITGA5/HSPA8/ICAM1/EEF1A1/NUCKS1/PPIA/ITGB5/CXADR/HMGB1/CDC42/IFI27/DYNLT1/CTSB/FUCA2/CFL1/HSPD1/GAPDH/ROCK2/NECTIN2/CTSL/RPSA/ITGAV/CHMP2A/PSMC3/TRIM38/SLC3A2/CHMP2B/RAB9A/IGF2R/HSP90AB1/THOC2/THOC7/GSN/CHMP5/TCP1/RAB7A/LDLR/LAMP1/IFIT1/DDB1	61
BP	GO:0034620	cellular response to unfolded protein	27/1996	98/18614	2.82189e-06	0.000103752	8.18958e-05	HSPA5/VCP/SELENOS/TMED2/HSPA8/TMBIM6/DERL2/HERPUD1/XBP1/DNAJB9/ERLEC1/OPTN/OS9/HSPD1/DAXX/UFL1/BAG3/NFE2L2/RACK1/DNAJC10/MBTPS1/CREB3/ATF6/EIF2S1/PTPN2/PPP1R15B/ATF4	27
BP	GO:0071711	basement membrane organization	14/1996	33/18614	2.88062e-06	0.000105265	8.30904e-05	COL3A1/CAV1/FLRT2/ITGB1/CAV2/NID2/LAMB1/LAMB2/RAMP2/PHLDB2/PLOD3/LAMC1/RIC8A/PXDN	14
BP	GO:0050684	regulation of mRNA processing	34/1996	139/18614	3.03911e-06	0.000110384	8.71308e-05	CELF2/HNRNPA1/RBM3/HSPA8/PRDX6/HNRNPK/WTAP/QKI/THRAP3/ZFP36L1/CIRBP/NCL/RBFOX2/C1QBP/SRSF9/SON/HNRNPA2B1/SAP18/NSRP1/DDX17/SLTM/DDX5/SRSF3/SF1/LARP7/KHDRBS1/SRSF4/PTBP1/HNRNPA0/ZBTB7A/HNRNPU/DHX9/SRRM1/RBM39	34
BP	GO:0006446	regulation of translational initiation	24/1996	82/18614	3.12566e-06	0.000112665	8.8931e-05	EIF4G2/DNAJC3/TMED2/EIF1/BZW1/RPL13A/DHX29/EIF5/DDX3X/DDX1/SH3BGRL/TPR/EIF4B/NPM1/KHDRBS1/EIF1B/EIF3B/EIF5B/EIF3K/EIF2S1/PPP1R15B/YTHDF2/EIF4G1/ATF4	24
BP	GO:0006458	'de novo' protein folding	16/1996	42/18614	3.1395e-06	0.000112665	8.8931e-05	HSPA5/SELENOF/HSPA8/FKBP1A/ST13/HSPD1/SDF2L1/HSPE1/CCT2/DNAJC7/TOR1A/HSPH1/DNAJB14/UGGT1/PTGES3/SDF2	16
BP	GO:0030832	regulation of actin filament length	36/1996	152/18614	3.52443e-06	0.000125479	9.90456e-05	LIMA1/TMSB4X/SPTBN1/SPTAN1/RHOA/ARPC2/PFN1/SEMA5A/TMSB10/CXCL12/TMOD3/ARHGAP28/RDX/DSTN/ARPC5/MYADM/PYCARD/TRIOBP/COTL1/CAPZA2/CAPZB/PTK2B/CTTN/CYFIP1/WDR1/ARPC3/EPS8/ADD3/CAPZA1/SNX9/CFL2/MTPN/FLII/BRK1/GSN/ADD1	36
BP	GO:0016197	endosomal transport	51/1996	248/18614	3.54905e-06	0.000125479	9.90456e-05	RAB13/EEA1/VCP/SNX3/EHD2/RAB7B/SNX6/CLTC/EHD1/WASHC3/ARL1/EVI5/TMEM50A/ANXA8/CORO1C/UBXN6/SPAG9/RAB14/BLOC1S1/SNF8/LEPROT/AP3D1/VPS36/RAB10/VPS25/TMEM87A/ITSN1/ABCA1/VPS29/SNX17/LAMTOR1/CHMP2A/RAB11A/LEPROTL1/TMEM87B/SNX9/TBC1D23/STX12/CHMP2B/VPS35/RAB9A/PLEKHJ1/VAMP3/SNX2/PICALM/CHMP5/GOSR1/RAB7A/GOLT1B/USP7/CLN5	51
BP	GO:1904375	regulation of protein localization to cell periphery	32/1996	128/18614	3.57146e-06	0.000125479	9.90456e-05	DAB2/EZR/SPTBN1/ATP2B4/ITGB1/EGFR/LRP1/ACTB/PRNP/MMP14/CLTC/AP2M1/TMEM59/ADAM10/RER1/GPC6/RHOQ/GBP1/KIF5B/CIB1/PGRMC1/STX4/RACK1/PPFIA1/APPL1/ITGA3/RHOG/STX8/HRAS/HECTD1/ATP2C1/PICALM	32
BP	GO:0018208	peptidyl-proline modification	17/1996	47/18614	3.58032e-06	0.000125479	9.90456e-05	PPIB/P4HB/PRDX4/FKBP11/FKBP2/CRTAP/FKBP10/P4HA1/PPIC/FKBP1A/PPIA/P3H3/PPIL4/P4HA2/EGLN3/RANBP2/PPIG	17
BP	GO:0071356	cellular response to tumor necrosis factor	49/1996	235/18614	3.64762e-06	0.000127094	0.000100321	COL1A1/VCAM1/TMSB4X/KLF2/KRT8/KRT18/CLDN1/GBP2/FAS/LIMS1/TNFRSF1A/CCL2/RRAGA/TXNDC17/SPPL2A/GBP3/PYCARD/ZFP36L1/GBP1/YBX3/FOXP1/TNFRSF21/EIF5A/ZFP36L2/CASP4/CIB1/RPS3/PTK2B/NFKB1/NFE2L2/ILK/MAPK3/PPP2CB/TRADD/NFKBIA/CARD16/CYBA/FOXO3/CHI3L1/BIRC3/ASAH1/STAT1/MAPK1/DHX9/APOA1/PTPN2/CYLD/FOS/XIAP	49
BP	GO:0045861	negative regulation of proteolysis	63/1996	330/18614	3.76921e-06	0.000130238	0.000102802	TIMP1/PLAT/AQP1/SERPING1/SERPINH1/VTN/SERPINE1/TMEM98/SERPINB2/IFI16/LXN/TIMP2/SERPINE2/GAS1/CST3/APLP2/RPS6KA3/LRP1/IFI6/PARK7/PRNP/RPL23/SLPI/TMED10/CD44/PLAUR/PRDX3/SERPINB6/GPC3/DNAJC1/PRDX5/ANXA8/RPL5/RPL11/SERPINB4/SDCBP/RECK/ITIH5/CAST/TNFAIP8/GLG1/DDX3X/CRB2/CTSB/PEBP1/TIMP3/GAPDH/RPS7/LAMTOR5/USP9X/USP47/TAF9/GABARAPL2/ARL6IP1/CARD16/CAMLG/BIRC3/IGBP1/HSP90AB1/PICALM/USP7/XIAP/USP14	63
BP	GO:1902905	positive regulation of supramolecular fiber organization	39/1996	171/18614	3.7813e-06	0.000130238	0.000102802	S100A10/TNXB/EFEMP2/MTSS1/RHOA/TPM1/ARPC2/FERMT2/PFN1/SEMA5A/CLIP1/RHOC/RAC1/DSTN/ID1/CDC42/PYCARD/SORBS3/RPS3/ROCK2/PTK2B/CTTN/CCDC88A/CYFIP1/WDR1/MAP1B/SMAD3/ABI2/USP8/SNX9/AKAP9/WASF2/PDE4DIP/CFL2/CCN2/BRK1/APOA1/GSN/ARL2	39
BP	GO:0030433	ubiquitin-dependent ERAD pathway	24/1996	83/18614	3.95412e-06	0.000135412	0.000106886	CAV1/HSP90B1/HSPA5/SEC61B/UBXN4/MAN1A1/CALR/VCP/SELENOS/CANX/DERL2/HERPUD1/DNAJB9/ERLEC1/OS9/NFE2L2/EDEM2/SEL1L/DNAJC10/STT3B/CCDC47/MAN1B1/FAF2/USP14	24
BP	GO:0042542	response to hydrogen peroxide	32/1996	129/18614	4.26747e-06	0.000145136	0.000114562	COL1A1/AQP1/HP/SOD2/KLF2/ADAM9/ANXA1/DDR2/CAPN2/PARK7/AXL/PRDX3/RHOB/MMP2/IL6/SIRPA/TXN/FOXP1/FYN/BNIP3/SETX/APEX1/RPS3/PTK2B/PAWR/NFE2L2/RACK1/GLRX2/BAD/PPP2CB/STAT1/PPP1R15B	32
BP	GO:0006612	protein targeting to membrane	33/1996	135/18614	4.28651e-06	0.000145136	0.000114562	CEMIP/HSPA5/SEC61B/SEC61G/SSR2/SRP14/PRNP/SSR1/FIS1/RAB8B/SIL1/STOM/SSR3/TRAM1/NACA/SEC63/SEC61A1/SDCBP/MYO1C/SRP72/FYN/SEC62/CIB1/CHP1/SRPRB/TCAF1/ARL6IP1/HRAS/SRP19/SRPRA/SRP54/ATG3/ZDHHC24	33
BP	GO:0001649	osteoblast differentiation	51/1996	250/18614	4.51787e-06	0.00015211	0.000120067	COL1A1/LOX/IL6ST/COL6A1/RPS15/DDR2/FERMT2/IGF1/CLTC/CCN1/CEBPB/ID4/ID3/ATRAID/VEGFC/SND1/IL6/RRBP1/HNRNPC/JUNB/RRAS2/UFL1/CLIC1/RSL1D1/HSPE1/TENT5A/ILK/CRIM1/HSD17B4/DDX5/SMAD3/BCAP29/ATP5F1B/CEBPD/CDK6/SYNCRIP/CCDC47/DDX21/NBR1/RDH14/PSMC2/HNRNPU/PPP3CA/NF1/HDAC7/YAP1/FHL2/BMPR2/DHX9/TOB1/ATF4	51
BP	GO:0010951	negative regulation of endopeptidase activity	37/1996	160/18614	4.71791e-06	0.000157958	0.000124683	TIMP1/AQP1/SERPING1/SERPINH1/VTN/SERPINE1/SERPINB2/IFI16/TIMP2/SERPINE2/CST3/RPS6KA3/IFI6/PARK7/TMED10/CD44/PLAUR/PRDX3/SERPINB6/PRDX5/ANXA8/SERPINB4/RECK/CAST/TNFAIP8/DDX3X/CRB2/TIMP3/GAPDH/LAMTOR5/USP47/ARL6IP1/CARD16/BIRC3/IGBP1/PICALM/XIAP	37
BP	GO:0007596	blood coagulation	47/1996	224/18614	4.78144e-06	0.000159196	0.00012566	COL3A1/PLAT/IL6ST/PDPN/SERPING1/ANXA5/CAV1/PROCR/ANXA2/LMAN1/VTN/SERPINE1/SERPINB2/SERPINE2/C1QTNF1/VKORC1/TLN1/PDGFRA/FBLN1/EMILIN2/ACTG1/ACTB/AXL/FLNA/CD59/EMILIN1/PAPSS2/MYL12A/PRDX2/PLAUR/ANXA8/IL6/BLOC1S6/PROS1/PPIA/FUNDC2/F3/ANO6/CLIC1/RAB27A/NFE2L2/ILK/AP3B1/VCL/AK3/FIBP/MYH9	47
BP	GO:0070198	protein localization to chromosome, telomeric region	13/1996	30/18614	4.91202e-06	0.000161746	0.000127673	XRCC5/TPP1/ATRX/CCT2/TERF2IP/TERF1/CCT8/CCT4/GNL3/CCT3/CCT6A/TCP1/CCT7	13
BP	GO:1901798	positive regulation of signal transduction by p53 class mediator	13/1996	30/18614	4.91202e-06	0.000161746	0.000127673	UBB/RPS15/RPL26/RPL23/RPL11/SPRED1/EIF5A/RPS20/RPS7/ZNHIT1/RPL37/DDX5/MYC	13
BP	GO:0032527	protein exit from endoplasmic reticulum	17/1996	48/18614	4.99253e-06	0.000163498	0.000129056	HSP90B1/CD81/SEC61B/VCP/SELENOS/DERL2/HM13/HERPUD1/ERLEC1/OS9/SAR1A/EDEM2/SEL1L/SEC13/SAR1B/FAF2/TMEM30A	17
BP	GO:0051051	negative regulation of transport	84/1996	483/18614	5.13062e-06	0.000167108	0.000131905	CAV1/GJA1/ANXA2/LMAN1/SLC43A2/SERPINE2/PTGER3/OSR1/ANXA1/OAZ1/RGS4/PARK7/RAP1B/CD200/GSTO1/ARL6IP5/GNAI2/SNX3/FIS1/CAMK2D/SELENOS/RAC1/MAOB/YWHAQ/TNFRSF1A/ERP29/TMBIM6/YWHAE/C4orf3/DERL2/SIRPA/LRPAP1/PXK/TXN/CALM2/HMGB1/SDCBP/PKD2/ERLEC1/PTPN11/NDFIP1/TSPO/VDAC1/OS9/IL13RA2/LIF/CHP1/PTK2B/TPR/BCR/MIDN/CYFIP1/BAG3/MAP1B/NFKB1/CNN2/COMMD1/HLA-F/RAB11FIP1/SRI/RACK1/SLC30A1/ITGAV/UFM1/APPL1/PKIG/NDUF…	84
BP	GO:0048146	positive regulation of fibroblast proliferation	18/1996	53/18614	5.25402e-06	0.000170202	0.000134347	AQP1/CD248/PDGFRA/EGFR/DDR2/FN1/S100A6/MIF/IGF1/FOSL2/LIF/CDK4/NDUFS4/CDK6/HRAS/MYC/DHX9/BRK1	18
BP	GO:0140694	non-membrane-bounded organelle assembly	71/1996	390/18614	5.47139e-06	0.000176291	0.000139154	RPS27L/FLNC/EZR/RPS15/KRT8/ITGB1/PDGFRA/RHOA/ACTG1/TPM1/RPL6/FLNA/PRRC2C/MSN/RPLP0/RPL23A/RPS23/FSCN1/RPS28/TMOD3/RPL10/RPL5/RPL11/DHX29/RPS5/DYNC1H1/CIRBP/KRT19/DDX3X/XRCC5/RPS14/TUBB/NCOR1/RPS3/C1QBP/TPR/ZNF207/WDR1/RPS27/PRKAR1A/KPNB1/DOCK5/NPM1/SQLE/NBDY/AKAP13/SBDS/RPSA/OBSL1/CHMP2A/RAB11A/RPL38/LSM3/PLEC/HNRNPU/ATXN2/MRPL20/G3BP2/CHMP2B/CFL2/EIF2S1/SMC3/SMC1A/FLII/GSN/CHMP5/YTHDF2/G3BP1/CET…	71
BP	GO:0070202	regulation of establishment of protein localization to chromosome	8/1996	12/18614	5.73742e-06	0.00018097	0.000142847	CCT2/TERF1/CCT8/CCT4/CCT3/CCT6A/TCP1/CCT7	8
BP	GO:1903405	protein localization to nuclear body	8/1996	12/18614	5.73742e-06	0.00018097	0.000142847	CCT2/LARP7/CCT8/CCT4/CCT3/CCT6A/TCP1/CCT7	8
BP	GO:1904816	positive regulation of protein localization to chromosome, telomeric region	8/1996	12/18614	5.73742e-06	0.00018097	0.000142847	CCT2/CCT8/CCT4/GNL3/CCT3/CCT6A/TCP1/CCT7	8
BP	GO:1904867	protein localization to Cajal body	8/1996	12/18614	5.73742e-06	0.00018097	0.000142847	CCT2/LARP7/CCT8/CCT4/CCT3/CCT6A/TCP1/CCT7	8
BP	GO:0051701	biological process involved in interaction with host	44/1996	206/18614	5.868e-06	0.00018412	0.000145334	LGALS1/CAV1/IFITM2/IFITM3/P4HB/CD81/DPP4/SCARB2/BSG/ITGB1/CAV2/EGFR/AXL/CLDN1/SNX3/VAPA/ITGA5/ICAM1/PPIA/ITGB5/CXADR/HMGB1/DYNLT1/CTSB/FUCA2/NECTIN2/CTSL/RPSA/ITGAV/CHMP2A/TRIM38/SLC3A2/CHMP2B/HSP90AB1/THOC2/THOC7/GSN/CHMP5/TCP1/RAB7A/LDLR/LAMP1/IFIT1/DDB1	44
BP	GO:0001952	regulation of cell-matrix adhesion	31/1996	125/18614	6.02283e-06	0.000187994	0.000148391	S100A10/THY1/SERPINE1/EFEMP2/MAP4K4/TLN1/RHOA/ACTG1/FERMT2/RAC1/MMP14/LIMS1/RRAS/SLK/CORO1C/UTRN/KDR/PHLDB2/ADAM15/CIB1/ROCK2/PTK2B/DAPK3/PEAK1/CASK/MACF1/SMAD3/VCL/CDK6/EFNA5/NF1	31
BP	GO:1905477	positive regulation of protein localization to membrane	27/1996	102/18614	6.44223e-06	0.000197576	0.000155955	EZR/CEMIP/CD81/SPTBN1/ATP2B4/ITGB1/EGFR/LRP1/MESD/PRNP/FIS1/STOM/RER1/MYO1C/PDCD5/KIF5B/FYN/CIB1/CHP1/PGRMC1/STX4/RACK1/TCAF1/ITGA3/RHOG/HRAS/ATP2C1	27
BP	GO:0007004	telomere maintenance via telomerase	21/1996	69/18614	6.4617e-06	0.000197576	0.000155955	HNRNPA1/HNRNPC/NOP10/HSP90AA1/XRCC5/TNKS1BP1/CCT2/MAPK3/TERF2IP/TERF1/MAPK1/HNRNPU/CCT8/CCT4/HSP90AB1/CCT3/PTGES3/CCT6A/TCP1/RFC1/CCT7	21
BP	GO:0042273	ribosomal large subunit biogenesis	21/1996	69/18614	6.4617e-06	0.000197576	0.000155955	RPL26/RPL6/RPLP0/RPL23A/RPL7/RPL35/RPL10/RPL5/RPL11/NSA2/RPL14/NPM1/RPL26L1/NIFK/RPL38/RSL24D1/MRPL20/CINP/DDX18/PES1/EBNA1BP2	21
BP	GO:0150116	regulation of cell-substrate junction organization	21/1996	69/18614	6.4617e-06	0.000197576	0.000155955	S100A10/THY1/MAP4K4/TLN1/RHOA/ACTG1/FERMT2/RAC1/MMP14/LIMS1/SLK/CORO1C/KDR/PHLDB2/ROCK2/DAPK3/PEAK1/MACF1/SMAD3/VCL/EFNA5	21
BP	GO:0000028	ribosomal small subunit assembly	10/1996	19/18614	7.28593e-06	0.000221648	0.000174956	RPS27L/RPS15/RPS28/RPS5/XRCC5/RPS14/RPS27/RPSA/RPL38/MRPS11	10
BP	GO:0034109	homotypic cell-cell adhesion	26/1996	97/18614	7.42011e-06	0.00022459	0.000177278	IL6ST/PDPN/CD99/SERPINE2/C1QTNF1/TLN1/PDGFRA/EMILIN2/ACTG1/ACTB/DSG2/FLNA/JAK1/EMILIN1/MYL12A/PLAUR/IL6/RDX/PPIA/CXADR/CLIC1/ILK/VCL/DSC2/FIBP/MYH9	26
BP	GO:1901879	regulation of protein depolymerization	24/1996	86/18614	7.78205e-06	0.000234317	0.000184956	LIMA1/SPTBN1/SPTAN1/SEMA5A/ASPH/TMOD3/RDX/DSTN/TRIOBP/CAPZA2/CIB1/CAPZB/WDR1/CAMSAP2/MAP1B/EPS8/ADD3/TAOK1/CAPZA1/CFL2/MTPN/FLII/GSN/ADD1	24
BP	GO:0048144	fibroblast proliferation	27/1996	103/18614	7.8489e-06	0.000234317	0.000184956	COL3A1/AQP1/SOD2/CAV1/CD248/PDGFRA/EGFR/DDR2/FN1/MORF4L1/S100A6/MIF/IGF1/FOSL2/LIF/PAWR/CDK4/NDUFS4/CDK6/PRDX1/HRAS/ZMPSTE24/MYC/NF1/DHX9/BRK1/PTGES3	27
BP	GO:0010634	positive regulation of epithelial cell migration	39/1996	176/18614	7.8588e-06	0.000234317	0.000184956	SPARC/RTN4/TMSB4X/HIF1A/ENPP2/MAP4K4/ADAM9/ANXA1/CALR/PFN1/SEMA5A/SMOC2/RAC1/NRP2/RHOB/RRAS/ATP5F1A/VEGFC/FGFR1/BCAR1/KDR/HMGB1/FOXP1/CIB1/ROCK2/PTK2B/NFE2L2/DOCK5/TGFBR2/SASH1/ATP5F1B/RAB11A/ANXA3/GRN/ITGA3/LGMN/MAP2K3/HDAC7/BMPR2	39
BP	GO:0045454	cell redox homeostasis	15/1996	40/18614	7.99568e-06	0.00023605	0.000186324	PRDX4/PRDX2/SELENOS/PRDX3/PRDX5/PRDX6/TXN/APEX1/ERP44/TXNRD1/NFE2L2/GLRX2/PRDX1/TXN2/GLRX3	15
BP	GO:1901998	toxin transport	15/1996	40/18614	7.99568e-06	0.00023605	0.000186324	HSPA5/ADAM10/ANTXR1/SLC7A8/BNIP3/COPB2/CCT2/COPZ1/DNAJA1/SCFD1/CCT8/CCT4/CCT3/TCP1/CCT7	15
BP	GO:0010833	telomere maintenance via telomere lengthening	23/1996	81/18614	8.72457e-06	0.000256305	0.000202313	HNRNPA1/HNRNPC/NOP10/HSP90AA1/XRCC5/TNKS1BP1/HNRNPA2B1/CCT2/MAPK3/TERF2IP/PARP1/TERF1/MAPK1/HNRNPU/CCT8/CCT4/HSP90AB1/CCT3/PTGES3/CCT6A/TCP1/RFC1/CCT7	23
BP	GO:0050817	coagulation	47/1996	229/18614	8.89623e-06	0.000260074	0.000205287	COL3A1/PLAT/IL6ST/PDPN/SERPING1/ANXA5/CAV1/PROCR/ANXA2/LMAN1/VTN/SERPINE1/SERPINB2/SERPINE2/C1QTNF1/VKORC1/TLN1/PDGFRA/FBLN1/EMILIN2/ACTG1/ACTB/AXL/FLNA/CD59/EMILIN1/PAPSS2/MYL12A/PRDX2/PLAUR/ANXA8/IL6/BLOC1S6/PROS1/PPIA/FUNDC2/F3/ANO6/CLIC1/RAB27A/NFE2L2/ILK/AP3B1/VCL/AK3/FIBP/MYH9	47
BP	GO:0034614	cellular response to reactive oxygen species	35/1996	152/18614	9.31742e-06	0.000271064	0.000213963	AQP1/SOD2/KLF2/PDGFRA/EGFR/ANXA1/DDR2/TPM1/PARK7/AXL/SOD3/PRDX2/PRDX3/RHOB/PRDX5/MMP2/IL6/SIRPA/TXN/PKD2/FOXP1/FYN/BNIP3/SETX/APEX1/RPS3/PAWR/NFE2L2/RACK1/GLRX2/MAPK3/PRDX1/MPV17/MAPK1/FOS	35
BP	GO:0002064	epithelial cell development	44/1996	210/18614	9.84406e-06	0.000285002	0.000224964	IL6ST/VIM/CLIC4/EZR/HEG1/HIF1A/RAB13/RAP1B/MSN/CLDN1/B4GALT1/TNFRSF1A/ICAM1/ACTA2/LAMB2/RDX/GSTM3/MYADM/C1GALT1/KDR/FAT1/CDH2/FOSL2/ROCK2/IQGAP1/AKR1B1/PODXL/ATRX/HSD17B4/TJP1/FNDC3A/PLOD3/VCL/ABI2/PLCB1/CDK6/NOTCH2/BAD/PLEC/YAP1/FLNB/ADD1/CCM2/ATF4	44
BP	GO:0007599	hemostasis	47/1996	230/18614	1.00385e-05	0.000289233	0.000228304	COL3A1/PLAT/IL6ST/PDPN/SERPING1/ANXA5/CAV1/PROCR/ANXA2/LMAN1/VTN/SERPINE1/SERPINB2/SERPINE2/C1QTNF1/VKORC1/TLN1/PDGFRA/FBLN1/EMILIN2/ACTG1/ACTB/AXL/FLNA/CD59/EMILIN1/PAPSS2/MYL12A/PRDX2/PLAUR/ANXA8/IL6/BLOC1S6/PROS1/PPIA/FUNDC2/F3/ANO6/CLIC1/RAB27A/NFE2L2/ILK/AP3B1/VCL/AK3/FIBP/MYH9	47
BP	GO:0043281	regulation of cysteine-type endopeptidase activity involved in apoptotic process	43/1996	204/18614	1.05658e-05	0.000302972	0.000239148	AQP1/RPS27L/RPS6KA3/RHOA/IFI6/PARK7/ARL6IP5/VCP/FAS/CD44/FIS1/PLAUR/PRDX3/CCN1/PRDX5/BEX3/HMGB1/PYCARD/TNFAIP8/DDX3X/F3/PDCD5/HSPD1/NDUFA13/RPS3/HSPE1/LAMTOR5/RACK1/SMAD3/USP47/BAD/DAP/ARL6IP1/CARD16/IFT57/EGLN3/BIRC3/MYC/ANP32B/IGBP1/CCN2/GSN/XIAP	43
BP	GO:2001243	negative regulation of intrinsic apoptotic signaling pathway	26/1996	99/18614	1.10725e-05	0.000315989	0.000249424	SOD2/HIF1A/TPT1/ENO1/PARK7/CD44/PLAUR/MIF/SELENOS/CXCL12/TMBIM6/HERPUD1/PPIA/PTTG1IP/XBP1/YBX3/DDX3X/NDUFA13/NFE2L2/DNAJA1/USP47/TAF9/NONO/TXNDC12/CREB3/ARMC10	26
BP	GO:0010952	positive regulation of peptidase activity	40/1996	185/18614	1.12693e-05	0.00032008	0.000252652	RPS27L/IFI16/RHOA/ARL6IP5/STAT3/VCP/FAS/FIS1/ASPH/CCN1/BEX3/VSIR/HMGB1/ANTXR1/PYCARD/DDX3X/F3/PDCD5/HSPD1/FYN/NDUFA13/APH1B/RPS3/ROCK2/HSPE1/RACK1/SMAD3/CTSL/BAD/DAP/GRN/LGMN/IFT57/EGLN3/MYC/ANP32B/CCN2/PSME2/PICALM/GSN	40
BP	GO:1903055	positive regulation of extracellular matrix organization	12/1996	28/18614	1.31123e-05	0.000370669	0.000292585	PDPN/TNXB/EFEMP2/MELTF/DDR2/EMILIN1/FSCN1/IL6/PHLDB2/RUNX1/SMAD3/IER3IP1	12
BP	GO:0071559	response to transforming growth factor beta	54/1996	280/18614	1.3408e-05	0.000376772	0.000297402	COL3A1/COL1A2/COL1A1/DAB2/LOX/CAV1/TNXB/HTRA1/HSPA5/CAV2/ADAM9/DDR2/FERMT2/EMILIN1/CLDN1/STAT3/FMOD/SNX6/MXRA5/SPRY1/LIMS1/ACTA2/ZEB2/FKBP1A/ID1/ITGB5/SDCBP/TGFB1I1/ZFP36L1/SPRED1/GLG1/ZYX/PDCD5/ZFP36L2/FYN/ROCK2/VASN/USP9X/LTBP4/SMAD3/TGFBR2/NREP/APPL1/NFKBIZ/SMURF2/RBBP7/PARP1/CDKN1C/ITGA3/STRAP/ZBTB7A/HSP90AB1/CITED2/FOS	54
BP	GO:0019080	viral gene expression	26/1996	100/18614	1.34539e-05	0.000376772	0.000297402	GALNT1/IFITM3/SPCS3/EIF3A/SPCS1/CANX/NUCKS1/EIF3F/ST3GAL1/CSNK1A1/MCTS1/MGAT2/EIF3L/PCBP2/EDEM2/EIF3G/PSMC3/LARP7/MAN1B1/SSB/RSF1/PTBP1/PRMT1/EIF3B/EIF3D/DHX9	26
BP	GO:0050900	leukocyte migration	70/1996	393/18614	1.364e-05	0.000380208	0.000300114	RARRES2/IL1R1/VCAM1/PPIB/CD99/THY1/SERPINE1/DUSP1/CD81/DPP4/CXCL6/BSG/ITGB1/NBL1/RHOA/ANXA1/CALR/CD200/MSN/EMILIN1/ROR2/B4GALT1/MIF/RAC1/MMP14/CXCL12/GCNT1/MMP2/ICAM1/CXCL1/VEGFC/IL6/CCL2/SELENOK/SIRPA/RPL13A/ADAM10/PPIA/CXADR/HMGB1/CDC42/PYCARD/FYN/C1QBP/ANO6/PTK2B/BCR/WDR1/CNN2/ABL2/EPS8/HSD3B7/NINJ1/MTUS1/AIMP1/SBDS/MAPK3/PAFAH1B1/PLCB1/ITGA3/LGMN/MIA3/CREB3/VEGFB/PLEC/MAPK1/SRP54/NF1/JAGN1/MY…	70
BP	GO:0001101	response to acid chemical	32/1996	136/18614	1.38645e-05	0.000384677	0.000303641	COL3A1/COL1A2/COL1A1/COL6A1/COL5A2/KLF2/KRT8/ATP2B4/PDGFRA/TUBA1A/EGFR/RHOA/CAPN2/CEBPB/MMP2/TMBIM6/IPO5/RRAGA/XBP1/PKD2/FYN/UFL1/HNRNPD/LAMTOR5/CRLS1/LAMTOR1/TAF9/BAD/CYBA/PLEC/CCN2/HNRNPAB	32
BP	GO:1904851	positive regulation of establishment of protein localization to telomere	7/1996	10/18614	1.44415e-05	0.000398839	0.000314821	CCT2/CCT8/CCT4/CCT3/CCT6A/TCP1/CCT7	7
BP	GO:0051222	positive regulation of protein transport	58/1996	309/18614	1.52412e-05	0.000418193	0.000330097	SH3GLB1/EZR/CEMIP/HIF1A/CD81/TOMM7/ADAM9/OAZ1/PRNP/FLNA/ACSL4/TMED10/RBP4/RHOU/TMEM132A/FIS1/MYH10/STOM/IGF1/VEGFC/IPO5/YWHAE/UBE2D3/PPIA/RAN/HSP90AA1/MYO1C/PDCD5/FYN/SAR1A/CIB1/CHP1/UBE2L3/RIPOR1/UBL5/TPR/BAG3/PRKAR1A/LEPROT/STX4/SRI/RACK1/EDEM2/TCAF1/SMAD3/PLCB1/BAD/SAR1B/MPC2/HRAS/HUWE1/ATP2C1/ANP32B/VPS35/IER3IP1/TMEM30A/PCM1/ERGIC3	58
BP	GO:1903533	regulation of protein targeting	22/1996	78/18614	1.52819e-05	0.000418193	0.000330097	LMAN1/SH3GLB1/CEMIP/TOMM7/PRNP/BNIP3L/RHOU/FIS1/STOM/UBE2D3/MYO1C/PDCD5/FYN/CIB1/CHP1/UBE2L3/UBL5/BAG3/LEPROT/TCAF1/HRAS/HUWE1	22
BP	GO:0043254	regulation of protein-containing complex assembly	72/1996	409/18614	1.55969e-05	0.000424873	0.00033537	SH3GLB1/TMSB4X/HSPA5/SPTBN1/SPTAN1/RHOA/PARK7/LMO4/ARPC2/RAP1B/FERMT2/PFN1/MSN/VCP/CLIP1/RHOC/RAC1/FSCN1/TMSB10/HSPA8/TMOD3/ARHGAP28/RDX/ARPC5/MYADM/RPL13A/HMGB1/CDC42/HSP90AA1/PYCARD/PTPN11/DDX3X/TRIOBP/CSNK1A1/COTL1/SAR1A/CAPZA2/CAPZB/RPS3/PIEZO1/PTK2B/CTTN/CYFIP1/CAMSAP2/ARPC3/MAP1B/DUT/EPS8/RACK1/STMP1/ABCA1/ADD3/SAR1B/PARP1/CAPZA1/SNX9/DNAJC15/AKAP9/PPP2CA/AIDA/TERF1/PDE4DIP/FBLIM1/VPS35/MTP…	72
BP	GO:0090303	positive regulation of wound healing	19/1996	62/18614	1.57801e-05	0.000426171	0.000336395	PLAT/VTN/SERPINE1/ITGB1/MYLK/EMILIN2/ANXA1/DDR2/ACTG1/FERMT2/EMILIN1/CLDN1/SMOC2/PRDX2/XBP1/F3/ANO6/NFE2L2/HRAS	19
BP	GO:1902600	proton transmembrane transport	33/1996	143/18614	1.57868e-05	0.000426171	0.000336395	SLC16A1/TMSB4X/NDUFA4/SLC25A3/PARK7/ATP5F1D/ATP1A1/ATP1B1/ATP6V0E1/ATP5F1A/COX4I1/ATP5MC2/ATP6V1D/ATP6V0D1/ATP6AP2/ATP5PD/TMCO3/CYB5A/CHP1/ATP5MC1/NDUFS7/UQCR10/ATP5PF/COX7B/ATP5F1B/ATP5MC3/CLCN3/ATP5MF/ATP6V1G1/PHB2/ATP5PO/ATP6V1E1/UQCRC1	33
BP	GO:0046688	response to copper ion	15/1996	42/18614	1.59329e-05	0.000426276	0.000336478	MT2A/AQP1/MT1E/MT1X/MT1M/PARK7/PRNP/SOD3/ATP5F1D/DAXX/MT1F/BACE1/NFE2L2/PAM/MT1G	15
BP	GO:0085029	extracellular matrix assembly	15/1996	42/18614	1.59329e-05	0.000426276	0.000336478	COL3A1/COL1A2/LOX/TNXB/EFEMP2/QSOX1/EMILIN1/HAS1/FKBP10/RAMP2/PHLDB2/ANTXR1/PLOD3/SMAD3/PXDN	15
BP	GO:0097529	myeloid leukocyte migration	48/1996	241/18614	1.65812e-05	0.00044165	0.000348613	RARRES2/IL1R1/PPIB/CD99/SERPINE1/DUSP1/CD81/DPP4/CXCL6/BSG/NBL1/ANXA1/CD200/EMILIN1/ROR2/B4GALT1/MIF/RAC1/MMP14/CXCL12/MMP2/CXCL1/VEGFC/IL6/CCL2/SELENOK/SIRPA/RPL13A/PPIA/CXADR/HMGB1/C1QBP/ANO6/PTK2B/BCR/WDR1/CNN2/MTUS1/MAPK3/PAFAH1B1/PLCB1/LGMN/CREB3/VEGFB/MAPK1/SRP54/NF1/JAGN1	48
BP	GO:0045936	negative regulation of phosphate metabolic process	76/1996	439/18614	1.67754e-05	0.000444141	0.000350579	CAV1/THY1/HEG1/DUSP1/DUSP6/FBLN1/LRP1/DDR2/PARK7/DNAJC3/PRNP/GADD45A/GNAI2/EMILIN1/STAT3/ERRFI1/FIS1/SOCS3/SNX6/IER3/TMED2/PRDX3/SPRY1/MVP/IPO5/DYNLL1/YWHAE/SIRPA/FKBP1A/CORO1C/MYADM/CALM2/PPIA/PYCARD/SPRED1/TSPO/IRAK3/SPAG9/CIB1/NCOR1/CHP1/ROCK2/MIDN/IQGAP1/PRKAR1A/NPM1/RACK1/YWHAB/VPS25/PWP1/DNAJA1/DNAJC10/IBTK/PKIG/TERF2IP/PARP1/CDKN1C/PPP2CA/YWHAG/RTRAF/AIDA/PRKAR2A/PLEC/GGNBP2/IPO7/HNRNPU/CA…	76
BP	GO:0070849	response to epidermal growth factor	16/1996	47/18614	1.6823e-05	0.000444141	0.000350579	COL1A1/DAB2/EGFR/ERRFI1/EEF1A1/ID1/ZFP36L1/PTPN11/ZFP36L2/NCL/TPR/IQGAP1/MAPK3/SYAP1/MAPK1/FOS	16
BP	GO:0006890	retrograde vesicle-mediated transport, Golgi to endoplasmic reticulum	17/1996	52/18614	1.69878e-05	0.000446526	0.000352462	KDELR2/ARF4/KDELR1/TMED10/KDELR3/COPZ2/LMAN2/RER1/ARCN1/COPB2/COPZ1/COPA/COPE/TAPBP/SCFD1/ERGIC3/ERGIC2	17
BP	GO:0035459	vesicle cargo loading	13/1996	33/18614	1.72548e-05	0.000451564	0.000356439	SEC31A/TMED10/SEC24D/TMED2/SEC23A/RAB1A/SAR1A/AP3D1/AP3B1/SEC13/AP3S1/MIA3/PICALM	13
BP	GO:0010563	negative regulation of phosphorus metabolic process	76/1996	440/18614	1.81955e-05	0.000474111	0.000374236	CAV1/THY1/HEG1/DUSP1/DUSP6/FBLN1/LRP1/DDR2/PARK7/DNAJC3/PRNP/GADD45A/GNAI2/EMILIN1/STAT3/ERRFI1/FIS1/SOCS3/SNX6/IER3/TMED2/PRDX3/SPRY1/MVP/IPO5/DYNLL1/YWHAE/SIRPA/FKBP1A/CORO1C/MYADM/CALM2/PPIA/PYCARD/SPRED1/TSPO/IRAK3/SPAG9/CIB1/NCOR1/CHP1/ROCK2/MIDN/IQGAP1/PRKAR1A/NPM1/RACK1/YWHAB/VPS25/PWP1/DNAJA1/DNAJC10/IBTK/PKIG/TERF2IP/PARP1/CDKN1C/PPP2CA/YWHAG/RTRAF/AIDA/PRKAR2A/PLEC/GGNBP2/IPO7/HNRNPU/CA…	76
BP	GO:0031032	actomyosin structure organization	42/1996	202/18614	1.88479e-05	0.000488985	0.000385976	S100A10/FLNC/PDLIM1/KRT8/ITGB1/PDGFRA/RHOA/ACTG1/TPM1/CNN3/FERMT2/PFN1/RHOC/RAC1/MYH10/TMOD3/ARHGAP28/ITGB5/CDC42/PHLDB2/SORBS3/KRT19/ZYX/ROCK2/PTK2B/CCDC88A/WDR1/PRKAR1A/CNN2/TJP1/PDCD6IP/AKAP13/SMAD3/PPFIA1/OBSL1/WASF2/PLEC/CFL2/CCN2/FLII/APOA1/MYH9	42
BP	GO:0008360	regulation of cell shape	32/1996	138/18614	1.90179e-05	0.000491269	0.00038778	PDPN/EZR/ANXA1/FN1/TPM1/FERMT2/PARVA/MYL12B/MSN/RHOU/RAC1/MYH10/CCL2/RDX/KDR/RHOQ/CDC42EP1/FYN/PTK2B/CYFIP1/WDR1/HEXB/DAPK3/EPS8/SH3KBP1/PLXNB2/RHOG/ZMPSTE24/FBLIM1/CFDP1/PRPF40A/MYH9	32
BP	GO:0030970	retrograde protein transport, ER to cytosol	12/1996	29/18614	2.01895e-05	0.00051438	0.000406022	HSP90B1/SEC61B/VCP/SELENOS/DERL2/HM13/HERPUD1/ERLEC1/OS9/EDEM2/SEL1L/FAF2	12
BP	GO:1903513	endoplasmic reticulum to cytosol transport	12/1996	29/18614	2.01895e-05	0.00051438	0.000406022	HSP90B1/SEC61B/VCP/SELENOS/DERL2/HM13/HERPUD1/ERLEC1/OS9/EDEM2/SEL1L/FAF2	12
BP	GO:0051084	'de novo' post-translational protein folding	14/1996	38/18614	2.02677e-05	0.00051438	0.000406022	HSPA5/SELENOF/HSPA8/ST13/SDF2L1/HSPE1/CCT2/DNAJC7/TOR1A/HSPH1/DNAJB14/UGGT1/PTGES3/SDF2	14
BP	GO:1903034	regulation of response to wounding	37/1996	170/18614	2.02802e-05	0.00051438	0.000406022	PLAT/SERPING1/CAV1/ANXA2/VTN/SERPINE1/SERPINB2/SERPINE2/C1QTNF1/VKORC1/ITGB1/TNFRSF12A/PDGFRA/MYLK/EMILIN2/ANXA1/DDR2/ACTG1/FERMT2/FLNA/EMILIN1/CLDN1/SMOC2/PRDX2/PLAUR/ACTA2/PROS1/XBP1/PHLDB2/MAP2K2/F3/ANO6/NFE2L2/CASK/SMAD3/GRN/HRAS	37
BP	GO:0031638	zymogen activation	19/1996	63/18614	2.03418e-05	0.00051438	0.000406022	C1R/PLAT/S100A10/ANXA2/SERPINE1/IFI16/SERPINE2/MELTF/ENO1/PLAUR/MMP14/ASPH/VSIR/PYCARD/PGK1/RUNX1/CTSL/BAD/LGMN	19
BP	GO:0010639	negative regulation of organelle organization	65/1996	362/18614	2.10705e-05	0.000530568	0.0004188	LIMA1/TMSB4X/DUSP1/SPTBN1/SPTAN1/LMNA/ACAA2/MAP4/PFN1/SLC25A6/HNRNPA1/IER3/IGF1/TMSB10/TMOD3/ARHGAP28/RDX/MYADM/HNRNPC/PHLDB2/TSPO/TRIOBP/BNIP3/LIF/CAPZA2/CIB1/CAPZB/SUB1/TPR/ZNF207/CAMSAP2/MAP1B/EPS8/ATRX/NPM1/TJP1/NBDY/GHITM/ADD3/PPFIA1/TAOK1/SMARCA5/TERF2IP/ODF2L/PARP1/CAPZA1/FEZ2/WASF2/HUWE1/SCFD1/TERF1/SLC35F6/HNRNPU/GMFB/YAP1/PSMG2/MTPN/IK/FLII/GSN/ADD1/RAB7A/AURKAIP1/ERCC1/WAPL	65
BP	GO:0016482	cytosolic transport	38/1996	177/18614	2.18506e-05	0.00054791	0.000432488	DAB2/EZR/EEA1/FLNA/MSN/SNX3/RAB7B/SNX6/CLTC/ARL1/EVI5/RDX/PXK/SPAG9/MAP2K2/KIF5B/RAB14/SNF8/TMEM87A/VPS29/MAPK3/TMEM87B/TBC1D23/STX8/ACTR2/MAPK1/HOOK3/VPS35/RAB9A/PLEKHJ1/VAMP3/SNX2/GOSR1/RAB7A/GOLT1B/USP7/CLN5/LAMP1	38
BP	GO:0090114	COPII-coated vesicle budding	15/1996	43/18614	2.20555e-05	0.000550744	0.000434725	TRAPPC2L/SEC31A/TMED10/VAPA/SEC24D/TMED2/TFG/SEC23A/RAB1A/TRAPPC1/SAR1A/SEC13/SAR1B/MIA3/TRAPPC4	15
BP	GO:0051016	barbed-end actin filament capping	11/1996	25/18614	2.23511e-05	0.000555811	0.000438725	RDX/TRIOBP/CAPZA2/CAPZB/EPS8/ADD3/CAPZA1/MTPN/FLII/GSN/ADD1	11
BP	GO:0006403	RNA localization	41/1996	197/18614	2.30036e-05	0.000569673	0.000449666	HNRNPA1/MVP/RAN/NOP10/QKI/ZFP36L1/EIF5A2/TPR/YBX1/KPNB1/HNRNPA2B1/NPM1/NUTF2/CCT2/SRSF3/TGFBR2/SEC13/KHDRBS1/AGFG1/TST/SSB/RTRAF/TERF1/HNRNPU/ATXN2/POM121C/CCT8/ALKBH5/RANBP2/G3BP2/CCT4/DHX9/THOC2/CCT3/THOC7/CCT6A/TCP1/HNRNPAB/CETN2/MRPL18/CCT7	41
BP	GO:0010950	positive regulation of endopeptidase activity	37/1996	171/18614	2.32486e-05	0.000573369	0.000452584	RPS27L/IFI16/RHOA/ARL6IP5/STAT3/VCP/FAS/FIS1/ASPH/CCN1/BEX3/VSIR/HMGB1/PYCARD/DDX3X/F3/PDCD5/HSPD1/FYN/NDUFA13/APH1B/RPS3/ROCK2/HSPE1/RACK1/SMAD3/BAD/DAP/LGMN/IFT57/EGLN3/MYC/ANP32B/CCN2/PSME2/PICALM/GSN	37
BP	GO:0051261	protein depolymerization	28/1996	115/18614	2.40209e-05	0.000587581	0.000463802	LIMA1/SPTBN1/SPTAN1/SEMA5A/ASPH/HSPA8/TMOD3/RDX/DSTN/MICAL2/TRIOBP/CFL1/CAPZA2/CIB1/CAPZB/WDR1/CAMSAP2/MAP1B/EPS8/ADD3/TAOK1/CAPZA1/SH3GL1/CFL2/MTPN/FLII/GSN/ADD1	28
BP	GO:1990748	cellular detoxification	28/1996	115/18614	2.40209e-05	0.000587581	0.000463802	HP/SOD2/SELENOF/PIM1/PRDX4/GPX8/PARK7/GSTO1/SOD3/PRDX2/MGST1/SELENOS/ADH5/PRDX3/PRDX5/ESD/GSTM3/PRDX6/TXNDC17/TXN/MGST3/GPX4/TXNRD1/NFE2L2/GPX7/PRDX1/AKR1A1/PXDN	28
BP	GO:1900182	positive regulation of protein localization to nucleus	23/1996	86/18614	2.54651e-05	0.000620375	0.000489688	PARK7/FERMT2/FLNA/IPO5/RAN/HSP90AA1/ORMDL3/FYN/LIF/TPR/BAG3/LAMTOR5/CCT2/SMAD3/LARP7/PARP1/CCT8/CCT4/YAP1/CCT3/CCT6A/TCP1/CCT7	23
BP	GO:0031098	stress-activated protein kinase signaling cascade	48/1996	245/18614	2.59315e-05	0.00062918	0.000496638	IGFBP6/EZR/DUSP1/MAP4K4/EGFR/RHOA/ARL6IP5/GADD45A/FAS/PJA2/SIRPA/PPIA/HMGB1/SDCBP/PYCARD/ZFP36L1/MAP2K2/DAXX/NCOR1/PTK2B/NFKB1/MAP3K20/SMAD3/MAPK3/DNAJA1/SASH1/PAFAH1B1/TAOK1/PLCB1/PRDX1/NBR1/PRMT1/HRAS/AIDA/ZMPSTE24/MYC/MAP2K3/MAPK1/HACD3/IGBP1/CCN2/TAOK3/GADD45B/CYLD/RNF13/CCM2/XIAP/HIPK3	48
BP	GO:0044000	movement in host	39/1996	185/18614	2.65682e-05	0.000636509	0.000502423	LGALS1/CAV1/IFITM2/IFITM3/P4HB/CD81/DPP4/SCARB2/BSG/ITGB1/CAV2/EGFR/AXL/CLDN1/SNX3/VAPA/ITGA5/ICAM1/PPIA/ITGB5/CXADR/HMGB1/DYNLT1/CTSB/FUCA2/NECTIN2/CTSL/RPSA/ITGAV/CHMP2A/TRIM38/SLC3A2/CHMP2B/GSN/CHMP5/RAB7A/LDLR/LAMP1/DDB1	39
BP	GO:0006278	RNA-templated DNA biosynthetic process	21/1996	75/18614	2.67511e-05	0.000636509	0.000502423	HNRNPA1/HNRNPC/NOP10/HSP90AA1/XRCC5/TNKS1BP1/CCT2/MAPK3/TERF2IP/TERF1/MAPK1/HNRNPU/CCT8/CCT4/HSP90AB1/CCT3/PTGES3/CCT6A/TCP1/RFC1/CCT7	21
BP	GO:0030968	endoplasmic reticulum unfolded protein response	21/1996	75/18614	2.67511e-05	0.000636509	0.000502423	HSPA5/VCP/SELENOS/TMED2/DERL2/HERPUD1/XBP1/DNAJB9/ERLEC1/OS9/UFL1/NFE2L2/RACK1/DNAJC10/MBTPS1/CREB3/ATF6/EIF2S1/PTPN2/PPP1R15B/ATF4	21
BP	GO:0050818	regulation of coagulation	21/1996	75/18614	2.67511e-05	0.000636509	0.000502423	PLAT/SERPING1/ANXA5/CAV1/PROCR/ANXA2/VTN/SERPINE1/SERPINB2/SERPINE2/C1QTNF1/VKORC1/PDGFRA/EMILIN2/EMILIN1/PRDX2/PLAUR/PROS1/F3/ANO6/NFE2L2	21
BP	GO:1900180	regulation of protein localization to nucleus	31/1996	134/18614	2.67646e-05	0.000636509	0.000502423	TMEM98/LMNA/MAGED1/PARK7/FERMT2/FLNA/IPO5/RAN/HSP90AA1/ORMDL3/FYN/LIF/CHP1/TPR/CTNNA1/BAG3/LAMTOR5/CCT2/SMAD3/UFM1/LARP7/PKIG/PARP1/CCT8/NF1/CCT4/YAP1/CCT3/CCT6A/TCP1/CCT7	31
BP	GO:0031960	response to corticosteroid	36/1996	166/18614	2.82906e-05	0.000669179	0.000528211	COL1A1/PLAT/AQP1/PAPPA/SGK1/SLIT3/PTGDS/KLF9/ADAM9/RHOA/ANXA1/IGFBP7/ATP2B1/CLDN1/ERRFI1/RPL27/MAOB/ATP5F1A/IL6/RAN/ZFP36L1/BCHE/ZFP36L2/UBE2L3/GJB2/PAM/USP8/BAD/ANXA3/PARP1/CYBA/HNRNPU/CALM3/CCN2/EIF4E/FOS	36
BP	GO:0030705	cytoskeleton-dependent intracellular transport	43/1996	212/18614	2.83617e-05	0.000669179	0.000528211	UBB/HIF1A/DST/TUBA1A/TUBA1C/TUBA1B/HSPA8/HSBP1/UXT/DYNLL1/BLOC1S6/RAB1A/CDC42/DYNC1H1/MYO1C/MYO1B/KIF5B/TUBB/BORCS7/BLOC1S1/CCDC88A/BAG3/MAP1B/ARHGAP21/AP3D1/AP3B1/PAFAH1B1/SSX2IP/ARMCX3/AP3S1/DYNC1I2/SSNA1/IFT57/ARL3/HNRNPU/PURA/HOOK3/ACTR10/COPG1/STAU1/PCM1/IFT43/LAMP1	43
BP	GO:1990173	protein localization to nucleoplasm	8/1996	14/18614	2.85445e-05	0.000670851	0.000529531	CCT2/LARP7/CCT8/CCT4/CCT3/CCT6A/TCP1/CCT7	8
BP	GO:0030835	negative regulation of actin filament depolymerization	15/1996	44/18614	3.01654e-05	0.000703057	0.000554952	LIMA1/SPTBN1/SPTAN1/TMOD3/RDX/TRIOBP/CAPZA2/CAPZB/EPS8/ADD3/CAPZA1/MTPN/FLII/GSN/ADD1	15
BP	GO:0045022	early endosome to late endosome transport	15/1996	44/18614	3.01654e-05	0.000703057	0.000554952	DAB2/EZR/EEA1/FLNA/MSN/SNX3/RDX/PXK/MAP2K2/SNF8/MAPK3/STX8/MAPK1/HOOK3/RAB7A	15
BP	GO:0071560	cellular response to transforming growth factor beta stimulus	52/1996	274/18614	3.02667e-05	0.000703057	0.000554952	COL3A1/COL1A2/COL1A1/DAB2/LOX/CAV1/TNXB/HTRA1/HSPA5/CAV2/ADAM9/DDR2/FERMT2/EMILIN1/CLDN1/STAT3/FMOD/SNX6/SPRY1/LIMS1/ACTA2/ZEB2/FKBP1A/ID1/ITGB5/SDCBP/TGFB1I1/ZFP36L1/SPRED1/GLG1/ZYX/PDCD5/ZFP36L2/FYN/VASN/USP9X/LTBP4/SMAD3/TGFBR2/NREP/APPL1/NFKBIZ/SMURF2/RBBP7/PARP1/CDKN1C/ITGA3/STRAP/ZBTB7A/HSP90AB1/CITED2/FOS	52
BP	GO:0051651	maintenance of location in cell	46/1996	233/18614	3.10096e-05	0.00071753	0.000566377	CAV1/HSP90B1/THY1/TMSB4X/CEMIP/HSPA5/KDELR2/CALR/PARK7/GSTO1/FLNA/KDELR1/SKP1/CAMK2D/KDELR3/TMSB10/ARL2BP/FKBP1A/TXN/CALM2/RER1/PKD2/TSPO/OS9/SYNE1/HEXA/PTK2B/CCDC88A/HEXB/SRI/ARHGAP21/AP3D1/SLC30A7/PAFAH1B1/PLCB1/IBTK/ANXA6/AKAP9/SP100/CYBA/HNRNPU/CALM3/ITPR2/HK1/GSN/ARL2	46
BP	GO:0048145	regulation of fibroblast proliferation	23/1996	87/18614	3.11432e-05	0.000717851	0.00056663	AQP1/SOD2/CAV1/CD248/PDGFRA/EGFR/DDR2/FN1/S100A6/MIF/IGF1/FOSL2/LIF/PAWR/CDK4/NDUFS4/CDK6/HRAS/ZMPSTE24/MYC/NF1/DHX9/BRK1	23
BP	GO:0051346	negative regulation of hydrolase activity	62/1996	345/18614	3.15008e-05	0.000723312	0.000570941	TIMP1/AQP1/SERPING1/SERPINH1/VTN/SERPINE1/SERPINB2/IFI16/LXN/TIMP2/SERPINE2/CST3/APLP2/RPS6KA3/ANXA1/LRP1/IFI6/PARK7/GNAI2/SLPI/TMED10/CD44/PLAUR/TMED2/PRDX3/SPRY1/SERPINB6/GPC3/PRDX5/ANXA8/TMBIM6/SLC39A14/RDX/FKBP1A/SERPINB4/RECK/ITIH5/CAST/TNFAIP8/DDX3X/CRB2/CTSB/PEBP1/TIMP3/GAPDH/CHP1/ROCK2/LAMTOR5/USP47/ARL6IP1/CARD16/HRAS/ANGPTL4/BIRC3/TERF1/IGBP1/ABCE1/APOA1/PICALM/ARL2/TIPRL/XIAP	62
BP	GO:1903036	positive regulation of response to wounding	21/1996	76/18614	3.32685e-05	0.000760986	0.000600678	PLAT/VTN/SERPINE1/ITGB1/MYLK/EMILIN2/ANXA1/DDR2/ACTG1/FERMT2/FLNA/EMILIN1/CLDN1/SMOC2/PRDX2/XBP1/F3/ANO6/NFE2L2/GRN/HRAS	21
BP	GO:0010755	regulation of plasminogen activation	9/1996	18/18614	3.62636e-05	0.000824966	0.00065118	PLAT/S100A10/ANXA2/SERPINE1/SERPINE2/MELTF/ENO1/PLAUR/RUNX1	9
BP	GO:1903320	regulation of protein modification by small protein conjugation or removal	49/1996	255/18614	3.63409e-05	0.000824966	0.00065118	CAV1/UBB/HIF1A/HSPA5/RPS15/PARK7/RPL23/VCP/SKP1/RPS2/RPL5/RPL11/FKBP1A/HERPUD1/RBX1/PPIA/PTTG1IP/HSP90AA1/NDFIP1/COPS6/TSPO/DDX3X/DAXX/FYN/COPS2/RPS20/CHP1/RPS3/UBE2L3/UFL1/RPS7/RPL37/COMMD1/DNAJA1/SASH1/COPS9/TRIP12/WBP1L/DCUN1D5/CAMLG/HUWE1/BIRC3/UBE2N/UBE2I/HSP90AB1/GNL3/COPS3/GABARAP/XIAP	49
BP	GO:0032535	regulation of cellular component size	63/1996	354/18614	3.7009e-05	0.000836961	0.000660648	AQP1/LIMA1/RTN4/EZR/TMSB4X/SPTBN1/SPTAN1/SEMA3C/RHOA/FN1/ARPC2/PFN1/MSN/SEMA5A/RAC1/TMSB10/CXCL12/SLC12A8/TMOD3/AP2M1/ARHGAP28/RDX/SPART/DSTN/ARPC5/MYADM/SEMA3B/HSP90AA1/PYCARD/TRIOBP/COTL1/ARHGAP5/CAPZA2/CAPZB/BORCS7/BLOC1S1/ANO6/PTK2B/CTTN/CYFIP1/WDR1/ARPC3/MAP1B/LAMTOR5/EPS8/MACF1/ADD3/PAFAH1B1/RAB11A/GOLGA4/CAPZA1/SNX9/CLCN3/EFNA5/TMEM123/CFL2/MTPN/BMPR2/FLII/BRK1/PICALM/GSN/ADD1	63
BP	GO:0001701	in utero embryonic development	69/1996	398/18614	3.85178e-05	0.000867809	0.000684998	COL3A1/DSC3/RTN4/HEG1/HIF1A/RDH10/GATA6/KLF2/KRT8/ITGB1/TM4SF1/PDGFRA/DAD1/EGFR/RPL13/CAPN2/BTF3/RCN1/SOCS3/SEC24D/TMED2/IGF1/CCN1/FKBP10/CEBPB/HM13/ADAM10/PKD2/CMTM3/ZFP36L1/YBX3/KRT19/RTF1/SLC39A1/ZFAND5/TAF10/COPS2/LIF/JUNB/YBX1/NSRP1/SMIM14/SLC30A1/PLOD3/SMAD3/SBDS/TGFBR2/NOTCH2/N4BP2L2/CTR9/CDKN1C/NCOA1/MIB1/RIC8A/PRMT1/EIF2S2/KIDINS220/HECTD1/GGNBP2/MAPK1/MAFF/YAP1/CITED2/COPS3/BRK1/RBBP6/P…	69
BP	GO:0051693	actin filament capping	14/1996	40/18614	3.95598e-05	0.000887947	0.000700893	SPTBN1/SPTAN1/TMOD3/RDX/TRIOBP/CAPZA2/CAPZB/EPS8/ADD3/CAPZA1/MTPN/FLII/GSN/ADD1	14
BP	GO:0000723	telomere maintenance	34/1996	156/18614	4.18769e-05	0.000936449	0.000739179	HNRNPA1/HNRNPC/NOP10/HSP90AA1/XRCC5/XRCC6/APEX1/TNKS1BP1/HNRNPD/HNRNPA2B1/ATRX/CCT2/RPA3/MAPK3/TERF2IP/PARP1/SP100/TERF1/MYC/MAPK1/HNRNPU/CCT8/CCT4/HSP90AB1/NSMCE1/GNL3/CCT3/PTGES3/CCT6A/TCP1/RFC1/ERCC1/USP7/CCT7	34
BP	GO:0010595	positive regulation of endothelial cell migration	30/1996	131/18614	4.39213e-05	0.000978514	0.000772382	SPARC/TMSB4X/HIF1A/ANXA1/CALR/SEMA5A/SMOC2/RAC1/NRP2/RHOB/RRAS/ATP5F1A/VEGFC/FGFR1/BCAR1/KDR/HMGB1/FOXP1/CIB1/ROCK2/PTK2B/NFE2L2/SASH1/ATP5F1B/ANXA3/GRN/LGMN/MAP2K3/HDAC7/BMPR2	30
BP	GO:0055072	iron ion homeostasis	23/1996	89/18614	4.60237e-05	0.00102156	0.000806357	SLC39A8/SOD2/B2M/HIF1A/MELTF/STEAP1/CYBRD1/NEO1/SLC39A14/ACO1/ATP6V0D1/HMOX2/NDFIP1/STEAP2/BDH2/SRI/NCOA4/ISCU/ATP6V1G1/MYC/FBXL5/PICALM/GLRX3	23
BP	GO:0007040	lysosome organization	25/1996	101/18614	4.79388e-05	0.00105527	0.000832969	TMEM165/SCARB2/RAB7B/RAB34/ATP6V1D/ATP6AP2/RAB14/HEXA/TPP1/HEXB/ABCA1/GNPTAB/AP3B1/LAMTOR1/CHMP2A/MBTPS1/GRN/TMEM106B/HOOK3/CHMP2B/VPS35/CHMP5/RAB7A/TMEM9/CLN5	25
BP	GO:0080171	lytic vacuole organization	25/1996	101/18614	4.79388e-05	0.00105527	0.000832969	TMEM165/SCARB2/RAB7B/RAB34/ATP6V1D/ATP6AP2/RAB14/HEXA/TPP1/HEXB/ABCA1/GNPTAB/AP3B1/LAMTOR1/CHMP2A/MBTPS1/GRN/TMEM106B/HOOK3/CHMP2B/VPS35/CHMP5/RAB7A/TMEM9/CLN5	25
BP	GO:0051656	establishment of organelle localization	75/1996	445/18614	4.80709e-05	0.00105527	0.000832969	GJA1/EZR/UBB/HIF1A/PTGDS/LMNA/RPS15/ITGB1/TRAPPC2L/TUBA1A/MAP4/TMED10/TMED2/SPRY1/XIST/HSBP1/UXT/TFG/TMED9/BLOC1S6/RAN/RAB1A/CDC42/SDCBP/TRAPPC1/DYNC1H1/DYNLT1/MYO1C/MYO1B/KIF5B/IL13RA2/CFL1/SAR1A/BORCS7/BLOC1S1/RIPOR1/SNF8/MAP1B/KPNB1/RAB27A/NPM1/ARHGAP21/ARFGAP3/AP3D1/PDCD6IP/NECTIN2/AP3B1/PAFAH1B1/CHMP2A/RAB11A/TRIP11/ARMCX3/SAR1B/TOR1A/TBC1D23/AP3S1/NUDC/TMEM230/TERF1/HNRNPU/LTV1/SNAP29/HOOK3…	75
BP	GO:0009100	glycoprotein metabolic process	69/1996	401/18614	4.91318e-05	0.00107462	0.000848245	SLC39A8/DCN/GALNT1/OSTC/HIF1A/RAMP1/TMEM165/CST3/SULF2/ST3GAL5/HS2ST1/MAN1A1/DAD1/UGDH/PARK7/ITM2B/MLEC/SULF1/PGM3/B4GALT1/CHPF/RPN2/IGF1/DSE/GALNT2/BGN/TMEM258/GCNT1/OST4/GALNT9/TUSC3/TMEM59/C1GALT1/B4GALT4/GXYLT2/DDOST/RAB1A/ST3GAL1/GPC1/MGAT2/CHP1/HEXA/PAWR/ERP44/MAGT1/ALG5/HEXB/ALG2/STT3A/PHLDA1/GFPT1/EDEM2/RPN1/PLOD3/GNPTAB/CTSL/PLCB1/EXT2/TRIP11/STT3B/GANAB/KRTCAP2/MAN1B1/VEGFB/CHPF2/B4GALT…	69
BP	GO:0070613	regulation of protein processing	19/1996	67/18614	5.26679e-05	0.00114778	0.000905988	PLAT/S100A10/ANXA2/SERPINE1/TMEM98/SERPINE2/GAS1/MELTF/ENO1/PRNP/PLAUR/MMP14/CAST/GLG1/RUNX1/CARD16/GSN/MYH9/XIAP	19
BP	GO:0006614	SRP-dependent cotranslational protein targeting to membrane	11/1996	27/18614	5.33451e-05	0.00115414	0.000911013	SEC61B/SRP14/SSR3/TRAM1/SEC63/SEC61A1/SRP72/SRPRB/SRP19/SRPRA/SRP54	11
BP	GO:0071280	cellular response to copper ion	11/1996	27/18614	5.33451e-05	0.00115414	0.000911013	MT2A/AQP1/MT1E/MT1X/MT1M/PRNP/DAXX/MT1F/BACE1/NFE2L2/MT1G	11
BP	GO:0140467	integrated stress response signaling	14/1996	41/18614	5.41799e-05	0.00116799	0.00092194	MAF/HSPA5/TMED2/CEBPB/JUNB/NFE2L2/MAP3K20/CEBPD/CREB3/EIF2S1/PTPN2/PPP1R15B/FOS/ATF4	14
BP	GO:1904874	positive regulation of telomerase RNA localization to Cajal body	8/1996	15/18614	5.54034e-05	0.00119008	0.000939381	NOP10/CCT2/CCT8/CCT4/CCT3/CCT6A/TCP1/CCT7	8
BP	GO:0031532	actin cytoskeleton reorganization	27/1996	114/18614	5.59849e-05	0.00119828	0.000945851	EZR/RNH1/PDGFRA/RHOA/ANXA1/FLNA/PARVA/PHPT1/SHC1/BCAR1/CXADR/CDC42/ANTXR1/ARHGDIA/PTK2B/CTTN/PDLIM4/DAPK3/ABL2/EPS8/TJP1/NOTCH2/HRAS/PLEC/ATP2C1/GSN/MYH9	27
BP	GO:0090287	regulation of cellular response to growth factor stimulus	61/1996	345/18614	5.92987e-05	0.00126469	0.000998271	DAB2/LOX/DCN/CAV1/FSTL1/VTN/TNXB/HTRA1/HIF1A/HSPA5/GATA6/CD63/SULF2/ATP2B4/CAV2/NBL1/SULF1/EMILIN1/SMOC2/SNX6/SPRY1/ITGA5/GPC3/CCN1/FSTL3/ZEB2/VEGFC/FGFR1/SPART/UBE2D3/FKBP1A/KDR/SDCBP/TGFB1I1/SPRED1/MYO1C/GLG1/CRB2/GPC1/NPTN/CYFIP1/ILK/CRIM1/CASK/VASN/LTBP4/SMAD3/NREP/NOTCH2/SMURF2/RBBP7/CDKN1C/ITGA3/STRAP/DOK5/ZBTB7A/HSP90AB1/BMPR2/CITED2/XIAP/TOB1	61
BP	GO:0010970	transport along microtubule	36/1996	172/18614	6.23508e-05	0.00132506	0.00104593	UBB/HIF1A/DST/TUBA1A/HSPA8/HSBP1/UXT/DYNLL1/BLOC1S6/RAB1A/CDC42/DYNC1H1/KIF5B/BORCS7/BLOC1S1/BAG3/MAP1B/ARHGAP21/AP3D1/AP3B1/PAFAH1B1/SSX2IP/ARMCX3/AP3S1/DYNC1I2/SSNA1/IFT57/ARL3/HNRNPU/PURA/ACTR10/COPG1/STAU1/PCM1/IFT43/LAMP1	36
BP	GO:0007163	establishment or maintenance of cell polarity	44/1996	226/18614	6.44183e-05	0.00136417	0.00107679	AQP1/CLIC4/GJA1/PDLIM1/DST/LMNA/ITGB1/RHOA/ACTB/RAP1B/MAP4/PARVA/MSN/ARF4/RHOU/RAC1/SPRY1/FSCN1/FAT1/CDC42/PHLDB2/HSP90AA1/RHOQ/DYNLT1/CRB2/ROCK2/PTK2B/CTNNA1/WDR1/MAP1B/ABL2/ILK/RACK1/RAB10/PDCD6IP/PAFAH1B1/CAP1/RHOG/ACTR2/PLEKHG3/HSP90AB1/ACTR3/GSN/MYH9	44
BP	GO:0042326	negative regulation of phosphorylation	66/1996	383/18614	6.78018e-05	0.00142664	0.00112611	CAV1/THY1/HEG1/DUSP1/DUSP6/FBLN1/LRP1/DDR2/PARK7/DNAJC3/PRNP/GADD45A/EMILIN1/STAT3/ERRFI1/SOCS3/SNX6/IER3/TMED2/PRDX3/SPRY1/MVP/IPO5/DYNLL1/SIRPA/CORO1C/MYADM/CALM2/PPIA/PYCARD/SPRED1/IRAK3/SPAG9/CIB1/NCOR1/CHP1/MIDN/PRKAR1A/NPM1/RACK1/VPS25/PWP1/DNAJA1/DNAJC10/IBTK/PKIG/TERF2IP/CDKN1C/PPP2CA/YWHAG/RTRAF/AIDA/PRKAR2A/PLEC/GGNBP2/IPO7/HNRNPU/CALM3/NF1/ANKLE2/PTPN2/GADD45B/PPP1R15B/HIPK3/EIF4G1/GPR…	66
BP	GO:0007032	endosome organization	24/1996	97/18614	6.78446e-05	0.00142664	0.00112611	SCARB2/EEA1/SNX3/ANXA8/CORO1C/SNX10/ATP6V1D/ATP6AP2/SNF8/RAB27A/VPS36/VPS25/PDCD6IP/LAMTOR1/CHMP2A/USP8/RAB11A/CLCN3/HOOK3/CHMP2B/PLEKHJ1/CHMP5/RAB7A/TMEM9	24
BP	GO:0044319	wound healing, spreading of cells	13/1996	37/18614	7.10789e-05	0.00147908	0.0011675	PDPN/COL5A1/CD151/ITGB1/RHOA/FERMT2/FLNA/RHOC/CD44/ITGA5/CCN1/PHLDB2/TOR1A	13
BP	GO:0090505	epiboly involved in wound healing	13/1996	37/18614	7.10789e-05	0.00147908	0.0011675	PDPN/COL5A1/CD151/ITGB1/RHOA/FERMT2/FLNA/RHOC/CD44/ITGA5/CCN1/PHLDB2/TOR1A	13
BP	GO:1902745	positive regulation of lamellipodium organization	13/1996	37/18614	7.10789e-05	0.00147908	0.0011675	ENPP2/ARPC2/RAC1/FSCN1/CORO1C/CDC42/HSP90AA1/CYFIP1/ABI2/ACTR2/WASF2/ACTR3/BRK1	13
BP	GO:0098927	vesicle-mediated transport between endosomal compartments	15/1996	47/18614	7.22636e-05	0.00149853	0.00118285	DAB2/EZR/EEA1/FLNA/MSN/SNX3/RDX/PXK/MAP2K2/SNF8/MAPK3/STX8/MAPK1/HOOK3/RAB7A	15
BP	GO:0001885	endothelial cell development	18/1996	63/18614	7.38536e-05	0.00152622	0.00120471	CLIC4/EZR/HEG1/RAP1B/MSN/CLDN1/TNFRSF1A/ICAM1/RDX/GSTM3/MYADM/ROCK2/TJP1/PLOD3/VCL/PLCB1/ADD1/CCM2	18
BP	GO:0071346	cellular response to type II interferon	27/1996	116/18614	7.71154e-05	0.00158815	0.0012536	VIM/ACTG1/JAK1/CLDN1/GBP2/RAB7B/CCL2/SIRPA/RPL13A/CDC42/GBP1/MYO1C/ZYX/KIF5B/GAPDH/DAPK3/STX4/SYNCRIP/STX8/ACTR2/SP100/STAT1/VAMP3/ACTR3/PTPN2/GSN/FLNB	27
BP	GO:1904667	negative regulation of ubiquitin protein ligase activity	7/1996	12/18614	7.841e-05	0.00160929	0.00127028	RPS15/RPL23/RPL5/RPL11/RPS20/RPS7/RPL37	7
BP	GO:0045116	protein neddylation	11/1996	28/18614	7.93781e-05	0.00162359	0.00128157	HIF1A/RPL5/RPL11/RBX1/NEDD8/COPS6/COPS2/COPS9/DCUN1D5/COPS3/NAE1	11
BP	GO:0006893	Golgi to plasma membrane transport	17/1996	58/18614	8.17649e-05	0.00166485	0.00131413	SPTBN1/RAB31/VAMP5/KRT18/RAB34/STEAP2/OPTN/COMMD1/RACK1/RAB10/MACF1/GOLGA4/GOPC/RABEP1/ATP2C1/ARL3/VAMP3	17
BP	GO:0006898	receptor-mediated endocytosis	48/1996	256/18614	8.19506e-05	0.00166485	0.00131413	DAB2/C3/CAV1/B2M/ANXA2/VTN/SERPINE1/EZR/RAMP1/CD63/CD81/DPP4/RAB31/SCARB2/ITGB1/CAV2/LRP1/AP2S1/CLTB/RAC1/CLTC/CANX/RAMP2/AP2M1/LRPAP1/HNRNPK/SDCBP/CTTN/ITSN1/AP2B1/SNX17/VLDLR/CTSL/TGFBR2/SMAP1/ITGAV/CAP1/CLTA/SNX9/BMP2K/ATXN2/ARF1/IGF2R/AP2A2/ANKRD13A/PICALM/AP1S1/LDLR	48
BP	GO:2001056	positive regulation of cysteine-type endopeptidase activity	31/1996	142/18614	8.66312e-05	0.00175399	0.0013845	RPS27L/IFI16/RHOA/ARL6IP5/VCP/FAS/FIS1/ASPH/CCN1/BEX3/HMGB1/PYCARD/DDX3X/F3/PDCD5/HSPD1/FYN/NDUFA13/RPS3/HSPE1/RACK1/SMAD3/BAD/DAP/LGMN/IFT57/EGLN3/MYC/ANP32B/CCN2/GSN	31
BP	GO:0010466	negative regulation of peptidase activity	45/1996	236/18614	8.96096e-05	0.00180818	0.00142727	TIMP1/AQP1/SERPING1/SERPINH1/VTN/SERPINE1/SERPINB2/IFI16/LXN/TIMP2/SERPINE2/CST3/APLP2/RPS6KA3/LRP1/IFI6/PARK7/SLPI/TMED10/CD44/PLAUR/PRDX3/SERPINB6/GPC3/PRDX5/ANXA8/SERPINB4/RECK/ITIH5/CAST/TNFAIP8/DDX3X/CRB2/CTSB/PEBP1/TIMP3/GAPDH/LAMTOR5/USP47/ARL6IP1/CARD16/BIRC3/IGBP1/PICALM/XIAP	45
BP	GO:1903241	U2-type prespliceosome assembly	10/1996	24/18614	9.33545e-05	0.00187507	0.00148007	SF3B5/SNRPD2/SNRPF/SF3B2/SNRPG/HTATSF1/SNRPE/SF3B1/SNRPB2/SNRPD1	10
BP	GO:0045862	positive regulation of proteolysis	63/1996	365/18614	9.35503e-05	0.00187507	0.00148007	DAB2/CAV1/RPS27L/S100A10/ANXA2/IFI16/ADAM9/MELTF/RHOA/ENO1/ARL6IP5/STAT3/VCP/FAS/FIS1/MMP14/ASPH/CCN1/BEX3/HERPUD1/RBX1/VSIR/HMGB1/ANTXR1/PYCARD/DDX3X/CSNK1A1/F3/PDCD5/HSPD1/FYN/NDUFA13/PSMC5/APH1B/RPS3/ROCK2/PTK2B/HSPE1/NFE2L2/RACK1/SUMO2/ELOB/SMAD3/CTSL/PSMC3/BAD/DAP/GRN/SNX9/LGMN/PSMC2/IFT57/EGLN3/HECTD1/MYC/ANP32B/CCN2/PSME2/PICALM/GSN/GABARAP/AURKAIP1/MYH9	63
BP	GO:0035987	endodermal cell differentiation	15/1996	48/18614	9.47752e-05	0.00189329	0.00149445	COL6A1/COL5A2/COL5A1/VTN/COL8A1/GATA6/FN1/LAMB1/MMP14/ITGA5/MMP2/ITGB5/RTF1/ITGAV/CTR9	15
BP	GO:0033108	mitochondrial respiratory chain complex assembly	24/1996	99/18614	9.59994e-05	0.00191138	0.00150873	NDUFA11/NDUFB2/NDUFB8/NDUFS5/NDUFA1/NDUFC1/NDUFA13/NDUFB11/NDUFC2/NDUFS7/NDUFA6/STMP1/NDUFB10/NDUFS4/NDUFB6/NDUFAF2/UQCC2/TMEM126A/NDUFAF3/NDUFA12/NDUFB1/NDUFB3/NDUFA8/SMIM20	24
BP	GO:0030833	regulation of actin filament polymerization	29/1996	130/18614	9.64017e-05	0.00191303	0.00151004	TMSB4X/SPTBN1/SPTAN1/RHOA/ARPC2/PFN1/TMSB10/TMOD3/ARHGAP28/RDX/ARPC5/MYADM/PYCARD/TRIOBP/COTL1/CAPZA2/CAPZB/PTK2B/CTTN/CYFIP1/ARPC3/EPS8/ADD3/CAPZA1/SNX9/MTPN/FLII/GSN/ADD1	29
BP	GO:0090504	epiboly	13/1996	38/18614	9.75008e-05	0.00192846	0.00152221	PDPN/COL5A1/CD151/ITGB1/RHOA/FERMT2/FLNA/RHOC/CD44/ITGA5/CCN1/PHLDB2/TOR1A	13
BP	GO:0016601	Rac protein signal transduction	14/1996	43/18614	9.80438e-05	0.00192925	0.00152284	RHOU/RAC1/CYFIP1/EPS8/DOCK5/ABI2/SSX2IP/RHOG/WASF2/HACD3/NF1/KRAS/BRK1/GABARAP	14
BP	GO:0051348	negative regulation of transferase activity	51/1996	279/18614	9.81849e-05	0.00192925	0.00152284	CAV1/THY1/HEG1/DUSP1/RPS15/DDR2/PARK7/GADD45A/RPL23/ERRFI1/SNX6/PHPT1/PRDX3/SPRY1/MVP/IPO5/RPL5/RPL11/CORO1C/PPIA/ORMDL3/PYCARD/SPRED1/IRAK3/RPS20/CHP1/RPS7/MIDN/PRKAR1A/RPL37/NPM1/RACK1/VPS25/DNAJA1/IBTK/PKIG/CDKN1C/YWHAG/RTRAF/AIDA/PRKAR2A/PLEC/TERF1/GGNBP2/IPO7/HNRNPU/NF1/PTPN2/GADD45B/HIPK3/GPRC5A	51
BP	GO:0051403	stress-activated MAPK cascade	45/1996	237/18614	9.93404e-05	0.00194558	0.00153573	IGFBP6/EZR/DUSP1/MAP4K4/EGFR/ARL6IP5/GADD45A/FAS/PJA2/SIRPA/PPIA/HMGB1/SDCBP/PYCARD/ZFP36L1/MAP2K2/DAXX/NCOR1/PTK2B/NFKB1/MAP3K20/SMAD3/MAPK3/DNAJA1/SASH1/PAFAH1B1/TAOK1/PLCB1/PRDX1/NBR1/PRMT1/HRAS/AIDA/MYC/MAP2K3/MAPK1/HACD3/IGBP1/CCN2/TAOK3/GADD45B/CYLD/CCM2/XIAP/HIPK3	45
BP	GO:0010715	regulation of extracellular matrix disassembly	8/1996	16/18614	0.000100381	0.00194839	0.00153794	PDPN/CST3/DPP4/MELTF/LRP1/DDR2/FSCN1/IL6	8
BP	GO:0070302	regulation of stress-activated protein kinase signaling cascade	39/1996	196/18614	0.000100816	0.00194839	0.00153794	IGFBP6/EZR/DUSP1/MAP4K4/EGFR/ARL6IP5/GADD45A/FAS/PJA2/SIRPA/PPIA/HMGB1/SDCBP/PYCARD/MAP2K2/NCOR1/PTK2B/MAPK3/DNAJA1/SASH1/PAFAH1B1/TAOK1/PLCB1/PRDX1/NBR1/PRMT1/HRAS/AIDA/ZMPSTE24/MYC/MAPK1/IGBP1/CCN2/TAOK3/GADD45B/CYLD/RNF13/XIAP/HIPK3	39
BP	GO:0097237	cellular response to toxic substance	28/1996	124/18614	0.000100963	0.00194839	0.00153794	HP/SOD2/SELENOF/PIM1/PRDX4/GPX8/PARK7/GSTO1/SOD3/PRDX2/MGST1/SELENOS/ADH5/PRDX3/PRDX5/ESD/GSTM3/PRDX6/TXNDC17/TXN/MGST3/GPX4/TXNRD1/NFE2L2/GPX7/PRDX1/AKR1A1/PXDN	28
BP	GO:0030193	regulation of blood coagulation	19/1996	70/18614	0.000101109	0.00194839	0.00153794	PLAT/SERPING1/CAV1/ANXA2/VTN/SERPINE1/SERPINB2/SERPINE2/C1QTNF1/VKORC1/PDGFRA/EMILIN2/EMILIN1/PRDX2/PLAUR/PROS1/F3/ANO6/NFE2L2	19
BP	GO:1901880	negative regulation of protein depolymerization	19/1996	70/18614	0.000101109	0.00194839	0.00153794	LIMA1/SPTBN1/SPTAN1/TMOD3/RDX/TRIOBP/CAPZA2/CIB1/CAPZB/CAMSAP2/MAP1B/EPS8/ADD3/TAOK1/CAPZA1/MTPN/FLII/GSN/ADD1	19
BP	GO:0071375	cellular response to peptide hormone stimulus	55/1996	308/18614	0.000102219	0.00196346	0.00154984	RARRES2/PLAT/CAV1/RAB31/CAV2/DDR2/ATP2B1/RAB13/GNAI2/STAT3/ERRFI1/SELENOS/SOCS3/SHC1/APRT/NUCKS1/SLC39A14/BCAR1/XBP1/ZFP36L1/RHOQ/PTPN11/USO1/ZNF106/MYO1C/NCL/APEX1/ROCK2/CYFIP1/LEPROT/MAP1B/NFKB1/NFE2L2/OSBPL8/GJB2/CDK4/RAB10/PKM/MAPK3/SYAP1/PLCB1/APPL1/LEPROTL1/SRSF5/PARP1/NCOA1/AP3S1/YWHAG/HRAS/CYBA/STAT1/MAPK1/AGTRAP/PTPN2/FOS	55
BP	GO:0044794	positive regulation by host of viral process	9/1996	20/18614	0.000102577	0.00196404	0.0015503	PPIB/CAV2/VAPA/STOM/HSPA8/EEF1A1/NUCKS1/CFL1/IGF2R	9
BP	GO:0060537	muscle tissue development	71/1996	426/18614	0.000107813	0.00205773	0.00162425	COL3A1/LOX/CAV1/GJA1/EFEMP2/HEG1/GATA6/PDLIM5/OSR1/LMNA/ID2/SEMA3C/ITGB1/PIM1/PDGFRA/CAV2/MYLK/RHOA/DSG2/TPM1/RGS4/CALR/ALDH1A2/ADAMTS9/VAMP5/MYL6/RBP4/IGF1/CDON/FKBP1A/SGCB/CXADR/NDUFV2/CDC42/PKD2/YBX3/FOXP1/WT1/ZFAND5/GPC1/COPS2/HIVEP3/RUNX1/PRKAR1A/RCAN1/DDX17/ZFPM1/DDX5/AKAP13/SMAD3/TGFBR2/OBSL1/NOTCH2/ACADM/PRMT1/UQCC2/ZMPSTE24/PLEC/HNRNPU/MAFF/PPP3CA/NF1/CFL2/YAP1/VGLL4/MTPN/KRAS/FHL2/CITED…	71
BP	GO:0042177	negative regulation of protein catabolic process	26/1996	112/18614	0.000108771	0.00206941	0.00163347	TIMP1/ANXA2/TIMP2/SERPINE2/CST3/EGFR/PARK7/FLNA/SNX3/TMEM132A/ATRAID/RPL11/SDCBP/IRAK3/FYN/TIMP3/USP9X/SMAD3/USP8/TAF9/GABARAPL2/CAMLG/VPS35/HSP90AB1/USP7/USP14	26
BP	GO:0010038	response to metal ion	63/1996	367/18614	0.000109909	0.00207801	0.00164026	MT2A/AQP1/VCAM1/SLC39A8/CLIC4/SOD2/CAV1/B2M/MT1E/HIF1A/HSPA5/BSG/MT1X/ADAM9/MT1M/TUBA1A/S100A16/EGFR/ACTG1/CALR/PARK7/CYBRD1/TNFRSF11B/PRNP/SOD3/SEC31A/ATP5F1D/CLDN1/CAMK2D/MAOB/CALM2/CUTA/ACO1/PKD2/TSPO/DAXX/BNIP3/MT1F/BACE1/JUNB/PTK2B/IQGAP1/ALG2/NFE2L2/HNRNPD/PAM/SLC30A1/MAPK3/BAD/PPP2CB/PARP1/LGMN/PPP2CA/MT1G/CRIP1/MAPK1/PPP3CA/CALM3/EIF2S1/ADD1/FOS/ERCC1/ATF4	63
BP	GO:0051495	positive regulation of cytoskeleton organization	38/1996	190/18614	0.000109917	0.00207801	0.00164026	S100A10/MTSS1/RHOA/TPM1/ARPC2/FERMT2/PFN1/SEMA5A/CLIP1/RHOC/RAC1/DSTN/ID1/CDC42/PYCARD/SORBS3/DYNC1H1/RPS3/ROCK2/PTK2B/CTTN/CCDC88A/CYFIP1/WDR1/MAP1B/SMAD3/ABI2/SNX9/AKAP9/HRAS/WASF2/PDE4DIP/CFL2/CCN2/BRK1/APOA1/GSN/ARL2	38
BP	GO:1901796	regulation of signal transduction by p53 class mediator	25/1996	106/18614	0.000111677	0.00210466	0.00166129	SGK1/UBB/RPS15/RPL26/RPL23/CD44/MIF/RPL5/RPL11/PTTG1IP/HNRNPK/SPRED1/EIF5A/RPS20/RPS7/ZNHIT1/RPL37/DDX5/TAF9/ZMPSTE24/MYC/TP53RK/COPS3/ARMC10/USP7	25
BP	GO:1902743	regulation of lamellipodium organization	16/1996	54/18614	0.000114002	0.00214173	0.00169056	PDPN/ENPP2/ARPC2/CD44/RAC1/FSCN1/CORO1C/CDC42/HSP90AA1/CAPZB/CYFIP1/ABI2/ACTR2/WASF2/ACTR3/BRK1	16
BP	GO:0030837	negative regulation of actin filament polymerization	18/1996	65/18614	0.000115317	0.00215727	0.00170283	TMSB4X/SPTBN1/SPTAN1/PFN1/TMSB10/TMOD3/RDX/MYADM/TRIOBP/CAPZA2/CAPZB/EPS8/ADD3/CAPZA1/MTPN/FLII/GSN/ADD1	18
BP	GO:0010592	positive regulation of lamellipodium assembly	11/1996	29/18614	0.000115549	0.00215727	0.00170283	ARPC2/RAC1/FSCN1/CDC42/HSP90AA1/CYFIP1/ABI2/ACTR2/WASF2/ACTR3/BRK1	11
BP	GO:0016049	cell growth	80/1996	495/18614	0.000117549	0.0021878	0.00172692	IGFBP4/DAB2/GJA1/SGK1/RTN4/SLIT3/PDLIM5/SERPINE2/NDN/EIF4G2/RPS6KA3/SEMA3C/ITGB1/MEG3/EGFR/RHOA/ENO1/FN1/RGS4/IGFBP7/SEMA5A/CAMK2D/CCDC85B/MMP14/NRP2/IGF1/DCBLD2/CXCL12/LAMB2/SPART/FHL1/DERL2/BCAR1/ADAM10/SEMA3B/CDC42/SDCBP/HSP90AA1/ADAM15/FOXP1/WT1/DDX3X/SPAG9/NDUFA13/CIB1/PTK2B/CTTN/IQGAP1/CYFIP1/MAP1B/EI24/SMARCA2/RAPH1/RACK1/MACF1/USP9X/LTBP4/AKAP13/SMAD3/TGFBR2/LAMTOR1/VCL/PAFAH1B1/USP47/RBB…	80
BP	GO:0007179	transforming growth factor beta receptor signaling pathway	42/1996	218/18614	0.000119196	0.00221159	0.0017457	COL3A1/COL1A2/DAB2/LOX/CAV1/TNXB/HTRA1/HSPA5/CAV2/ADAM9/FERMT2/EMILIN1/STAT3/FMOD/SNX6/SPRY1/ZEB2/FKBP1A/ID1/ITGB5/SDCBP/TGFB1I1/SPRED1/GLG1/ZYX/VASN/USP9X/LTBP4/SMAD3/TGFBR2/NREP/APPL1/SMURF2/RBBP7/PARP1/CDKN1C/ITGA3/STRAP/ZBTB7A/HSP90AB1/CITED2/FOS	42
BP	GO:0007178	transmembrane receptor protein serine/threonine kinase signaling pathway	67/1996	398/18614	0.00012318	0.00227337	0.00179447	COL3A1/COL1A2/DAB2/LOX/VIM/CAV1/FSTL1/TNXB/HTRA1/HSPA5/GATA6/SPTBN1/CAV2/ADAM9/NBL1/LRP1/FERMT2/SULF1/EMILIN1/STAT3/FMOD/SNX6/SPRY1/GPC3/CCN1/FSTL3/ZEB2/SPART/UBE2D3/FKBP1A/ID1/ITGB5/KDR/SDCBP/TGFB1I1/SPRED1/GLG1/CRB2/ZYX/SUB1/HEXA/ILK/CRIM1/VASN/USP9X/DDX5/LTBP4/SMAD3/MAPK3/TGFBR2/NREP/APPL1/NOTCH2/HIVEP1/SMURF2/RBBP7/PARP1/CDKN1C/ITGA3/STRAP/ZBTB7A/HSP90AB1/BMPR2/CITED2/FOS/XIAP/TOB1	67
BP	GO:0032271	regulation of protein polymerization	38/1996	191/18614	0.000123285	0.00227337	0.00179447	TMSB4X/SPTBN1/SPTAN1/RHOA/ARPC2/PFN1/CLIP1/RAC1/TMSB10/TMOD3/ARHGAP28/RDX/ARPC5/MYADM/HSP90AA1/PYCARD/TRIOBP/COTL1/CAPZA2/CAPZB/RPS3/PTK2B/CTTN/CYFIP1/CAMSAP2/ARPC3/MAP1B/EPS8/ADD3/CAPZA1/SNX9/AKAP9/PDE4DIP/MTPN/FLII/GSN/ARL2/ADD1	38
BP	GO:1903317	regulation of protein maturation	19/1996	71/18614	0.000124336	0.00228572	0.00180421	PLAT/S100A10/ANXA2/SERPINE1/TMEM98/SERPINE2/GAS1/MELTF/ENO1/PRNP/PLAUR/MMP14/CAST/GLG1/RUNX1/CARD16/GSN/MYH9/XIAP	19
BP	GO:0045766	positive regulation of angiogenesis	37/1996	185/18614	0.000134428	0.00245619	0.00193877	PTGIS/C3/AQP1/SERPINE1/HIF1A/GATA6/MYDGF/ITGB1/EMILIN2/JAK1/EMILIN1/STAT3/SEMA5A/SMOC2/ITGA5/RHOB/RRAS/VEGFC/RAMP2/MTDH/XBP1/KDR/F3/PTK2B/RUNX1/NFE2L2/TJP1/NINJ1/PKM/TGFBR2/SASH1/ANXA3/GRN/VEGFB/ANGPTL4/CHI3L1/JMJD8	37
BP	GO:1904018	positive regulation of vasculature development	37/1996	185/18614	0.000134428	0.00245619	0.00193877	PTGIS/C3/AQP1/SERPINE1/HIF1A/GATA6/MYDGF/ITGB1/EMILIN2/JAK1/EMILIN1/STAT3/SEMA5A/SMOC2/ITGA5/RHOB/RRAS/VEGFC/RAMP2/MTDH/XBP1/KDR/F3/PTK2B/RUNX1/NFE2L2/TJP1/NINJ1/PKM/TGFBR2/SASH1/ANXA3/GRN/VEGFB/ANGPTL4/CHI3L1/JMJD8	37
BP	GO:0007034	vacuolar transport	34/1996	165/18614	0.000135484	0.00246796	0.00194806	SCARB2/LRP1/VCP/RAB7B/RHOB/HSPA8/PSAP/TMEM50A/PXK/UBXN6/ATP6V0D1/NDFIP1/LAMP2/SNF8/LEPROT/AP3D1/VPS36/VPS25/GNPTAB/AP3B1/CHMP2A/LEPROTL1/NCOA4/GRN/AP3S1/STX8/TMEM106B/HOOK3/CHMP2B/VPS35/IGF2R/CHMP5/RAB7A/LAMP1	34
BP	GO:0071229	cellular response to acid chemical	22/1996	89/18614	0.000136131	0.00247223	0.00195143	COL3A1/COL1A2/COL1A1/COL6A1/COL5A2/KLF2/PDGFRA/EGFR/CAPN2/CEBPB/MMP2/IPO5/RRAGA/XBP1/PKD2/FYN/HNRNPD/LAMTOR5/LAMTOR1/CYBA/PLEC/HNRNPAB	22
BP	GO:0034341	response to type II interferon	30/1996	139/18614	0.000138861	0.00251418	0.00198455	VIM/IFITM2/IFITM3/ACTG1/JAK1/CLDN1/GBP2/RAB7B/CCL2/SIRPA/RPL13A/CDC42/GBP1/MYO1C/ZYX/KIF5B/GAPDH/DAPK3/STX4/SYNCRIP/STX8/ACTR2/SP100/STAT1/CALCOCO2/VAMP3/ACTR3/PTPN2/GSN/FLNB	30
BP	GO:0043200	response to amino acid	27/1996	120/18614	0.000141941	0.00256221	0.00202246	COL3A1/COL1A2/COL1A1/COL6A1/COL5A2/PDGFRA/TUBA1A/EGFR/RHOA/CAPN2/CEBPB/MMP2/TMBIM6/IPO5/RRAGA/XBP1/FYN/UFL1/HNRNPD/LAMTOR5/CRLS1/LAMTOR1/TAF9/BAD/CYBA/CCN2/HNRNPAB	27
BP	GO:0031396	regulation of protein ubiquitination	41/1996	213/18614	0.000145641	0.00262111	0.00206895	CAV1/UBB/HSPA5/RPS15/PARK7/RPL23/SKP1/RPS2/RPL5/RPL11/FKBP1A/HERPUD1/RBX1/PPIA/PTTG1IP/HSP90AA1/NDFIP1/TSPO/DDX3X/DAXX/FYN/RPS20/CHP1/RPS3/UBE2L3/UFL1/RPS7/RPL37/COMMD1/DNAJA1/SASH1/TRIP12/WBP1L/DCUN1D5/CAMLG/HUWE1/BIRC3/UBE2N/HSP90AB1/GABARAP/XIAP	41
BP	GO:0002685	regulation of leukocyte migration	43/1996	227/18614	0.000148033	0.00265616	0.00209662	RARRES2/IL1R1/CD99/THY1/SERPINE1/DUSP1/CD81/DPP4/NBL1/RHOA/ANXA1/CALR/CD200/MSN/EMILIN1/MIF/RAC1/MMP14/CXCL12/GCNT1/ICAM1/VEGFC/IL6/CCL2/SELENOK/ADAM10/HMGB1/PYCARD/C1QBP/ANO6/PTK2B/BCR/CNN2/ABL2/MTUS1/MAPK3/PLCB1/LGMN/MIA3/CREB3/VEGFB/MAPK1/NF1	43
BP	GO:1900046	regulation of hemostasis	19/1996	72/18614	0.000152133	0.00272159	0.00214827	PLAT/SERPING1/CAV1/ANXA2/VTN/SERPINE1/SERPINB2/SERPINE2/C1QTNF1/VKORC1/PDGFRA/EMILIN2/EMILIN1/PRDX2/PLAUR/PROS1/F3/ANO6/NFE2L2	19
BP	GO:1905517	macrophage migration	17/1996	61/18614	0.000162592	0.00290004	0.00228912	RARRES2/CD81/CD200/EMILIN1/ROR2/B4GALT1/MIF/MMP14/MMP2/CCL2/RPL13A/PTK2B/BCR/CNN2/MTUS1/MAPK3/MAPK1	17
BP	GO:0030282	bone mineralization	27/1996	121/18614	0.000164335	0.00292243	0.0023068	COL1A2/LOX/MGP/HIF1A/OSR1/DDR2/RFLNA/ATP2B1/ROR2/IGF1/GPC3/CCN1/ATRAID/SNX10/KLF10/ANO6/PTK2B/TENT5A/SMAD3/SBDS/SGMS2/SBNO2/NBR1/BMP2K/ZMPSTE24/BMPR2/ATF4	27
BP	GO:0070200	establishment of protein localization to telomere	8/1996	17/18614	0.000171794	0.00304286	0.00240186	CCT2/TERF1/CCT8/CCT4/CCT3/CCT6A/TCP1/CCT7	8
BP	GO:0030518	intracellular steroid hormone receptor signaling pathway	26/1996	115/18614	0.000172122	0.00304286	0.00240186	DAB2/RHOA/CALR/PARK7/KANK2/RWDD1/UFSP2/FOXP1/DAXX/NCOR1/RBFOX2/UFL1/DDX17/DDX5/TMF1/DNAJA1/UFM1/YWHAH/NCOA4/PARP1/ZBTB7A/TADA3/PHB2/NCOR2/YAP1/PTGES3	26
BP	GO:1902253	regulation of intrinsic apoptotic signaling pathway by p53 class mediator	12/1996	35/18614	0.000175858	0.00309975	0.00244676	UBB/RPL26/CD44/MIF/RPL11/PTTG1IP/HNRNPK/EIF5A/RPS7/TAF9/MYC/ARMC10	12
BP	GO:0033209	tumor necrosis factor-mediated signaling pathway	25/1996	109/18614	0.000179167	0.00314814	0.00248496	TMSB4X/KRT8/KRT18/FAS/LIMS1/TNFRSF1A/RRAGA/TXNDC17/SPPL2A/PYCARD/EIF5A/CASP4/PTK2B/ILK/PPP2CB/TRADD/NFKBIA/CARD16/FOXO3/BIRC3/STAT1/APOA1/PTPN2/CYLD/XIAP	25
BP	GO:0009612	response to mechanical stimulus	41/1996	215/18614	0.000179653	0.00314814	0.00248496	COL1A1/AQP1/MEIS2/SERPINE2/PIEZO2/TUBA1A/RHOA/DDR2/CAPN2/ACTG1/GADD45A/FAS/MMP14/CXCL12/TNFRSF1A/MMP2/PKD2/CDH2/FYN/BNIP3/BACE1/PIEZO1/SLC38A2/PTK2B/BAG3/MAP1B/NFKB1/CNN2/MAPK3/TGFBR2/BAD/MBD2/NFKBIA/CYBA/PLEC/CHI3L1/STAT1/MTPN/CITED2/GSN/FOS	41
BP	GO:0070527	platelet aggregation	19/1996	73/18614	0.000185244	0.00323664	0.00255482	IL6ST/PDPN/SERPINE2/C1QTNF1/TLN1/PDGFRA/EMILIN2/ACTG1/ACTB/FLNA/EMILIN1/MYL12A/IL6/PPIA/CLIC1/ILK/VCL/FIBP/MYH9	19
BP	GO:0009895	negative regulation of catabolic process	58/1996	337/18614	0.000188172	0.00327825	0.00258766	TIMP1/HP/ANXA2/TIMP2/SERPINE2/CST3/EIF4G2/QSOX1/ATP2B4/EGFR/PARK7/FLNA/RPL23/STAT3/SNX3/TMEM132A/IER3/ATRAID/RPL5/RPL11/RRAGA/HNRNPC/SDCBP/THRAP3/CIRBP/YBX3/TSPO/IRAK3/FYN/TIMP3/NCOR1/RPS7/YBX1/HNRNPD/TENT5A/USP9X/SMAD3/USP8/TAF9/TAF15/DAP/SYNCRIP/GABARAPL2/FEZ2/FUS/HNRNPA0/CAMLG/SCFD1/HNRNPU/VPS35/HSP90AB1/DHX9/SLIRP/HNRNPAB/USP7/TOB1/EIF4G1/USP14	58
BP	GO:0007029	endoplasmic reticulum organization	22/1996	91/18614	0.00019253	0.00333477	0.00263228	LMAN1/RTN4/CAV2/SEC31A/TMED2/ATL3/TRAM1/SEC61A1/TOR1AIP2/EMC7/EMC3/RAB10/EMC4/RAB18/CCDC47/REEP5/ARL6IP1/WDR83OS/MIA3/EMC6/CAMLG/JAGN1	22
BP	GO:0072384	organelle transport along microtubule	22/1996	91/18614	0.00019253	0.00333477	0.00263228	UBB/HIF1A/TUBA1A/HSBP1/UXT/BLOC1S6/RAB1A/CDC42/DYNC1H1/KIF5B/BORCS7/BLOC1S1/MAP1B/ARHGAP21/AP3D1/AP3B1/PAFAH1B1/ARMCX3/AP3S1/ACTR10/COPG1/LAMP1	22
BP	GO:0031639	plasminogen activation	10/1996	26/18614	0.00020675	0.00357076	0.00281855	PLAT/S100A10/ANXA2/SERPINE1/SERPINE2/MELTF/ENO1/PLAUR/PGK1/RUNX1	10
BP	GO:0090263	positive regulation of canonical Wnt signaling pathway	25/1996	110/18614	0.000208611	0.00359255	0.00283575	COL1A1/CAV1/SULF2/EGFR/SEMA5A/GPRC5B/VCP/RPS12/GPC3/ZEB2/RECK/ATP6AP2/DDX3X/DAPK3/NFKB1/ILK/SMAD3/USP47/USP8/SMURF2/CTDNEP1/VPS35/YAP1/TMEM9/XIAP	25
BP	GO:0030041	actin filament polymerization	33/1996	162/18614	0.000211428	0.00363063	0.00286581	TMSB4X/SPTBN1/SPTAN1/RHOA/ARPC2/PFN1/RAC1/TMSB10/WASHC3/TMOD3/ARHGAP28/RDX/MSRB2/ARPC5/MYADM/DIAPH3/PYCARD/TRIOBP/COTL1/CAPZA2/CAPZB/PTK2B/CTTN/CYFIP1/ARPC3/EPS8/ADD3/CAPZA1/SNX9/MTPN/FLII/GSN/ADD1	33
BP	GO:0032204	regulation of telomere maintenance	24/1996	104/18614	0.000216608	0.00370895	0.00292763	HNRNPA1/HNRNPC/XRCC5/HNRNPD/HNRNPA2B1/ATRX/CCT2/MAPK3/TERF2IP/PARP1/TERF1/MYC/MAPK1/HNRNPU/CCT8/CCT4/NSMCE1/GNL3/CCT3/CCT6A/TCP1/ERCC1/USP7/CCT7	24
BP	GO:0050878	regulation of body fluid levels	61/1996	361/18614	0.000218374	0.00372854	0.00294309	COL3A1/PLAT/IL6ST/AQP1/PDPN/SERPING1/ANXA5/CAV1/PROCR/ANXA2/LMAN1/VTN/SERPINE1/HEG1/HIF1A/SERPINB2/SERPINE2/C1QTNF1/VKORC1/TLN1/PDGFRA/FBLN1/EMILIN2/ACTG1/ACTB/AXL/FLNA/CD59/GNAI2/EMILIN1/PAPSS2/MYL12A/PRDX2/PLAUR/APRT/ANXA8/IL6/BLOC1S6/PROS1/PPIA/XBP1/FUNDC2/F3/ANO6/CLIC1/NME1/AKR1B1/RAB27A/NFE2L2/ILK/PAM/COPA/AP3B1/VCL/EXT2/AK3/CYBA/FIBP/PPP3CA/NCOR2/MYH9	61
BP	GO:0034314	Arp2/3 complex-mediated actin nucleation	14/1996	46/18614	0.000220331	0.00372865	0.00294318	RNH1/ARPC2/WASHC3/ARPC5/CYFIP1/ARPC3/ABI2/ACTR2/WASF2/GMFB/ARPC1A/ARF1/ACTR3/BRK1	14
BP	GO:0044788	modulation by host of viral process	14/1996	46/18614	0.000220331	0.00372865	0.00294318	PPIB/CAV2/EEA1/VAPA/STOM/HSPA8/EEF1A1/NUCKS1/CDC42/IFI27/CFL1/ROCK2/PSMC3/IGF2R	14
BP	GO:0071214	cellular response to abiotic stimulus	58/1996	339/18614	0.00022087	0.00372865	0.00294318	TIMP1/COL1A1/AQP1/HSPA5/IFI16/PIEZO2/MYLK/CALR/RPL26/GADD45A/ERRFI1/FAS/SERPINB6/RHOB/TNFRSF1A/MMP2/NUCKS1/GTF2H5/RBX1/CCND2/PKD2/PYCARD/ZFP36L1/YBX3/TSPO/DDX3X/XRCC5/BNIP3/XRCC6/CHP1/PIEZO1/SLC38A2/BAG3/AKR1B1/TNKS1BP1/NFKB1/CNN2/NPM1/MAP3K20/MAPK3/USP47/BAD/PARP1/COPS9/POLK/CARD16/HRAS/CYBA/ZMPSTE24/PLEC/CRIP1/MYC/EIF2S1/YAP1/MTPN/ERCC1/ATF4/DDB1	58
BP	GO:0104004	cellular response to environmental stimulus	58/1996	339/18614	0.00022087	0.00372865	0.00294318	TIMP1/COL1A1/AQP1/HSPA5/IFI16/PIEZO2/MYLK/CALR/RPL26/GADD45A/ERRFI1/FAS/SERPINB6/RHOB/TNFRSF1A/MMP2/NUCKS1/GTF2H5/RBX1/CCND2/PKD2/PYCARD/ZFP36L1/YBX3/TSPO/DDX3X/XRCC5/BNIP3/XRCC6/CHP1/PIEZO1/SLC38A2/BAG3/AKR1B1/TNKS1BP1/NFKB1/CNN2/NPM1/MAP3K20/MAPK3/USP47/BAD/PARP1/COPS9/POLK/CARD16/HRAS/CYBA/ZMPSTE24/PLEC/CRIP1/MYC/EIF2S1/YAP1/MTPN/ERCC1/ATF4/DDB1	58
BP	GO:0043242	negative regulation of protein-containing complex disassembly	20/1996	80/18614	0.000229071	0.00384861	0.00303787	LIMA1/SPTBN1/SPTAN1/TMOD3/RDX/TRIOBP/IRAK3/CAPZA2/CIB1/CAPZB/CAMSAP2/MAP1B/EPS8/ADD3/TAOK1/CAPZA1/MTPN/FLII/GSN/ADD1	20
BP	GO:0001706	endoderm formation	16/1996	57/18614	0.00022926	0.00384861	0.00303787	COL6A1/COL5A2/COL5A1/VTN/COL8A1/GATA6/DUSP1/FN1/LAMB1/MMP14/ITGA5/MMP2/ITGB5/RTF1/ITGAV/CTR9	16
BP	GO:1901342	regulation of vasculature development	60/1996	355/18614	0.000243326	0.00407333	0.00321525	SPARC/PTGIS/C3/AQP1/DCN/SERPINE1/RNH1/HIF1A/GATA6/KLF2/MYDGF/THBS2/ATP2B4/ITGB1/EMILIN2/ADAMTS9/JAK1/GADD45A/SULF1/EMILIN1/STAT3/SEMA5A/SMOC2/ITGA5/RHOB/RRAS/VEGFC/IL6/RAMP2/ADAMTS1/MTDH/ID1/ADAM10/XBP1/KDR/NAXE/SPRED1/RECK/F3/PGK1/ROCK2/PTK2B/RUNX1/NFE2L2/TJP1/NINJ1/PKM/TGFBR2/SASH1/ANXA3/GRN/SP100/GTF2I/VEGFB/ANGPTL4/CHI3L1/STAT1/NF1/CCM2/JMJD8	60
BP	GO:0043280	positive regulation of cysteine-type endopeptidase activity involved in apoptotic process	27/1996	124/18614	0.000251549	0.00419926	0.00331465	RPS27L/RHOA/ARL6IP5/VCP/FAS/FIS1/CCN1/BEX3/HMGB1/PYCARD/DDX3X/F3/PDCD5/HSPD1/NDUFA13/RPS3/HSPE1/RACK1/SMAD3/BAD/DAP/IFT57/EGLN3/MYC/ANP32B/CCN2/GSN	27
BP	GO:0060324	face development	15/1996	52/18614	0.000256958	0.00427764	0.00337652	COL1A1/ALDH1A3/ARID5B/PDGFRA/ALDH1A2/ASPH/RRAS/MMP2/CRISPLD2/PTPN11/MAP2K2/ZFAND5/ANKRD11/MAPK3/MAPK1	15
BP	GO:0098869	cellular oxidant detoxification	23/1996	99/18614	0.000261638	0.00434348	0.00342849	HP/SOD2/SELENOF/PRDX4/GPX8/PARK7/GSTO1/SOD3/PRDX2/MGST1/SELENOS/PRDX3/PRDX5/PRDX6/TXNDC17/TXN/MGST3/GPX4/TXNRD1/NFE2L2/GPX7/PRDX1/PXDN	23
BP	GO:0010631	epithelial cell migration	62/1996	371/18614	0.000265339	0.00439276	0.00346739	SPARC/DCN/FSTL1/RTN4/TMSB4X/HIF1A/ENPP2/DPP4/MAP4K4/ATP2B4/ITGB1/ADAM9/RHOA/ANXA1/CALR/RAB13/ADAMTS9/GADD45A/PFN1/SEMA5A/SMOC2/RAC1/NRP2/RHOB/RRAS/ZEB2/ATP5F1A/VEGFC/FGFR1/CORO1C/BCAR1/LGALS8/KANK2/ID1/KDR/HMGB1/PTPN11/SPRED1/FOXP1/CIB1/ROCK2/PTK2B/NFE2L2/PRCP/DOCK5/MACF1/TGFBR2/SASH1/ATP5F1B/RAB11A/ANXA3/GRN/ITGA3/LGMN/MIA3/SP100/MAP2K3/NF1/HDAC7/BMPR2/APOA1/MYH9	62
BP	GO:0098754	detoxification	30/1996	144/18614	0.000267403	0.00441353	0.00348379	SLC39A8/HP/SOD2/SELENOF/PIM1/PRDX4/GPX8/PARK7/GSTO1/SOD3/PRDX2/MGST1/SELENOS/ADH5/PRDX3/PRDX5/ESD/GSTM3/PRDX6/TXNDC17/TXN/MGST3/GPX4/TXNRD1/NFE2L2/GPX7/SLC30A1/PRDX1/AKR1A1/PXDN	30
BP	GO:2001234	negative regulation of apoptotic signaling pathway	43/1996	233/18614	0.00026847	0.00441353	0.00348379	SOD2/SERPINE1/HIF1A/TPT1/LMNA/ACAA2/ENO1/IFI6/PARK7/GNAI2/SLC25A6/PRDX2/CD44/PLAUR/MIF/SELENOS/IER3/IGF1/CXCL12/ICAM1/TMBIM6/HERPUD1/PPIA/PTTG1IP/XBP1/YBX3/DDX3X/NDUFA13/CTTN/CTNNA1/NFE2L2/GHITM/DNAJA1/ITGAV/USP47/TAF9/NONO/TXNDC12/CREB3/SLC35F6/YAP1/PEA15/ARMC10	43
BP	GO:0006486	protein glycosylation	42/1996	226/18614	0.00026954	0.00441353	0.00348379	SLC39A8/GALNT1/OSTC/RAMP1/TMEM165/ST3GAL5/MAN1A1/DAD1/MLEC/PGM3/B4GALT1/RPN2/GALNT2/TMEM258/GCNT1/OST4/GALNT9/TUSC3/TMEM59/C1GALT1/B4GALT4/GXYLT2/DDOST/ST3GAL1/MGAT2/CHP1/MAGT1/ALG5/ALG2/STT3A/GFPT1/RPN1/PLOD3/EXT2/TRIP11/STT3B/KRTCAP2/MAN1B1/VEGFB/B4GALT2/UGGT1/DPM1	42
BP	GO:0043413	macromolecule glycosylation	42/1996	226/18614	0.00026954	0.00441353	0.00348379	SLC39A8/GALNT1/OSTC/RAMP1/TMEM165/ST3GAL5/MAN1A1/DAD1/MLEC/PGM3/B4GALT1/RPN2/GALNT2/TMEM258/GCNT1/OST4/GALNT9/TUSC3/TMEM59/C1GALT1/B4GALT4/GXYLT2/DDOST/ST3GAL1/MGAT2/CHP1/MAGT1/ALG5/ALG2/STT3A/GFPT1/RPN1/PLOD3/EXT2/TRIP11/STT3B/KRTCAP2/MAN1B1/VEGFB/B4GALT2/UGGT1/DPM1	42
BP	GO:0048708	astrocyte differentiation	21/1996	87/18614	0.000272932	0.0044569	0.00351802	IL6ST/VIM/SERPINE2/ID2/MT1X/LRP1/ROR1/STAT3/ROR2/ID4/LAMB2/IL6/PTPN11/LIF/MAPK3/CDK6/GRN/MAPK1/NF1/KRAS/LDLR	21
BP	GO:0072665	protein localization to vacuole	20/1996	81/18614	0.000273942	0.00446124	0.00352144	SH3GLB1/RTN4/CD81/SCARB2/HSPA8/PXK/GBP1/LAMP2/ROCK2/SNF8/LAMTOR5/AP3D1/VPS36/VPS25/GNPTAB/AP3B1/MFSD1/NCOA4/GLMP/RAB7A	20
BP	GO:0090130	tissue migration	63/1996	379/18614	0.000276125	0.00448459	0.00353988	SPARC/DCN/FSTL1/RTN4/TMSB4X/HIF1A/ENPP2/DPP4/MAP4K4/ATP2B4/ITGB1/ADAM9/RHOA/ANXA1/CALR/RAB13/ADAMTS9/GADD45A/PFN1/SEMA5A/SMOC2/RAC1/NRP2/RHOB/RRAS/ACTA2/ZEB2/ATP5F1A/VEGFC/FGFR1/CORO1C/BCAR1/LGALS8/KANK2/ID1/KDR/HMGB1/PTPN11/SPRED1/FOXP1/CIB1/ROCK2/PTK2B/NFE2L2/PRCP/DOCK5/MACF1/TGFBR2/SASH1/ATP5F1B/RAB11A/ANXA3/GRN/ITGA3/LGMN/MIA3/SP100/MAP2K3/NF1/HDAC7/BMPR2/APOA1/MYH9	63
BP	GO:0006465	signal peptide processing	7/1996	14/18614	0.000279714	0.00450227	0.00355383	SPCS2/SEC11A/SPCS3/SPCS1/HM13/SEC11C/CLN5	7
BP	GO:0006596	polyamine biosynthetic process	7/1996	14/18614	0.000279714	0.00450227	0.00355383	NNMT/SAT1/OAZ1/ODC1/SRM/AMD1/SMS	7
BP	GO:0006595	polyamine metabolic process	8/1996	18/18614	0.000280218	0.00450227	0.00355383	NNMT/SAT1/OAZ1/ODC1/SRM/SAT2/AMD1/SMS	8
BP	GO:1904872	regulation of telomerase RNA localization to Cajal body	8/1996	18/18614	0.000280218	0.00450227	0.00355383	NOP10/CCT2/CCT8/CCT4/CCT3/CCT6A/TCP1/CCT7	8
BP	GO:0060485	mesenchyme development	55/1996	320/18614	0.00028171	0.00451415	0.0035632	COL1A1/DAB2/PDPN/RTN4/TNXB/HIF1A/RDH10/OSR1/SEMA3C/FN1/ALDH1A2/FERMT2/FLNA/SEMA5A/BNC2/SPRY1/NRP2/IGF1/ACTA2/FGFR1/IL6/CORO1C/SEMA3B/CDC42/SDCBP/PHLDB2/PKD2/TGFB1I1/CDH2/ZFP36L1/SPRED1/ADAM15/WT1/CRB2/TAF10/ROCK2/RPS7/DDX17/VASN/DDX5/SMAD3/MAPK3/TGFBR2/BASP1/ANXA6/PPP2CA/MYC/STAT1/MAPK1/YAP1/BMPR2/CITED2/MCRIP1/HNRNPAB/EFNB1	55
BP	GO:0006984	ER-nucleus signaling pathway	14/1996	47/18614	0.000283148	0.00452508	0.00357183	HSPA5/ATP2A2/SELENOS/TMED2/XBP1/TMCO1/NFE2L2/MBTPS1/CCDC47/ATF6/EIF2S1/PTPN2/PPP1R15B/ATF4	14
BP	GO:0033119	negative regulation of RNA splicing	10/1996	27/18614	0.000296988	0.00473365	0.00373647	RPS13/TMBIM6/RPS26/HNRNPK/C1QBP/SRSF9/HNRNPA2B1/SAP18/SRSF4/PTBP1	10
BP	GO:0044091	membrane biogenesis	17/1996	64/18614	0.00030587	0.00486227	0.003838	CAV1/S100A10/ANXA2/SPTBN1/CAV2/SERINC1/UGCG/DMKN/CDH2/STX2/STX4/CHMP2A/UBE2I/CHMP2B/ANKLE2/PICALM/CHMP5	17
BP	GO:0061099	negative regulation of protein tyrosine kinase activity	11/1996	32/18614	0.000318036	0.00502876	0.00396941	CAV1/THY1/ERRFI1/SNX6/MVP/RACK1/VPS25/IBTK/GGNBP2/PTPN2/GPRC5A	11
BP	GO:1904358	positive regulation of telomere maintenance via telomere lengthening	12/1996	37/18614	0.000318477	0.00502876	0.00396941	HNRNPA1/XRCC5/HNRNPA2B1/CCT2/MAPK3/MAPK1/CCT8/CCT4/CCT3/CCT6A/TCP1/CCT7	12
BP	GO:0032206	positive regulation of telomere maintenance	18/1996	70/18614	0.00031886	0.00502876	0.00396941	HNRNPA1/XRCC5/HNRNPD/HNRNPA2B1/ATRX/CCT2/MAPK3/TERF2IP/TERF1/MAPK1/CCT8/CCT4/GNL3/CCT3/CCT6A/TCP1/ERCC1/CCT7	18
BP	GO:1903311	regulation of mRNA metabolic process	56/1996	329/18614	0.000321042	0.00504989	0.00398609	VIM/CELF2/HNRNPA1/RBM3/HSPA8/PRDX6/HNRNPC/CARHSP1/HNRNPK/WTAP/QKI/THRAP3/ZFP36L1/CIRBP/YBX3/ZFP36L2/NCL/APEX1/ROCK2/RBFOX2/C1QBP/YBX1/SRSF9/SON/TNKS1BP1/HNRNPD/HNRNPA2B1/TENT5A/SAP18/NSRP1/NPM1/DDX17/SLTM/DDX5/SRSF3/SF1/LARP7/KHDRBS1/SERBP1/TAF15/SYNCRIP/FUS/SRSF4/PTBP1/HNRNPA0/ZBTB7A/TUT7/HNRNPU/ALKBH5/DHX9/LSM1/YTHDF2/HNRNPAB/SRRM1/RBM39/TOB1	56
BP	GO:0060348	bone development	43/1996	235/18614	0.000324885	0.00508637	0.00401489	COL3A1/COL1A1/LOX/SERPINH1/PLS3/PPIB/GJA1/ANXA2/SULF2/VKORC1/RHOA/RPL13/DDR2/RFLNA/FLNA/SULF1/PAPSS2/BNC2/OGN/MMP14/IGF1/BGN/SNX10/KDR/PTPN11/FOXP1/GLG1/TGM2/SLC38A10/ZFPM1/BBX/AKAP13/SBDS/TGFBR2/PAFAH1B1/EXT2/NOTCH2/TRIP11/ANXA6/ZMPSTE24/WASF2/BMPR2/CITED2	43
BP	GO:0032872	regulation of stress-activated MAPK cascade	37/1996	193/18614	0.000325059	0.00508637	0.00401489	IGFBP6/EZR/DUSP1/MAP4K4/EGFR/ARL6IP5/GADD45A/FAS/PJA2/SIRPA/PPIA/HMGB1/SDCBP/PYCARD/MAP2K2/NCOR1/PTK2B/MAPK3/DNAJA1/SASH1/PAFAH1B1/TAOK1/PLCB1/PRDX1/NBR1/PRMT1/HRAS/AIDA/MYC/MAPK1/IGBP1/CCN2/TAOK3/GADD45B/CYLD/XIAP/HIPK3	37
BP	GO:1905897	regulation of response to endoplasmic reticulum stress	20/1996	82/18614	0.000326315	0.00509272	0.00401989	CAV1/HSPA5/PARK7/SELENOS/MANF/ERP29/TMBIM6/HERPUD1/XBP1/DNAJB9/UFL1/NFE2L2/RACK1/TXNDC12/CREB3/SERINC3/ATF6/PTPN2/PPP1R15B/USP14	20
BP	GO:0016236	macroautophagy	55/1996	322/18614	0.000330539	0.00514183	0.00405866	DCN/SH3GLB1/HIF1A/QSOX1/TOMM7/CALR/ATP2A2/BNIP3L/VCP/ATP6V0E1/SNX6/UBXN6/LGALS8/RAB1A/KDR/ATP6V1D/ATP6V0D1/OPTN/VDAC1/CAPNS1/BNIP3/LAMP2/GAPDH/MAP1LC3B/UFL1/BAG3/SNF8/EI24/VPS36/VPS25/MAPK3/TEX264/CHMP2A/UFM1/GABARAPL2/FEZ2/NBR1/EMC6/ATP6V1G1/HUWE1/SCFD1/STX12/CALCOCO2/SNAP29/CHMP2B/WDR45/VPS35/PHB2/ATG3/ATP6V1E1/SPTLC1/CHMP5/UFC1/RAB7A/GABARAP	55
BP	GO:0090132	epithelium migration	62/1996	374/18614	0.000331177	0.00514183	0.00405866	SPARC/DCN/FSTL1/RTN4/TMSB4X/HIF1A/ENPP2/DPP4/MAP4K4/ATP2B4/ITGB1/ADAM9/RHOA/ANXA1/CALR/RAB13/ADAMTS9/GADD45A/PFN1/SEMA5A/SMOC2/RAC1/NRP2/RHOB/RRAS/ZEB2/ATP5F1A/VEGFC/FGFR1/CORO1C/BCAR1/LGALS8/KANK2/ID1/KDR/HMGB1/PTPN11/SPRED1/FOXP1/CIB1/ROCK2/PTK2B/NFE2L2/PRCP/DOCK5/MACF1/TGFBR2/SASH1/ATP5F1B/RAB11A/ANXA3/GRN/ITGA3/LGMN/MIA3/SP100/MAP2K3/NF1/HDAC7/BMPR2/APOA1/MYH9	62
BP	GO:0030177	positive regulation of Wnt signaling pathway	30/1996	146/18614	0.000343148	0.00531392	0.0041945	COL1A1/DAB2/CAV1/SULF2/EGFR/SULF1/SEMA5A/GPRC5B/VCP/TMEM132A/RPS12/GPC3/ZEB2/RECK/ATP6AP2/DDX3X/DAPK3/NFKB1/ILK/MACF1/SMAD3/USP47/USP8/SMURF2/CTDNEP1/MBD2/VPS35/YAP1/TMEM9/XIAP	30
BP	GO:0046718	viral entry into host cell	31/1996	153/18614	0.000357094	0.00551564	0.00435372	LGALS1/CAV1/IFITM2/IFITM3/P4HB/CD81/DPP4/SCARB2/BSG/ITGB1/CAV2/EGFR/AXL/CLDN1/SNX3/ITGA5/ICAM1/ITGB5/CXADR/HMGB1/DYNLT1/CTSB/NECTIN2/CTSL/RPSA/ITGAV/TRIM38/SLC3A2/GSN/LDLR/LAMP1	31
BP	GO:0030865	cortical cytoskeleton organization	14/1996	48/18614	0.000360713	0.0055572	0.00438653	EZR/CAVIN3/TLN1/CALR/RAB13/EHD2/RAC1/RHOQ/ROCK2/WDR1/PDCD6IP/PAFAH1B1/RHOG/PLEC	14
BP	GO:0031346	positive regulation of cell projection organization	59/1996	353/18614	0.000367358	0.00564353	0.00445468	ENPP2/HSPA5/DPYSL3/SCARB2/CUX1/DDR2/FN1/ROR1/ARPC2/FLNA/PFN1/ENC1/SEMA5A/ROR2/SNX3/RAB8B/RAC1/FSCN1/EHD1/CXCL12/SCN1B/CORO1C/CDC42/HSP90AA1/RHOQ/CDC42EP1/MAP2K2/FYN/SETX/CREB3L2/PTK2B/NPTN/CCDC88A/CYFIP1/MAP1B/NFE2L2/ABL2/EPS8/MACF1/VLDLR/PAFAH1B1/OBSL1/ABI2/PLXNB2/GRN/GOLGA4/ITGA3/DEF8/ACTR2/HRAS/EFNA5/WASF2/KIDINS220/METRN/TMEM106B/BMPR2/ACTR3/BRK1/TMEM30A	59
BP	GO:0044409	entry into host	32/1996	160/18614	0.00036897	0.00564353	0.00445468	LGALS1/CAV1/IFITM2/IFITM3/P4HB/CD81/DPP4/SCARB2/BSG/ITGB1/CAV2/EGFR/AXL/CLDN1/SNX3/ITGA5/ICAM1/ITGB5/CXADR/HMGB1/DYNLT1/CTSB/FUCA2/NECTIN2/CTSL/RPSA/ITGAV/TRIM38/SLC3A2/GSN/LDLR/LAMP1	32
BP	GO:0007039	protein catabolic process in the vacuole	9/1996	23/18614	0.000370144	0.00564353	0.00445468	CD81/LRP1/LAMP2/TPP1/DPP7/USP8/TMEM106B/VPS35/LDLR	9
BP	GO:0045048	protein insertion into ER membrane	9/1996	23/18614	0.000370144	0.00564353	0.00445468	TRAM1/SEC61A1/EMC7/EMC3/EMC4/CCDC47/WDR83OS/EMC6/CAMLG	9
BP	GO:1903008	organelle disassembly	29/1996	140/18614	0.000371025	0.00564353	0.00445468	PLIN2/HIF1A/TOMM7/PARK7/BNIP3L/VCP/PLIN3/FIS1/FUNDC2/OPTN/TSPO/VDAC1/KIF5B/MCTS1/BNIP3/MAP1LC3B/UFL1/CTTN/TEX264/UFM1/CISD2/ASCC3/GABARAPL2/HUWE1/WDR45/PHB2/ATG3/UFC1/GABARAP	29
BP	GO:0030099	myeloid cell differentiation	68/1996	421/18614	0.000375062	0.0056905	0.00449175	MAF/LOX/B2M/ANXA2/HIF1A/MEIS2/IFI16/KLF2/CD81/ID2/TMEM14C/TNFRSF11B/FLNA/STAT3/ROR2/RPS6/RAB7B/PRDX3/GPC3/CEBPB/TMOD3/FSTL3/SNX10/CDC42/KLF10/ZFP36L1/PTPN11/NDFIP1/FOXP1/RPS14/LIF/CIB1/JUNB/UFL1/PTK2B/RUNX1/ACTN1/WDR1/OSTM1/SLC4A2/ZFPM1/AP3B1/TGFBR2/SMAP1/PAFAH1B1/CDK6/NOTCH2/PARP1/SBNO2/CTR9/CDKN1C/NFKBIA/PRMT1/ZBTB7A/WASF2/MT1G/FOXO3/MYC/STAT1/SRP54/PPP3CA/NF1/JAGN1/CITED2/ACIN1/PTPN2/FOS/MYH9	68
BP	GO:0001704	formation of primary germ layer	27/1996	127/18614	0.000377522	0.00571336	0.00450979	COL6A1/COL5A2/COL5A1/GJA1/VTN/COL8A1/GATA6/DUSP1/ITGB1/FN1/LAMB1/MMP14/ITGA5/MMP2/ITGB5/ETS2/RTF1/CRB2/TAF10/TXNRD1/PRKAR1A/SMAD3/ITGAV/EXT2/CTR9/ITGA3/BMPR2	27
BP	GO:1902904	negative regulation of supramolecular fiber organization	33/1996	167/18614	0.000378847	0.00571896	0.00451422	LIMA1/TMSB4X/SPTBN1/SPTAN1/PFN1/EMILIN1/TMSB10/HSPA8/TMOD3/ARHGAP28/RDX/MYADM/PHLDB2/PFDN5/TRIOBP/CAPZA2/CIB1/CAPZB/CAMSAP2/MAP1B/EPS8/TJP1/ADD3/PPFIA1/TAOK1/CAPZA1/WASF2/GMFB/MTPN/FLII/GSN/ADD1/LDLR	33
BP	GO:0032231	regulation of actin filament bundle assembly	24/1996	108/18614	0.000394633	0.00592839	0.00467952	S100A10/MTSS1/RHOA/ACTG1/TPM1/FERMT2/FLNA/PFN1/RHOC/RAC1/ARHGAP28/RDX/ID1/CDC42/PHLDB2/SORBS3/ROCK2/CCDC88A/TJP1/SMAD3/PPFIA1/WASF2/CCN2/APOA1	24
BP	GO:0071364	cellular response to epidermal growth factor stimulus	13/1996	43/18614	0.000394698	0.00592839	0.00467952	COL1A1/DAB2/EGFR/ERRFI1/EEF1A1/ID1/ZFP36L1/PTPN11/ZFP36L2/NCL/IQGAP1/SYAP1/FOS	13
BP	GO:0009132	nucleoside diphosphate metabolic process	28/1996	134/18614	0.000400179	0.00599568	0.00473264	HIF1A/LDHA/PGAM1/ENO1/STAT3/TPI1/PGM1/IER3/IGF1/PGK1/GAPDH/NCOR1/ZBTB20/GUK1/NME1/CASK/PKM/BAD/NUDT5/AK4/AK3/ZBTB7A/NME4/HK1/CMPK1/ARL2/JMJD8/NME3	28
BP	GO:0006165	nucleoside diphosphate phosphorylation	23/1996	102/18614	0.000414308	0.00617649	0.00487536	HIF1A/LDHA/PGAM1/ENO1/STAT3/TPI1/PGM1/IER3/IGF1/PGK1/GAPDH/NCOR1/ZBTB20/NME1/PKM/AK4/ZBTB7A/NME4/HK1/CMPK1/ARL2/JMJD8/NME3	23
BP	GO:0006892	post-Golgi vesicle-mediated transport	23/1996	102/18614	0.000414308	0.00617649	0.00487536	SPTBN1/RAB31/VAMP5/KRT18/RAB34/STEAP2/OPTN/MYO1B/RAB14/COMMD1/RACK1/AP3D1/RAB10/MACF1/GOLGA4/AP3S1/GOPC/RABEP1/SCFD1/ATP2C1/ARL3/VAMP3/LAMP1	23
BP	GO:0030325	adrenal gland development	10/1996	28/18614	0.000417883	0.00618364	0.004881	ARID5B/PDGFRA/TSPO/WT1/PBX1/SMAD3/CDKN1C/NF1/CITED2/APOA1	10
BP	GO:0034063	stress granule assembly	10/1996	28/18614	0.000417883	0.00618364	0.004881	PRRC2C/RPS23/DYNC1H1/CIRBP/DDX3X/ATXN2/G3BP2/EIF2S1/YTHDF2/G3BP1	10
BP	GO:0090314	positive regulation of protein targeting to membrane	10/1996	28/18614	0.000417883	0.00618364	0.004881	CEMIP/PRNP/FIS1/STOM/MYO1C/FYN/CIB1/CHP1/TCAF1/HRAS	10
BP	GO:0043001	Golgi to plasma membrane protein transport	12/1996	38/18614	0.000420467	0.00620654	0.00489909	SPTBN1/RAB31/VAMP5/KRT18/RAB34/OPTN/RACK1/RAB10/MACF1/GOLGA4/ATP2C1/VAMP3	12
BP	GO:0022604	regulation of cell morphogenesis	44/1996	245/18614	0.000423666	0.00622312	0.00491217	SPARC/PDPN/EZR/ENPP2/CUX1/ANXA1/FN1/TPM1/FERMT2/PARVA/MYL12B/MSN/RHOU/CD44/RAC1/MYH10/CCL2/RDX/CORO1C/KDR/RHOQ/CDC42EP1/SPAG9/CFL1/FYN/CAPZB/PTK2B/CYFIP1/WDR1/HEXB/DAPK3/EPS8/MACF1/SH3KBP1/PAFAH1B1/OBSL1/PLXNB2/RHOG/EFNA5/ZMPSTE24/FBLIM1/CFDP1/PRPF40A/MYH9	44
BP	GO:0070085	glycosylation	44/1996	245/18614	0.000423666	0.00622312	0.00491217	SLC39A8/GALNT1/OSTC/RAMP1/TMEM165/ST3GAL5/MAN1A1/DAD1/MLEC/PGM3/B4GALT1/RPN2/GALNT2/TMEM258/GCNT1/OST4/GALNT9/TUSC3/TMEM59/C1GALT1/B4GALT4/GXYLT2/DDOST/ST3GAL1/MGAT2/CHP1/MAGT1/ALG5/ALG2/STT3A/GFPT1/RPN1/PLOD3/EXT2/TRIP11/STT3B/KRTCAP2/MAN1B1/NANS/VEGFB/B4GALT2/UGGT1/DPM1/CLN5	44
BP	GO:0051085	chaperone cofactor-dependent protein refolding	11/1996	33/18614	0.000431206	0.00625944	0.00494084	HSPA5/HSPA8/ST13/SDF2L1/HSPE1/DNAJC7/TOR1A/HSPH1/DNAJB14/PTGES3/SDF2	11
BP	GO:1903715	regulation of aerobic respiration	11/1996	33/18614	0.000431206	0.00625944	0.00494084	HIF1A/RHOA/PARK7/VCP/BNIP3/COX7A2/AK4/ISCU/DNAJC15/UQCC2/ARL2	11
BP	GO:1903312	negative regulation of mRNA metabolic process	22/1996	96/18614	0.000432017	0.00625944	0.00494084	HNRNPC/HNRNPK/THRAP3/CIRBP/YBX3/C1QBP/YBX1/SRSF9/HNRNPD/HNRNPA2B1/TENT5A/SAP18/TAF15/SYNCRIP/FUS/SRSF4/PTBP1/HNRNPA0/HNRNPU/DHX9/HNRNPAB/TOB1	22
BP	GO:0071709	membrane assembly	16/1996	60/18614	0.000434246	0.00625944	0.00494084	CAV1/S100A10/ANXA2/SPTBN1/CAV2/UGCG/DMKN/CDH2/STX2/STX4/CHMP2A/UBE2I/CHMP2B/ANKLE2/PICALM/CHMP5	16
BP	GO:1903078	positive regulation of protein localization to plasma membrane	16/1996	60/18614	0.000434246	0.00625944	0.00494084	EZR/SPTBN1/ATP2B4/ITGB1/EGFR/LRP1/PRNP/RER1/KIF5B/CIB1/PGRMC1/STX4/RACK1/ITGA3/RHOG/ATP2C1	16
BP	GO:0090670	RNA localization to Cajal body	8/1996	19/18614	0.000438673	0.00625944	0.00494084	NOP10/CCT2/CCT8/CCT4/CCT3/CCT6A/TCP1/CCT7	8
BP	GO:0090671	telomerase RNA localization to Cajal body	8/1996	19/18614	0.000438673	0.00625944	0.00494084	NOP10/CCT2/CCT8/CCT4/CCT3/CCT6A/TCP1/CCT7	8
BP	GO:0090672	telomerase RNA localization	8/1996	19/18614	0.000438673	0.00625944	0.00494084	NOP10/CCT2/CCT8/CCT4/CCT3/CCT6A/TCP1/CCT7	8
BP	GO:0090685	RNA localization to nucleus	8/1996	19/18614	0.000438673	0.00625944	0.00494084	NOP10/CCT2/CCT8/CCT4/CCT3/CCT6A/TCP1/CCT7	8
BP	GO:1905146	lysosomal protein catabolic process	8/1996	19/18614	0.000438673	0.00625944	0.00494084	LRP1/LAMP2/TPP1/DPP7/USP8/TMEM106B/VPS35/LDLR	8
BP	GO:2000434	regulation of protein neddylation	8/1996	19/18614	0.000438673	0.00625944	0.00494084	HIF1A/RPL5/RPL11/COPS6/COPS2/COPS9/DCUN1D5/COPS3	8
BP	GO:2000641	regulation of early endosome to late endosome transport	8/1996	19/18614	0.000438673	0.00625944	0.00494084	DAB2/EZR/MSN/SNX3/RDX/MAP2K2/MAPK3/MAPK1	8
BP	GO:0007369	gastrulation	37/1996	196/18614	0.000443588	0.00631454	0.00498433	COL6A1/COL5A2/COL5A1/GJA1/VTN/COL8A1/GATA6/DUSP1/OSR1/ITGB1/UGDH/FN1/LAMB1/RPS6/MMP14/ITGA5/GPC3/MMP2/MYADM/ITGB5/PHLDB2/ETS2/RTF1/CRB2/TAF10/TXNRD1/PRKAR1A/RACK1/SMAD3/TGFBR2/ITGAV/EXT2/CTR9/ITGA3/RIC8A/BMPR2/APOA1	37
BP	GO:0043401	steroid hormone mediated signaling pathway	28/1996	135/18614	0.000454166	0.00643606	0.00508026	DAB2/RHOA/CALR/PARK7/KANK2/RWDD1/UFSP2/FOXP1/DAXX/NCOR1/RBFOX2/UFL1/PGRMC2/DDX17/DDX5/TMF1/DNAJA1/UFM1/YWHAH/NCOA4/PARP1/ABHD2/ZBTB7A/TADA3/PHB2/NCOR2/YAP1/PTGES3	28
BP	GO:0030038	contractile actin filament bundle assembly	24/1996	109/18614	0.00045547	0.00643606	0.00508026	S100A10/PDLIM1/RHOA/ACTG1/TPM1/FERMT2/PFN1/RHOC/RAC1/ARHGAP28/ITGB5/CDC42/PHLDB2/SORBS3/ZYX/ROCK2/PTK2B/CCDC88A/TJP1/SMAD3/PPFIA1/WASF2/CCN2/APOA1	24
BP	GO:0043149	stress fiber assembly	24/1996	109/18614	0.00045547	0.00643606	0.00508026	S100A10/PDLIM1/RHOA/ACTG1/TPM1/FERMT2/PFN1/RHOC/RAC1/ARHGAP28/ITGB5/CDC42/PHLDB2/SORBS3/ZYX/ROCK2/PTK2B/CCDC88A/TJP1/SMAD3/PPFIA1/WASF2/CCN2/APOA1	24
BP	GO:0001933	negative regulation of protein phosphorylation	57/1996	341/18614	0.00045642	0.00643606	0.00508026	CAV1/THY1/HEG1/DUSP1/DUSP6/FBLN1/LRP1/PARK7/DNAJC3/PRNP/GADD45A/EMILIN1/ERRFI1/SOCS3/SNX6/TMED2/SPRY1/MVP/IPO5/SIRPA/CORO1C/MYADM/CALM2/PPIA/PYCARD/SPRED1/IRAK3/SPAG9/CIB1/CHP1/PRKAR1A/NPM1/RACK1/VPS25/PWP1/DNAJA1/DNAJC10/IBTK/PKIG/TERF2IP/CDKN1C/PPP2CA/YWHAG/RTRAF/AIDA/PRKAR2A/PLEC/GGNBP2/IPO7/CALM3/NF1/PTPN2/GADD45B/PPP1R15B/HIPK3/EIF4G1/GPRC5A	57
BP	GO:0000380	alternative mRNA splicing, via spliceosome	18/1996	72/18614	0.000462522	0.0065068	0.00513609	CELF2/HNRNPA1/WTAP/THRAP3/HNRNPM/RBFOX2/SAP18/NSRP1/DDX17/DDX5/KHDRBS1/STRAP/PTBP1/HNRNPA0/ZBTB7A/HNRNPU/SFPQ/DHX9	18
BP	GO:0061448	connective tissue development	48/1996	275/18614	0.000467141	0.00655638	0.00517523	COL3A1/TIMP1/COL1A1/MAF/LOX/EFEMP1/MGP/SERPINH1/COL5A1/SELENOM/UBB/HIF1A/OSR1/ARID5B/SULF2/RFLNA/TGFBI/SULF1/CD44/OGN/BMP1/BGN/CCN1/ID4/ACTA2/SLC39A14/SPART/XBP1/PTPN11/WT1/GLG1/CREB3L2/PGRMC2/CDK4/SMAD3/MAPK3/TGFBR2/EXT2/TRIP11/ANXA6/NCOA1/HRAS/KLF7/ZMPSTE24/CRIP1/CHI3L1/CCN2/BMPR2	48
BP	GO:0051384	response to glucocorticoid	29/1996	142/18614	0.000474819	0.0066032	0.00521218	PLAT/AQP1/PAPPA/SLIT3/PTGDS/KLF9/ADAM9/RHOA/ANXA1/IGFBP7/ATP2B1/CLDN1/ERRFI1/MAOB/ATP5F1A/IL6/ZFP36L1/BCHE/ZFP36L2/UBE2L3/GJB2/PAM/USP8/BAD/ANXA3/HNRNPU/CALM3/EIF4E/FOS	29
BP	GO:0045765	regulation of angiogenesis	58/1996	349/18614	0.000475058	0.0066032	0.00521218	SPARC/PTGIS/C3/AQP1/DCN/SERPINE1/RNH1/HIF1A/GATA6/KLF2/MYDGF/THBS2/ATP2B4/ITGB1/EMILIN2/ADAMTS9/JAK1/GADD45A/SULF1/EMILIN1/STAT3/SEMA5A/SMOC2/ITGA5/RHOB/RRAS/VEGFC/IL6/RAMP2/ADAMTS1/MTDH/XBP1/KDR/NAXE/SPRED1/RECK/F3/PGK1/ROCK2/PTK2B/RUNX1/NFE2L2/TJP1/NINJ1/PKM/TGFBR2/SASH1/ANXA3/GRN/SP100/GTF2I/VEGFB/ANGPTL4/CHI3L1/STAT1/NF1/CCM2/JMJD8	58
BP	GO:0019511	peptidyl-proline hydroxylation	7/1996	15/18614	0.000475986	0.0066032	0.00521218	P4HB/PRDX4/CRTAP/P4HA1/P3H3/P4HA2/EGLN3	7
BP	GO:0090110	COPII-coated vesicle cargo loading	7/1996	15/18614	0.000475986	0.0066032	0.00521218	SEC31A/SEC24D/SEC23A/RAB1A/SAR1A/SEC13/MIA3	7
BP	GO:2000767	positive regulation of cytoplasmic translation	7/1996	15/18614	0.000475986	0.0066032	0.00521218	YBX3/YBX1/HNRNPD/PKM/SYNCRIP/HNRNPU/DHX9	7
BP	GO:0006364	rRNA processing	40/1996	218/18614	0.000486104	0.00672799	0.00531069	RPS15/RPL26/RPL7/RPS6/RPL35/RPL27/RPS28/RPS17/RPL5/RPL11/RPS8/GTF2H5/NOP10/NSA2/RPS24/RPS25/RPS14/SNU13/XRN2/RPL14/RPS7/RPS27/TRMT112/DDX17/PWP1/SBDS/UTP3/DDX21/NIFK/RPS16/NOL8/FRG1/DDX18/PES1/IMP3/YTHDF2/PA2G4/MRPS11/LSM6/EBNA1BP2	40
BP	GO:0032869	cellular response to insulin stimulus	39/1996	211/18614	0.000489081	0.00673153	0.00531348	RARRES2/RAB31/CAV2/ATP2B1/RAB13/GNAI2/ERRFI1/SELENOS/SOCS3/SHC1/APRT/NUCKS1/SLC39A14/BCAR1/XBP1/ZFP36L1/RHOQ/PTPN11/USO1/ZNF106/MYO1C/NCL/CYFIP1/OSBPL8/CDK4/RAB10/PKM/MAPK3/SYAP1/APPL1/SRSF5/PARP1/NCOA1/AP3S1/YWHAG/HRAS/STAT1/MAPK1/PTPN2	39
BP	GO:0019079	viral genome replication	27/1996	129/18614	0.000489729	0.00673153	0.00531348	PPIB/IFITM2/IFI16/IFITM3/SLPI/VCP/VAPA/STOM/HSPA8/EEF1A1/NFIA/NUCKS1/CCL2/PPIA/IFI27/DDX3X/PCBP2/LAMTOR5/PCBP1/MPHOSPH8/HTATSF1/TRIM38/HACD3/STAU1/OAS1/IFIT1/DDB1	27
BP	GO:0045931	positive regulation of mitotic cell cycle	27/1996	129/18614	0.000489729	0.00673153	0.00531348	MEIS2/EGFR/ANXA1/DDR2/SMOC2/TMOD3/RDX/ADAMTS1/CCND2/PTPN11/DDX3X/APEX1/USP22/CDK4/PBX1/PAFAH1B1/DYNLT3/PLCB1/RAB11A/LGMN/ANKRD17/PHB2/EIF4E/CDC16/ANAPC5/EIF4G1/BRD4	27
BP	GO:0009185	ribonucleoside diphosphate metabolic process	25/1996	116/18614	0.000492953	0.00676034	0.00533622	HIF1A/LDHA/PGAM1/ENO1/STAT3/TPI1/PGM1/IER3/IGF1/PGK1/GAPDH/NCOR1/ZBTB20/GUK1/CASK/PKM/BAD/NUDT5/AK4/AK3/ZBTB7A/HK1/CMPK1/ARL2/JMJD8	25
BP	GO:0042692	muscle cell differentiation	66/1996	410/18614	0.000498125	0.00681567	0.00537989	LOX/SOD2/FLNC/EFEMP2/GATA6/PDLIM5/CD81/LMNA/ID2/KRT8/ITGB1/PDGFRA/CAV2/CAPN2/ACTG1/TPM1/RGS4/CALR/ATP2A2/LAMB1/MORF4L2/EHD2/MMP14/IGF1/EHD1/CDON/TMOD3/LAMB2/RAMP2/SGCB/CXADR/XBP1/QKI/CDH2/FOXP1/KRT19/WT1/SPAG9/PTGFRN/SYNE1/PIEZO1/ACTN1/WDR1/PRKAR1A/YBX1/ZNHIT1/RCAN1/DOCK5/NINJ1/AKAP13/OBSL1/LAMC1/ACADM/PTBP1/ANKRD17/ZMPSTE24/PLEC/HNRNPU/PPP3CA/CFL2/MTPN/KRAS/FHL2/BMPR2/FLII/MYH9	66
BP	GO:0010761	fibroblast migration	15/1996	55/18614	0.000500795	0.00682106	0.00538415	AQP1/CD248/PDLIM1/ARID5B/ITGB1/DDR2/HAS1/RAC1/ACTA2/CORO1C/ZFAND5/IQGAP1/ILK/APPL1/PLEC	15
BP	GO:0061462	protein localization to lysosome	15/1996	55/18614	0.000500795	0.00682106	0.00538415	RTN4/CD81/SCARB2/HSPA8/PXK/LAMP2/ROCK2/LAMTOR5/AP3D1/GNPTAB/AP3B1/MFSD1/NCOA4/GLMP/RAB7A	15
BP	GO:0021762	substantia nigra development	13/1996	44/18614	0.000505818	0.0068583	0.00541354	HSPA5/RHOA/ACTB/MAOB/YWHAQ/DYNLL1/YWHAE/CALM2/CDC42/ATP5PF/YWHAH/BASP1/CALM3	13
BP	GO:1903573	negative regulation of response to endoplasmic reticulum stress	13/1996	44/18614	0.000505818	0.0068583	0.00541354	HSPA5/PARK7/SELENOS/TMBIM6/HERPUD1/XBP1/DNAJB9/UFL1/RACK1/TXNDC12/CREB3/PPP1R15B/USP14	13
BP	GO:0051258	protein polymerization	48/1996	276/18614	0.00050792	0.00687126	0.00542377	VTN/TMSB4X/SPTBN1/SPTAN1/TUBA1A/RHOA/ARPC2/PFN1/CLIP1/RAC1/TMSB10/WASHC3/TMOD3/ARHGAP28/RDX/MSRB2/ARPC5/MYADM/DIAPH3/HSP90AA1/PYCARD/MAP7D3/TRIOBP/COTL1/CAPZA2/CAPZB/GPX4/RPS3/PTK2B/CTTN/ZNF207/CYFIP1/CAMSAP2/ARPC3/MAP1B/EPS8/ADD3/CHMP2A/CAPZA1/SNX9/AKAP9/SSNA1/PDE4DIP/MTPN/FLII/GSN/ARL2/ADD1	48
BP	GO:0097581	lamellipodium organization	21/1996	91/18614	0.000523163	0.00706152	0.00557395	PDPN/ENPP2/ITGB1/ARPC2/CD44/RAC1/FSCN1/CORO1C/CDC42/HSP90AA1/CAPZB/CTTN/CCDC88A/CYFIP1/VCL/ABI2/ACTR2/WASF2/ACTR3/SNX2/BRK1	21
BP	GO:0006913	nucleocytoplasmic transport	55/1996	328/18614	0.000526033	0.00706843	0.0055794	LMNA/RPS15/CALR/PARK7/FLNA/RPL23/STAT3/HNRNPA1/IER3/IPO5/YWHAE/TXN/PTTG1IP/RAN/HSP90AA1/PPP1R12A/IFI27/PTPN11/CHP1/TPR/BAG3/KPNB1/HNRNPA2B1/TNPO1/NPM1/NUTF2/SRSF3/AKAP13/SMAD3/UFM1/SEC13/KHDRBS1/AGFG1/APPL1/RANBP1/PKIG/ATXN1/SSB/NFKBIA/SP100/IPO7/POM121C/LTV1/ANP32B/ALKBH5/UBE2I/PPP3CA/RANBP2/NF1/PHB2/ABCE1/DHX9/THOC2/THOC7/BCL3	55
BP	GO:0051169	nuclear transport	55/1996	328/18614	0.000526033	0.00706843	0.0055794	LMNA/RPS15/CALR/PARK7/FLNA/RPL23/STAT3/HNRNPA1/IER3/IPO5/YWHAE/TXN/PTTG1IP/RAN/HSP90AA1/PPP1R12A/IFI27/PTPN11/CHP1/TPR/BAG3/KPNB1/HNRNPA2B1/TNPO1/NPM1/NUTF2/SRSF3/AKAP13/SMAD3/UFM1/SEC13/KHDRBS1/AGFG1/APPL1/RANBP1/PKIG/ATXN1/SSB/NFKBIA/SP100/IPO7/POM121C/LTV1/ANP32B/ALKBH5/UBE2I/PPP3CA/RANBP2/NF1/PHB2/ABCE1/DHX9/THOC2/THOC7/BCL3	55
BP	GO:1904356	regulation of telomere maintenance via telomere lengthening	16/1996	61/18614	0.000530834	0.00711697	0.00561773	HNRNPA1/HNRNPC/XRCC5/HNRNPA2B1/CCT2/MAPK3/PARP1/TERF1/MAPK1/HNRNPU/CCT8/CCT4/CCT3/CCT6A/TCP1/CCT7	16
BP	GO:1903077	negative regulation of protein localization to plasma membrane	9/1996	24/18614	0.000536218	0.00717311	0.00566203	DAB2/CLTC/AP2M1/TMEM59/RHOQ/GBP1/PPFIA1/HECTD1/PICALM	9
BP	GO:0048762	mesenchymal cell differentiation	45/1996	255/18614	0.000542811	0.00724514	0.00571889	COL1A1/DAB2/PDPN/RTN4/TNXB/HIF1A/RDH10/OSR1/SEMA3C/FN1/ALDH1A2/FERMT2/FLNA/SEMA5A/SPRY1/NRP2/IGF1/FGFR1/IL6/CORO1C/SEMA3B/CDC42/SDCBP/PHLDB2/TGFB1I1/CDH2/SPRED1/ADAM15/CRB2/ROCK2/RPS7/DDX17/VASN/DDX5/SMAD3/MAPK3/TGFBR2/ANXA6/PPP2CA/STAT1/MAPK1/CITED2/MCRIP1/HNRNPAB/EFNB1	45
BP	GO:0030522	intracellular receptor signaling pathway	51/1996	299/18614	0.000551472	0.00734438	0.00579723	PTGIS/DAB2/CAV1/RTN4/KLF2/NR2F1/PIM1/RHOA/CALR/ALDH1A2/PARK7/STAT3/RAB7B/DCBLD2/KANK2/RWDD1/HMGB1/UFSP2/FOXP1/DDX3X/WDFY1/DAXX/NCOR1/LACC1/RBFOX2/C1QBP/UFL1/PRCP/DDX17/DDX5/TMF1/DNAJA1/UFM1/YWHAH/NCOA4/PARP1/NCOA1/NFKBIA/ANKRD17/ZBTB7A/BIRC3/SEC14L1/TADA3/PHB2/NCOR2/YAP1/CITED2/PTGES3/CYLD/OAS1/XIAP	51
BP	GO:0046939	nucleotide phosphorylation	23/1996	104/18614	0.000555031	0.00737322	0.00582	HIF1A/LDHA/PGAM1/ENO1/STAT3/TPI1/PGM1/IER3/IGF1/PGK1/GAPDH/NCOR1/ZBTB20/NME1/PKM/AK4/ZBTB7A/NME4/HK1/CMPK1/ARL2/JMJD8/NME3	23
BP	GO:0007266	Rho protein signal transduction	27/1996	130/18614	0.000556098	0.00737322	0.00582	COL3A1/COL1A2/PDPN/HEG1/CTNNAL1/ITGB1/RHOA/RHOU/RAC1/RHOB/TAX1BP3/KANK2/CDC42/CFL1/ARHGDIA/ARHGAP5/ROCK2/RIPOR1/BCR/ABL2/EPS8/ABCA1/AKAP13/ITGA3/RHOG/HACD3/APOA1	27
BP	GO:0032212	positive regulation of telomere maintenance via telomerase	11/1996	34/18614	0.000576233	0.00758333	0.00598584	HNRNPA1/XRCC5/CCT2/MAPK3/MAPK1/CCT8/CCT4/CCT3/CCT6A/TCP1/CCT7	11
BP	GO:0010955	negative regulation of protein processing	10/1996	29/18614	0.000577006	0.00758333	0.00598584	PLAT/SERPINE1/TMEM98/SERPINE2/GAS1/PRNP/CAST/GLG1/CARD16/XIAP	10
BP	GO:1903318	negative regulation of protein maturation	10/1996	29/18614	0.000577006	0.00758333	0.00598584	PLAT/SERPINE1/TMEM98/SERPINE2/GAS1/PRNP/CAST/GLG1/CARD16/XIAP	10
BP	GO:2000765	regulation of cytoplasmic translation	10/1996	29/18614	0.000577006	0.00758333	0.00598584	RPL13A/YBX3/SH3BGRL/YBX1/HNRNPD/PKM/SYNCRIP/HNRNPU/DHX9/YTHDF2	10
BP	GO:0009636	response to toxic substance	43/1996	242/18614	0.000615317	0.00806913	0.0063693	SLC39A8/HP/SOD2/GATA6/SELENOF/PIM1/PRDX4/GPX8/PARK7/GSTO1/SOD3/CLDN1/PRDX2/MGST1/SELENOS/ADH5/PRDX3/MAOB/PRDX5/ESD/GSTM3/PRDX6/TXNDC17/TXN/MGST3/SLC7A8/GPX4/TXNRD1/SRSF9/MAP1B/NFE2L2/GPX7/SLC30A1/PON2/KDM5B/PRDX1/SCFD1/AKR1A1/PXDN/MPST/FOS/DHX15/ATF4	43
BP	GO:0032233	positive regulation of actin filament bundle assembly	16/1996	62/18614	0.000645249	0.00840647	0.00663558	S100A10/MTSS1/RHOA/TPM1/FERMT2/PFN1/RHOC/RAC1/ID1/CDC42/SORBS3/ROCK2/CCDC88A/SMAD3/CCN2/APOA1	16
BP	GO:0032387	negative regulation of intracellular transport	16/1996	62/18614	0.000645249	0.00840647	0.00663558	LMAN1/PARK7/SNX3/DERL2/TXN/ERLEC1/OS9/CHP1/TPR/BAG3/MAP1B/UFM1/PKIG/SP100/NF1/VPS35	16
BP	GO:0061951	establishment of protein localization to plasma membrane	16/1996	62/18614	0.000645249	0.00840647	0.00663558	SPTBN1/RAB31/VAMP5/KRT18/RAB34/RDX/OPTN/RACK1/RAB10/MACF1/RAB11A/GOLGA4/ATP2C1/VPS35/VAMP3/RAB7A	16
BP	GO:0071230	cellular response to amino acid stimulus	19/1996	80/18614	0.000649733	0.00844653	0.0066672	COL3A1/COL1A2/COL1A1/COL6A1/COL5A2/PDGFRA/EGFR/CAPN2/CEBPB/MMP2/IPO5/RRAGA/XBP1/FYN/HNRNPD/LAMTOR5/LAMTOR1/CYBA/HNRNPAB	19
BP	GO:0045216	cell-cell junction organization	39/1996	214/18614	0.000651148	0.0084466	0.00666726	CAV1/GJA1/CDH11/HEG1/MTSS1/TLN1/RHOA/ACTG1/ACTB/DSG2/RAB13/FERMT2/FLNA/CLDN1/RHOC/FSCN1/LIMS1/RAMP2/SVEP1/RDX/ADAM10/KIFC3/CXADR/CDC42/CDH2/MYO1C/ROCK2/CTNNA1/WDR1/GJB2/TJP1/PDCD6IP/SMAD3/VCL/PLEC/HDAC7/ARL2/ADD1/CCM2	39
BP	GO:1903578	regulation of ATP metabolic process	18/1996	74/18614	0.000658941	0.00852313	0.00672767	TMSB4X/HIF1A/PGAM1/ENO1/STAT3/VCP/FIS1/IER3/IGF1/TSPO/NCOR1/NDUFC2/ZBTB20/AK4/PARP1/ZBTB7A/ARL2/JMJD8	18
BP	GO:0030324	lung development	35/1996	186/18614	0.000662489	0.00852313	0.00672767	COL3A1/LOX/PDPN/HEG1/RDH10/GATA6/KLF2/PDGFRA/ALDH1A2/ERRFI1/RBP4/MMP14/SPRY1/GPC3/ADAMTS2/CRISPLD2/RPL13A/KDR/CDC42/MAP2K2/LIF/PLOD3/MAPK3/AP3B1/TGFBR2/ITGA3/CHI3L1/MAPK1/CCN2/YAP1/KRAS/BMPR2/PTGES3/PHF14/EIF4G1	35
BP	GO:0045056	transcytosis	8/1996	20/18614	0.000662736	0.00852313	0.00672767	LRP1/FCGRT/CLTC/LRPAP1/USO1/RAB11A/VPS35/PICALM	8
BP	GO:0071294	cellular response to zinc ion	8/1996	20/18614	0.000662736	0.00852313	0.00672767	MT2A/MT1E/MT1X/MT1M/TSPO/MT1F/PARP1/MT1G	8
BP	GO:0001890	placenta development	30/1996	152/18614	0.000696252	0.00893498	0.00705276	HTRA1/HIF1A/BSG/KRT8/EGFR/RPS6/SOCS3/TMED2/PRDX3/CCN1/CEBPB/PKD2/ZFP36L1/KRT19/CTSB/TAF10/LIF/JUNB/GJB2/NOTCH2/PARP1/CDKN1C/NCOA1/HECTD1/GGNBP2/MAPK1/HSP90AB1/BMPR2/CITED2/PHLDA2	30
BP	GO:0006901	vesicle coating	12/1996	40/18614	0.00070818	0.00904296	0.00713799	TRAPPC2L/TMED10/TMED2/TFG/TMED9/TRAPPC1/SAR1A/ARFGAP3/AP3D1/SAR1B/AP3S1/TRAPPC4	12
BP	GO:0032873	negative regulation of stress-activated MAPK cascade	14/1996	51/18614	0.000710702	0.00904296	0.00713799	EZR/DUSP1/SIRPA/PPIA/NCOR1/DNAJA1/PAFAH1B1/PRMT1/AIDA/MYC/IGBP1/TAOK3/CYLD/HIPK3	14
BP	GO:0032964	collagen biosynthetic process	14/1996	51/18614	0.000710702	0.00904296	0.00713799	COL1A1/VIM/SERPINH1/COL5A1/DDR2/EMILIN1/ERRFI1/IL6/PCOLCE/P3H3/RUNX1/LARP6/P3H4/CCN2	14
BP	GO:0070303	negative regulation of stress-activated protein kinase signaling cascade	14/1996	51/18614	0.000710702	0.00904296	0.00713799	EZR/DUSP1/SIRPA/PPIA/NCOR1/DNAJA1/PAFAH1B1/PRMT1/AIDA/MYC/IGBP1/TAOK3/CYLD/HIPK3	14
BP	GO:0031330	negative regulation of cellular catabolic process	44/1996	251/18614	0.000717238	0.0091068	0.00718838	TIMP1/HP/ANXA2/TIMP2/CST3/EIF4G2/QSOX1/ATP2B4/PARK7/RPL23/STAT3/RPL5/RPL11/RRAGA/HNRNPC/SDCBP/THRAP3/CIRBP/YBX3/TSPO/TIMP3/RPS7/YBX1/HNRNPD/TENT5A/USP9X/TAF9/TAF15/DAP/SYNCRIP/FEZ2/FUS/HNRNPA0/CAMLG/SCFD1/HNRNPU/HSP90AB1/DHX9/SLIRP/HNRNPAB/USP7/TOB1/EIF4G1/USP14	44
BP	GO:0010632	regulation of epithelial cell migration	50/1996	295/18614	0.00071929	0.0091102	0.00719106	SPARC/DCN/RTN4/TMSB4X/HIF1A/ENPP2/MAP4K4/ATP2B4/ADAM9/RHOA/ANXA1/CALR/ADAMTS9/GADD45A/PFN1/SEMA5A/SMOC2/RAC1/NRP2/RHOB/RRAS/ATP5F1A/VEGFC/FGFR1/CORO1C/BCAR1/KDR/HMGB1/SPRED1/FOXP1/CIB1/ROCK2/PTK2B/NFE2L2/PRCP/DOCK5/MACF1/TGFBR2/SASH1/ATP5F1B/RAB11A/ANXA3/GRN/ITGA3/LGMN/SP100/MAP2K3/NF1/HDAC7/BMPR2	50
BP	GO:0051168	nuclear export	32/1996	166/18614	0.000720546	0.0091102	0.00719106	RPS15/CALR/PARK7/HNRNPA1/YWHAE/TXN/RAN/IFI27/PTPN11/CHP1/TPR/BAG3/HNRNPA2B1/NPM1/NUTF2/SRSF3/AKAP13/KHDRBS1/AGFG1/ATXN1/SSB/SP100/POM121C/LTV1/ANP32B/ALKBH5/UBE2I/RANBP2/ABCE1/DHX9/THOC2/THOC7	32
BP	GO:1901654	response to ketone	38/1996	208/18614	0.000722226	0.00911221	0.00719265	PLAT/AQP1/CAV1/PAPPA/SGK1/SLIT3/KLF2/KLF9/CALR/IGFBP7/PARK7/ATP2B1/MSN/CLDN1/ERRFI1/RPL27/MAOB/ATP5F1A/RWDD1/ADAM15/FOXP1/TSPO/ROCK2/HNRNPD/GJB2/CDK4/USP8/GNB1/BAD/NCOA4/PARP1/ABHD2/EFNA5/CYBA/CALM3/YAP1/EIF4E/FOS	38
BP	GO:0031214	biomineral tissue development	33/1996	173/18614	0.000727559	0.00914101	0.00721538	COL1A2/COL1A1/LOX/MGP/HIF1A/OSR1/DDR2/RFLNA/ATP2B1/ROR2/IGF1/GPC3/CCN1/CEBPB/ATRAID/SLC20A1/SNX10/KLF10/ROCK2/ANO6/PTK2B/TENT5A/FAM20A/SLC4A2/SMAD3/SBDS/SGMS2/SBNO2/NBR1/BMP2K/ZMPSTE24/BMPR2/ATF4	33
BP	GO:0072331	signal transduction by p53 class mediator	33/1996	173/18614	0.000727559	0.00914101	0.00721538	RPS27L/SGK1/UBB/IFI16/RPS15/RPL26/HINT1/RPL23/CD44/MIF/RPL5/RPL11/PTTG1IP/HNRNPK/PYCARD/SPRED1/EIF5A/SHISA5/RPS20/RPS7/ZNHIT1/RPL37/ATRX/DDX5/TAF9/SP100/ZMPSTE24/MYC/TP53RK/COPS3/BCL3/ARMC10/USP7	33
BP	GO:0009135	purine nucleoside diphosphate metabolic process	23/1996	106/18614	0.000735684	0.0092045	0.0072655	HIF1A/LDHA/PGAM1/ENO1/STAT3/TPI1/PGM1/IER3/IGF1/PGK1/GAPDH/NCOR1/ZBTB20/GUK1/CASK/PKM/BAD/AK4/AK3/ZBTB7A/HK1/ARL2/JMJD8	23
BP	GO:0009179	purine ribonucleoside diphosphate metabolic process	23/1996	106/18614	0.000735684	0.0092045	0.0072655	HIF1A/LDHA/PGAM1/ENO1/STAT3/TPI1/PGM1/IER3/IGF1/PGK1/GAPDH/NCOR1/ZBTB20/GUK1/CASK/PKM/BAD/AK4/AK3/ZBTB7A/HK1/ARL2/JMJD8	23
BP	GO:0045010	actin nucleation	15/1996	57/18614	0.000755606	0.00943405	0.00744669	RNH1/ARPC2/WASHC3/ARPC5/CYFIP1/ARPC3/ABI2/ACTR2/WASF2/GMFB/ARPC1A/ARF1/ACTR3/BRK1/GSN	15
BP	GO:0046039	GTP metabolic process	9/1996	25/18614	0.000758702	0.00945301	0.00746166	RHOA/RAN/RHOQ/NME1/AK4/AK3/NME4/NME3/IMPDH2	9
BP	GO:0051014	actin filament severing	7/1996	16/18614	0.000768123	0.00955054	0.00753864	DSTN/CFL1/GMFB/CFL2/FLII/GSN/MYH9	7
BP	GO:2001244	positive regulation of intrinsic apoptotic signaling pathway	16/1996	63/18614	0.00078007	0.00967627	0.00763789	CAV1/UBB/PARK7/RPL26/FIS1/RPL11/EIF5A/BCLAF1/RPS3/RPS7/RACK1/BAD/SERINC3/MYC/SFPQ/PTPN2	16
BP	GO:0050820	positive regulation of coagulation	10/1996	30/18614	0.000783079	0.00967627	0.00763789	PLAT/VTN/SERPINE1/VKORC1/EMILIN2/EMILIN1/PRDX2/F3/ANO6/NFE2L2	10
BP	GO:0071480	cellular response to gamma radiation	10/1996	30/18614	0.000783079	0.00967627	0.00763789	HSPA5/RPL26/GTF2H5/XRCC5/XRCC6/MAP3K20/HRAS/CYBA/ZMPSTE24/YAP1	10
BP	GO:1900152	negative regulation of nuclear-transcribed mRNA catabolic process, deadenylation-dependent decay	6/1996	12/18614	0.000786213	0.00969501	0.00765268	YBX1/HNRNPD/SYNCRIP/HNRNPU/DHX9/TOB1	6
BP	GO:0072583	clathrin-dependent endocytosis	13/1996	46/18614	0.000808519	0.0099496	0.00785364	DAB2/AP2S1/CLTB/CLTC/CANX/AP2M1/ITSN1/AP2B1/SMAP1/CLTA/BMP2K/AP2A2/PICALM	13
BP	GO:0046031	ADP metabolic process	21/1996	94/18614	0.000823764	0.0101164	0.00798532	HIF1A/LDHA/PGAM1/ENO1/STAT3/TPI1/PGM1/IER3/IGF1/PGK1/GAPDH/NCOR1/ZBTB20/PKM/BAD/AK4/AK3/ZBTB7A/HK1/ARL2/JMJD8	21
BP	GO:0007033	vacuole organization	39/1996	217/18614	0.000859033	0.010528	0.00831018	ANXA2/SH3GLB1/TMEM165/SCARB2/ATP2A2/RAB7B/RAB34/RAB1A/ATP6V1D/ATP6AP2/RAB14/MAP1LC3B/HEXA/TPP1/BAG3/HEXB/ABCA1/GNPTAB/AP3B1/LAMTOR1/CHMP2A/MBTPS1/GRN/GABARAPL2/FEZ2/EMC6/SCFD1/STX12/TMEM106B/HOOK3/CHMP2B/WDR45/VPS35/ATG3/CHMP5/RAB7A/GABARAP/TMEM9/CLN5	39
BP	GO:0043542	endothelial cell migration	48/1996	283/18614	0.000893961	0.0109337	0.00863042	SPARC/DCN/FSTL1/TMSB4X/HIF1A/DPP4/ATP2B4/ITGB1/RHOA/ANXA1/CALR/RAB13/ADAMTS9/GADD45A/SEMA5A/SMOC2/RAC1/NRP2/RHOB/RRAS/ATP5F1A/VEGFC/FGFR1/BCAR1/LGALS8/ID1/KDR/HMGB1/SPRED1/FOXP1/CIB1/ROCK2/PTK2B/NFE2L2/PRCP/SASH1/ATP5F1B/ANXA3/GRN/LGMN/MIA3/SP100/MAP2K3/NF1/HDAC7/BMPR2/APOA1/MYH9	48
BP	GO:0051881	regulation of mitochondrial membrane potential	17/1996	70/18614	0.000937913	0.0114274	0.00902009	DCN/SOD2/UBB/IFI6/PARK7/ARL6IP5/VCP/PRDX3/SPART/KDR/TSPO/BNIP3/NDUFC2/CLIC1/RACK1/BAD/PARP1	17
BP	GO:0071384	cellular response to corticosteroid stimulus	16/1996	64/18614	0.000938137	0.0114274	0.00902009	PLAT/AQP1/SGK1/KLF9/ANXA1/ATP2B1/ERRFI1/ATP5F1A/RAN/ZFP36L1/ZFP36L2/UBE2L3/GJB2/USP8/HNRNPU/EIF4E	16
BP	GO:0022409	positive regulation of cell-cell adhesion	53/1996	321/18614	0.000947483	0.0115178	0.00909147	LGALS1/IL6ST/PDPN/VCAM1/CAV1/B2M/THY1/HLA-A/CD81/DPP4/RHOA/HLA-E/EMILIN2/ANXA1/ACTB/MAP3K8/JAK1/EMILIN1/CD44/PLAUR/IGF1/GCNT1/FSTL3/IL6/CCL2/SELENOK/SIRPA/VSIR/XBP1/HMGB1/PYCARD/PTPN11/HSPD1/FYN/RPS3/PIEZO1/RUNX1/SMARCA2/PODXL/ABL2/AP3D1/TJP1/IL18/AP3B1/TGFBR2/NFKBIZ/BAD/PBRM1/FOXO3/HSPH1/PPP3CA/CITED2/EFNB1	53
BP	GO:0060541	respiratory system development	38/1996	211/18614	0.000954462	0.0115599	0.00912469	COL3A1/LOX/PDPN/ALDH1A3/HEG1/RDH10/GATA6/KLF2/PDGFRA/ALDH1A2/ERRFI1/RBP4/MMP14/SPRY1/GPC3/ADAMTS2/CRISPLD2/RPL13A/KDR/CDC42/WT1/MAP2K2/LIF/PLOD3/MAPK3/AP3B1/TGFBR2/BASP1/ITGA3/CHI3L1/MAPK1/CCN2/YAP1/KRAS/BMPR2/PTGES3/PHF14/EIF4G1	38
BP	GO:0031333	negative regulation of protein-containing complex assembly	29/1996	148/18614	0.000954803	0.0115599	0.00912469	TMSB4X/HSPA5/SPTBN1/SPTAN1/PARK7/LMO4/PFN1/TMSB10/TMOD3/RDX/MYADM/RPL13A/HMGB1/CDC42/DDX3X/TRIOBP/CSNK1A1/CAPZA2/CAPZB/EPS8/ADD3/CAPZA1/DNAJC15/AIDA/VPS35/MTPN/FLII/GSN/ADD1	29
BP	GO:0030323	respiratory tube development	35/1996	190/18614	0.000984195	0.0118917	0.00938662	COL3A1/LOX/PDPN/HEG1/RDH10/GATA6/KLF2/PDGFRA/ALDH1A2/ERRFI1/RBP4/MMP14/SPRY1/GPC3/ADAMTS2/CRISPLD2/RPL13A/KDR/CDC42/MAP2K2/LIF/PLOD3/MAPK3/AP3B1/TGFBR2/ITGA3/CHI3L1/MAPK1/CCN2/YAP1/KRAS/BMPR2/PTGES3/PHF14/EIF4G1	35
BP	GO:0051099	positive regulation of binding	33/1996	176/18614	0.000990104	0.011939	0.00942397	CAV1/B2M/S100A10/ANXA2/VTN/LRP1/PARK7/TMEM132A/PLAUR/IGF1/EDF1/RPL11/FKBP1A/TXN/CALM2/RAN/HMGB1/SUB1/NME1/LARP6/LAMTOR5/USP9X/PPP2CB/MBD2/PARP1/PPP2CA/CALM3/EIF2S1/EIF3D/DHX9/ADD1/CLN5/EIF4G1	33
BP	GO:0001892	embryonic placenta development	20/1996	89/18614	0.00100319	0.0120725	0.00952931	HIF1A/KRT8/EGFR/SOCS3/TMED2/CCN1/CEBPB/PKD2/ZFP36L1/KRT19/TAF10/LIF/JUNB/CDKN1C/NCOA1/HECTD1/GGNBP2/MAPK1/CITED2/PHLDA2	20
BP	GO:0030521	androgen receptor signaling pathway	13/1996	47/18614	0.0010094	0.0120986	0.00954995	DAB2/RHOA/PARK7/RWDD1/FOXP1/DAXX/NCOR1/DDX17/DDX5/TMF1/DNAJA1/ZBTB7A/NCOR2	13
BP	GO:0051972	regulation of telomerase activity	13/1996	47/18614	0.0010094	0.0120986	0.00954995	HSP90AA1/XRCC5/HNRNPD/HNRNPA2B1/CCT2/MAPK3/TERF1/MYC/MAPK1/CCT4/HSP90AB1/PTGES3/TCP1	13
BP	GO:0043467	regulation of generation of precursor metabolites and energy	27/1996	135/18614	0.00102005	0.012202	0.00963153	HIF1A/CAVIN3/NDUFA4/PGAM1/RHOA/PARK7/STAT3/VCP/SELENOS/IER3/IGF1/CHCHD2/CISD1/BNIP3/NCOR1/ZBTB20/GHITM/COX7A2/AK4/ISCU/DNAJC15/UQCC2/ZBTB7A/PHB2/PHLDA2/ARL2/JMJD8	27
BP	GO:0007492	endoderm development	19/1996	83/18614	0.00104856	0.0124715	0.00984429	COL6A1/COL5A2/COL5A1/VTN/COL8A1/GATA6/DUSP1/FN1/LAMB1/MMP14/ITGA5/MMP2/ITGB5/ZFP36L1/RTF1/SMAD3/LAMC1/ITGAV/CTR9	19
BP	GO:0072332	intrinsic apoptotic signaling pathway by p53 class mediator	19/1996	83/18614	0.00104856	0.0124715	0.00984429	RPS27L/UBB/IFI16/RPL26/HINT1/CD44/MIF/RPL11/PTTG1IP/HNRNPK/PYCARD/EIF5A/SHISA5/RPS7/DDX5/TAF9/MYC/BCL3/ARMC10	19
BP	GO:0032469	endoplasmic reticulum calcium ion homeostasis	9/1996	26/18614	0.00105091	0.0124715	0.00984429	ATP2A2/FIS1/CAMK2D/TMBIM6/SELENOK/HERPUD1/TMCO1/TGM2/CCDC47	9
BP	GO:1904376	negative regulation of protein localization to cell periphery	9/1996	26/18614	0.00105091	0.0124715	0.00984429	DAB2/CLTC/AP2M1/TMEM59/RHOQ/GBP1/PPFIA1/HECTD1/PICALM	9
BP	GO:0098876	vesicle-mediated transport to the plasma membrane	29/1996	149/18614	0.00106654	0.012632	0.00997096	SPTBN1/RAB31/RAB13/VAMP5/KRT18/SNX3/EHD2/EHD1/RAB34/STEAP2/OPTN/RAB14/SNF8/COMMD1/RACK1/RAB10/MACF1/VPS29/SNX17/RAB11A/GOLGA4/GOPC/RABEP1/ATP2C1/ARL3/STX12/VPS35/VAMP3/RAB7A	29
BP	GO:0032210	regulation of telomere maintenance via telomerase	14/1996	53/18614	0.00107696	0.0127302	0.0100485	HNRNPA1/HNRNPC/XRCC5/CCT2/MAPK3/TERF1/MAPK1/HNRNPU/CCT8/CCT4/CCT3/CCT6A/TCP1/CCT7	14
BP	GO:0051236	establishment of RNA localization	31/1996	163/18614	0.00109	0.012859	0.0101502	HNRNPA1/MVP/RAN/QKI/ZFP36L1/EIF5A2/TPR/YBX1/KPNB1/HNRNPA2B1/NPM1/NUTF2/SRSF3/TGFBR2/SEC13/KHDRBS1/AGFG1/TST/SSB/RTRAF/TERF1/ATXN2/POM121C/ALKBH5/RANBP2/G3BP2/DHX9/THOC2/THOC7/CETN2/MRPL18	31
BP	GO:0010591	regulation of lamellipodium assembly	12/1996	42/18614	0.00114455	0.0134761	0.0106372	ARPC2/RAC1/FSCN1/CDC42/HSP90AA1/CAPZB/CYFIP1/ABI2/ACTR2/WASF2/ACTR3/BRK1	12
BP	GO:0009101	glycoprotein biosynthetic process	53/1996	324/18614	0.00117524	0.0138102	0.0109009	SLC39A8/GALNT1/OSTC/RAMP1/TMEM165/ST3GAL5/HS2ST1/MAN1A1/DAD1/UGDH/ITM2B/MLEC/PGM3/B4GALT1/CHPF/RPN2/IGF1/DSE/GALNT2/TMEM258/GCNT1/OST4/GALNT9/TUSC3/TMEM59/C1GALT1/B4GALT4/GXYLT2/DDOST/ST3GAL1/MGAT2/CHP1/PAWR/MAGT1/ALG5/ALG2/STT3A/PHLDA1/GFPT1/RPN1/PLOD3/PLCB1/EXT2/TRIP11/STT3B/KRTCAP2/MAN1B1/VEGFB/CHPF2/B4GALT2/BMPR2/UGGT1/DPM1	53
BP	GO:0031053	primary miRNA processing	7/1996	17/18614	0.00118555	0.013877	0.0109537	STAT3/IL6/DDX3X/HNRNPA2B1/DDX5/SRSF3/SMAD3	7
BP	GO:0034112	positive regulation of homotypic cell-cell adhesion	7/1996	17/18614	0.00118555	0.013877	0.0109537	IL6ST/PDPN/EMILIN2/JAK1/EMILIN1/PLAUR/IL6	7
BP	GO:0007030	Golgi organization	30/1996	157/18614	0.001202	0.0140421	0.011084	LMAN1/SURF4/TMED5/TMED10/TMED2/ARL1/ATL3/TMED9/RAB2A/KIFC3/RAB1A/CDC42/OPTN/USO1/CSNK1A1/MAP2K2/TMED7/SYNE1/TMED3/YIPF5/CAMSAP2/ARHGAP21/SEC23IP/MAPK3/OBSL1/TRIP11/GOLGB1/AKAP9/PDE4DIP/MAPK1	30
BP	GO:0072655	establishment of protein localization to mitochondrion	25/1996	123/18614	0.00121094	0.0141024	0.0111316	LMAN1/SH3GLB1/TOMM7/BNIP3L/RHOU/FIS1/TIMM13/UBE2D3/HSP90AA1/TSPO/PDCD5/HSPD1/NDUFA13/UBE2L3/UBL5/BAG3/LEPROT/TIMM17A/DNAJA1/AP3B1/TIMM8B/DNAJC15/HUWE1/CALM3/HK1	25
BP	GO:0033044	regulation of chromosome organization	43/1996	250/18614	0.00121187	0.0141024	0.0111316	DUSP1/ACTB/HNRNPA1/HNRNPC/XRCC5/SUB1/TPR/ZNF207/SMARCA2/HNRNPD/HNRNPA2B1/ATRX/CDC26/MAP3K20/CCT2/MAPK3/SMARCA5/SMC2/PBRM1/SSBP1/TERF2IP/MPHOSPH8/PARP1/TERF1/MYC/MAPK1/HNRNPU/CCT8/CCT4/PSMG2/IK/NSMCE1/GNL3/CCT3/CCT6A/TCP1/CDC16/ERCC1/WAPL/USP7/ANAPC5/PPHLN1/CCT7	43
BP	GO:0070585	protein localization to mitochondrion	26/1996	130/18614	0.00125159	0.0145363	0.0114741	LMAN1/SH3GLB1/TOMM7/BNIP3L/RHOU/FIS1/TIMM13/UBE2D3/HSP90AA1/TSPO/PDCD5/HSPD1/NDUFA13/UBE2L3/UBL5/BAG3/LEPROT/TIMM17A/DNAJA1/AP3B1/TIMM8B/DNAJC15/HUWE1/CALM3/HK1/MTCH2	26
BP	GO:0042147	retrograde transport, endosome to Golgi	21/1996	97/18614	0.0012628	0.0146382	0.0115546	SNX3/RAB7B/SNX6/CLTC/ARL1/EVI5/SPAG9/TMEM87A/VPS29/TMEM87B/TBC1D23/VPS35/RAB9A/PLEKHJ1/VAMP3/SNX2/GOSR1/RAB7A/GOLT1B/USP7/CLN5	21
BP	GO:0003158	endothelium development	27/1996	137/18614	0.00128363	0.014851	0.0117225	PDPN/CLIC4/FSTL1/EZR/HEG1/RHOA/RAP1B/MSN/CLDN1/EDF1/RHOB/TNFRSF1A/ICAM1/RDX/GSTM3/MYADM/ID1/KDR/FOXP1/ROCK2/TJP1/PLOD3/VCL/PLCB1/BMPR2/ADD1/CCM2	27
BP	GO:0071385	cellular response to glucocorticoid stimulus	14/1996	54/18614	0.00131259	0.0151567	0.0119639	PLAT/AQP1/KLF9/ANXA1/ATP2B1/ERRFI1/ATP5F1A/ZFP36L1/ZFP36L2/UBE2L3/GJB2/USP8/HNRNPU/EIF4E	14
BP	GO:0035437	maintenance of protein localization in endoplasmic reticulum	6/1996	13/18614	0.001328	0.0152466	0.0120347	HSPA5/KDELR2/KDELR1/KDELR3/RER1/OS9	6
BP	GO:1905666	regulation of protein localization to endosome	6/1996	13/18614	0.001328	0.0152466	0.0120347	EZR/MSN/RDX/ROCK2/ANKRD13A/ABHD17A	6
BP	GO:2001046	positive regulation of integrin-mediated signaling pathway	6/1996	13/18614	0.001328	0.0152466	0.0120347	CD63/LAMB1/FLNA/LIMS1/LAMB2/LAMC1	6
BP	GO:0071453	cellular response to oxygen levels	32/1996	172/18614	0.00133785	0.0153303	0.0121008	PTGIS/AQP1/CAV1/HIF1A/GATA6/P4HB/LMNA/ACAA2/ENO1/DDR2/BNIP3L/FAS/TMBIM6/CHCHD2/ATP6V0D1/ZFP36L1/BNIP3/PGK1/ROCK2/NFE2L2/VASN/MALAT1/BAD/AK4/CARD16/EGLN3/ATP6V1G1/MYC/PHB2/CITED2/FOS/ATF4	32
BP	GO:2000117	negative regulation of cysteine-type endopeptidase activity	20/1996	91/18614	0.00134213	0.0153499	0.0121164	AQP1/IFI16/CST3/RPS6KA3/IFI6/PARK7/CD44/PLAUR/PRDX3/PRDX5/CAST/TNFAIP8/DDX3X/LAMTOR5/USP47/ARL6IP1/CARD16/BIRC3/IGBP1/XIAP	20
BP	GO:0051648	vesicle localization	38/1996	215/18614	0.0013648	0.0155795	0.0122975	TRAPPC2L/TMED10/TMED2/TFG/TMED9/BLOC1S6/RAB1A/SDCBP/CDH2/TRAPPC1/DYNC1H1/USO1/MYO1C/MYO1B/KIF5B/TPGS1/SAR1A/BLOC1S1/SNF8/RAB27A/ARFGAP3/AP3D1/PDCD6IP/AP3B1/PAFAH1B1/CHMP2A/RAB11A/TRIP11/SAR1B/TOR1A/TBC1D23/AP3S1/TMEM230/SNAP29/PICALM/DCTN2/RAB7A/TRAPPC4	38
BP	GO:0019082	viral protein processing	10/1996	32/18614	0.0013769	0.0155796	0.0122976	GALNT1/SPCS3/SPCS1/CANX/ST3GAL1/CSNK1A1/MGAT2/EDEM2/MAN1B1/PRMT1	10
BP	GO:1902235	regulation of endoplasmic reticulum stress-induced intrinsic apoptotic signaling pathway	10/1996	32/18614	0.0013769	0.0155796	0.0122976	PARK7/SELENOS/ERP29/TMBIM6/HERPUD1/XBP1/TXNDC12/CREB3/SERINC3/PTPN2	10
BP	GO:0014706	striated muscle tissue development	44/1996	259/18614	0.00138214	0.0155796	0.0122976	LOX/GJA1/HEG1/GATA6/PDLIM5/LMNA/ID2/SEMA3C/ITGB1/PIM1/PDGFRA/DSG2/TPM1/RGS4/CALR/ALDH1A2/ADAMTS9/RBP4/IGF1/FKBP1A/SGCB/CXADR/NDUFV2/CDC42/FOXP1/WT1/RUNX1/PRKAR1A/ZFPM1/AKAP13/SMAD3/TGFBR2/OBSL1/NOTCH2/ACADM/PRMT1/ZMPSTE24/PLEC/HNRNPU/YAP1/VGLL4/MTPN/FHL2/CITED2	44
BP	GO:0042026	protein refolding	8/1996	22/18614	0.00138301	0.0155796	0.0122976	B2M/HSPA5/HSPA8/FKBP1A/HSP90AA1/HSPD1/DNAJA1/DNAJA2	8
BP	GO:0043555	regulation of translation in response to stress	8/1996	22/18614	0.00138301	0.0155796	0.0122976	RPS6KA3/DNAJC3/TMED2/DDX3X/NPM1/EIF2S1/PPP1R15B/EIF4G1	8
BP	GO:0051444	negative regulation of ubiquitin-protein transferase activity	8/1996	22/18614	0.00138301	0.0155796	0.0122976	RPS15/PARK7/RPL23/RPL5/RPL11/RPS20/RPS7/RPL37	8
BP	GO:2001044	regulation of integrin-mediated signaling pathway	8/1996	22/18614	0.00138301	0.0155796	0.0122976	TIMP1/CD63/LAMB1/FLNA/LIMS1/LAMB2/CTNNA1/LAMC1	8
BP	GO:2001252	positive regulation of chromosome organization	23/1996	111/18614	0.00142463	0.0160184	0.012644	HNRNPA1/XRCC5/TPR/HNRNPD/HNRNPA2B1/ATRX/CCT2/MAPK3/SMC2/SSBP1/TERF2IP/MPHOSPH8/TERF1/MAPK1/CCT8/CCT4/GNL3/CCT3/CCT6A/TCP1/ERCC1/PPHLN1/CCT7	23
BP	GO:0036296	response to increased oxygen levels	9/1996	27/18614	0.00142787	0.0160248	0.012649	COL1A1/PDPN/SOD2/CAV1/FAS/MMP2/ATP6V0D1/BNIP3/ATP6V1G1	9
BP	GO:0014002	astrocyte development	12/1996	43/18614	0.00143482	0.0160727	0.0126868	VIM/MT1X/LRP1/ROR1/ROR2/LAMB2/IL6/CDK6/GRN/NF1/KRAS/LDLR	12
BP	GO:0071496	cellular response to external stimulus	53/1996	327/18614	0.00145005	0.0162129	0.0127976	COL1A1/AQP1/VCAM1/SH3GLB1/PLIN2/HSPA5/IFI16/PIEZO2/PIM1/ATP2B1/AXL/GADD45A/PLIN3/HNRNPA1/FAS/HSPA8/TNFRSF1A/RRAGA/KANK2/XBP1/KLF10/BNIP3/LAMP2/MAP1LC3B/PIEZO1/RIPOR1/SLC38A2/BAG3/NFKB1/NFE2L2/CNN2/GLRX2/MAPK3/BAD/DAP/GABARAPL2/TXN2/DNAJC15/NCOA1/DSC2/CYBA/PLEC/FOXO3/MAPK1/WDR45/EIF2S1/MTPN/COMT/BMPR2/FOS/GABARAP/EIF4G1/ATF4	53
BP	GO:0032200	telomere organization	34/1996	187/18614	0.00145295	0.0162151	0.0127993	HNRNPA1/HNRNPC/NOP10/HSP90AA1/XRCC5/XRCC6/APEX1/TNKS1BP1/HNRNPD/HNRNPA2B1/ATRX/CCT2/RPA3/MAPK3/TERF2IP/PARP1/SP100/TERF1/MYC/MAPK1/HNRNPU/CCT8/CCT4/HSP90AB1/NSMCE1/GNL3/CCT3/PTGES3/CCT6A/TCP1/RFC1/ERCC1/USP7/CCT7	34
BP	GO:0051146	striated muscle cell differentiation	49/1996	297/18614	0.00146604	0.0163209	0.0128828	FLNC/GATA6/PDLIM5/CD81/LMNA/KRT8/ITGB1/PDGFRA/CAV2/CAPN2/ACTG1/TPM1/RGS4/CALR/MORF4L2/EHD2/MMP14/IGF1/EHD1/CDON/TMOD3/SGCB/CXADR/XBP1/CDH2/FOXP1/KRT19/WT1/SPAG9/PTGFRN/PIEZO1/WDR1/PRKAR1A/YBX1/RCAN1/DOCK5/AKAP13/OBSL1/ACADM/ZMPSTE24/PLEC/HNRNPU/PPP3CA/CFL2/MTPN/KRAS/FHL2/FLII/MYH9	49
BP	GO:0043434	response to peptide hormone	66/1996	427/18614	0.00146788	0.0163209	0.0128828	COL3A1/TIMP1/COL1A1/RARRES2/PLAT/CAV1/RAB31/BSG/CAV2/ANXA1/DDR2/ATP2B1/RAB13/GNAI2/STAT3/ERRFI1/SELENOS/SOCS3/CXCL12/SHC1/GCNT1/APRT/NUCKS1/SLC39A14/BCAR1/XBP1/ZFP36L1/RHOQ/PTPN11/USO1/ZNF106/MYO1C/NCL/APEX1/ROCK2/CYFIP1/LEPROT/MAP1B/NFKB1/NFE2L2/OSBPL8/HADHA/GJB2/CDK4/RAB10/PKM/MAPK3/SYAP1/PLCB1/APPL1/LEPROTL1/SRSF5/PARP1/NCOA1/AP3S1/SRSF4/YWHAG/NUDC/HRAS/CYBA/STAT1/MAPK1/CCN2/AGTRAP/PTPN2/FOS	66
BP	GO:0042063	gliogenesis	52/1996	320/18614	0.00150848	0.0167413	0.0132146	COL3A1/IL6ST/VIM/RTN4/VTN/TMEM98/SERPINE2/NDN/ID2/MT1X/TUBA1A/RHOA/ANXA1/LRP1/ROR1/LAMB1/STAT3/ROR2/MXRA8/MMP14/RRAS/ID4/VEGFC/LAMB2/MYRF/IL6/CCL2/CDH2/PTPN11/TSPO/TNFRSF21/GPC1/BNIP3/LIF/RRAS2/UFL1/PTK2B/WDR1/HEXB/ILK/RNF10/MAPK3/PAFAH1B1/CDK6/GRN/PLEC/MAPK1/METRN/NF1/KRAS/PHGDH/LDLR	52
BP	GO:0001558	regulation of cell growth	65/1996	420/18614	0.00153716	0.0169044	0.0133434	IGFBP4/DAB2/GJA1/SGK1/RTN4/SLIT3/SERPINE2/EIF4G2/RPS6KA3/SEMA3C/MEG3/EGFR/RHOA/ENO1/FN1/RGS4/IGFBP7/SEMA5A/CAMK2D/CCDC85B/MMP14/IGF1/DCBLD2/CXCL12/SPART/FHL1/DERL2/BCAR1/ADAM10/SEMA3B/CDC42/SDCBP/ADAM15/FOXP1/WT1/DDX3X/SPAG9/NDUFA13/CIB1/PTK2B/CTTN/CYFIP1/MAP1B/EI24/SMARCA2/RACK1/MACF1/LTBP4/SMAD3/LAMTOR1/PAFAH1B1/USP47/RBBP7/TEAD1/GOLGA4/PPP2CA/DCUN1D5/EFNA5/CYBA/YAP1/VGLL4/MTPN/BMPR2/DNPH1/EIF4…	65
BP	GO:0010043	response to zinc ion	13/1996	49/18614	0.00153728	0.0169044	0.0133434	MT2A/VCAM1/SOD2/MT1E/MT1X/MT1M/TSPO/MT1F/PAM/SLC30A1/PARP1/MT1G/CRIP1	13
BP	GO:0010171	body morphogenesis	13/1996	49/18614	0.00153728	0.0169044	0.0133434	COL1A1/ARID5B/PDGFRA/GPC3/ASPH/CDON/RRAS/MMP2/CRISPLD2/PHLDB2/PTPN11/ATP6AP2/ANKRD11	13
BP	GO:0061028	establishment of endothelial barrier	13/1996	49/18614	0.00153728	0.0169044	0.0133434	EZR/RAP1B/MSN/CLDN1/TNFRSF1A/ICAM1/RDX/MYADM/ROCK2/TJP1/VCL/PLCB1/ADD1	13
BP	GO:0071470	cellular response to osmotic stress	13/1996	49/18614	0.00153728	0.0169044	0.0133434	AQP1/MYLK/ERRFI1/SERPINB6/PKD2/PYCARD/ZFP36L1/YBX3/TSPO/DDX3X/XRCC5/AKR1B1/BAD	13
BP	GO:0071260	cellular response to mechanical stimulus	17/1996	73/18614	0.00154331	0.0169396	0.0133712	COL1A1/AQP1/PIEZO2/GADD45A/FAS/TNFRSF1A/BNIP3/PIEZO1/SLC38A2/BAG3/NFKB1/CNN2/MAPK3/BAD/CYBA/PLEC/MTPN	17
BP	GO:0007264	small GTPase mediated signal transduction	73/1996	483/18614	0.00157926	0.0172941	0.013651	COL3A1/COL1A2/PDPN/NUCB2/HEG1/CTNNAL1/MAP4K4/ITGB1/RHOA/PARK7/RAP1B/RHOC/RHOU/RAC1/SPRY1/IGF1/RHOB/YWHAQ/CDON/ARHGAP28/RDX/TAX1BP3/KANK2/CDC42/SDCBP/RHOQ/USO1/CFL1/ARHGDIA/NUCB1/ARHGAP5/TGM2/CHP1/ROCK2/RIPOR1/CCDC88A/BCR/CYFIP1/KPNB1/ABL2/EPS8/DOCK5/ARHGAP21/ITSN1/ABCA1/AKAP13/ITGAV/ABI2/USP8/SIPA1L2/NOTCH2/GNB1/SSX2IP/PPP2CB/RAB18/ITGA3/RHOG/ARHGAP23/DOK5/HRAS/WASF2/ARL3/HACD3/NF1/G3BP2/RAB9A/PL…	73
BP	GO:0051205	protein insertion into membrane	16/1996	67/18614	0.00158426	0.0172941	0.013651	TOMM7/EGFR/TIMM13/TRAM1/SEC61A1/HSP90AA1/EMC7/PDCD5/NDUFA13/EMC3/EMC4/TIMM8B/CCDC47/WDR83OS/EMC6/CAMLG	16
BP	GO:0071806	protein transmembrane transport	16/1996	67/18614	0.00158426	0.0172941	0.013651	HSPA5/SEC61B/SEC61G/TOMM7/TMED10/TRAM1/SEC63/SEC61A1/HSPD1/SEC62/BCR/USP9X/ABCA1/TIMM17A/DNAJC15/SRP54	16
BP	GO:0034113	heterotypic cell-cell adhesion	15/1996	61/18614	0.00160238	0.0174601	0.013782	VCAM1/THY1/ITGB1/DSG2/CD200/PARVA/CD44/ITGA5/SIRPA/MYADM/CXADR/NINJ1/ITGAV/DSC2/APOA1	15
BP	GO:0006090	pyruvate metabolic process	23/1996	112/18614	0.0016145	0.0175603	0.0138611	SLC16A1/HIF1A/LDHA/PGAM1/ENO1/STAT3/TPI1/PGM1/IER3/IGF1/LDHB/VDAC1/PGK1/GAPDH/NCOR1/ZBTB20/PKM/PDHB/SLC16A3/ZBTB7A/HK1/ARL2/JMJD8	23
BP	GO:0033673	negative regulation of kinase activity	41/1996	239/18614	0.00163397	0.0177266	0.0139924	CAV1/THY1/HEG1/DUSP1/DDR2/PARK7/GADD45A/ERRFI1/SNX6/PRDX3/SPRY1/MVP/IPO5/CORO1C/PPIA/PYCARD/SPRED1/IRAK3/CHP1/MIDN/PRKAR1A/NPM1/RACK1/VPS25/DNAJA1/IBTK/PKIG/CDKN1C/YWHAG/RTRAF/AIDA/PRKAR2A/PLEC/GGNBP2/IPO7/HNRNPU/NF1/PTPN2/GADD45B/HIPK3/GPRC5A	41
BP	GO:0050657	nucleic acid transport	30/1996	160/18614	0.00163867	0.0177266	0.0139924	HNRNPA1/MVP/RAN/QKI/ZFP36L1/EIF5A2/TPR/YBX1/KPNB1/HNRNPA2B1/NPM1/NUTF2/SRSF3/TGFBR2/SEC13/KHDRBS1/AGFG1/TST/SSB/RTRAF/ATXN2/POM121C/ALKBH5/RANBP2/G3BP2/DHX9/THOC2/THOC7/CETN2/MRPL18	30
BP	GO:0050658	RNA transport	30/1996	160/18614	0.00163867	0.0177266	0.0139924	HNRNPA1/MVP/RAN/QKI/ZFP36L1/EIF5A2/TPR/YBX1/KPNB1/HNRNPA2B1/NPM1/NUTF2/SRSF3/TGFBR2/SEC13/KHDRBS1/AGFG1/TST/SSB/RTRAF/ATXN2/POM121C/ALKBH5/RANBP2/G3BP2/DHX9/THOC2/THOC7/CETN2/MRPL18	30
BP	GO:0045446	endothelial cell differentiation	24/1996	119/18614	0.00167653	0.0180709	0.0142641	PDPN/CLIC4/FSTL1/EZR/HEG1/RAP1B/MSN/CLDN1/EDF1/TNFRSF1A/ICAM1/RDX/GSTM3/MYADM/ID1/KDR/ROCK2/TJP1/PLOD3/VCL/PLCB1/BMPR2/ADD1/CCM2	24
BP	GO:0048675	axon extension	24/1996	119/18614	0.00167653	0.0180709	0.0142641	RTN4/SLIT3/NDN/SEMA3C/ITGB1/FN1/SEMA5A/NRP2/CXCL12/LAMB2/SEMA3B/HSP90AA1/CTTN/CYFIP1/MAP1B/RAPH1/MACF1/USP9X/VCL/PAFAH1B1/GOLGA4/SSNA1/HSP90AB1/BMPR2	24
BP	GO:0032272	negative regulation of protein polymerization	18/1996	80/18614	0.00172881	0.018601	0.0146825	TMSB4X/SPTBN1/SPTAN1/PFN1/TMSB10/TMOD3/RDX/MYADM/TRIOBP/CAPZA2/CAPZB/EPS8/ADD3/CAPZA1/MTPN/FLII/GSN/ADD1	18
BP	GO:0036003	positive regulation of transcription from RNA polymerase II promoter in response to stress	7/1996	18/18614	0.00176168	0.0188868	0.0149081	HIF1A/HSPA5/KLF2/CEBPB/NFE2L2/ATF6/ATF4	7
BP	GO:0036499	PERK-mediated unfolded protein response	7/1996	18/18614	0.00176168	0.0188868	0.0149081	HSPA5/TMED2/NFE2L2/EIF2S1/PTPN2/PPP1R15B/ATF4	7
BP	GO:0043620	regulation of DNA-templated transcription in response to stress	12/1996	44/18614	0.0017832	0.0189481	0.0149565	HIF1A/HSPA5/KLF2/RPS6KA3/CEBPB/TMBIM6/BCLAF1/BAG3/NFE2L2/ATF6/CITED2/ATF4	12
BP	GO:0090317	negative regulation of intracellular protein transport	12/1996	44/18614	0.0017832	0.0189481	0.0149565	LMAN1/PARK7/DERL2/TXN/ERLEC1/OS9/CHP1/BAG3/UFM1/PKIG/SP100/NF1	12
BP	GO:1903214	regulation of protein targeting to mitochondrion	12/1996	44/18614	0.0017832	0.0189481	0.0149565	LMAN1/SH3GLB1/TOMM7/BNIP3L/RHOU/UBE2D3/PDCD5/UBE2L3/UBL5/BAG3/LEPROT/HUWE1	12
BP	GO:1904646	cellular response to amyloid-beta	12/1996	44/18614	0.0017832	0.0189481	0.0149565	VCAM1/GJA1/LRP1/PRNP/SNX6/IGF1/ICAM1/FYN/CASP4/BACE1/PARP1/LGMN	12
BP	GO:1905521	regulation of macrophage migration	12/1996	44/18614	0.0017832	0.0189481	0.0149565	RARRES2/CD81/CD200/EMILIN1/MIF/MMP14/PTK2B/BCR/CNN2/MTUS1/MAPK3/MAPK1	12
BP	GO:2001235	positive regulation of apoptotic signaling pathway	27/1996	140/18614	0.00178867	0.0189725	0.0149758	CAV1/UBB/PDIA3/TNFRSF12A/MAGED1/PARK7/RPL26/FAS/FIS1/RPL11/PYCARD/EIF5A/BCLAF1/TIMP3/RPS3/RPS7/CTNNA1/RACK1/CTSL/BAD/SERINC3/MYC/NF1/SFPQ/PTPN2/PEA15/CYLD	27
BP	GO:0035924	cellular response to vascular endothelial growth factor stimulus	17/1996	74/18614	0.00180707	0.0191001	0.0150765	VCAM1/DCN/TNXB/CD63/GAS1/ATP2B4/PDGFRA/ANXA1/SMOC2/NRP2/VEGFC/RAMP2/KDR/MYO1C/VEGFB/MT1G/MAP2K3	17
BP	GO:2000573	positive regulation of DNA biosynthetic process	17/1996	74/18614	0.00180707	0.0191001	0.0150765	SMOC2/HNRNPA1/HSP90AA1/XRCC5/PTK2B/CCT2/MAPK3/MYC/MAPK1/CCT8/CCT4/HSP90AB1/CCT3/PTGES3/CCT6A/TCP1/CCT7	17
BP	GO:1904377	positive regulation of protein localization to cell periphery	16/1996	68/18614	0.00186917	0.0197218	0.0155672	EZR/SPTBN1/ATP2B4/ITGB1/EGFR/LRP1/PRNP/RER1/KIF5B/CIB1/PGRMC1/STX4/RACK1/ITGA3/RHOG/ATP2C1	16
BP	GO:1903747	regulation of establishment of protein localization to mitochondrion	13/1996	50/18614	0.00187669	0.0197663	0.0156023	LMAN1/SH3GLB1/TOMM7/BNIP3L/RHOU/UBE2D3/PDCD5/UBE2L3/UBL5/BAG3/LEPROT/DNAJA1/HUWE1	13
BP	GO:0051650	establishment of vesicle localization	35/1996	197/18614	0.00188279	0.0197958	0.0156256	TRAPPC2L/TMED10/TMED2/TFG/TMED9/BLOC1S6/RAB1A/SDCBP/TRAPPC1/DYNC1H1/MYO1C/MYO1B/KIF5B/SAR1A/BLOC1S1/SNF8/RAB27A/ARFGAP3/AP3D1/PDCD6IP/AP3B1/PAFAH1B1/CHMP2A/RAB11A/TRIP11/SAR1B/TOR1A/TBC1D23/AP3S1/TMEM230/SNAP29/PICALM/DCTN2/RAB7A/TRAPPC4	35
BP	GO:0051101	regulation of DNA binding	24/1996	120/18614	0.00188703	0.0198055	0.0156333	TMSB4X/IFI16/PARK7/PLAUR/IGF1/EDF1/TXN/CALM2/ID1/HMGB1/TAF10/LIF/NME1/LAMTOR5/SRI/ZNF593/PARP1/RSF1/NFKBIA/SP100/ZBTB7A/ZMPSTE24/CALM3/BCL3	24
BP	GO:0030194	positive regulation of blood coagulation	9/1996	28/18614	0.00190629	0.0198974	0.0157059	PLAT/VTN/SERPINE1/EMILIN2/EMILIN1/PRDX2/F3/ANO6/NFE2L2	9
BP	GO:1900048	positive regulation of hemostasis	9/1996	28/18614	0.00190629	0.0198974	0.0157059	PLAT/VTN/SERPINE1/EMILIN2/EMILIN1/PRDX2/F3/ANO6/NFE2L2	9
BP	GO:0000381	regulation of alternative mRNA splicing, via spliceosome	14/1996	56/18614	0.00191402	0.0198974	0.0157059	CELF2/HNRNPA1/WTAP/THRAP3/RBFOX2/SAP18/NSRP1/DDX17/DDX5/KHDRBS1/PTBP1/HNRNPA0/ZBTB7A/HNRNPU	14
BP	GO:0001954	positive regulation of cell-matrix adhesion	14/1996	56/18614	0.00191402	0.0198974	0.0157059	S100A10/THY1/EFEMP2/MAP4K4/FERMT2/RAC1/LIMS1/RRAS/UTRN/KDR/CIB1/PTK2B/SMAD3/CDK6	14
BP	GO:0065002	intracellular protein transmembrane transport	14/1996	56/18614	0.00191402	0.0198974	0.0157059	HSPA5/SEC61B/SEC61G/TOMM7/TRAM1/SEC63/SEC61A1/HSPD1/SEC62/BCR/USP9X/TIMM17A/DNAJC15/SRP54	14
BP	GO:0031099	regeneration	34/1996	190/18614	0.00191571	0.0198974	0.0157059	NNMT/THY1/VTN/CD81/SULF2/RPS15/ANXA1/AXL/FLNA/CLDN1/IGF1/CXCL12/CEBPB/MMP2/LAMB2/IL6/ADAM15/TSPO/PTGFRN/MAP2K2/RUNX1/CTNNA1/MAP1B/FPGS/NINJ1/TGFBR2/NREP/ANXA3/SRSF5/GRN/PPP3CA/YAP1/MTPN/IGF2R	34
BP	GO:0046823	negative regulation of nucleocytoplasmic transport	8/1996	23/18614	0.0019232	0.0199063	0.0157129	PARK7/TXN/CHP1/TPR/UFM1/PKIG/SP100/NF1	8
BP	GO:0051457	maintenance of protein location in nucleus	8/1996	23/18614	0.0019232	0.0199063	0.0157129	PARK7/SKP1/ARL2BP/TXN/SYNE1/SP100/HNRNPU/ARL2	8
BP	GO:0002831	regulation of response to biotic stimulus	70/1996	463/18614	0.00192993	0.0199415	0.0157406	CFH/SERPING1/CAV1/RTN4/HTRA1/HLA-B/HLA-A/GATA6/IFI16/RPS6KA3/CXCL6/HLA-E/EMILIN2/EMILIN1/PRDX2/MIF/RAB7B/PJA2/SELENOK/HMGB1/SERPINB4/HSP90AA1/PYCARD/PTPN11/OPTN/FOXP1/DDX3X/IRAK3/XRCC5/WDFY1/HSPD1/FYN/XRCC6/LACC1/C1QBP/PCBP2/NFE2L2/HLA-F/NINJ1/NECTIN2/MAPK3/AP3B1/SASH1/APPL1/NFKBIZ/GRN/PARP1/NONO/NFKBIA/CARD16/ANKRD17/CYBA/ZMPSTE24/TMEM126A/BIRC3/TRIM38/STAT1/SEC14L1/PHB2/SFPQ/DHX9/TRIM56/IFI35/P…	70
BP	GO:0046822	regulation of nucleocytoplasmic transport	22/1996	107/18614	0.00198307	0.0204553	0.0161462	PARK7/FLNA/IER3/IPO5/YWHAE/TXN/RAN/HSP90AA1/PPP1R12A/IFI27/PTPN11/CHP1/TPR/BAG3/SMAD3/UFM1/KHDRBS1/PKIG/SP100/ANP32B/NF1/DHX9	22
BP	GO:0017015	regulation of transforming growth factor beta receptor signaling pathway	28/1996	148/18614	0.00200326	0.0206281	0.0162826	DAB2/LOX/CAV1/TNXB/HTRA1/HSPA5/CAV2/EMILIN1/SNX6/SPRY1/ZEB2/FKBP1A/SDCBP/TGFB1I1/SPRED1/GLG1/VASN/LTBP4/SMAD3/NREP/SMURF2/RBBP7/CDKN1C/ITGA3/STRAP/ZBTB7A/HSP90AB1/CITED2	28
BP	GO:0051492	regulation of stress fiber assembly	20/1996	94/18614	0.002031	0.020857	0.0164633	S100A10/RHOA/ACTG1/TPM1/FERMT2/PFN1/RHOC/RAC1/ARHGAP28/CDC42/PHLDB2/SORBS3/ROCK2/CCDC88A/TJP1/SMAD3/PPFIA1/WASF2/CCN2/APOA1	20
BP	GO:0002573	myeloid leukocyte differentiation	39/1996	227/18614	0.00203245	0.020857	0.0164633	ANXA2/IFI16/CD81/ID2/TNFRSF11B/ROR2/GPC3/CEBPB/FSTL3/SNX10/CDC42/KLF10/ZFP36L1/NDFIP1/FOXP1/LIF/JUNB/RUNX1/OSTM1/SLC4A2/ZFPM1/AP3B1/TGFBR2/PAFAH1B1/CDK6/NOTCH2/PARP1/SBNO2/MT1G/MYC/SRP54/PPP3CA/NF1/JAGN1/CITED2/ACIN1/PTPN2/FOS/MYH9	39
BP	GO:0050673	epithelial cell proliferation	73/1996	488/18614	0.00207767	0.0212846	0.0168008	SPARC/IGFBP4/DAB2/CAV1/B2M/RTN4/COL8A1/HTRA1/HIF1A/MTSS1/MYDGF/OSR1/SULF2/ID2/KLF9/CAV2/MAGED1/EGFR/ALDH1A2/LAMB1/SULF1/CLDN1/STAT3/SEMA5A/ERRFI1/B4GALT1/MMP14/NRP2/IGF1/GPC3/CXCL12/CEBPB/EPGN/ATP5F1A/VEGFC/FGFR1/IL6/CCL2/ID1/XBP1/KDR/HMGB1/CDC42/ZFP36L1/MAP2K2/F3/HMGN1/NME1/CASK/CDK4/AIMP1/SMAD3/LAMC1/NFKBIZ/KDM5B/CDK6/NOTCH2/BAD/GRN/CDKN1C/HRAS/IFT57/CYBA/VEGFB/MYC/STAT1/MAPK1/PURA/NF1/PHB2/YAP…	73
BP	GO:0016072	rRNA metabolic process	43/1996	257/18614	0.00210152	0.0214922	0.0169647	CAVIN1/RPS15/RPL26/RPL7/RPS6/RPL35/RPL27/RPS28/RPS17/RPL5/RPL11/RPS8/GTF2H5/NOP10/NSA2/RPS24/RPS25/RPS14/NCL/SNU13/GTF3C6/XRN2/RPL14/RPS7/RPS27/TRMT112/DDX17/PWP1/SBDS/UTP3/DDX21/NIFK/RPS16/NOL8/FRG1/DDX18/PES1/IMP3/YTHDF2/PA2G4/MRPS11/LSM6/EBNA1BP2	43
BP	GO:0051645	Golgi localization	6/1996	14/18614	0.00211421	0.0215484	0.0170091	CDC42/ARCN1/RIPOR1/ARHGAP21/HOOK3/COPG1	6
BP	GO:1905049	negative regulation of metallopeptidase activity	6/1996	14/18614	0.00211421	0.0215484	0.0170091	TIMP1/TIMP2/LRP1/RECK/TIMP3/PICALM	6
BP	GO:0050764	regulation of phagocytosis	21/1996	101/18614	0.00214793	0.0218179	0.0172218	C3/C2/RAB31/CALR/SNX3/LMAN2/CCL2/SIRPA/HMGB1/PYCARD/TGM2/ANO6/BCR/RAB27A/CNN2/RACK1/ITGAV/APPL1/CYBA/ATG3/APOA1	21
BP	GO:0070167	regulation of biomineral tissue development	21/1996	101/18614	0.00214793	0.0218179	0.0172218	MGP/HIF1A/OSR1/DDR2/RFLNA/ATP2B1/CCN1/CEBPB/ATRAID/ROCK2/ANO6/PTK2B/TENT5A/SLC4A2/SMAD3/SGMS2/NBR1/BMP2K/ZMPSTE24/BMPR2/ATF4	21
BP	GO:0007265	Ras protein signal transduction	53/1996	333/18614	0.00217371	0.0220424	0.017399	COL3A1/COL1A2/PDPN/HEG1/CTNNAL1/MAP4K4/ITGB1/RHOA/PARK7/RAP1B/RHOU/RAC1/SPRY1/IGF1/RHOB/RDX/TAX1BP3/KANK2/CDC42/SDCBP/CFL1/ARHGDIA/ARHGAP5/ROCK2/RIPOR1/BCR/CYFIP1/KPNB1/ABL2/EPS8/DOCK5/ABCA1/AKAP13/ABI2/USP8/NOTCH2/GNB1/SSX2IP/PPP2CB/ITGA3/RHOG/DOK5/HRAS/WASF2/HACD3/NF1/G3BP2/RAB9A/KRAS/BRK1/APOA1/G3BP1/GABARAP	53
BP	GO:0001889	liver development	27/1996	142/18614	0.00221296	0.0223336	0.0176288	SOD2/VTN/GATA6/ARID5B/SULF2/RPS15/ANXA1/ALDH1A2/CLDN1/CEBPB/IL6/SEC63/XBP1/PKD2/TAF10/DUT/HNRNPD/FPGS/SMAD3/NOTCH2/SRSF5/ACADM/ZMPSTE24/NF1/IGF2R/MPST/CITED2	27
BP	GO:0001731	formation of translation preinitiation complex	5/1996	10/18614	0.00223596	0.0223336	0.0176288	RPL13A/DHX29/EIF5/MCTS1/EIF2S2	5
BP	GO:0018401	peptidyl-proline hydroxylation to 4-hydroxy-L-proline	5/1996	10/18614	0.00223596	0.0223336	0.0176288	P4HB/PRDX4/P4HA1/P4HA2/EGLN3	5
BP	GO:0019062	virion attachment to host cell	5/1996	10/18614	0.00223596	0.0223336	0.0176288	CD81/DPP4/ICAM1/NECTIN2/HSP90AB1	5
BP	GO:0033212	iron import into cell	5/1996	10/18614	0.00223596	0.0223336	0.0176288	SLC39A8/CYBRD1/SLC39A14/STEAP2/ISCU	5
BP	GO:0048251	elastic fiber assembly	5/1996	10/18614	0.00223596	0.0223336	0.0176288	COL3A1/LOX/TNXB/EFEMP2/EMILIN1	5
BP	GO:0072203	cell proliferation involved in metanephros development	5/1996	10/18614	0.00223596	0.0223336	0.0176288	OSR1/GPC3/WT1/MYC/STAT1	5
BP	GO:1904181	positive regulation of membrane depolarization	5/1996	10/18614	0.00223596	0.0223336	0.0176288	DCN/KDR/TSPO/RACK1/PARP1	5
BP	GO:2000425	regulation of apoptotic cell clearance	5/1996	10/18614	0.00223596	0.0223336	0.0176288	C3/C2/CCL2/HMGB1/TGM2	5
BP	GO:0070059	intrinsic apoptotic signaling pathway in response to endoplasmic reticulum stress	15/1996	63/18614	0.00226028	0.0225389	0.0177909	PARK7/SELENOS/CEBPB/ERP29/TMBIM6/SELENOK/HERPUD1/XBP1/CASP4/DNAJC10/TXNDC12/CREB3/SERINC3/PTPN2/ATF4	15
BP	GO:0043123	positive regulation of I-kappaB kinase/NF-kappaB signaling	34/1996	192/18614	0.00229064	0.0226766	0.0178996	LGALS1/GJA1/RHOA/ROR1/FLNA/GPRC5B/RHOC/VAPA/TNFRSF1A/TFG/SLC20A1/FKBP1A/MTDH/NDFIP1/DDX1/SHISA5/FYN/GAPDH/LAMTOR5/AKAP13/TERF2IP/TRADD/DDX21/CARD16/ANKRD17/BIRC3/ATP2C1/UBE2N/TRIM38/UBE2I/DHX15/JMJD8/GOLT1B/BRD4	34
BP	GO:0034332	adherens junction organization	14/1996	57/18614	0.00229118	0.0226766	0.0178996	CDH11/MTSS1/ACTB/FERMT2/RAMP2/RDX/ADAM10/KIFC3/CDC42/CDH2/TJP1/VCL/PLEC/ADD1	14
BP	GO:0048199	vesicle targeting, to, from or within Golgi	10/1996	34/18614	0.00229301	0.0226766	0.0178996	TRAPPC2L/TMED10/TMED2/TFG/TMED9/TRAPPC1/SAR1A/ARFGAP3/SAR1B/TRAPPC4	10
BP	GO:0051973	positive regulation of telomerase activity	10/1996	34/18614	0.00229301	0.0226766	0.0178996	HSP90AA1/XRCC5/CCT2/MAPK3/MYC/MAPK1/CCT4/HSP90AB1/PTGES3/TCP1	10
BP	GO:0090313	regulation of protein targeting to membrane	10/1996	34/18614	0.00229301	0.0226766	0.0178996	CEMIP/PRNP/FIS1/STOM/MYO1C/FYN/CIB1/CHP1/TCAF1/HRAS	10
BP	GO:0006909	phagocytosis	40/1996	236/18614	0.00231656	0.0228718	0.0180536	C3/C2/RAB31/ITGB1/ANXA1/LRP1/CALR/MESD/AXL/SNX3/RAB7B/RAC1/RAB34/LMAN2/CCL2/SIRPA/CORO1C/HMGB1/CDC42/PYCARD/FYN/TGM2/RAB14/ANO6/BCR/RAB27A/CNN2/RACK1/ABCA1/ITGAV/APPL1/ANXA3/CLCN3/CYBA/ATG3/APOA1/GSN/RAB7A/MYH9/LDLR	40
BP	GO:0030100	regulation of endocytosis	37/1996	214/18614	0.00232886	0.0229554	0.0181196	DAB2/C3/CAV1/B2M/ANXA2/VTN/SERPINE1/CD63/CD151/RAB31/LRP1/ACTG1/ACTB/AXL/AP2S1/RAC1/GPC3/AP2M1/LRPAP1/HNRNPK/CDC42/SDCBP/ANO6/ABL2/SNX17/SMAP1/ITGAV/APPL1/TOR1A/MIB1/BMP2K/ATXN2/PPP3CA/CALM3/ARF1/ANKRD13A/PICALM	37
BP	GO:0071675	regulation of mononuclear cell migration	24/1996	122/18614	0.00237629	0.0233844	0.0184583	RARRES2/SERPINE1/DUSP1/NBL1/RHOA/CALR/CD200/MSN/CXCL12/CCL2/SELENOK/ADAM10/HMGB1/PYCARD/C1QBP/ANO6/PTK2B/ABL2/MAPK3/PLCB1/LGMN/MIA3/CREB3/MAPK1	24
BP	GO:0030307	positive regulation of cell growth	30/1996	164/18614	0.00242924	0.0238272	0.0188078	EIF4G2/RPS6KA3/EGFR/RHOA/FN1/SEMA5A/MMP14/IGF1/CXCL12/DERL2/ADAM10/CDC42/SDCBP/DDX3X/CIB1/PTK2B/CYFIP1/MAP1B/MACF1/PAFAH1B1/USP47/TEAD1/GOLGA4/EFNA5/CYBA/YAP1/MTPN/BMPR2/DNPH1/EIF4G1	30
BP	GO:0051494	negative regulation of cytoskeleton organization	30/1996	164/18614	0.00242924	0.0238272	0.0188078	LIMA1/TMSB4X/SPTBN1/SPTAN1/PFN1/TMSB10/TMOD3/ARHGAP28/RDX/MYADM/PHLDB2/TRIOBP/CAPZA2/CIB1/CAPZB/CAMSAP2/MAP1B/EPS8/NPM1/TJP1/ADD3/PPFIA1/TAOK1/CAPZA1/WASF2/GMFB/MTPN/FLII/GSN/ADD1	30
BP	GO:0022407	regulation of cell-cell adhesion	73/1996	491/18614	0.00243903	0.0238842	0.0188528	LGALS1/IL6ST/PDPN/VCAM1/PLA2G2A/CAV1/B2M/THY1/HLA-A/SERPINE2/CD81/C1QTNF1/DPP4/FXYD5/RHOA/HLA-E/EMILIN2/ANXA1/ACTB/MAP3K8/PRNP/JAK1/EMILIN1/PRDX2/CD44/PLAUR/IGF1/CXCL12/CEBPB/GCNT1/FSTL3/IL6/CCL2/SELENOK/RDX/SIRPA/MYADM/VSIR/XBP1/HMGB1/PYCARD/PTPN11/NDFIP1/TNFRSF21/HSPD1/FYN/RPS3/PIEZO1/PAWR/RUNX1/PRKAR1A/SMARCA2/PODXL/ABL2/SLC4A2/AP3D1/TJP1/IL18/AP3B1/TGFBR2/NFKBIZ/BAD/PBRM1/MIA3/EFNA5/FOXO3/HSP…	73
BP	GO:0050921	positive regulation of chemotaxis	27/1996	143/18614	0.00245554	0.0240066	0.0189494	RARRES2/SERPINE1/TMSB4X/CALR/SEMA5A/SMOC2/RAC1/CXCL12/TPBG/VEGFC/FGFR1/IL6/ADAM10/KDR/HMGB1/F3/C1QBP/ANO6/PTK2B/STX4/SMAD3/MAPK3/LGMN/CREB3/VEGFB/MAPK1/BMPR2	27
BP	GO:0060326	cell chemotaxis	50/1996	312/18614	0.0024671	0.0240804	0.0190076	RARRES2/LOX/VCAM1/PPIB/SERPINE1/TMSB4X/DUSP1/DPP4/CXCL6/BSG/PDGFRA/NBL1/ANXA1/CALR/RAB13/PARVA/SEMA5A/SMOC2/MIF/RAC1/CXCL12/MMP2/TPBG/CXCL1/VEGFC/FGFR1/IL6/CCL2/BCAR1/RPL13A/ADAM10/PPIA/CXADR/KDR/HMGB1/C1QBP/ANO6/PTK2B/HSD3B7/NINJ1/MTUS1/SBDS/MAPK3/RHOG/LGMN/CREB3/VEGFB/PLEC/MAPK1/SRP54	50
BP	GO:0000413	protein peptidyl-prolyl isomerization	9/1996	29/18614	0.00250447	0.0242868	0.0191706	PPIB/FKBP11/FKBP2/PPIC/FKBP1A/PPIA/PPIL4/RANBP2/PPIG	9
BP	GO:0001778	plasma membrane repair	9/1996	29/18614	0.00250447	0.0242868	0.0191706	S100A10/ANXA2/AHNAK/MYOF/CHMP2A/ANXA6/CHMP2B/CHMP5/MYH9	9
BP	GO:1902175	regulation of oxidative stress-induced intrinsic apoptotic signaling pathway	9/1996	29/18614	0.00250447	0.0242868	0.0191706	SOD2/HIF1A/P4HB/PARK7/PPIA/NFE2L2/PARP1/NONO/SFPQ	9
BP	GO:1903649	regulation of cytoplasmic transport	9/1996	29/18614	0.00250447	0.0242868	0.0191706	DAB2/EZR/MSN/SNX3/RDX/MAP2K2/MAPK3/MAPK1/USP7	9
BP	GO:0072001	renal system development	51/1996	320/18614	0.00252848	0.0244532	0.0193019	AQP1/MTSS1/RDH10/OSR1/ARID5B/SULF2/FRAS1/HS2ST1/PDGFRA/MAGED1/RHOA/BICC1/ALDH1A2/ODC1/SULF1/RBP4/SPRY1/GPC3/GCNT1/ACTA2/ID3/NFIA/LAMB2/ADAMTS1/C1GALT1/KANK2/SEC61A1/PKD2/WT1/LIF/IQGAP1/AKR1B1/PODXL/ILK/PBX1/AP2B1/SNX17/SMAD3/NOTCH2/BASP1/CDKN1C/ITGA3/ZMPSTE24/MYC/MPV17/ARL3/STAT1/PPP3CA/NF1/YAP1/MPST	51
BP	GO:0045926	negative regulation of growth	42/1996	252/18614	0.00252978	0.0244532	0.0193019	DAB2/MT2A/GJA1/MT1E/RTN4/HIF1A/SLIT3/SERPINE2/SEMA3C/MT1X/MT1M/MEG3/ENO1/RGS4/SEMA5A/RBP4/CCDC85B/DCBLD2/GPC3/SPART/FHL1/SEMA3B/CXADR/ADAM15/FOXP1/WT1/DDX3X/SPAG9/MT1F/NDUFA13/EI24/SMARCA2/RACK1/SMAD3/TGFBR2/RBBP7/LGMN/PPP2CA/MT1G/VGLL4/BMPR2/CITED2	42
BP	GO:0090066	regulation of anatomical structure size	73/1996	492/18614	0.00257116	0.0248132	0.0195861	AQP1/LIMA1/SOD2/CAV1/RTN4/EZR/TMSB4X/KLF2/SPTBN1/SPTAN1/SEMA3C/RHOA/FN1/ATP2B1/ARPC2/SOD3/PFN1/MSN/SEMA5A/RAC1/TMSB10/CXCL12/SLC12A8/TMOD3/MMP2/AP2M1/ARHGAP28/RDX/SPART/DSTN/ARPC5/MYADM/SEMA3B/HSP90AA1/PYCARD/TRIOBP/COTL1/ARHGAP5/CAPZA2/CAPZB/ROCK2/BORCS7/BLOC1S1/ANO6/PTK2B/CTTN/CYFIP1/WDR1/ARPC3/MAP1B/LAMTOR5/EPS8/DOCK5/MACF1/PLOD3/ADD3/PAFAH1B1/EXT2/RAB11A/GOLGA4/CAPZA1/SNX9/CLCN3/EFNA5/TMEM123…	73
BP	GO:0045807	positive regulation of endocytosis	20/1996	96/18614	0.0026397	0.0254336	0.0200758	DAB2/C3/B2M/ANXA2/VTN/SERPINE1/CD63/CD151/RAB31/LRP1/AXL/GPC3/AP2M1/HNRNPK/CDC42/ANO6/APPL1/TOR1A/MIB1/PPP3CA	20
BP	GO:0048524	positive regulation of viral process	15/1996	64/18614	0.00266502	0.0256364	0.0202359	LGALS1/P4HB/AXL/STOM/PPIA/HMGB1/DDX3X/RSF1/TRIM38/HACD3/DHX9/STAU1/RAB7A/IFIT1/DDB1	15
BP	GO:1903844	regulation of cellular response to transforming growth factor beta stimulus	28/1996	151/18614	0.00271424	0.026068	0.0205766	DAB2/LOX/CAV1/TNXB/HTRA1/HSPA5/CAV2/EMILIN1/SNX6/SPRY1/ZEB2/FKBP1A/SDCBP/TGFB1I1/SPRED1/GLG1/VASN/LTBP4/SMAD3/NREP/SMURF2/RBBP7/CDKN1C/ITGA3/STRAP/ZBTB7A/HSP90AB1/CITED2	28
BP	GO:0051496	positive regulation of stress fiber assembly	13/1996	52/18614	0.00274148	0.0262455	0.0207167	S100A10/RHOA/TPM1/FERMT2/RHOC/RAC1/CDC42/SORBS3/ROCK2/CCDC88A/SMAD3/CCN2/APOA1	13
BP	GO:0060425	lung morphogenesis	13/1996	52/18614	0.00274148	0.0262455	0.0207167	RDH10/SPRY1/RPL13A/CDC42/MAP2K2/LIF/PLOD3/MAPK3/AP3B1/TGFBR2/MAPK1/YAP1/KRAS	13
BP	GO:0022406	membrane docking	19/1996	90/18614	0.00284862	0.0272277	0.021492	VCAM1/EZR/CAV2/ATP2A2/RAB13/MSN/SNX3/RAB8B/ICAM1/BLOC1S6/USO1/CHP1/STX2/STX4/STX8/STX12/SNAP29/VAMP3/RAB7A	19
BP	GO:0001893	maternal placenta development	10/1996	35/18614	0.00290632	0.027735	0.0218924	BSG/TMED2/PRDX3/CTSB/LIF/JUNB/GJB2/PARP1/BMPR2/CITED2	10
BP	GO:0006469	negative regulation of protein kinase activity	37/1996	217/18614	0.00297493	0.0283446	0.0223736	CAV1/THY1/HEG1/DUSP1/PARK7/GADD45A/ERRFI1/SNX6/SPRY1/MVP/IPO5/CORO1C/PPIA/PYCARD/SPRED1/IRAK3/CHP1/PRKAR1A/NPM1/RACK1/VPS25/DNAJA1/IBTK/PKIG/CDKN1C/YWHAG/RTRAF/AIDA/PRKAR2A/PLEC/GGNBP2/IPO7/NF1/PTPN2/GADD45B/HIPK3/GPRC5A	37
BP	GO:0061008	hepaticobiliary system development	27/1996	145/18614	0.00300921	0.0286257	0.0225955	SOD2/VTN/GATA6/ARID5B/SULF2/RPS15/ANXA1/ALDH1A2/CLDN1/CEBPB/IL6/SEC63/XBP1/PKD2/TAF10/DUT/HNRNPD/FPGS/SMAD3/NOTCH2/SRSF5/ACADM/ZMPSTE24/NF1/IGF2R/MPST/CITED2	27
BP	GO:0010594	regulation of endothelial cell migration	39/1996	232/18614	0.00302234	0.028705	0.0226581	SPARC/DCN/TMSB4X/HIF1A/ATP2B4/RHOA/ANXA1/CALR/ADAMTS9/GADD45A/SEMA5A/SMOC2/RAC1/NRP2/RHOB/RRAS/ATP5F1A/VEGFC/FGFR1/BCAR1/KDR/HMGB1/SPRED1/FOXP1/CIB1/ROCK2/PTK2B/NFE2L2/PRCP/SASH1/ATP5F1B/ANXA3/GRN/LGMN/SP100/MAP2K3/NF1/HDAC7/BMPR2	39
BP	GO:0006626	protein targeting to mitochondrion	21/1996	104/18614	0.00311502	0.0294918	0.0232791	LMAN1/SH3GLB1/TOMM7/BNIP3L/RHOU/FIS1/TIMM13/UBE2D3/HSP90AA1/TSPO/PDCD5/HSPD1/NDUFA13/UBE2L3/UBL5/BAG3/LEPROT/TIMM17A/TIMM8B/DNAJC15/HUWE1	21
BP	GO:0110020	regulation of actomyosin structure organization	21/1996	104/18614	0.00311502	0.0294918	0.0232791	S100A10/RHOA/ACTG1/TPM1/FERMT2/PFN1/RHOC/RAC1/ARHGAP28/CDC42/PHLDB2/SORBS3/ROCK2/CCDC88A/TJP1/AKAP13/SMAD3/PPFIA1/WASF2/CCN2/APOA1	21
BP	GO:0080164	regulation of nitric oxide metabolic process	15/1996	65/18614	0.00312776	0.0295657	0.0233375	PTGIS/SOD2/CAV1/KLF2/ATP2B4/SELENOS/RAC1/SIRPA/PKD2/HSP90AA1/TSPO/ROCK2/PTK2B/SMAD3/HSP90AB1	15
BP	GO:0032509	endosome transport via multivesicular body sorting pathway	11/1996	41/18614	0.00314906	0.0297202	0.0234594	VCP/TMEM50A/UBXN6/SNF8/LEPROT/VPS36/VPS25/CHMP2A/LEPROTL1/CHMP2B/CHMP5	11
BP	GO:0007249	I-kappaB kinase/NF-kappaB signaling	47/1996	293/18614	0.00319953	0.0298845	0.0235891	LGALS1/SLC39A8/GJA1/PRDX4/RHOA/ROR1/FLNA/GPRC5B/RHOC/VAPA/TNFRSF1A/TFG/SLC20A1/SIRPA/FKBP1A/MTDH/PYCARD/NDFIP1/OPTN/DDX1/SHISA5/FYN/GAPDH/ROCK2/UFL1/NFKB1/LAMTOR5/AZI2/AKAP13/TERF2IP/TRADD/DDX21/NFKBIA/CARD16/ANKRD17/BIRC3/ATP2C1/UBE2N/TRIM38/STAT1/UBE2I/HACD3/BCL3/DHX15/JMJD8/GOLT1B/BRD4	47
BP	GO:0070262	peptidyl-serine dephosphorylation	6/1996	15/18614	0.00320637	0.0298845	0.0235891	DUSP1/YWHAE/PPP2CB/PPP2CA/PPP3CA/PPP1R15B	6
BP	GO:0070885	negative regulation of calcineurin-NFAT signaling cascade	6/1996	15/18614	0.00320637	0.0298845	0.0235891	ATP2B4/PRNP/CHP1/HOMER3/RCAN1/FHL2	6
BP	GO:0072075	metanephric mesenchyme development	6/1996	15/18614	0.00320637	0.0298845	0.0235891	OSR1/PKD2/WT1/BASP1/MYC/STAT1	6
BP	GO:0098760	response to interleukin-7	6/1996	15/18614	0.00320637	0.0298845	0.0235891	PDIA3/P4HB/HSPD1/YBX1/RAD23B/ATP5F1B	6
BP	GO:0098761	cellular response to interleukin-7	6/1996	15/18614	0.00320637	0.0298845	0.0235891	PDIA3/P4HB/HSPD1/YBX1/RAD23B/ATP5F1B	6
BP	GO:0106057	negative regulation of calcineurin-mediated signaling	6/1996	15/18614	0.00320637	0.0298845	0.0235891	ATP2B4/PRNP/CHP1/HOMER3/RCAN1/FHL2	6
BP	GO:2001028	positive regulation of endothelial cell chemotaxis	6/1996	15/18614	0.00320637	0.0298845	0.0235891	TMSB4X/SEMA5A/SMOC2/FGFR1/KDR/LGMN	6
BP	GO:0031122	cytoplasmic microtubule organization	14/1996	59/18614	0.00322998	0.0300579	0.023726	EZR/RHOA/CLIP1/SLK/DYNC1H1/CIB1/CHP1/CCDC88A/CAMSAP2/KPNB1/PAFAH1B1/RAB11A/HOOK3/PCM1	14
BP	GO:1900027	regulation of ruffle assembly	9/1996	30/18614	0.0032422	0.0301249	0.0237788	CAV1/PFN1/RDX/CORO1C/CYFIP1/EPS8/RHOG/DEF8/HRAS	9
BP	GO:0071985	multivesicular body sorting pathway	12/1996	47/18614	0.0032642	0.0302483	0.0238762	VCP/TMEM50A/UBXN6/SNF8/LEPROT/RAB27A/VPS36/VPS25/CHMP2A/LEPROTL1/CHMP2B/CHMP5	12
BP	GO:0008088	axo-dendritic transport	17/1996	78/18614	0.00327063	0.0302483	0.0238762	HIF1A/DST/HSPA8/HSBP1/BLOC1S6/DYNC1H1/KIF5B/BLOC1S1/AP3D1/AP3B1/PAFAH1B1/ARMCX3/AP3S1/HNRNPU/PURA/ACTR10/STAU1	17
BP	GO:0043154	negative regulation of cysteine-type endopeptidase activity involved in apoptotic process	17/1996	78/18614	0.00327063	0.0302483	0.0238762	AQP1/RPS6KA3/IFI6/PARK7/CD44/PLAUR/PRDX3/PRDX5/TNFAIP8/DDX3X/LAMTOR5/USP47/ARL6IP1/CARD16/BIRC3/IGBP1/XIAP	17
BP	GO:0090092	regulation of transmembrane receptor protein serine/threonine kinase signaling pathway	48/1996	301/18614	0.00328021	0.0302642	0.0238888	DAB2/LOX/CAV1/FSTL1/TNXB/HTRA1/HSPA5/GATA6/CAV2/NBL1/LRP1/SULF1/EMILIN1/SNX6/SPRY1/GPC3/CCN1/FSTL3/ZEB2/SPART/UBE2D3/FKBP1A/KDR/SDCBP/TGFB1I1/SPRED1/GLG1/CRB2/ILK/CRIM1/VASN/LTBP4/SMAD3/TGFBR2/NREP/NOTCH2/SMURF2/RBBP7/PARP1/CDKN1C/ITGA3/STRAP/ZBTB7A/HSP90AB1/BMPR2/CITED2/XIAP/TOB1	48
BP	GO:0010883	regulation of lipid storage	13/1996	53/18614	0.00328245	0.0302642	0.0238888	C3/PLIN2/PLIN3/EHD1/IL6/NFKB1/OSBPL8/ABCA1/ALKBH7/ITGAV/NFKBIA/ABHD5/PTPN2	13
BP	GO:0007041	lysosomal transport	25/1996	132/18614	0.00333103	0.0306649	0.0242051	SCARB2/LRP1/VCP/RAB7B/RHOB/HSPA8/PSAP/PXK/UBXN6/LAMP2/AP3D1/GNPTAB/AP3B1/CHMP2A/NCOA4/GRN/STX8/TMEM106B/HOOK3/CHMP2B/VPS35/IGF2R/CHMP5/RAB7A/LAMP1	25
BP	GO:1905952	regulation of lipid localization	32/1996	182/18614	0.00339005	0.0311604	0.0245962	DAB2/C3/CAV1/ANXA2/PLIN2/C1QTNF1/LRP1/SURF4/PLIN3/PLTP/FIS1/MIF/EHD1/IL6/NAXE/PTPN11/TSPO/SCP2/NFKB1/OSBPL8/ABCA1/TMF1/LAMTOR1/ITGAV/KDM5B/SAR1B/NFKBIA/ABHD5/APOA1/TMEM30A/PTPN2/DBI	32
BP	GO:0033143	regulation of intracellular steroid hormone receptor signaling pathway	16/1996	72/18614	0.00347184	0.0318633	0.025151	DAB2/RHOA/CALR/PARK7/KANK2/UFSP2/FOXP1/NCOR1/UFL1/DDX5/UFM1/PARP1/ZBTB7A/PHB2/NCOR2/YAP1	16
BP	GO:0000027	ribosomal large subunit assembly	8/1996	25/18614	0.00349104	0.031893	0.0251745	RPL6/RPLP0/RPL23A/RPL10/RPL5/RPL11/RPL38/MRPL20	8
BP	GO:0002475	antigen processing and presentation via MHC class Ib	8/1996	25/18614	0.00349104	0.031893	0.0251745	B2M/HLA-B/HLA-A/HLA-E/HLA-C/HLA-F/AP3D1/AP3B1	8
BP	GO:0086064	cell communication by electrical coupling involved in cardiac conduction	8/1996	25/18614	0.00349104	0.031893	0.0251745	CAV1/GJA1/ATP1A1/ATP1B1/CAMK2D/CALM2/SRI/CALM3	8
BP	GO:0006096	glycolytic process	18/1996	85/18614	0.00350197	0.0318956	0.0251765	HIF1A/LDHA/PGAM1/ENO1/STAT3/TPI1/PGM1/IER3/IGF1/PGK1/GAPDH/NCOR1/ZBTB20/PKM/ZBTB7A/HK1/ARL2/JMJD8	18
BP	GO:0031397	negative regulation of protein ubiquitination	18/1996	85/18614	0.00350197	0.0318956	0.0251765	CAV1/RPS15/PARK7/RPL23/RPL5/RPL11/PPIA/TSPO/FYN/RPS20/CHP1/RPS3/UFL1/RPS7/RPL37/DNAJA1/TRIP12/CAMLG	18
BP	GO:0071216	cellular response to biotic stimulus	43/1996	264/18614	0.0035114	0.031933	0.0252061	VIM/SERPINE1/HSPA5/CXCL6/ADAM9/RHOA/CAPN2/AXL/PRDX2/MIF/SELENOS/CEBPB/CXCL1/IL6/CCL2/SIRPA/MTDH/XBP1/HMGB1/PYCARD/TMCO1/TSPO/BCR/NFKB1/CDK4/IL18/ABCA1/MAPK3/SASH1/NFKBIZ/NOTCH2/CCDC47/SBNO2/CTR9/NFKBIA/HADHB/CARD16/ZMPSTE24/MAP2K3/MAPK1/SMC1A/PPP1R15B/CHMP5	43
BP	GO:0050870	positive regulation of T cell activation	41/1996	249/18614	0.00352808	0.0319571	0.0252251	LGALS1/IL6ST/VCAM1/CAV1/B2M/THY1/HLA-A/CD81/DPP4/RHOA/HLA-E/ANXA1/ACTB/MAP3K8/IGF1/IL6/CCL2/SELENOK/SIRPA/VSIR/XBP1/HMGB1/PYCARD/PTPN11/HSPD1/FYN/RPS3/RUNX1/SMARCA2/ABL2/AP3D1/IL18/AP3B1/TGFBR2/NFKBIZ/BAD/PBRM1/FOXO3/HSPH1/PPP3CA/EFNB1	41
BP	GO:0055093	response to hyperoxia	7/1996	20/18614	0.00354072	0.0319571	0.0252251	COL1A1/PDPN/SOD2/CAV1/FAS/MMP2/BNIP3	7
BP	GO:0071243	cellular response to arsenic-containing substance	7/1996	20/18614	0.00354072	0.0319571	0.0252251	GSTO1/VCP/HNRNPA1/DDX3X/DAXX/SLC38A2/ATF4	7
BP	GO:1902236	negative regulation of endoplasmic reticulum stress-induced intrinsic apoptotic signaling pathway	7/1996	20/18614	0.00354072	0.0319571	0.0252251	PARK7/SELENOS/TMBIM6/HERPUD1/XBP1/TXNDC12/CREB3	7
BP	GO:1990182	exosomal secretion	7/1996	20/18614	0.00354072	0.0319571	0.0252251	SDCBP/SNF8/RAB27A/PDCD6IP/CHMP2A/RAB11A/RAB7A	7
BP	GO:0001822	kidney development	49/1996	310/18614	0.00358202	0.0322813	0.025481	AQP1/MTSS1/RDH10/OSR1/ARID5B/SULF2/FRAS1/HS2ST1/PDGFRA/MAGED1/RHOA/BICC1/ALDH1A2/ODC1/SULF1/SPRY1/GPC3/GCNT1/ACTA2/ID3/LAMB2/ADAMTS1/C1GALT1/KANK2/SEC61A1/PKD2/WT1/LIF/IQGAP1/AKR1B1/PODXL/ILK/PBX1/AP2B1/SNX17/SMAD3/NOTCH2/BASP1/CDKN1C/ITGA3/ZMPSTE24/MYC/MPV17/ARL3/STAT1/PPP3CA/NF1/YAP1/MPST	49
BP	GO:0099111	microtubule-based transport	36/1996	212/18614	0.00359765	0.0323734	0.0255537	UBB/HIF1A/DST/TUBA1A/HSPA8/HSBP1/UXT/DYNLL1/BLOC1S6/RAB1A/CDC42/DYNC1H1/KIF5B/BORCS7/BLOC1S1/BAG3/MAP1B/ARHGAP21/AP3D1/AP3B1/PAFAH1B1/SSX2IP/ARMCX3/AP3S1/DYNC1I2/SSNA1/IFT57/ARL3/HNRNPU/PURA/ACTR10/COPG1/STAU1/PCM1/IFT43/LAMP1	36
BP	GO:0032868	response to insulin	44/1996	272/18614	0.00361922	0.0325187	0.0256684	COL1A1/RARRES2/RAB31/CAV2/ATP2B1/RAB13/GNAI2/ERRFI1/SELENOS/SOCS3/SHC1/GCNT1/APRT/NUCKS1/SLC39A14/BCAR1/XBP1/ZFP36L1/RHOQ/PTPN11/USO1/ZNF106/MYO1C/NCL/CYFIP1/OSBPL8/HADHA/CDK4/RAB10/PKM/MAPK3/SYAP1/APPL1/SRSF5/PARP1/NCOA1/AP3S1/SRSF4/YWHAG/HRAS/STAT1/MAPK1/PTPN2/FOS	44
BP	GO:0002474	antigen processing and presentation of peptide antigen via MHC class I	10/1996	36/18614	0.00364368	0.0326497	0.0257718	B2M/HLA-B/PDIA3/HLA-A/HLA-E/CALR/HLA-C/HLA-F/SAR1B/TAPBP	10
BP	GO:0097191	extrinsic apoptotic signaling pathway	38/1996	227/18614	0.0036447	0.0326497	0.0257718	CAV1/SERPINE1/PDIA3/LMNA/KRT8/TNFRSF12A/IFI6/PARK7/KRT18/PRDX2/FAS/IGF1/TNFRSF1A/ICAM1/BEX3/FGFR1/IFI27/PYCARD/DDX3X/DAXX/TIMP3/NDUFA13/CIB1/CTTN/CTNNA1/BAG3/STX4/SMAD3/ITGAV/NFKBIZ/BAD/TRADD/SP100/NF1/YAP1/PEA15/CYLD/GABARAP	38
BP	GO:0002687	positive regulation of leukocyte migration	27/1996	147/18614	0.00366527	0.0327716	0.025868	RARRES2/IL1R1/CD99/THY1/SERPINE1/RHOA/CALR/RAC1/MMP14/CXCL12/ICAM1/VEGFC/IL6/SELENOK/ADAM10/HMGB1/PYCARD/C1QBP/ANO6/PTK2B/ABL2/MAPK3/LGMN/MIA3/CREB3/VEGFB/MAPK1	27
BP	GO:0044772	mitotic cell cycle phase transition	69/1996	467/18614	0.00366924	0.0327716	0.025868	RPS27L/DUSP1/ID2/ITGB1/EGFR/BCAT1/ANXA1/DDR2/ACTB/RPL26/RHOU/RPS6/IER3/BACH1/ID4/CCNI/TMOD3/CCL2/RDX/FHL1/ADAMTS1/CALM2/KANK2/CCND2/TMEM14B/PKD2/ZFP36L1/DDX3X/ZFP36L2/TAF10/APEX1/TPR/ZNF207/SMARCA2/EPS8/CDC26/MAP3K20/CDK4/NABP1/PBX1/CHMP2A/USP47/KHDRBS1/TAOK1/PLCB1/APPL1/CDK6/RAB11A/PBRM1/CDKN1C/GSPT1/PPP2CA/ANKRD17/MYC/PPP3CA/CALM3/PHB2/PSMG2/PSME2/IK/EIF4E/TAOK3/CDC16/NAE1/ANAPC5/EIF4G1/CUL5/BR…	69
BP	GO:0000422	autophagy of mitochondrion	19/1996	92/18614	0.00368884	0.0328488	0.0259289	HIF1A/TOMM7/PARK7/BNIP3L/FIS1/FUNDC2/OPTN/TSPO/VDAC1/BNIP3/MAP1LC3B/CTTN/CISD2/GABARAPL2/HUWE1/WDR45/PHB2/ATG3/GABARAP	19
BP	GO:0061726	mitochondrion disassembly	19/1996	92/18614	0.00368884	0.0328488	0.0259289	HIF1A/TOMM7/PARK7/BNIP3L/FIS1/FUNDC2/OPTN/TSPO/VDAC1/BNIP3/MAP1LC3B/CTTN/CISD2/GABARAPL2/HUWE1/WDR45/PHB2/ATG3/GABARAP	19
BP	GO:0006686	sphingomyelin biosynthetic process	5/1996	11/18614	0.00373901	0.0329528	0.026011	VAPA/ORMDL3/SAMD8/SGMS2/SPTLC1	5
BP	GO:0032060	bleb assembly	5/1996	11/18614	0.00373901	0.0329528	0.026011	EMP3/PMP22/MYLK/ANO6/EMP1	5
BP	GO:0032836	glomerular basement membrane development	5/1996	11/18614	0.00373901	0.0329528	0.026011	SULF2/SULF1/LAMB2/WT1/MPV17	5
BP	GO:0036490	regulation of translation in response to endoplasmic reticulum stress	5/1996	11/18614	0.00373901	0.0329528	0.026011	DNAJC3/TMED2/DDX3X/PPP1R15B/EIF4G1	5
BP	GO:0060315	negative regulation of ryanodine-sensitive calcium-release channel activity	5/1996	11/18614	0.00373901	0.0329528	0.026011	GSTO1/CALM2/PKD2/SRI/CALM3	5
BP	GO:0070934	CRD-mediated mRNA stabilization	5/1996	11/18614	0.00373901	0.0329528	0.026011	YBX1/HNRNPD/SYNCRIP/HNRNPU/DHX9	5
BP	GO:1901844	regulation of cell communication by electrical coupling involved in cardiac conduction	5/1996	11/18614	0.00373901	0.0329528	0.026011	CAV1/CAMK2D/CALM2/SRI/CALM3	5
BP	GO:1903201	regulation of oxidative stress-induced cell death	17/1996	79/18614	0.00375996	0.0330888	0.0261183	SOD2/HIF1A/P4HB/DDR2/PARK7/TXN/PPIA/FOXP1/FYN/PAWR/NFE2L2/RACK1/PARP1/NCOA7/NONO/SFPQ/ATF4	17
BP	GO:0002011	morphogenesis of an epithelial sheet	14/1996	60/18614	0.00380554	0.0334407	0.0263962	PDPN/COL5A1/CD151/ITGB1/RHOA/FERMT2/FLNA/RHOC/CD44/ITGA5/CCN1/PHLDB2/NOTCH2/TOR1A	14
BP	GO:0046686	response to cadmium ion	13/1996	54/18614	0.00390704	0.0341823	0.0269816	SOD2/MT1E/MT1X/EGFR/PRNP/DAXX/MT1F/SLC30A1/MAPK3/MT1G/MAPK1/FOS/ERCC1	13
BP	GO:0050819	negative regulation of coagulation	13/1996	54/18614	0.00390704	0.0341823	0.0269816	PLAT/SERPING1/ANXA5/PROCR/ANXA2/VTN/SERPINE1/SERPINB2/SERPINE2/C1QTNF1/PDGFRA/PLAUR/PROS1	13
BP	GO:1904645	response to amyloid-beta	13/1996	54/18614	0.00390704	0.0341823	0.0269816	VCAM1/GJA1/LRP1/PRNP/SNX6/IGF1/MMP2/ICAM1/FYN/CASP4/BACE1/PARP1/LGMN	13
BP	GO:0035850	epithelial cell differentiation involved in kidney development	12/1996	48/18614	0.00393549	0.0343701	0.0271297	MTSS1/OSR1/ACTA2/LAMB2/WT1/LIF/IQGAP1/PODXL/NOTCH2/BASP1/STAT1/YAP1	12
BP	GO:0048738	cardiac muscle tissue development	40/1996	243/18614	0.00393997	0.0343701	0.0271297	GJA1/HEG1/GATA6/PDLIM5/LMNA/ID2/ITGB1/PIM1/PDGFRA/DSG2/TPM1/RGS4/CALR/ALDH1A2/ADAMTS9/RBP4/IGF1/FKBP1A/SGCB/CXADR/NDUFV2/CDC42/FOXP1/WT1/RUNX1/PRKAR1A/ZFPM1/AKAP13/TGFBR2/OBSL1/NOTCH2/ACADM/PRMT1/ZMPSTE24/PLEC/HNRNPU/YAP1/VGLL4/FHL2/CITED2	40
BP	GO:0006757	ATP generation from ADP	18/1996	86/18614	0.00399481	0.0347474	0.0274275	HIF1A/LDHA/PGAM1/ENO1/STAT3/TPI1/PGM1/IER3/IGF1/PGK1/GAPDH/NCOR1/ZBTB20/PKM/ZBTB7A/HK1/ARL2/JMJD8	18
BP	GO:0019915	lipid storage	18/1996	86/18614	0.00399481	0.0347474	0.0274275	C3/CAV1/PLIN2/PLIN3/EHD1/IL6/HEXA/HEXB/NFKB1/OSBPL8/SQLE/ABCA1/ALKBH7/ITGAV/NFKBIA/ABHD5/APOA1/PTPN2	18
BP	GO:0044344	cellular response to fibroblast growth factor stimulus	22/1996	113/18614	0.00402037	0.0349189	0.027563	COL1A1/FLRT2/SULF2/SULF1/SMOC2/CD44/SPRY1/FGFR1/CCL2/ZFP36L1/PTPN11/ZFP36L2/GPC1/SETX/RAB14/NPTN/IQGAP1/CHURC1/EXT2/KDM5B/FIBP/CCN2	22
BP	GO:0000082	G1/S transition of mitotic cell cycle	41/1996	251/18614	0.00407673	0.0353572	0.027909	RPS27L/ID2/ITGB1/EGFR/BCAT1/ANXA1/DDR2/ACTB/RPL26/RHOU/RPS6/BACH1/ID4/CCL2/RDX/FHL1/ADAMTS1/KANK2/CCND2/TMEM14B/PKD2/DDX3X/TAF10/APEX1/SMARCA2/CDK4/KHDRBS1/PLCB1/APPL1/CDK6/PBRM1/GSPT1/PPP2CA/ANKRD17/MYC/PPP3CA/PSME2/EIF4E/EIF4G1/CUL5/BRD4	41
BP	GO:0051654	establishment of mitochondrion localization	9/1996	31/18614	0.00414065	0.0357563	0.028224	UBB/HIF1A/HSBP1/UXT/KIF5B/MAP1B/NECTIN2/ARMCX3/ACTR10	9
BP	GO:0060325	face morphogenesis	9/1996	31/18614	0.00414065	0.0357563	0.028224	COL1A1/ARID5B/PDGFRA/ASPH/RRAS/MMP2/CRISPLD2/PTPN11/ANKRD11	9
BP	GO:0071276	cellular response to cadmium ion	9/1996	31/18614	0.00414065	0.0357563	0.028224	MT1E/MT1X/EGFR/DAXX/MT1F/MAPK3/MT1G/MAPK1/FOS	9
BP	GO:0030641	regulation of cellular pH	19/1996	93/18614	0.00418045	0.0359447	0.0283727	CLIC4/TMEM165/ATP6V0E1/ATP6V1D/ATP6V0D1/ATP6AP2/CHP1/LACC1/SLC4A2/MAPK3/ATP5F1B/GRN/CLCN3/SLC4A7/MAPK1/TMEM106B/RAB7A/TMEM9/CLN5	19
BP	GO:0070301	cellular response to hydrogen peroxide	19/1996	93/18614	0.00418045	0.0359447	0.0283727	AQP1/KLF2/ANXA1/DDR2/PARK7/AXL/RHOB/IL6/SIRPA/TXN/FOXP1/FYN/BNIP3/SETX/APEX1/RPS3/PAWR/NFE2L2/RACK1	19
BP	GO:1900542	regulation of purine nucleotide metabolic process	19/1996	93/18614	0.00418045	0.0359447	0.0283727	TMSB4X/HIF1A/PGAM1/ENO1/STAT3/VCP/FIS1/IER3/IGF1/TSPO/NCOR1/NDUFC2/LACC1/ZBTB20/AK4/PARP1/ZBTB7A/ARL2/JMJD8	19
BP	GO:0009267	cellular response to starvation	30/1996	170/18614	0.00421571	0.036196	0.028571	SH3GLB1/PLIN2/HSPA5/IFI16/PLIN3/HNRNPA1/FAS/HSPA8/RRAGA/XBP1/KLF10/LAMP2/MAP1LC3B/RIPOR1/SLC38A2/NFE2L2/MAPK3/DAP/GABARAPL2/DNAJC15/DSC2/FOXO3/MAPK1/WDR45/EIF2S1/COMT/BMPR2/FOS/GABARAP/ATF4	30
BP	GO:0055001	muscle cell development	33/1996	192/18614	0.00426193	0.0365404	0.0288429	LOX/FLNC/EFEMP2/PDLIM5/LMNA/KRT8/ITGB1/PDGFRA/CAV2/ACTG1/TPM1/RGS4/ATP2A2/IGF1/TMOD3/RAMP2/SGCB/CXADR/FOXP1/KRT19/ACTN1/WDR1/PRKAR1A/RCAN1/AKAP13/OBSL1/ZMPSTE24/PLEC/HNRNPU/PPP3CA/CFL2/FHL2/FLII	33
BP	GO:0051100	negative regulation of binding	29/1996	163/18614	0.00429996	0.0368138	0.0290587	DAB2/CAV1/B2M/TMSB4X/IFI16/ACTB/ATP2A2/PARK7/SLPI/TMBIM6/C4orf3/ARHGAP28/LRPAP1/ID1/ADAM15/GTF2F1/SRI/RACK1/ZFPM1/MAPK3/ZNF593/RSF1/NFKBIA/CARD16/SP100/TDG/PPP3CA/WAPL/IFIT1	29
BP	GO:0030500	regulation of bone mineralization	17/1996	80/18614	0.00430805	0.0368304	0.0290718	MGP/HIF1A/OSR1/DDR2/RFLNA/ATP2B1/CCN1/ATRAID/ANO6/PTK2B/TENT5A/SMAD3/SGMS2/NBR1/BMP2K/ZMPSTE24/BMPR2	17
BP	GO:1901655	cellular response to ketone	21/1996	107/18614	0.00442289	0.0377584	0.0298043	PLAT/AQP1/SGK1/KLF2/KLF9/PARK7/ATP2B1/MSN/ERRFI1/ATP5F1A/RWDD1/ADAM15/ROCK2/GJB2/CDK4/USP8/GNB1/NCOA4/EFNA5/EIF4E/FOS	21
BP	GO:0071456	cellular response to hypoxia	27/1996	149/18614	0.00443806	0.037834	0.029864	PTGIS/AQP1/HIF1A/GATA6/P4HB/LMNA/ACAA2/ENO1/DDR2/BNIP3L/TMBIM6/CHCHD2/ZFP36L1/BNIP3/PGK1/ROCK2/NFE2L2/VASN/MALAT1/BAD/AK4/CARD16/EGLN3/MYC/PHB2/CITED2/FOS	27
BP	GO:0019882	antigen processing and presentation	22/1996	114/18614	0.00448921	0.0382157	0.0301652	B2M/HLA-B/PDIA3/HLA-A/HLA-E/CALR/RAB8B/HLA-C/RAB34/PYCARD/PSMB8/RAB27A/HLA-F/RAB32/AP3D1/RAB10/CTSL/AP3B1/SAR1B/CTSF/LGMN/TAPBP	22
BP	GO:0034110	regulation of homotypic cell-cell adhesion	10/1996	37/18614	0.00452173	0.0383563	0.0302762	IL6ST/PDPN/SERPINE2/C1QTNF1/EMILIN2/JAK1/EMILIN1/PLAUR/IL6/RDX	10
BP	GO:0060323	head morphogenesis	10/1996	37/18614	0.00452173	0.0383563	0.0302762	COL1A1/ARID5B/PDGFRA/ASPH/RRAS/MMP2/CRISPLD2/PTPN11/ATP6AP2/ANKRD11	10
BP	GO:2000278	regulation of DNA biosynthetic process	23/1996	121/18614	0.00452493	0.0383563	0.0302762	SMOC2/HNRNPA1/HNRNPC/HSP90AA1/XRCC5/PTK2B/HNRNPD/HNRNPA2B1/CCT2/MAPK3/TERF1/MYC/MAPK1/HNRNPU/CCT8/CCT4/HSP90AB1/BMPR2/CCT3/PTGES3/CCT6A/TCP1/CCT7	23
BP	GO:0050920	regulation of chemotaxis	38/1996	230/18614	0.00456759	0.0385129	0.0303999	RARRES2/SERPINE1/TMSB4X/DUSP1/DPP4/SEMA3C/PDGFRA/NBL1/CALR/SEMA5A/SMOC2/MIF/RAC1/CXCL12/TPBG/VEGFC/FGFR1/IL6/CCL2/ADAM10/SEMA3B/KDR/HMGB1/F3/C1QBP/ANO6/PTK2B/STX4/MTUS1/SMAD3/MAPK3/LGMN/CREB3/VEGFB/MAPK1/BMPR2/PTPN2/USP14	38
BP	GO:0051894	positive regulation of focal adhesion assembly	8/1996	26/18614	0.00457554	0.0385129	0.0303999	S100A10/THY1/MAP4K4/FERMT2/RAC1/LIMS1/KDR/SMAD3	8
BP	GO:0099563	modification of synaptic structure	8/1996	26/18614	0.00457554	0.0385129	0.0303999	RHOA/RAP1B/PFN1/RHOB/CDC42/CYFIP1/PGRMC1/STAU1	8
BP	GO:1900151	regulation of nuclear-transcribed mRNA catabolic process, deadenylation-dependent decay	8/1996	26/18614	0.00457554	0.0385129	0.0303999	ZFP36L1/ZFP36L2/YBX1/HNRNPD/SYNCRIP/HNRNPU/DHX9/TOB1	8
BP	GO:1905048	regulation of metallopeptidase activity	8/1996	26/18614	0.00457554	0.0385129	0.0303999	TIMP1/TIMP2/LRP1/STAT3/ANTXR1/RECK/TIMP3/PICALM	8
BP	GO:0002686	negative regulation of leukocyte migration	13/1996	55/18614	0.00462429	0.0387599	0.0305948	DUSP1/DPP4/NBL1/CD200/EMILIN1/MIF/CXCL12/CCL2/BCR/CNN2/PLCB1/MIA3/NF1	13
BP	GO:0031529	ruffle organization	13/1996	55/18614	0.00462429	0.0387599	0.0305948	LIMA1/CAV1/TPM1/PFN1/RAC1/RDX/CORO1C/SNX10/CYFIP1/EPS8/RHOG/DEF8/HRAS	13
BP	GO:0042743	hydrogen peroxide metabolic process	13/1996	55/18614	0.00462429	0.0387599	0.0305948	HP/SOD2/PRDX4/PARK7/PRDX2/RAC1/PRDX3/MAOB/PRDX5/FYN/PRDX1/CYBA/PXDN	13
BP	GO:0097401	synaptic vesicle lumen acidification	6/1996	16/18614	0.00466931	0.0390827	0.0308496	ATP6V1D/ATP6V0D1/ATP6AP2/CLCN3/ATP6V1G1/ATP6V1E1	6
BP	GO:0071604	transforming growth factor beta production	11/1996	43/18614	0.00469412	0.0391808	0.0309271	COL3A1/TNXB/HIF1A/GATA6/FN1/CD200/LUM/ATP6AP2/SMAD3/ITGAV/HSP90AB1	11
BP	GO:0097178	ruffle assembly	11/1996	43/18614	0.00469412	0.0391808	0.0309271	CAV1/PFN1/RAC1/RDX/CORO1C/SNX10/CYFIP1/EPS8/RHOG/DEF8/HRAS	11
BP	GO:0006140	regulation of nucleotide metabolic process	19/1996	94/18614	0.00472498	0.0393836	0.0310871	TMSB4X/HIF1A/PGAM1/ENO1/STAT3/VCP/FIS1/IER3/IGF1/TSPO/NCOR1/NDUFC2/LACC1/ZBTB20/AK4/PARP1/ZBTB7A/ARL2/JMJD8	19
BP	GO:0036294	cellular response to decreased oxygen levels	28/1996	157/18614	0.00479311	0.0398909	0.0314876	PTGIS/AQP1/HIF1A/GATA6/P4HB/LMNA/ACAA2/ENO1/DDR2/BNIP3L/TMBIM6/CHCHD2/ZFP36L1/BNIP3/PGK1/ROCK2/NFE2L2/VASN/MALAT1/BAD/AK4/CARD16/EGLN3/MYC/PHB2/CITED2/FOS/ATF4	28
BP	GO:0010888	negative regulation of lipid storage	7/1996	21/18614	0.00482579	0.0398909	0.0314876	IL6/OSBPL8/ABCA1/ITGAV/NFKBIA/ABHD5/PTPN2	7
BP	GO:0050765	negative regulation of phagocytosis	7/1996	21/18614	0.00482579	0.0398909	0.0314876	SNX3/SIRPA/HMGB1/CNN2/RACK1/APPL1/ATG3	7
BP	GO:0051220	cytoplasmic sequestering of protein	7/1996	21/18614	0.00482579	0.0398909	0.0314876	TMSB4X/FLNA/PKD2/SRI/YWHAB/NFKBIA/G3BP2	7
BP	GO:0071498	cellular response to fluid shear stress	7/1996	21/18614	0.00482579	0.0398909	0.0314876	MTSS1/KLF2/MMP2/PKD2/PTK2B/NFE2L2/PLEC	7
BP	GO:0097734	extracellular exosome biogenesis	7/1996	21/18614	0.00482579	0.0398909	0.0314876	SDCBP/SNF8/RAB27A/PDCD6IP/CHMP2A/RAB11A/RAB7A	7
BP	GO:0043393	regulation of protein binding	34/1996	201/18614	0.00485943	0.0401137	0.0316634	DAB2/LOX/CAV1/B2M/ANXA2/VTN/LRP1/ACTB/ATP2A2/PARK7/SLPI/TMEM132A/CDON/TMBIM6/RPL11/LRPAP1/FKBP1A/ID1/RAN/CDC42/ADAM15/SUB1/GTF2F1/RACK1/ZFPM1/USP9X/MAPK3/PPP2CB/PPP2CA/CARD16/TDG/PHLDA2/ADD1/IFIT1	34
BP	GO:0045732	positive regulation of protein catabolic process	35/1996	209/18614	0.00508228	0.0418956	0.03307	DAB2/CAV1/EZR/CD81/ADAM9/OAZ1/LRP1/MSN/VCP/IER3/GPC3/RDX/HERPUD1/RBX1/HSP90AA1/NDFIP1/CSNK1A1/NDUFA13/PSMC5/SNF8/NFE2L2/RACK1/SUMO2/ELOB/PSMC3/SNX9/PSMC2/HECTD1/VPS35/VGLL4/FBXL5/RAB7A/GABARAP/LDLR/DDB1	35
BP	GO:0045428	regulation of nitric oxide biosynthetic process	14/1996	62/18614	0.00520669	0.0426378	0.0336558	PTGIS/SOD2/CAV1/KLF2/ATP2B4/RAC1/SIRPA/PKD2/HSP90AA1/TSPO/ROCK2/PTK2B/SMAD3/HSP90AB1	14
BP	GO:0002313	mature B cell differentiation involved in immune response	9/1996	32/18614	0.00522211	0.0426378	0.0336558	LGALS1/IL6/XBP1/ST3GAL1/PTK2B/NFKBIZ/NOTCH2/BCL3/PHF14	9
BP	GO:0010644	cell communication by electrical coupling	9/1996	32/18614	0.00522211	0.0426378	0.0336558	CAV1/GJA1/ATP1A1/ATP1B1/CAMK2D/CALM2/SRI/GJB2/CALM3	9
BP	GO:0036257	multivesicular body organization	9/1996	32/18614	0.00522211	0.0426378	0.0336558	SNF8/RAB27A/VPS36/VPS25/PDCD6IP/CHMP2A/RAB11A/CHMP2B/CHMP5	9
BP	GO:0046825	regulation of protein export from nucleus	9/1996	32/18614	0.00522211	0.0426378	0.0336558	PARK7/YWHAE/TXN/IFI27/PTPN11/TPR/BAG3/SP100/ANP32B	9
BP	GO:0071353	cellular response to interleukin-4	9/1996	32/18614	0.00522211	0.0426378	0.0336558	HSPA5/RPL3/TUBA1B/NFIL3/XBP1/CDK4/HSP90AB1/PTPN2/IMPDH2	9
BP	GO:1903955	positive regulation of protein targeting to mitochondrion	9/1996	32/18614	0.00522211	0.0426378	0.0336558	SH3GLB1/TOMM7/RHOU/UBE2D3/PDCD5/UBE2L3/UBL5/LEPROT/HUWE1	9
BP	GO:0071479	cellular response to ionizing radiation	16/1996	75/18614	0.00530355	0.0432438	0.0341342	HSPA5/IFI16/RPL26/GADD45A/RHOB/NUCKS1/GTF2H5/CCND2/XRCC5/XRCC6/TNKS1BP1/MAP3K20/HRAS/CYBA/ZMPSTE24/YAP1	16
BP	GO:0050678	regulation of epithelial cell proliferation	62/1996	419/18614	0.00548252	0.0446423	0.0352381	SPARC/DAB2/CAV1/B2M/RTN4/HTRA1/HIF1A/MTSS1/MYDGF/OSR1/SULF2/KLF9/CAV2/MAGED1/EGFR/ALDH1A2/LAMB1/SULF1/CLDN1/STAT3/SEMA5A/ERRFI1/B4GALT1/NRP2/IGF1/GPC3/CXCL12/EPGN/ATP5F1A/VEGFC/FGFR1/CCL2/ID1/XBP1/KDR/HMGB1/CDC42/ZFP36L1/F3/HMGN1/NME1/CASK/CDK4/AIMP1/SMAD3/LAMC1/KDM5B/CDK6/NOTCH2/BAD/GRN/CDKN1C/HRAS/IFT57/CYBA/VEGFB/MYC/STAT1/NF1/PHB2/YAP1/BMPR2	62
BP	GO:0050679	positive regulation of epithelial cell proliferation	37/1996	225/18614	0.00549337	0.04467	0.0352599	RTN4/HTRA1/HIF1A/MYDGF/OSR1/CAV2/EGFR/LAMB1/CLDN1/STAT3/SEMA5A/B4GALT1/NRP2/IGF1/CXCL12/EPGN/VEGFC/FGFR1/ID1/XBP1/KDR/HMGB1/CDC42/F3/NME1/LAMC1/KDM5B/NOTCH2/BAD/GRN/HRAS/CYBA/VEGFB/MYC/NF1/YAP1/BMPR2	37
BP	GO:0043618	regulation of transcription from RNA polymerase II promoter in response to stress	10/1996	38/18614	0.00555796	0.0450728	0.0355779	HIF1A/HSPA5/KLF2/CEBPB/TMBIM6/BAG3/NFE2L2/ATF6/CITED2/ATF4	10
BP	GO:0051385	response to mineralocorticoid	10/1996	38/18614	0.00555796	0.0450728	0.0355779	SGK1/ATP2B1/RPL27/MAOB/RAN/PARP1/CYBA/CALM3/CCN2/FOS	10
BP	GO:0050848	regulation of calcium-mediated signaling	17/1996	82/18614	0.00560117	0.0453619	0.0358061	ATP2B4/TMBIM4/HINT1/PRNP/IGF1/SELENOK/CALM2/GBP1/CIB1/CHP1/PTK2B/HOMER3/RCAN1/PTBP1/PPP3CA/CALM3/FHL2	17
BP	GO:0043457	regulation of cellular respiration	12/1996	50/18614	0.00560905	0.0453644	0.035808	HIF1A/RHOA/PARK7/VCP/CISD1/BNIP3/COX7A2/AK4/ISCU/DNAJC15/UQCC2/ARL2	12
BP	GO:0045214	sarcomere organization	11/1996	44/18614	0.00566442	0.0456663	0.0360463	FLNC/KRT8/ITGB1/ACTG1/TPM1/KRT19/WDR1/PRKAR1A/AKAP13/PLEC/CFL2	11
BP	GO:2000249	regulation of actin cytoskeleton reorganization	11/1996	44/18614	0.00566442	0.0456663	0.0360463	RNH1/PDGFRA/PHPT1/CDC42/ARHGDIA/PTK2B/DAPK3/ABL2/TJP1/NOTCH2/HRAS	11
BP	GO:0006081	cellular aldehyde metabolic process	15/1996	69/18614	0.00568448	0.0456663	0.0360463	DAB2/ALDH1A3/RDH10/ALDH1A2/PARK7/ALDH9A1/TPI1/ADH5/ESD/ALDH2/AKR7A2/HYI/AKR1A1/DHRS4L2/GRHPR	15
BP	GO:0010611	regulation of cardiac muscle hypertrophy	15/1996	69/18614	0.00568448	0.0456663	0.0360463	IL6ST/LMNA/ATP2B4/RGS4/ERRFI1/CAMK2D/IGF1/TNFRSF1A/FOXP1/ROCK2/SMAD3/PARP1/PPP3CA/MTPN/GLRX3	15
BP	GO:0032835	glomerulus development	15/1996	69/18614	0.00568448	0.0456663	0.0360463	AQP1/MTSS1/OSR1/SULF2/PDGFRA/SULF1/ACTA2/LAMB2/WT1/IQGAP1/PODXL/NOTCH2/BASP1/MPV17/PPP3CA	15
BP	GO:0070371	ERK1 and ERK2 cascade	52/1996	341/18614	0.00576366	0.0462126	0.0364776	DAB2/PLA2G2A/EZR/DUSP6/CAVIN3/PDGFRA/FBLN1/EGFR/DDR2/FN1/RAP1B/FERMT2/GNAI2/EMILIN1/ERRFI1/CD44/MIF/SPRY1/IGF1/EIF3A/SHC1/CCN1/RRAS/ICAM1/TPBG/ACTA2/CCL2/SIRPA/KDR/HMGB1/PYCARD/ZFP36L1/PTPN11/SPRED1/GBP1/MAP2K2/ZFP36L2/TIMP3/LIF/CIB1/PTK2B/NPTN/MAPK3/ITGAV/NOTCH2/HRAS/CHI3L1/MYC/MAPK1/PHB2/CCN2/PTPN2	52
BP	GO:0048771	tissue remodeling	31/1996	181/18614	0.00577383	0.0462126	0.0364776	TIMP1/CAV1/GJA1/HIF1A/CST3/SEMA3C/DDR2/AXL/TNFRSF11B/FLNA/MMP14/MMP2/IL6/SNX10/LIF/ROCK2/TPP1/PTK2B/RUNX1/BCR/NFKB1/DOCK5/SLC4A2/IL18/NOTCH2/P3H4/DEF8/PPP3CA/NF1/BMPR2/RAB7A	31
BP	GO:0005996	monosaccharide metabolic process	41/1996	256/18614	0.00577561	0.0462126	0.0364776	IGFBP4/NNMT/C1QTNF1/ENO1/GSTO1/PGM2/RBP4/B4GALT1/TPI1/SELENOS/PGM1/IGF1/DSE/SLC39A14/SLC2A3/MST1/MDH1/FUCA2/PGK1/GAPDH/HEXA/MIDN/AKR1B1/HEXB/H6PD/G6PC3/PKM/PDHB/BAD/NUDT5/ACADM/ZMPSTE24/AKR1A1/RANBP2/BCKDK/HK1/PTPN2/OAS1/USP7/ATF4/DDB1	41
BP	GO:0051591	response to cAMP	18/1996	89/18614	0.00582704	0.0462274	0.0364892	COL1A1/PLAT/AQP1/EZR/HSPA5/GATA6/BSG/RAP1B/PKD2/ZFP36L1/WT1/APEX1/PTK2B/NDUFS4/AKAP9/STAT1/ITPR2/FOS	18
BP	GO:0006983	ER overload response	5/1996	12/18614	0.00584815	0.0462274	0.0364892	HSPA5/SELENOS/TMCO1/CCDC47/PPP1R15B	5
BP	GO:0044650	adhesion of symbiont to host cell	5/1996	12/18614	0.00584815	0.0462274	0.0364892	CD81/DPP4/ICAM1/NECTIN2/HSP90AB1	5
BP	GO:1901731	positive regulation of platelet aggregation	5/1996	12/18614	0.00584815	0.0462274	0.0364892	IL6ST/PDPN/EMILIN2/EMILIN1/IL6	5
BP	GO:1905668	positive regulation of protein localization to endosome	5/1996	12/18614	0.00584815	0.0462274	0.0364892	EZR/MSN/RDX/ROCK2/ABHD17A	5
BP	GO:2000009	negative regulation of protein localization to cell surface	5/1996	12/18614	0.00584815	0.0462274	0.0364892	TAX1BP3/LEPROT/COMMD1/GOPC/PICALM	5
BP	GO:0072006	nephron development	27/1996	152/18614	0.00585037	0.0462274	0.0364892	AQP1/MTSS1/OSR1/SULF2/HS2ST1/PDGFRA/MAGED1/SULF1/GPC3/ACTA2/LAMB2/SEC61A1/PKD2/WT1/LIF/IQGAP1/PODXL/ILK/PBX1/NOTCH2/BASP1/ITGA3/MYC/MPV17/STAT1/PPP3CA/YAP1	27
BP	GO:0034643	establishment of mitochondrion localization, microtubule-mediated	8/1996	27/18614	0.00590087	0.0462274	0.0364892	UBB/HIF1A/HSBP1/UXT/KIF5B/MAP1B/ARMCX3/ACTR10	8
BP	GO:0036010	protein localization to endosome	8/1996	27/18614	0.00590087	0.0462274	0.0364892	EZR/MSN/RDX/ROCK2/VPS35/ANKRD13A/ABHD17A/TMEM30A	8
BP	GO:0042730	fibrinolysis	8/1996	27/18614	0.00590087	0.0462274	0.0364892	PLAT/SERPING1/ANXA2/VTN/SERPINE1/SERPINB2/PLAUR/PROS1	8
BP	GO:0047497	mitochondrion transport along microtubule	8/1996	27/18614	0.00590087	0.0462274	0.0364892	UBB/HIF1A/HSBP1/UXT/KIF5B/MAP1B/ARMCX3/ACTR10	8
BP	GO:0048207	vesicle targeting, rough ER to cis-Golgi	8/1996	27/18614	0.00590087	0.0462274	0.0364892	TRAPPC2L/TMED10/TMED2/TFG/TRAPPC1/SAR1A/SAR1B/TRAPPC4	8
BP	GO:0048208	COPII vesicle coating	8/1996	27/18614	0.00590087	0.0462274	0.0364892	TRAPPC2L/TMED10/TMED2/TFG/TRAPPC1/SAR1A/SAR1B/TRAPPC4	8
BP	GO:0070861	regulation of protein exit from endoplasmic reticulum	8/1996	27/18614	0.00590087	0.0462274	0.0364892	CD81/DERL2/ERLEC1/OS9/SAR1A/EDEM2/SAR1B/TMEM30A	8
BP	GO:0072207	metanephric epithelium development	8/1996	27/18614	0.00590087	0.0462274	0.0364892	AQP1/OSR1/LAMB2/PKD2/WT1/LIF/STAT1/YAP1	8
BP	GO:1904666	regulation of ubiquitin protein ligase activity	8/1996	27/18614	0.00590087	0.0462274	0.0364892	RPS15/RPL23/SKP1/RPL5/RPL11/RPS20/RPS7/RPL37	8
BP	GO:0046364	monosaccharide biosynthetic process	19/1996	96/18614	0.00598958	0.0467999	0.0369411	NNMT/RBP4/TPI1/SELENOS/PGM1/DSE/SLC39A14/MST1/MDH1/PGK1/AKR1B1/G6PC3/ACADM/AKR1A1/RANBP2/PTPN2/USP7/ATF4/DDB1	19
BP	GO:1903510	mucopolysaccharide metabolic process	19/1996	96/18614	0.00598958	0.0467999	0.0369411	DCN/CEMIP/HS2ST1/UGDH/HAS1/CD44/CHPF/DSE/CLTC/BGN/B4GALT4/ST3GAL1/ITIH5/HEXA/GNS/HEXB/NFKB1/EXT2/CHPF2	19
BP	GO:1904950	negative regulation of establishment of protein localization	25/1996	138/18614	0.0060459	0.0471785	0.0372399	LMAN1/PARK7/CD200/SNX3/ERP29/DERL2/TXN/ERLEC1/PTPN11/NDFIP1/OS9/CHP1/MIDN/BAG3/RAB11FIP1/DNAJA1/UFM1/PKIG/NDUFAF2/SP100/KLF7/TERF1/PPP3CA/NF1/JAGN1	25
BP	GO:1901222	regulation of NIK/NF-kappaB signaling	21/1996	110/18614	0.00615665	0.0479802	0.0378728	TMSB4X/EGFR/RHOA/CALR/LIMS1/TRIP6/DDX3X/NDUFC2/RPS3/ILK/IL18/SASH1/PRDX1/TERF2IP/TRADD/NFKBIA/HDAC7/PHB2/IFI35/CYLD/BCL3	21
BP	GO:0051251	positive regulation of lymphocyte activation	50/1996	327/18614	0.00634387	0.0493751	0.0389738	LGALS1/IL6ST/VCAM1/CAV1/B2M/THY1/HLA-A/CD81/DPP4/RHOA/HLA-E/ANXA1/ACTB/AXL/MAP3K8/MIF/MMP14/IGF1/IL6/CCL2/SELENOK/SIRPA/BLOC1S6/VSIR/XBP1/HMGB1/PYCARD/PTPN11/HSPD1/FYN/XRCC6/RPS3/RUNX1/SMARCA2/ABL2/HLA-F/AP3D1/IL18/SH3KBP1/AP3B1/TGFBR2/CD320/NFKBIZ/BAD/PBRM1/FOXO3/HSPH1/PPP3CA/EFNB1/LAMP1	50
BP	GO:0007566	embryo implantation	13/1996	57/18614	0.00637509	0.0494895	0.0390642	TIMP1/GJA1/BSG/FBLN1/CALR/IGFBP7/MMP2/RPL29/RECK/LIF/C1QBP/TGFBR2/SMURF2	13
BP	GO:0010332	response to gamma radiation	13/1996	57/18614	0.00637509	0.0494895	0.0390642	SOD2/HSPA5/RPL26/GTF2H5/XRCC5/XRCC6/MAP3K20/PARP1/HRAS/CYBA/ZMPSTE24/MYC/YAP1	13
BP	GO:0010042	response to manganese ion	7/1996	22/18614	0.00643242	0.0497412	0.0392629	SOD2/HSPA5/ADAM9/TSPO/BACE1/EIF2S1/ATF4	7
BP	GO:0032069	regulation of nuclease activity	7/1996	22/18614	0.00643242	0.0497412	0.0392629	TMBIM6/HMGB1/RPS3/NPM1/TERF1/ABCE1/OAS1	7
BP	GO:0048025	negative regulation of mRNA splicing, via spliceosome	7/1996	22/18614	0.00643242	0.0497412	0.0392629	HNRNPK/C1QBP/SRSF9/HNRNPA2B1/SAP18/SRSF4/PTBP1	7
BP	GO:1903039	positive regulation of leukocyte cell-cell adhesion	43/1996	273/18614	0.00645654	0.0498634	0.0393593	LGALS1/IL6ST/VCAM1/CAV1/B2M/THY1/HLA-A/CD81/DPP4/RHOA/HLA-E/ANXA1/ACTB/MAP3K8/CD44/IGF1/GCNT1/IL6/CCL2/SELENOK/SIRPA/VSIR/XBP1/HMGB1/PYCARD/PTPN11/HSPD1/FYN/RPS3/RUNX1/SMARCA2/ABL2/AP3D1/IL18/AP3B1/TGFBR2/NFKBIZ/BAD/PBRM1/FOXO3/HSPH1/PPP3CA/EFNB1	43
CC	GO:0005925	focal adhesion	184/2054	422/19518	2.44611e-70	1.69515e-67	1.05311e-67	DAB2/VIM/ANXA5/LIMA1/CAV1/HSP90B1/PPIB/B2M/GJA1/PROCR/CD99/THY1/FLNC/PDLIM1/EZR/FLRT2/TSPAN4/PDIA3/HSPA5/P4HB/CD81/CD151/DPP4/DST/MAP4K4/RPS15/TLN1/SCARB2/BSG/ITGB1/MARCKS/CAV2/ADAM9/RPS4X/EGFR/RHOA/ANXA1/LRP1/DDR2/CAPN2/ACTG1/ACTB/CALR/CNN3/ARPC2/FERMT2/RPL6/FLNA/CD59/RPL3/JAK1/PARVA/PFN1/MSN/MPZL1/RPLP0/RPL7A/RPL23/RPL7/RPL10A/AFAP1/AHNAK/RHOU/CD44/PLAUR/RPS2/RPS13/RPL27/RAC1/RPLP1/MMP14/ITGA5/…	184
CC	GO:0030055	cell-substrate junction	184/2054	432/19518	2.44549e-68	8.47363e-66	5.26424e-66	DAB2/VIM/ANXA5/LIMA1/CAV1/HSP90B1/PPIB/B2M/GJA1/PROCR/CD99/THY1/FLNC/PDLIM1/EZR/FLRT2/TSPAN4/PDIA3/HSPA5/P4HB/CD81/CD151/DPP4/DST/MAP4K4/RPS15/TLN1/SCARB2/BSG/ITGB1/MARCKS/CAV2/ADAM9/RPS4X/EGFR/RHOA/ANXA1/LRP1/DDR2/CAPN2/ACTG1/ACTB/CALR/CNN3/ARPC2/FERMT2/RPL6/FLNA/CD59/RPL3/JAK1/PARVA/PFN1/MSN/MPZL1/RPLP0/RPL7A/RPL23/RPL7/RPL10A/AFAP1/AHNAK/RHOU/CD44/PLAUR/RPS2/RPS13/RPL27/RAC1/RPLP1/MMP14/ITGA5/…	184
CC	GO:0022626	cytosolic ribosome	77/2054	100/19518	3.04702e-55	7.03862e-53	4.37274e-53	RPS27L/RPL34/RPS15/RPS4X/RPL13/RPL26/RPL21/RPL6/RPL3/RPLP0/RPL7A/RPL23/RPL23A/RPL7/RPL10A/RPS6/RPS23/RPL35/RPS2/RPS13/RPL27/RPL41/RPLP1/RPS12/RPS3A/RPS28/RPL4/RPL10/RPL9/RPL36AL/RPL19/RPS9/RPS17/RPL39/RPL5/RPL32/RPL11/RPS8/RPL29/RPL13A/RPS26/RPS15A/RPL12/DHX29/RPS11/RPLP2/RPS5/RPL17/RPL15/RPL36/FAU/RPS24/RPL27A/RPL37A/RPS25/RPL24/RPS14/RPS20/RPS3/RPL18/RPL14/RPS7/RPS27/RPS18/RPL37/RPL22/RPL28/RAC…	77
CC	GO:0044391	ribosomal subunit	98/2054	185/19518	3.9662e-47	6.87145e-45	4.26889e-45	RPS27L/RPL34/RPS15/RPS4X/RPL13/RPL26/RPL21/RPL6/RPL3/RPLP0/RPL7A/RPL23/RPL23A/RPL7/RPL10A/RPS6/RPS23/RPL35/RPS2/RPS13/RPL27/RPL41/RPLP1/RPS12/RPS3A/RPS28/RPL4/RPL10/RPL9/RPL36AL/RPL19/RPS9/RPS17/RPL39/RPL5/RPL32/RPL11/RPS8/MRPL54/RPL29/RPL13A/RPS26/RPS15A/RPL12/MRPL51/DHX29/RPS11/RPLP2/RPS5/RPL17/RPL15/RPL36/FAU/RPS24/RPL27A/RPL37A/RPS25/RPL24/RPS14/RPS20/RPS3/RPL18/RPL14/RPS7/RPS27/RPS18/RPL37/R…	98
CC	GO:0005840	ribosome	107/2054	229/19518	1.45381e-44	2.01499e-42	1.25181e-42	RPS27L/RPL34/RPS15/RPS4X/RPL13/RPL26/RPL21/RPL6/RPL3/BTF3/RPLP0/RPL7A/RPL23/RPL23A/RPL7/RPL10A/RPS6/RPS23/RPL35/RPS2/RPS13/RPL27/RPL41/RPLP1/RPS12/RPS3A/RPS28/RPL4/RPL10/RPL9/RPL36AL/RPL19/CANX/RPS9/RPS17/RPL39/RPL5/RPL32/RPL11/RPS8/MRPL54/RRBP1/RPL29/RPL13A/RPS26/RPS15A/RPL12/MRPL51/DHX29/RPS11/RPLP2/RPS5/RPL17/RPL15/RPL36/FAU/RPS24/RPL27A/RPL37A/RPS25/RPL24/RPS14/RPS20/APEX1/RPS3/RPL18/RPL14/RP…	107
CC	GO:0022625	cytosolic large ribosomal subunit	45/2054	58/19518	5.09402e-33	5.88359e-31	3.65518e-31	RPL34/RPL13/RPL26/RPL21/RPL6/RPL3/RPLP0/RPL7A/RPL23/RPL23A/RPL7/RPL10A/RPL35/RPL27/RPL41/RPLP1/RPL4/RPL10/RPL9/RPL36AL/RPL19/RPL39/RPL5/RPL32/RPL11/RPL29/RPL13A/RPL12/RPLP2/RPL17/RPL15/RPL36/RPL27A/RPL37A/RPL24/RPL18/RPL14/RPL37/RPL22/RPL28/UBA52/RPL36A/RPL26L1/RPL31/RPL38	45
CC	GO:0015934	large ribosomal subunit	60/2054	114/19518	4.17261e-29	4.13088e-27	2.56631e-27	RPL34/RPL13/RPL26/RPL21/RPL6/RPL3/RPLP0/RPL7A/RPL23/RPL23A/RPL7/RPL10A/RPL35/RPL27/RPL41/RPLP1/RPL4/RPL10/RPL9/RPL36AL/RPL19/RPL39/RPL5/RPL32/RPL11/MRPL54/RPL29/RPL13A/RPL12/MRPL51/RPLP2/RPL17/RPL15/RPL36/RPL27A/RPL37A/RPL24/RPL18/RPL14/RPL37/RPL22/RPL28/MRPL40/MRPL32/UBA52/MRPL23/MRPL17/RPL36A/RPL26L1/MRPL41/MRPL36/MRPL52/RPL31/RPL38/MRPL27/MRPL20/MRPL57/MRPL28/MRPL18/MRPL16	60
CC	GO:0031983	vesicle lumen	106/2054	327/19518	2.07519e-27	1.79764e-25	1.11678e-25	SPARC/TIMP1/RARRES2/C3/SERPING1/HP/B2M/ANXA2/SERPINE1/TMSB4X/SELENOP/TIMP2/SPTAN1/QSOX1/PGAM1/PRDX4/EGFR/FN1/SRP14/EEF2/DNAJC3/LGALS3BP/SLPI/VCP/NPC2/PGM2/MIF/PSMD3/CYB5R3/IGF1/MAGED2/MVP/HSPA8/EEF1A1/CXCL1/APRT/VEGFC/PSMA2/PSMB1/ARPC5/PROS1/CRISPLD2/PRDX6/PPIA/HMGB1/SDCBP/HSP90AA1/TRAPPC1/PYCARD/DYNC1H1/PSMD7/DYNLT1/DDX3X/XRCC5/FUCA2/COTL1/TIMP3/PSMD1/ARSA/XRCC6/TUBB/BACE1/TUBB4B/PYGL/GNS/ERP44/…	106
CC	GO:0060205	cytoplasmic vesicle lumen	105/2054	325/19518	5.00607e-27	3.85467e-25	2.39471e-25	SPARC/TIMP1/RARRES2/C3/SERPING1/HP/B2M/ANXA2/SERPINE1/TMSB4X/SELENOP/TIMP2/SPTAN1/QSOX1/PGAM1/PRDX4/FN1/SRP14/EEF2/DNAJC3/LGALS3BP/SLPI/VCP/NPC2/PGM2/MIF/PSMD3/CYB5R3/IGF1/MAGED2/MVP/HSPA8/EEF1A1/CXCL1/APRT/VEGFC/PSMA2/PSMB1/ARPC5/PROS1/CRISPLD2/PRDX6/PPIA/HMGB1/SDCBP/HSP90AA1/TRAPPC1/PYCARD/DYNC1H1/PSMD7/DYNLT1/DDX3X/XRCC5/FUCA2/COTL1/TIMP3/PSMD1/ARSA/XRCC6/TUBB/BACE1/TUBB4B/PYGL/GNS/ERP44/CYFIP…	105
CC	GO:0034774	secretory granule lumen	104/2054	322/19518	9.08223e-27	6.29399e-25	3.91014e-25	SPARC/TIMP1/RARRES2/C3/SERPING1/HP/B2M/ANXA2/SERPINE1/TMSB4X/SELENOP/TIMP2/SPTAN1/QSOX1/PGAM1/PRDX4/FN1/SRP14/EEF2/DNAJC3/LGALS3BP/SLPI/VCP/NPC2/PGM2/MIF/PSMD3/CYB5R3/IGF1/MAGED2/MVP/HSPA8/EEF1A1/CXCL1/APRT/VEGFC/PSMA2/PSMB1/ARPC5/PROS1/CRISPLD2/PRDX6/PPIA/HMGB1/SDCBP/HSP90AA1/TRAPPC1/PYCARD/DYNC1H1/PSMD7/DYNLT1/DDX3X/XRCC5/FUCA2/COTL1/TIMP3/PSMD1/ARSA/XRCC6/TUBB/TUBB4B/PYGL/GNS/ERP44/CYFIP1/ACTN…	104
CC	GO:0022627	cytosolic small ribosomal subunit	33/2054	41/19518	1.74828e-25	1.10142e-23	6.84256e-24	RPS27L/RPS15/RPS4X/RPS6/RPS23/RPS2/RPS13/RPS12/RPS3A/RPS28/RPS9/RPS17/RPS8/RPS26/RPS15A/DHX29/RPS11/RPS5/FAU/RPS24/RPS25/RPS14/RPS20/RPS3/RPS7/RPS27/RPS18/RACK1/RPS27A/UBA52/RPSA/RPS16/RPS29	33
CC	GO:0140534	endoplasmic reticulum protein-containing complex	59/2054	126/19518	3.61318e-25	2.08661e-23	1.29631e-23	HSP90B1/PPIB/B2M/OSTC/PDIA3/HLA-A/SSR4/HSPA5/P4HB/SEC61B/SEC61G/SPCS2/DAD1/PDIA6/CALR/MLEC/SEC11A/SPCS3/VCP/SELENOS/RPN2/TMEM258/SPCS1/OST4/P4HA1/TUSC3/DERL2/HM13/FKBP1A/SEC63/SEC61A1/DDOST/ORMDL3/EMC7/OS9/SDF2L1/HSD17B12/SRPRB/MAGT1/EMC3/STT3A/SPTSSA/SEL1L/RPN1/PIGT/EMC4/DNAJC10/SEC11C/EXT2/STT3B/GANAB/KRTCAP2/ARL6IP1/EMC6/TAPBP/FAF2/CAMLG/SRPRA/SPTLC1	59
CC	GO:0005788	endoplasmic reticulum lumen	97/2054	312/19518	1.18741e-23	6.32979e-22	3.93238e-22	COL3A1/COL1A2/TIMP1/COL1A1/IGFBP4/LGALS1/C3/COL6A2/SERPING1/COL6A1/COL5A2/SERPINH1/COL5A1/HSP90B1/PPIB/B2M/PRSS23/FSTL1/VTN/COL8A1/CALU/SELENOM/PDIA3/HSPA5/P4HB/SELENOF/MYDGF/CST3/APLP2/QSOX1/MELTF/GPX8/FN1/PDIA6/CALR/IGFBP7/LAMB1/GOLM1/DNAJC3/RCN1/TMEM132A/PLAUR/MXRA8/MANF/SIL1/CRTAP/GPC3/CCN1/FKBP10/ARSI/FSTL3/ERP29/TSPAN5/PDIA4/CANX/P4HA1/LAMB2/IL6/ESD/LRPAP1/ADAM10/KTN1/DNAJB9/ERLEC1/CDH2/TGO…	97
CC	GO:0062023	collagen-containing extracellular matrix	111/2054	415/19518	5.10061e-21	2.5248e-19	1.56853e-19	CCDC80/COL3A1/SPARC/COL1A2/TIMP1/COL1A1/RARRES2/EGFL6/LGALS1/LOX/EFEMP1/COL6A2/SERPING1/MGP/COL6A1/DCN/ANXA5/COL5A2/PRG4/SERPINH1/COL5A1/HSP90B1/S100A10/LAMA4/ANXA2/AEBP1/LMAN1/ABI3BP/VTN/COL8A1/TNXB/SERPINE1/EFEMP2/HTRA1/TIMP2/SERPINE2/CD151/DST/FRAS1/THBS2/FBLN1/EMILIN2/ANXA1/FN1/PODN/CALR/NID2/IGFBP7/TGFBI/LAMB1/S100A6/ADAMTS9/LUM/SOD3/LGALS3BP/SULF1/EMILIN1/SMOC2/SLPI/FMOD/MXRA5/OGN/SERPINB6/…	111
CC	GO:0101002	ficolin-1-rich granule	66/2054	185/19518	4.94253e-20	2.28345e-18	1.41859e-18	TIMP2/CST3/PGAM1/PRDX4/RHOA/SRP14/EEF2/VCP/PGM2/MIF/PSMD3/RAC1/PGM1/SERPINB6/COPB1/MVP/HSPA8/EEF1A1/DYNLL1/PSMA2/PSMB1/SLC2A3/ARPC5/SIRPA/CRISPLD2/PPIA/HMGB1/HSP90AA1/PSMD7/DYNLT1/ATP6AP2/DDX3X/CTSB/COTL1/LAMP2/XRCC6/PYGL/GNS/KPNB1/TMEM179B/PRCP/PKM/PSMB7/LAMTOR1/VCL/PSMC3/ACTR2/PSMC2/HUWE1/ASAH1/APEH/MAPK1/CCT8/PSMD2/ACLY/HSP90AB1/ACTR10/PSMD12/AP2A2/PSMD11/GSN/PSMD13/COMMD3/PSMD6/IMPDH2/LAMP1	66
CC	GO:1904813	ficolin-1-rich granule lumen	52/2054	124/19518	1.13982e-19	4.93686e-18	3.06703e-18	TIMP2/CST3/PGAM1/PRDX4/SRP14/EEF2/VCP/PGM2/MIF/PSMD3/PGM1/MVP/HSPA8/EEF1A1/PSMA2/PSMB1/ARPC5/CRISPLD2/PPIA/HMGB1/HSP90AA1/PSMD7/DYNLT1/DDX3X/CTSB/COTL1/XRCC6/PYGL/GNS/KPNB1/PKM/PSMB7/VCL/PSMC3/ACTR2/PSMC2/HUWE1/ASAH1/APEH/MAPK1/CCT8/PSMD2/ACLY/HSP90AB1/ACTR10/PSMD12/PSMD11/GSN/PSMD13/COMMD3/PSMD6/IMPDH2	52
CC	GO:0042470	melanosome	49/2054	112/19518	1.46164e-19	5.62731e-18	3.49597e-18	HSP90B1/PPIB/ANXA2/CALU/PDIA3/HSPA5/CD63/P4HB/BSG/ITGB1/PDIA6/NAP1L1/ATP1A1/TMED10/RAC1/STOM/MMP14/CLTC/HSPA8/ERP29/PDIA4/CANX/SND1/ATP1B3/YWHAE/RAB2A/RAN/RAB1A/SDCBP/HSP90AA1/CTSB/TPP1/RAB27A/RAB32/YWHAB/PDCD6IP/RPN1/RAB5C/PRDX1/GANAB/ANXA6/GGH/SLC3A2/CCT4/SYPL1/RAB9A/HSP90AB1/RAB7A/LAMP1	49
CC	GO:0048770	pigment granule	49/2054	112/19518	1.46164e-19	5.62731e-18	3.49597e-18	HSP90B1/PPIB/ANXA2/CALU/PDIA3/HSPA5/CD63/P4HB/BSG/ITGB1/PDIA6/NAP1L1/ATP1A1/TMED10/RAC1/STOM/MMP14/CLTC/HSPA8/ERP29/PDIA4/CANX/SND1/ATP1B3/YWHAE/RAB2A/RAN/RAB1A/SDCBP/HSP90AA1/CTSB/TPP1/RAB27A/RAB32/YWHAB/PDCD6IP/RPN1/RAB5C/PRDX1/GANAB/ANXA6/GGH/SLC3A2/CCT4/SYPL1/RAB9A/HSP90AB1/RAB7A/LAMP1	49
CC	GO:0015935	small ribosomal subunit	39/2054	74/19518	2.01234e-19	7.33976e-18	4.55982e-18	RPS27L/RPS15/RPS4X/RPS6/RPS23/RPS2/RPS13/RPS12/RPS3A/RPS28/RPS9/RPS17/RPS8/RPS26/RPS15A/DHX29/RPS11/RPS5/FAU/RPS24/RPS25/RPS14/RPS20/RPS3/RPS7/RPS27/RPS18/RACK1/RPS27A/UBA52/RPSA/MRPS18C/RPS16/RPS29/MRPS6/MRPS21/IMP3/MRPS11/AURKAIP1	39
CC	GO:0005844	polysome	36/2054	67/19518	2.11357e-18	7.32351e-17	4.54973e-17	VIM/RPS4X/CALR/EEF2/RPL6/BTF3/RPL7A/RPL10A/RPS6/RPS23/RPL41/MYH10/RPS28/HDLBP/RPL19/RPL39/RPL32/RPL11/RPS26/RWDD1/RPL36/RPL24/PSMA1/RPS3/RPL18/LARP6/LARP7/RPL36A/RPL31/RPL38/RPS29/ATXN2/EIF2S1/DHX9/NUFIP2/EIF4G1	36
CC	GO:0015629	actin cytoskeleton	114/2054	489/19518	1.26656e-16	4.17964e-15	2.5966e-15	VCAM1/CALD1/LIMA1/CLIC4/PLS3/PDLIM1/EZR/MTSS1/TPM2/PDLIM5/DPYSL3/SPTBN1/SPTAN1/MARCKS/MYLK/PDLIM3/ANXA1/DDR2/CAPN2/ACTG1/ACTB/TPM1/ROR1/CNN3/RFLNA/PDLIM2/AXL/ARPC2/FERMT2/MYL6/FLNA/PARVA/MYL12B/AFAP1/AHNAK/RHOU/RAC1/MYH10/FSCN1/HSPB7/TMOD3/ACTA2/EEF1A1/RDX/DSTN/ARPC5/TAX1BP3/CORO1C/MYADM/HNRNPC/BCAR1/DIAPH3/HNRNPK/PPP1R12A/CDH2/RHOQ/GBP1/KRT19/MYO1C/TRIOBP/MYO1B/ZYX/COTL1/CFL1/FYN/CAPZA2/CAPZB/PA…	114
CC	GO:0098798	mitochondrial protein-containing complex	81/2054	300/19518	6.2462e-16	1.96755e-14	1.22234e-14	NDUFA4/TOMM7/UQCR11/SLC25A6/ATP5F1D/NDUFA11/TIMM13/NDUFB2/ATP5F1A/COX4I1/MICOS10/NDUFB8/MRPL54/ATP5MC2/NDUFV2/MRPL51/COX7C/NDUFS5/NDUFA1/NDUFC1/VDAC1/UQCRQ/ATP5PD/NDUFA13/NDUFB11/NDUFC2/COX6A1/ATP5MC1/NDUFS7/UQCR10/NDUFA6/MRPL40/HADHA/MRPL32/MCUB/ATP5PF/NDUFB10/MICOS13/TIMM17A/COX7B/PDHB/NDUFS6/MRPL23/NDUFS4/ATP5F1B/TIMM8B/MRPL17/NDUFB6/SUCLG1/COX7A2/MRPL41/MRPL36/MRPL52/ISCU/DNAJC15/HSD17B10/MRP…	81
CC	GO:1905368	peptidase complex	45/2054	125/19518	2.85845e-14	8.61262e-13	5.35059e-13	CFH/SPCS2/CAPN2/SEC11A/SPCS3/VCP/PLAUR/PSMD3/SPCS1/PSMA2/TXNL1/PSMB1/PSMD7/F3/PSMB3/CAPNS1/PSMA1/TAF10/PSMD1/PSMB8/PSMC5/PSMA4/SF3B5/PSMB6/PSMA7/PSMD8/RAD23B/USP22/PSMB9/PIGT/PSMB7/PSMC3/PSMB5/SEC11C/TAF9/PSMC2/PSMD2/TADA3/PSMB2/PSME2/PSMD12/PSMD11/PSMD13/PSMD6/USP14	45
CC	GO:0005766	primary lysosome	51/2054	155/19518	3.6203e-14	1.00355e-12	6.23454e-13	C3/ANXA2/CD63/SURF4/RAP1B/DNAJC3/VCP/NPC2/B4GALT1/VAPA/MGST1/STOM/CYB5R3/PSAP/PRDX6/DDOST/SDCBP/TRAPPC1/PYCARD/DYNC1H1/FUCA2/PSMD1/LAMP2/ARSA/TUBB/TUBB4B/NDUFC2/HEXA/GNS/MAGT1/HEXB/TMEM179B/PRCP/GLIPR1/CCT2/DPP7/LAMTOR1/RAB5C/GRN/CAP1/GGH/ACTR2/FAF2/MAPK1/CCT8/ACLY/SNAP29/ACTR10/TMEM30A/PA2G4/LAMP1	51
CC	GO:0042582	azurophil granule	51/2054	155/19518	3.6203e-14	1.00355e-12	6.23454e-13	C3/ANXA2/CD63/SURF4/RAP1B/DNAJC3/VCP/NPC2/B4GALT1/VAPA/MGST1/STOM/CYB5R3/PSAP/PRDX6/DDOST/SDCBP/TRAPPC1/PYCARD/DYNC1H1/FUCA2/PSMD1/LAMP2/ARSA/TUBB/TUBB4B/NDUFC2/HEXA/GNS/MAGT1/HEXB/TMEM179B/PRCP/GLIPR1/CCT2/DPP7/LAMTOR1/RAB5C/GRN/CAP1/GGH/ACTR2/FAF2/MAPK1/CCT8/ACLY/SNAP29/ACTR10/TMEM30A/PA2G4/LAMP1	51
CC	GO:0042788	polysomal ribosome	21/2054	31/19518	4.14559e-14	1.10496e-12	6.86456e-13	RPL6/BTF3/RPL7A/RPL10A/RPS23/RPL41/RPS28/RPL19/RPL39/RPL32/RPL11/RPS26/RPL36/RPL24/RPL18/RPL36A/RPL31/RPL38/RPS29/DHX9/NUFIP2	21
CC	GO:0005774	vacuolar membrane	103/2054	460/19518	6.25617e-14	1.60575e-12	9.97572e-13	DAB2/SLC39A8/COL6A1/ANXA2/SH3GLB1/IFITM2/IFITM3/CD63/TMEM165/DRAM1/DPP4/SCARB2/LAPTM4A/LRP1/SURF4/CYBRD1/RAP1B/AP2S1/AHNAK/B4GALT1/ATP6V0E1/VAPA/MGST1/STOM/RPN2/CLTC/HSPA8/PSAP/EEF1A1/ATRAID/AP2M1/SLC39A14/TMEM59/CD164/RRAGA/UBXN6/RAB2A/SPPL2A/DDOST/ATP6V1D/ATP6V0D1/ATP6AP2/SPAG9/KIF5B/AP1S3/LAMP2/RAB14/MAP1LC3B/NDUFC2/BORCS7/BLOC1S1/MAGT1/TMEM179B/OSTM1/PRCP/LAMTOR5/HLA-F/VASN/GLIPR1/AP3D1/YWHAB…	103
CC	GO:0005765	lysosomal membrane	95/2054	415/19518	1.4924e-13	3.55117e-12	2.20616e-12	DAB2/SLC39A8/COL6A1/ANXA2/IFITM2/IFITM3/CD63/TMEM165/DRAM1/DPP4/SCARB2/LAPTM4A/LRP1/SURF4/CYBRD1/RAP1B/AP2S1/AHNAK/B4GALT1/ATP6V0E1/VAPA/MGST1/STOM/CLTC/HSPA8/PSAP/EEF1A1/ATRAID/AP2M1/SLC39A14/TMEM59/CD164/RRAGA/UBXN6/RAB2A/SPPL2A/DDOST/ATP6V1D/ATP6V0D1/ATP6AP2/SPAG9/KIF5B/AP1S3/LAMP2/RAB14/NDUFC2/BORCS7/BLOC1S1/MAGT1/TMEM179B/OSTM1/PRCP/LAMTOR5/HLA-F/VASN/GLIPR1/AP3D1/AP2B1/VLDLR/UBA52/AP3B1/LAM…	95
CC	GO:0098852	lytic vacuole membrane	95/2054	415/19518	1.4924e-13	3.55117e-12	2.20616e-12	DAB2/SLC39A8/COL6A1/ANXA2/IFITM2/IFITM3/CD63/TMEM165/DRAM1/DPP4/SCARB2/LAPTM4A/LRP1/SURF4/CYBRD1/RAP1B/AP2S1/AHNAK/B4GALT1/ATP6V0E1/VAPA/MGST1/STOM/CLTC/HSPA8/PSAP/EEF1A1/ATRAID/AP2M1/SLC39A14/TMEM59/CD164/RRAGA/UBXN6/RAB2A/SPPL2A/DDOST/ATP6V1D/ATP6V0D1/ATP6AP2/SPAG9/KIF5B/AP1S3/LAMP2/RAB14/NDUFC2/BORCS7/BLOC1S1/MAGT1/TMEM179B/OSTM1/PRCP/LAMTOR5/HLA-F/VASN/GLIPR1/AP3D1/AP2B1/VLDLR/UBA52/AP3B1/LAM…	95
CC	GO:0030139	endocytic vesicle	84/2054	347/19518	1.54713e-13	3.55117e-12	2.20616e-12	SPARC/VIM/HP/CAV1/HSP90B1/B2M/HLA-B/CEMIP/UBB/MTSS1/PDIA3/HLA-A/DPP4/RAB31/SCARB2/EGFR/HLA-E/LRP1/ACTG1/CALR/RAB13/AP2S1/ROR2/SNX3/ATP6V0E1/EHD2/CAMK2D/RAB8B/CLTB/RAB7B/HLA-C/CLTC/EHD1/RAB34/EPGN/AP2M1/GRIA2/ITGB5/CDC42/HSP90AA1/ATP6V0D1/TGOLN2/MYO1C/ZYX/KIF5B/LAMP2/RAB14/GOLIM4/CTTN/HLA-F/RAB32/RAB11FIP1/STX4/RPS27A/RAB10/AP2B1/ABCA1/SH3KBP1/UBA52/CTSL/ITGAV/APPL1/RAB11A/ANXA3/UBC/CLTA/STX8/CLCN…	84
CC	GO:0000502	proteasome complex	29/2054	60/19518	1.58855e-13	3.55117e-12	2.20616e-12	VCP/PSMD3/PSMA2/TXNL1/PSMB1/PSMD7/PSMB3/PSMA1/PSMD1/PSMB8/PSMC5/PSMA4/PSMB6/PSMA7/PSMD8/RAD23B/PSMB9/PSMB7/PSMC3/PSMB5/PSMC2/PSMD2/PSMB2/PSME2/PSMD12/PSMD11/PSMD13/PSMD6/USP14	29
CC	GO:0030135	coated vesicle	78/2054	312/19518	1.91168e-13	4.13999e-12	2.57197e-12	DAB2/B2M/LMAN1/HLA-B/CEMIP/HLA-A/SCARB2/KDELR2/EGFR/HLA-E/RAB13/MCFD2/AP2S1/CD59/SEC31A/TMED5/ROR2/KDELR1/TMED10/SNX3/RAB8B/CLTB/SEC24D/KDELR3/TMED2/CNIH1/HLA-C/COPZ2/CLTC/COPB1/HSPA8/LMAN2/EPGN/AP2M1/TMED9/SEC23A/ADAM10/ATP6V1D/ATP6V0D1/YIF1A/STEAP2/USO1/TGOLN2/ATP6AP2/TMED7/HSPD1/AP1S3/TMED3/SAR1A/ARCN1/RAB14/YIPF5/RAB27A/HLA-F/COPB2/CNIH4/COPZ1/AP2B1/COPA/SEC23IP/AP3B1/COPE/SEC13/SAR1B/CLTA/SN…	78
CC	GO:0005793	endoplasmic reticulum-Golgi intermediate compartment	45/2054	132/19518	2.74039e-13	5.75482e-12	3.57518e-12	NUCB2/SERPINH1/LMAN1/GALNT1/HSPA5/P4HB/MYDGF/MAN1A1/FN1/PDIA6/CALR/SURF4/MCFD2/CD59/TMED5/KDELR1/TMED10/TMED2/CNIH1/COPZ2/COPB1/LMAN2/TMED9/LRPAP1/RAB2A/RER1/HMGB1/YIF1A/TMED7/NUCB1/TMED3/CHP1/PIEZO1/ERP44/GJB2/CNIH4/SEC23IP/TRIP11/GOLGB1/TAPBP/COPG1/UGGT1/PTPN2/ERGIC3/ERGIC2	45
CC	GO:0031252	cell leading edge	95/2054	422/19518	4.29003e-13	8.7441e-12	5.43227e-12	PDPN/VIM/LIMA1/THY1/EZR/RNH1/MTSS1/P4HB/DPYSL3/SPTBN1/DPP4/DST/SH3BGRL3/TLN1/ITGB1/MYLK/EGFR/RHOA/ACTB/TPM1/ATP2B1/LMO4/ARPC2/RAB13/FERMT2/S100A6/PARVA/ARF4/CLIP1/CD44/RAC1/MYH10/FSCN1/ITGA5/ACTA2/EEF1A1/RDX/SLK/ARPC5/CORO1C/MYADM/BCAR1/FAT1/CDC42/PHLDB2/PKD2/CDH2/ANTXR1/ENAH/ATP6AP2/MYO1C/DDX3X/CFL1/CIB1/CAPZB/RPS3/PIEZO1/STX2/PTK2B/CTTN/CTNNA1/CCDC88A/IQGAP1/CYFIP1/ACTN1/NME1/ARPC3/KCNC4/PDLIM4…	95
CC	GO:0030662	coated vesicle membrane	58/2054	202/19518	5.09497e-13	1.0088e-11	6.2672e-12	DAB2/B2M/LMAN1/HLA-B/CEMIP/HLA-A/SCARB2/KDELR2/EGFR/HLA-E/MCFD2/AP2S1/CD59/SEC31A/ROR2/KDELR1/TMED10/CLTB/SEC24D/KDELR3/TMED2/CNIH1/HLA-C/COPZ2/CLTC/COPB1/HSPA8/EPGN/AP2M1/SEC23A/ATP6V1D/ATP6V0D1/USO1/TGOLN2/ATP6AP2/TMED7/AP1S3/TMED3/SAR1A/ARCN1/HLA-F/COPB2/COPZ1/AP2B1/COPA/SEC23IP/AP3B1/COPE/SEC13/SAR1B/CLTA/VAMP3/IGF2R/COPG1/ATP6V1E1/AP2A2/AP1S1/LDLR	58
CC	GO:0098800	inner mitochondrial membrane protein complex	49/2054	158/19518	1.41467e-12	2.72325e-11	1.69182e-11	NDUFA4/UQCR11/SLC25A6/ATP5F1D/NDUFA11/NDUFB2/ATP5F1A/COX4I1/MICOS10/NDUFB8/ATP5MC2/NDUFV2/COX7C/NDUFS5/NDUFA1/NDUFC1/UQCRQ/ATP5PD/NDUFA13/NDUFB11/NDUFC2/COX6A1/ATP5MC1/NDUFS7/UQCR10/NDUFA6/MCUB/ATP5PF/NDUFB10/MICOS13/TIMM17A/COX7B/NDUFS6/NDUFS4/ATP5F1B/NDUFB6/COX7A2/DNAJC15/ATP5MC3/MPC2/ATP5MF/UQCRC2/NDUFA12/NDUFB1/PHB2/ATP5PO/NDUFB3/UQCRC1/NDUFA8	49
CC	GO:0005798	Golgi-associated vesicle	35/2054	91/19518	2.22956e-12	4.1759e-11	2.59428e-11	GJA1/KDELR2/RAB13/ITM2B/KDELR1/TMED10/RAB8B/CLTB/KDELR3/TMED2/COPZ2/CLTC/COPB1/TMED9/ADAM10/SPPL2A/RHOQ/STEAP2/TGOLN2/TMED7/AP1S3/TMED3/BACE1/ARCN1/RAB14/COPB2/COPZ1/COPA/COPE/CLTA/GOPC/SCFD1/IGF2R/COPG1/AP1S1	35
CC	GO:0008250	oligosaccharyltransferase complex	13/2054	14/19518	2.37188e-12	4.28648e-11	2.66297e-11	OSTC/DAD1/MLEC/RPN2/TMEM258/OST4/TUSC3/DDOST/MAGT1/STT3A/RPN1/STT3B/KRTCAP2	13
CC	GO:0005775	vacuolar lumen	52/2054	176/19518	2.4123e-12	4.28648e-11	2.66297e-11	C3/DCN/ANXA2/SCARB2/DNAJC3/LUM/VCP/NPC2/FMOD/CYB5R3/OGN/GPC3/BGN/HSPA8/PSAP/PRDX6/CHID1/SDCBP/GPC6/HSP90AA1/TRAPPC1/PYCARD/DYNC1H1/CTSB/FUCA2/GPC1/PSMD1/LAMP2/ARSA/TUBB/TUBB4B/HEXA/GNS/TPP1/HEXB/CCT2/DPP7/CTSL/GRN/CAP1/CTSF/LGMN/GGH/ACTR2/FAF2/ASAH1/MAPK1/CCT8/ACLY/ACTR10/PA2G4/CLN5	52
CC	GO:1905369	endopeptidase complex	34/2054	90/19518	8.2991e-12	1.43782e-10	8.93245e-11	CFH/CAPN2/VCP/PLAUR/PSMD3/PSMA2/TXNL1/PSMB1/PSMD7/PSMB3/CAPNS1/PSMA1/PSMD1/PSMB8/PSMC5/PSMA4/PSMB6/PSMA7/PSMD8/RAD23B/PSMB9/PIGT/PSMB7/PSMC3/PSMB5/PSMC2/PSMD2/PSMB2/PSME2/PSMD12/PSMD11/PSMD13/PSMD6/USP14	34
CC	GO:0030133	transport vesicle	92/2054	425/19518	1.03856e-11	1.75543e-10	1.09056e-10	B2M/LMAN1/HLA-B/HLA-A/CPE/DPYSL3/KDELR2/CAV2/HLA-E/SURF4/ATP2B1/RAB13/MCFD2/CD59/SEC31A/KDELR1/TMED10/RABAC1/PLIN3/RAB8B/CLTB/SEC24D/KDELR3/TMED2/CNIH1/IGF1/HLA-C/COPZ2/CLTC/COPB1/BGN/ERP29/TMED9/BLOC1S6/CRISPLD2/SEC23A/RAB1A/ATP6V1D/ATP6V0D1/STEAP2/USO1/TGOLN2/ATP6AP2/TMED7/AP1S3/TMED3/SAR1A/BACE1/ARCN1/SNTB2/RAB14/CHP1/APH1B/GOLIM4/STX2/MCTP2/RAB27A/MYOF/HLA-F/COPB2/RAB10/COPZ1/PAM/COPA/SEC23IP…	92
CC	GO:0005791	rough endoplasmic reticulum	32/2054	82/19518	1.22932e-11	2.02838e-10	1.26013e-10	VTN/PLOD2/SSR4/PTGDS/SEC61B/SEC61G/RPL6/RPS23/RPL27/RPN2/RPS28/RPL4/CANX/HM13/LRPAP1/RPS26/SEC63/SEC61A1/SEC62/RAB14/SRPRB/RPL18/PLOD1/RPN1/PLOD3/PKM/CCDC47/ARL6IP1/UBA1/SRPRA/RPS29/STAU1	32
CC	GO:0045335	phagocytic vesicle	44/2054	141/19518	1.53959e-11	2.48125e-10	1.54148e-10	VIM/B2M/HLA-B/PDIA3/HLA-A/RAB31/HLA-E/ACTG1/CALR/SNX3/ATP6V0E1/RAB8B/RAB7B/HLA-C/RAB34/ITGB5/CDC42/ATP6V0D1/MYO1C/ZYX/KIF5B/LAMP2/RAB14/HLA-F/RAB32/RAB11FIP1/STX4/RAB10/ABCA1/ITGAV/APPL1/RAB11A/ANXA3/STX8/CLCN3/TAPBP/CYBA/STX12/RAB9A/VAMP3/GSN/FLNB/RAB7A/LAMP1	44
CC	GO:0030663	COPI-coated vesicle membrane	14/2054	18/19518	3.98524e-11	6.13728e-10	3.81278e-10	KDELR2/KDELR1/KDELR3/TMED2/COPZ2/COPB1/TMED7/TMED3/ARCN1/COPB2/COPZ1/COPA/COPE/COPG1	14
CC	GO:0070993	translation preinitiation complex	14/2054	18/19518	3.98524e-11	6.13728e-10	3.81278e-10	EIF3A/EIF1/EIF3F/DHX29/EIF3J/EIF3L/EIF3M/EIF3I/EIF3G/EIF1B/EIF3B/EIF3K/EIF2S1/EIF3D	14
CC	GO:0030027	lamellipodium	54/2054	202/19518	6.61561e-11	9.96656e-10	6.19173e-10	PDPN/RNH1/P4HB/DPYSL3/DPP4/ITGB1/MYLK/RHOA/ACTB/ARPC2/RAB13/FERMT2/PARVA/CD44/RAC1/MYH10/FSCN1/ACTA2/RDX/ARPC5/CORO1C/BCAR1/FAT1/PKD2/CDH2/ANTXR1/ENAH/DDX3X/CFL1/CIB1/CAPZB/PIEZO1/STX2/PTK2B/CTTN/CTNNA1/CCDC88A/CYFIP1/ARPC3/PDLIM4/PODXL/ILK/RAPH1/STX4/ITSN1/ITGAV/ABI2/SLC39A6/WASF2/ACTR3/SNX2/NRBP1/BRK1/GSN	54
CC	GO:0030867	rough endoplasmic reticulum membrane	16/2054	24/19518	6.9052e-11	1.01815e-09	6.32526e-10	PLOD2/SSR4/SEC61B/SEC61G/RPL27/RPS28/RPS26/SEC63/SEC61A1/SRPRB/PLOD1/CCDC47/ARL6IP1/UBA1/SRPRA/RPS29	16
CC	GO:0098857	membrane microdomain	74/2054	324/19518	8.31824e-11	1.20095e-09	7.46088e-10	PTGIS/IL6ST/PDPN/CAVIN1/CAV1/SERPINH1/GJA1/S100A10/ANXA2/THY1/EZR/CAVIN3/DPP4/BSG/ATP2B4/ITGB1/CAV2/EGFR/CAPN2/PARK7/ATP2B1/PRNP/GNAI2/SULF1/ATP1A1/AHNAK/ATP1B1/FAS/EHD2/STOM/TNFRSF1A/ATP5F1A/CORO1C/MYADM/CXADR/LDHB/KDR/SDCBP/CDH2/RHOQ/SPRED1/MYO1C/VDAC1/GPC1/FYN/LAMP2/TUBB/PGK1/BACE1/CHP1/TPP1/PTK2B/CTNNA1/PRKAR1A/PODXL/MYOF/SYNJ2/ABCA1/MAPK3/TGFBR2/LAMTOR1/CD320/SMURF2/TRADD/PPP2CA/EFNA5/PRKAR2…	74
CC	GO:0030137	COPI-coated vesicle	15/2054	22/19518	1.70286e-10	2.40833e-09	1.49618e-09	KDELR2/KDELR1/TMED10/KDELR3/TMED2/COPZ2/COPB1/TMED7/TMED3/ARCN1/COPB2/COPZ1/COPA/COPE/COPG1	15
CC	GO:0045121	membrane raft	73/2054	323/19518	1.8564e-10	2.57297e-09	1.59846e-09	PTGIS/IL6ST/PDPN/CAVIN1/CAV1/SERPINH1/GJA1/S100A10/ANXA2/THY1/EZR/CAVIN3/DPP4/BSG/ATP2B4/ITGB1/CAV2/EGFR/CAPN2/PARK7/ATP2B1/PRNP/GNAI2/SULF1/ATP1A1/AHNAK/ATP1B1/FAS/EHD2/STOM/TNFRSF1A/ATP5F1A/CORO1C/MYADM/CXADR/LDHB/KDR/SDCBP/CDH2/RHOQ/SPRED1/MYO1C/VDAC1/GPC1/FYN/TUBB/PGK1/BACE1/CHP1/TPP1/PTK2B/CTNNA1/PRKAR1A/PODXL/MYOF/SYNJ2/ABCA1/MAPK3/TGFBR2/LAMTOR1/CD320/SMURF2/TRADD/PPP2CA/EFNA5/PRKAR2A/BIRC…	73
CC	GO:0016282	eukaryotic 43S preinitiation complex	13/2054	17/19518	2.96831e-10	4.03341e-09	2.50575e-09	EIF3A/EIF1/EIF3F/DHX29/EIF3J/EIF3L/EIF3M/EIF3I/EIF3G/EIF1B/EIF3B/EIF3K/EIF3D	13
CC	GO:0030120	vesicle coat	25/2054	60/19518	4.10426e-10	5.46971e-09	3.39806e-09	AP2S1/SEC31A/CLTB/SEC24D/COPZ2/CLTC/COPB1/AP2M1/SEC23A/TMED7/AP1S3/TMED3/SAR1A/ARCN1/COPB2/COPZ1/AP2B1/COPA/COPE/SEC13/SAR1B/CLTA/COPG1/AP2A2/AP1S1	25
CC	GO:1990204	oxidoreductase complex	39/2054	128/19518	4.77774e-10	6.24712e-09	3.88102e-09	P4HB/LDHA/NDUFA4/UQCR11/NDUFA11/RAC1/CYB5R3/P4HA1/NDUFB2/NDUFB8/NDUFV2/LDHB/NDUFS5/NDUFA1/NDUFC1/UQCRQ/NDUFA13/NDUFB11/ETFB/NDUFC2/NDUFS7/UQCR10/NDUFA6/NDUFB10/GCSH/PDHB/NDUFS6/NDUFS4/NDUFB6/UQCRC2/CYBA/NDUFA12/NDUFB1/BCKDK/ETFA/NDUFB3/MRPS36/UQCRC1/NDUFA8	39
CC	GO:0005604	basement membrane	30/2054	84/19518	6.87365e-10	8.82118e-09	5.48016e-09	CCDC80/SPARC/TIMP1/EGFL6/COL5A1/LAMA4/ANXA2/VTN/COL8A1/EFEMP2/CD151/DST/FRAS1/THBS2/FBLN1/FN1/NID2/TGFBI/LAMB1/SMOC2/ACTA2/LAMB2/ADAMTS1/APLP1/LOXL1/TIMP3/CASK/LAMC1/EFNA5/PXDN	30
CC	GO:0005746	mitochondrial respirasome	32/2054	94/19518	7.65446e-10	9.64462e-09	5.99172e-09	NDUFA4/UQCR11/NDUFA11/NDUFB2/COX4I1/NDUFB8/NDUFV2/COX7C/NDUFS5/NDUFA1/NDUFC1/UQCRQ/NDUFA13/NDUFB11/NDUFC2/COX6A1/NDUFS7/UQCR10/NDUFA6/STMP1/NDUFB10/COX7B/NDUFS6/NDUFS4/NDUFB6/COX7A2/UQCRC2/NDUFA12/NDUFB1/NDUFB3/UQCRC1/NDUFA8	32
CC	GO:0030660	Golgi-associated vesicle membrane	24/2054	58/19518	1.08773e-09	1.34607e-08	8.36243e-09	GJA1/KDELR2/ITM2B/KDELR1/CLTB/KDELR3/TMED2/COPZ2/CLTC/COPB1/SPPL2A/RHOQ/TMED7/AP1S3/TMED3/ARCN1/COPB2/COPZ1/COPA/COPE/CLTA/GOPC/COPG1/AP1S1	24
CC	GO:0098803	respiratory chain complex	31/2054	91/19518	1.37731e-09	1.67452e-08	1.0403e-08	NDUFA4/UQCR11/NDUFA11/NDUFB2/COX4I1/NDUFB8/NDUFV2/COX7C/NDUFS5/NDUFA1/NDUFC1/UQCRQ/NDUFA13/NDUFB11/NDUFC2/COX6A1/NDUFS7/UQCR10/NDUFA6/NDUFB10/COX7B/NDUFS6/NDUFS4/NDUFB6/COX7A2/UQCRC2/NDUFA12/NDUFB1/NDUFB3/UQCRC1/NDUFA8	31
CC	GO:0030667	secretory granule membrane	70/2054	319/19518	1.68074e-09	2.00819e-08	1.24759e-08	SPARC/CAV1/HLA-B/CD63/CPE/APLP2/RAB31/BSG/CAV2/RHOA/SURF4/RAP1B/MLEC/CYSTM1/CD59/PHACTR2/TMED10/B4GALT1/LHFPL2/CD44/VAPA/PLAUR/MGST1/RAC1/STOM/TMED2/HLA-C/SERPINB6/COPB1/PSAP/DYNLL1/SLC2A3/SIRPA/ADAM10/DDOST/ATP6V1D/ORMDL3/HMOX2/ATP6AP2/LAMP2/RAB14/NDUFC2/ANO6/MAGT1/IQGAP1/ANXA7/TMEM179B/RAB27A/PRCP/PGRMC1/SRI/GLIPR1/RAB10/PAM/LAMTOR1/ITGAV/TMX3/RAB5C/TRIP11/RAB18/RHOG/DEGS1/CYBA/SNAP29/IGF2R/AP2…	70
CC	GO:0030117	membrane coat	31/2054	92/19518	1.86942e-09	2.15919e-08	1.34139e-08	AP2S1/SEC31A/CLTB/SEC24D/COPZ2/CLTC/COPB1/AP2M1/SEC23A/TMED7/AP1S3/TMED3/SAR1A/ARCN1/COPB2/AP3D1/COPZ1/AP2B1/COPA/AP3B1/COPE/CHMP2A/SEC13/SAR1B/CLTA/AP3S1/IGF2R/COPG1/AP2A2/PICALM/AP1S1	31
CC	GO:0048475	coated membrane	31/2054	92/19518	1.86942e-09	2.15919e-08	1.34139e-08	AP2S1/SEC31A/CLTB/SEC24D/COPZ2/CLTC/COPB1/AP2M1/SEC23A/TMED7/AP1S3/TMED3/SAR1A/ARCN1/COPB2/AP3D1/COPZ1/AP2B1/COPA/AP3B1/COPE/CHMP2A/SEC13/SAR1B/CLTA/AP3S1/IGF2R/COPG1/AP2A2/PICALM/AP1S1	31
CC	GO:0032432	actin filament bundle	28/2054	78/19518	2.21213e-09	2.51312e-08	1.56128e-08	LIMA1/PLS3/PDLIM1/PDLIM5/MARCKS/MYLK/PDLIM3/TPM1/ROR1/RFLNA/PDLIM2/FERMT2/FLNA/MYL12B/MYH10/FSCN1/ACTA2/ZYX/BAG3/ACTN1/PDLIM4/CNN2/ILK/TPM3/CYBA/FBLIM1/FLNB/MYH9	28
CC	GO:0005743	mitochondrial inner membrane	96/2054	497/19518	2.51678e-09	2.77597e-08	1.72457e-08	NDUFA4/SLC25A3/IFI6/UQCR11/TMEM14C/SLC25A6/ATP5F1D/NDUFA11/ACADVL/TIMM13/NDUFB2/ATP5F1A/COX4I1/MICOS10/NDUFB8/MRPL54/SQOR/ATP5MC2/NDUFV2/MRPL51/LDHB/COX7C/NDUFS5/NDUFA1/NDUFC1/UQCRQ/HSPD1/ATP5PD/NDUFA13/NDUFB11/NDUFC2/COX6A1/RPS3/ATP5MC1/NDUFS7/CRLS1/UQCR10/NDUFA6/MRPL40/HADHA/FPGS/MRPL32/STMP1/MCUB/ATP5PF/NDUFB10/MICOS13/TIMM17A/COX7B/NDUFS6/MRPL23/GHITM/NDUFS4/ATP5F1B/TIMM8B/MRPL17/NDUFB6/TMEM7…	96
CC	GO:0030134	COPII-coated ER to Golgi transport vesicle	31/2054	93/19518	2.52361e-09	2.77597e-08	1.72457e-08	B2M/LMAN1/HLA-B/HLA-A/HLA-E/MCFD2/CD59/SEC31A/TMED5/TMED10/SEC24D/TMED2/CNIH1/HLA-C/LMAN2/TMED9/SEC23A/YIF1A/USO1/TMED7/TMED3/SAR1A/YIPF5/HLA-F/CNIH4/SEC23IP/SEC13/SAR1B/IER3IP1/ERGIC3/ERGIC2	31
CC	GO:0005747	mitochondrial respiratory chain complex I	21/2054	49/19518	5.57095e-09	5.8495e-08	3.634e-08	NDUFA4/NDUFA11/NDUFB2/NDUFB8/NDUFV2/NDUFS5/NDUFA1/NDUFC1/NDUFA13/NDUFB11/NDUFC2/NDUFS7/NDUFA6/NDUFB10/NDUFS6/NDUFS4/NDUFB6/NDUFA12/NDUFB1/NDUFB3/NDUFA8	21
CC	GO:0030964	NADH dehydrogenase complex	21/2054	49/19518	5.57095e-09	5.8495e-08	3.634e-08	NDUFA4/NDUFA11/NDUFB2/NDUFB8/NDUFV2/NDUFS5/NDUFA1/NDUFC1/NDUFA13/NDUFB11/NDUFC2/NDUFS7/NDUFA6/NDUFB10/NDUFS6/NDUFS4/NDUFB6/NDUFA12/NDUFB1/NDUFB3/NDUFA8	21
CC	GO:0045271	respiratory chain complex I	21/2054	49/19518	5.57095e-09	5.8495e-08	3.634e-08	NDUFA4/NDUFA11/NDUFB2/NDUFB8/NDUFV2/NDUFS5/NDUFA1/NDUFC1/NDUFA13/NDUFB11/NDUFC2/NDUFS7/NDUFA6/NDUFB10/NDUFS6/NDUFS4/NDUFB6/NDUFA12/NDUFB1/NDUFB3/NDUFA8	21
CC	GO:0070469	respirasome	32/2054	101/19518	5.83172e-09	6.03192e-08	3.74733e-08	NDUFA4/UQCR11/NDUFA11/NDUFB2/COX4I1/NDUFB8/NDUFV2/COX7C/NDUFS5/NDUFA1/NDUFC1/UQCRQ/NDUFA13/NDUFB11/NDUFC2/COX6A1/NDUFS7/UQCR10/NDUFA6/STMP1/NDUFB10/COX7B/NDUFS6/NDUFS4/NDUFB6/COX7A2/UQCRC2/NDUFA12/NDUFB1/NDUFB3/UQCRC1/NDUFA8	32
CC	GO:0035578	azurophil granule lumen	30/2054	91/19518	6.10075e-09	6.21738e-08	3.86255e-08	C3/ANXA2/DNAJC3/VCP/NPC2/CYB5R3/PRDX6/SDCBP/TRAPPC1/PYCARD/DYNC1H1/FUCA2/PSMD1/ARSA/TUBB/TUBB4B/GNS/HEXB/CCT2/DPP7/GRN/CAP1/GGH/ACTR2/FAF2/MAPK1/CCT8/ACLY/ACTR10/PA2G4	30
CC	GO:0005635	nuclear envelope	93/2054	490/19518	1.10302e-08	1.10781e-07	6.88229e-08	AQP1/NUCB2/RTN4/GATA6/PTGDS/PTGER3/DST/LMNA/UBXN4/TMX4/EGFR/ENO1/CALR/SURF4/TMEM176B/S100A6/PRNP/BNIP3L/VAPA/LRRC59/DNAJC1/MVP/MRGPRF/CCNI/ANXA4/CANX/ATRAID/IPO5/MTDH/CCND2/RAN/WTAP/SDCBP/TOR1AIP2/IFI27/CMTM3/BCHE/MGST3/EIF5A/SYNE1/SHISA5/BNIP3/EIF5A2/TUBB/GAPDH/GPX4/CLIC1/TPR/PGRMC2/CUEDC2/KPNB1/EI24/MYOF/OSBPL8/TMEM43/NUTF2/CDK4/ITSN1/SLC30A1/TXNL4A/SMAD3/MAPK3/PAFAH1B1/CHMP2A/SEC13/AGFG1/PLCB1…	93
CC	GO:0005770	late endosome	64/2054	296/19518	1.5198e-08	1.5046e-07	9.34733e-08	ANXA2/IFITM2/TPT1/IFITM3/CD63/TMEM165/SCARB2/LAPTM4A/EGFR/VAMP5/RAB7B/ATP13A3/RHOB/HSPA8/PSAP/ANXA8/SLC39A14/TMEM59/SDF4/DERL2/PXK/UBXN6/CHID1/SPPL2A/OSBPL1A/MAP2K2/LAMP2/BACE1/RAB14/SNF8/PRKAR1A/RAB27A/LAMTOR5/VPS36/VPS29/MAPK3/CTSL/LAMTOR1/CHMP2A/RAB11A/GRN/ANXA6/DYNC1LI2/NBR1/LGMN/STX8/CLCN3/ZMPSTE24/KIDINS220/TMEM230/MAPK1/TMEM106B/CHMP2B/VPS35/RAB9A/IGF2R/ANKRD13A/TMEM30A/CHMP5/RNF13/RAB7A/L…	64
CC	GO:0033290	eukaryotic 48S preinitiation complex	11/2054	15/19518	1.56093e-08	1.52356e-07	9.46512e-08	EIF3A/EIF3F/EIF3J/EIF3L/EIF3M/EIF3I/EIF3G/EIF3B/EIF3K/EIF2S1/EIF3D	11
CC	GO:0030126	COPI vesicle coat	10/2054	13/19518	3.46088e-08	3.3311e-07	2.06944e-07	COPZ2/COPB1/TMED7/TMED3/ARCN1/COPB2/COPZ1/COPA/COPE/COPG1	10
CC	GO:0005838	proteasome regulatory particle	12/2054	19/19518	4.44053e-08	4.21546e-07	2.61886e-07	PSMD3/PSMD7/PSMD1/PSMC5/PSMD8/PSMC3/PSMC2/PSMD2/PSMD12/PSMD11/PSMD13/PSMD6	12
CC	GO:0036464	cytoplasmic ribonucleoprotein granule	56/2054	253/19518	5.11625e-08	4.79129e-07	2.97659e-07	EID1/TUBA1A/RPS4X/ACTB/RPL6/PRRC2C/RPLP0/PNRC1/VCP/RPS6/RAC1/PSMA2/CARHSP1/HNRNPK/CDC42/ZFP36L1/CIRBP/DDX3X/DDX1/SYNE1/NCL/TUBB/ROCK2/PSMA4/TOP1/IQGAP1/YBX1/PNRC2/KPNB1/RPL28/PCBP1/NBDY/PSMC3/NFKBIZ/SSB/SNRPG/LSM3/PSMC2/EIF3B/EIF4E2/HNRNPU/ATXN2/G3BP2/EIF2S1/EIF4E/DHX9/STAU1/NUFIP2/SNRPB2/MCRIP1/LSM1/YTHDF2/HNRNPAB/G3BP1/LSM6/EIF4G1	56
CC	GO:0001725	stress fiber	24/2054	69/19518	6.18255e-08	5.63751e-07	3.5023e-07	LIMA1/PDLIM1/PDLIM5/MYLK/PDLIM3/TPM1/ROR1/PDLIM2/FERMT2/MYL12B/MYH10/FSCN1/ACTA2/ZYX/BAG3/ACTN1/PDLIM4/CNN2/ILK/TPM3/CYBA/FBLIM1/FLNB/MYH9	24
CC	GO:0097517	contractile actin filament bundle	24/2054	69/19518	6.18255e-08	5.63751e-07	3.5023e-07	LIMA1/PDLIM1/PDLIM5/MYLK/PDLIM3/TPM1/ROR1/PDLIM2/FERMT2/MYL12B/MYH10/FSCN1/ACTA2/ZYX/BAG3/ACTN1/PDLIM4/CNN2/ILK/TPM3/CYBA/FBLIM1/FLNB/MYH9	24
CC	GO:0022624	proteasome accessory complex	13/2054	23/19518	7.74444e-08	6.96999e-07	4.33011e-07	PSMD3/PSMD7/PSMD1/PSMC5/PSMD8/PSMC3/PSMC2/PSMD2/PSME2/PSMD12/PSMD11/PSMD13/PSMD6	13
CC	GO:0005938	cell cortex	63/2054	302/19518	7.98489e-08	7.09427e-07	4.40732e-07	CALD1/CAV1/GYPC/EZR/SPTBN1/SPTAN1/DST/MARCKS/RHOA/ENO1/CAPN2/ACTB/PDLIM2/FERMT2/FLNA/MYL12B/PFN1/CLIP1/CLTB/RAC1/MYH10/FSCN1/ASPH/EEF1A1/RDX/DSTN/CORO1C/MYADM/PHLDB2/PKD2/CDH2/NDFIP1/DYNC1H1/KRT19/MYO1C/COTL1/NCL/CAPZA2/CAPZB/PTK2B/CTTN/IQGAP1/ACTN1/WDR1/EPS8/AKAP13/ADD3/PAFAH1B1/CAP1/CLTA/SNX9/RHOG/ACTR2/RAI14/CCN2/AGTRAP/NRBP1/ITPR2/GSN/FLNB/MYH9/ACTR1A/GLRX3	63
CC	GO:0005839	proteasome core complex	12/2054	20/19518	1.00332e-07	8.80127e-07	5.46779e-07	PSMA2/PSMB1/PSMB3/PSMA1/PSMB8/PSMA4/PSMB6/PSMA7/PSMB9/PSMB7/PSMB5/PSMB2	12
CC	GO:0042641	actomyosin	25/2054	76/19518	1.15914e-07	1.0041e-06	6.23798e-07	LIMA1/PDLIM1/PDLIM5/MYLK/PDLIM3/TPM1/ROR1/PDLIM2/FERMT2/MYL12B/MYH10/FSCN1/ACTA2/ZYX/BAG3/ACTN1/PDLIM4/CNN2/ILK/PDCD6IP/TPM3/CYBA/FBLIM1/FLNB/MYH9	25
CC	GO:0030670	phagocytic vesicle membrane	25/2054	78/19518	2.04934e-07	1.75333e-06	1.08925e-06	B2M/HLA-B/HLA-A/RAB31/HLA-E/CALR/ATP6V0E1/RAB8B/RAB7B/HLA-C/RAB34/ATP6V0D1/LAMP2/HLA-F/RAB32/RAB11FIP1/STX4/RAB10/ANXA3/TAPBP/CYBA/RAB9A/VAMP3/RAB7A/LAMP1	25
CC	GO:0005852	eukaryotic translation initiation factor 3 complex	10/2054	15/19518	2.97647e-07	2.51548e-06	1.56274e-06	EIF3A/EIF3F/EIF3J/EIF3L/EIF3M/EIF3I/EIF3G/EIF3B/EIF3K/EIF3D	10
CC	GO:0030666	endocytic vesicle membrane	45/2054	196/19518	3.42667e-07	2.86107e-06	1.77744e-06	CAV1/B2M/HLA-B/UBB/HLA-A/RAB31/SCARB2/EGFR/HLA-E/LRP1/CALR/AP2S1/ROR2/ATP6V0E1/CAMK2D/RAB8B/RAB7B/HLA-C/CLTC/RAB34/EPGN/AP2M1/GRIA2/ATP6V0D1/TGOLN2/LAMP2/HLA-F/RAB32/RAB11FIP1/STX4/RPS27A/RAB10/AP2B1/UBA52/ANXA3/UBC/TAPBP/CYBA/RAB9A/VAMP3/IGF2R/AP2A2/RAB7A/LDLR/LAMP1	45
CC	GO:0101031	chaperone complex	17/2054	42/19518	4.30356e-07	3.55044e-06	2.20571e-06	HSPA8/UXT/SDF2L1/BAG3/CCT2/CCDC47/WDR83OS/CCT8/CCT4/PSMG2/HSP90AB1/CCT3/PTGES3/CCT6A/TCP1/SDF2/CCT7	17
CC	GO:0035770	ribonucleoprotein granule	56/2054	271/19518	5.69737e-07	4.64503e-06	2.88573e-06	EID1/TUBA1A/RPS4X/ACTB/RPL6/PRRC2C/RPLP0/PNRC1/VCP/RPS6/RAC1/PSMA2/CARHSP1/HNRNPK/CDC42/ZFP36L1/CIRBP/DDX3X/DDX1/SYNE1/NCL/TUBB/ROCK2/PSMA4/TOP1/IQGAP1/YBX1/PNRC2/KPNB1/RPL28/PCBP1/NBDY/PSMC3/NFKBIZ/SSB/SNRPG/LSM3/PSMC2/EIF3B/EIF4E2/HNRNPU/ATXN2/G3BP2/EIF2S1/EIF4E/DHX9/STAU1/NUFIP2/SNRPB2/MCRIP1/LSM1/YTHDF2/HNRNPAB/G3BP1/LSM6/EIF4G1	56
CC	GO:0030016	myofibril	50/2054	233/19518	7.02346e-07	5.62198e-06	3.49266e-06	CALD1/DES/LMAN1/FLNC/PDLIM1/TPM2/PDLIM5/SPTBN1/DST/KRT8/ATP2B4/ENO1/PDLIM3/ACTG1/TPM1/PDLIM2/FERMT2/FLNA/PARVA/MYL12B/AHNAK/TMOD3/MMP2/FKBP1A/CORO1C/CALM2/PPP1R12A/RPL15/KRT19/SYNE1/CAPZB/BAG3/ACTN1/PDLIM4/ILK/SRI/VCL/OBSL1/TPM3/NBR1/PLEC/PDE4DIP/FRG1/PPP3CA/CALM3/CFL2/ARF1/FHL2/FLNB/GLRX3	50
CC	GO:0071013	catalytic step 2 spliceosome	26/2054	88/19518	7.0579e-07	5.62198e-06	3.49266e-06	HNRNPA1/HNRNPC/HNRNPK/HNRNPR/LSM7/HNRNPM/SRRM2/HNRNPA2B1/SNRPD2/HNRNPF/DDX5/SYNCRIP/SNRPF/SF3B2/SNRPG/CDC40/LSM3/SNRPE/SNRPN/HNRNPU/FRG1/SF3B1/SNRPB2/SNRPD1/BUD31/SRRM1	26
CC	GO:0035577	azurophil granule membrane	20/2054	58/19518	9.01015e-07	7.0955e-06	4.40808e-06	CD63/SURF4/RAP1B/B4GALT1/VAPA/MGST1/STOM/PSAP/DDOST/LAMP2/NDUFC2/MAGT1/TMEM179B/PRCP/GLIPR1/LAMTOR1/RAB5C/SNAP29/TMEM30A/LAMP1	20
CC	GO:0012507	ER to Golgi transport vesicle membrane	21/2054	63/19518	9.18715e-07	7.15359e-06	4.44417e-06	B2M/LMAN1/HLA-B/HLA-A/HLA-E/MCFD2/CD59/SEC31A/TMED10/SEC24D/TMED2/CNIH1/HLA-C/SEC23A/USO1/TMED7/SAR1A/HLA-F/SEC23IP/SEC13/SAR1B	21
CC	GO:0043292	contractile fiber	51/2054	243/19518	1.10441e-06	8.50395e-06	5.28308e-06	CALD1/DES/LMAN1/FLNC/PDLIM1/TPM2/PDLIM5/SPTBN1/DST/KRT8/ATP2B4/ENO1/PDLIM3/ACTG1/TPM1/PDLIM2/FERMT2/FLNA/PARVA/MYL12B/AHNAK/TMOD3/MMP2/ACTA2/FKBP1A/CORO1C/CALM2/PPP1R12A/RPL15/KRT19/SYNE1/CAPZB/BAG3/ACTN1/PDLIM4/ILK/SRI/VCL/OBSL1/TPM3/NBR1/PLEC/PDE4DIP/FRG1/PPP3CA/CALM3/CFL2/ARF1/FHL2/FLNB/GLRX3	51
CC	GO:0005912	adherens junction	42/2054	185/19518	1.14153e-06	8.69321e-06	5.40066e-06	ANXA2/CDH11/PDLIM1/EZR/PDLIM5/EIF4G2/TLN1/PDLIM3/ANXA1/ACTB/CNN3/PARK7/PDLIM2/FERMT2/MSN/KRT18/CCDC85B/TMOD3/RDX/ADAM10/KIFC3/CXADR/SDCBP/CDH2/ADAM15/CDC42EP1/ZYX/CTNNA1/PDLIM4/TNKS1BP1/TJP1/RAB10/NECTIN2/VCL/ABI2/SSX2IP/DSC2/EFNA5/VEZT/BMPR2/ADD1/MYH9	42
CC	GO:0042383	sarcolemma	34/2054	136/19518	1.17793e-06	8.8729e-06	5.51229e-06	AQP1/COL6A2/VCAM1/COL6A1/CAV1/DES/ANXA2/FLNC/BSG/KRT8/ATP2B4/ITGB1/CAV2/ANXA1/ATP1A1/AHNAK/ATP1B1/CAMK2D/BGN/SCN1B/RDX/CORO1C/UTRN/SGCB/CDH2/KRT19/CIB1/SLC38A2/SRI/SLC30A1/VCL/PLEC/PPP3CA/LAMP1	34
CC	GO:0019774	proteasome core complex, beta-subunit complex	8/2054	11/19518	1.82885e-06	1.36279e-05	8.46631e-06	PSMB1/PSMB3/PSMB8/PSMB6/PSMB9/PSMB7/PSMB5/PSMB2	8
CC	GO:0005681	spliceosomal complex	43/2054	197/19518	2.58005e-06	1.9021e-05	1.18168e-05	HNRNPA1/RBM3/HSPA8/HNRNPC/HNRNPK/HNRNPR/CIRBP/LSM7/HNRNPM/NCL/SNU13/SF3B5/YBX1/SRRM2/HNRNPA2B1/SNRPD2/HNRNPF/DDX5/TXNL4A/SF1/SYNCRIP/SNRPF/SF3B2/SNRPG/CDC40/LSM3/SREK1/HTATSF1/SNRPE/HNRNPH3/SNRPN/HNRNPU/FRG1/SF3B1/IK/PRPF40A/LSM5/SNRPB2/SNRPD1/DHX15/BUD31/SRRM1/LSM6	43
CC	GO:0005905	clathrin-coated pit	22/2054	73/19518	3.45554e-06	2.52072e-05	1.566e-05	DAB2/CEMIP/LRP1/AP2S1/CLTB/CLTC/RAMP2/AP2M1/HSPD1/AP1S3/CTTN/ITSN1/AP2B1/VLDLR/LRP10/CLTA/SNX9/BMPR2/AP2A2/PICALM/AP1S1/LDLR	22
CC	GO:0098791	Golgi apparatus subcompartment	69/2054	378/19518	3.57031e-06	2.57732e-05	1.60116e-05	GALNT1/HLA-A/TMEM165/SULF2/RAB31/TMBIM4/RAB13/TGFBI/FLNA/SULF1/B4GALT1/CHPF/CLTB/RAB7B/RAC1/TMED2/GALNT2/CLTC/RAB34/ARL1/GCNT1/TMEM59/CHID1/ST3GAL1/OPTN/USO1/TGOLN2/MYO1B/AP1S3/TMED3/BACE1/RAB14/MGAT2/GOLIM4/YIPF5/RAB32/STX4/SLC30A7/RAB10/TMEM87A/PAM/PLOD3/RAB11A/MBTPS1/SAR1B/GRN/PCSK7/GOLGA4/GOLGB1/CLTA/SNX9/TBC1D23/AKAP9/STX8/CHPF2/TMEM230/SCFD1/ATP2C1/B4GALT2/ATXN2/RAB9A/PLEKHJ1/VAMP3/IGF2R/MO…	69
CC	GO:0030017	sarcomere	45/2054	213/19518	3.84557e-06	2.7474e-05	1.70682e-05	DES/LMAN1/FLNC/PDLIM1/TPM2/PDLIM5/SPTBN1/DST/KRT8/ATP2B4/ENO1/PDLIM3/TPM1/PDLIM2/FERMT2/FLNA/PARVA/MYL12B/TMOD3/MMP2/FKBP1A/CORO1C/CALM2/PPP1R12A/RPL15/KRT19/SYNE1/CAPZB/BAG3/ACTN1/PDLIM4/ILK/SRI/OBSL1/TPM3/NBR1/PLEC/FRG1/PPP3CA/CALM3/CFL2/ARF1/FHL2/FLNB/GLRX3	45
CC	GO:0005759	mitochondrial matrix	83/2054	484/19518	5.01327e-06	3.5451e-05	2.20239e-05	SOD2/ACAA2/GLS/PARK7/ATP5F1D/CHPF/DECR1/PRDX3/MPG/LRRC59/ACADVL/SHC1/PRDX5/ARL2BP/ATP5F1A/NDUFB8/MRPL54/REXO2/OAT/MRPL51/NAXE/ALDH2/VDAC1/HSPD1/ETFB/RPS3/C1QBP/BLOC1S1/ETHE1/NDUFS7/HSPE1/CARS2/MRPL40/TSFM/HADHA/FPGS/MRPL32/GLRX2/GCSH/ALKBH7/PDHB/MRPL23/ATP5F1B/MRPL17/SUCLG1/AK4/SSBP1/TST/MRPL41/MRPL36/MRPL52/ACADM/TXN2/ISCU/DNAJC15/AK3/HSD17B10/CLPP/MRPS18C/ACOT9/HADHB/UQCC2/FOXO3/MRPL27/MRPL20/M…	83
CC	GO:0033116	endoplasmic reticulum-Golgi intermediate compartment membrane	23/2054	80/19518	5.08398e-06	3.55879e-05	2.2109e-05	LMAN1/GALNT1/CALR/SURF4/MCFD2/CD59/TMED5/KDELR1/TMED10/TMED2/CNIH1/COPZ2/LMAN2/TMED9/RAB2A/YIF1A/TMED7/TMED3/PIEZO1/TRIP11/TAPBP/ERGIC3/ERGIC2	23
CC	GO:0016363	nuclear matrix	31/2054	127/19518	5.84395e-06	4.04986e-05	2.51597e-05	SPARC/VIM/CLIC4/S100A10/ANXA2/LMNA/KRT8/ACTB/KRT18/ENC1/CEBPB/TGFB1I1/CFL1/HNRNPM/HNRNPA2B1/CASK/BASP1/PBRM1/ATXN1/NONO/HNRNPU/CFL2/PHB2/NCOR2/SMC3/SFPQ/PPIG/SMC1A/PRPF40A/CENPW/SRRM1	31
CC	GO:0030863	cortical cytoskeleton	27/2054	104/19518	6.75376e-06	4.63402e-05	2.87888e-05	CALD1/GYPC/EZR/SPTBN1/SPTAN1/CAPN2/ACTB/PDLIM2/EEF1A1/RDX/DSTN/MYADM/CDH2/KRT19/COTL1/CAPZA2/CAPZB/CTTN/IQGAP1/ACTN1/WDR1/AKAP13/CAP1/SNX9/ACTR2/GSN/MYH9	27
CC	GO:0071005	U2-type precatalytic spliceosome	17/2054	50/19518	7.31264e-06	4.9683e-05	3.08655e-05	LSM7/SNU13/SF3B5/SRRM2/SNRPD2/TXNL4A/SNRPF/SF3B2/SNRPG/LSM3/SNRPE/SF3B1/IK/LSM5/SNRPB2/SNRPD1/LSM6	17
CC	GO:0034399	nuclear periphery	34/2054	147/19518	7.53622e-06	5.07048e-05	3.15004e-05	SPARC/VIM/CLIC4/S100A10/ANXA2/LMNA/KRT8/ACTB/KRT18/ENC1/CEBPB/TGFB1I1/CFL1/HNRNPM/TPR/HNRNPA2B1/CASK/BASP1/PBRM1/ATXN1/NONO/HNRNPU/CFL2/PHB2/NCOR2/SMC3/SFPQ/PPIG/SMC1A/PRPF40A/CENPW/SRRM1/EBNA1BP2/ATF4	34
CC	GO:0005769	early endosome	74/2054	423/19518	7.86641e-06	5.24175e-05	3.25644e-05	VCAM1/CAV1/B2M/ANXA2/HLA-B/HLA-A/IFITM3/TMEM165/RAB31/MELTF/EGFR/HLA-E/ANXA1/LRP1/EEA1/SNX3/EHD2/SNX6/PRDX3/HLA-C/ATP13A3/PTP4A2/EHD1/WASHC3/RHOB/SLC39A14/DERL2/PXK/UBXN6/RAB1A/KDR/ATP6V0D1/STEAP2/MYO1B/MAP2K2/WDFY1/HSPD1/AP1S3/BACE1/RAB14/BLOC1S1/PDLIM4/COMMD1/HLA-F/RAB32/AP3D1/VPS29/SNX17/MAPK3/AP3B1/USP8/RAB5C/APPL1/AP3S1/STX8/CLCN3/RABEP1/ZMPSTE24/WASF2/TMEM230/STX12/MAPK1/SH3GL1/VPS35/PLEKHJ…	74
CC	GO:0001726	ruffle	39/2054	181/19518	1.02076e-05	6.73704e-05	4.18539e-05	PDPN/LIMA1/EZR/MTSS1/SH3BGRL3/TLN1/ITGB1/EGFR/RHOA/TPM1/S100A6/ARF4/CLIP1/RAC1/FSCN1/ITGA5/EEF1A1/CORO1C/MYADM/BCAR1/MYO1C/CFL1/CIB1/RPS3/CTTN/IQGAP1/CYFIP1/ACTN1/NME1/PODXL/EPS8/MACF1/ITGAV/APPL1/CDK6/SNX9/CLCN3/WASF2/MYH9	39
CC	GO:0030864	cortical actin cytoskeleton	21/2054	73/19518	1.28014e-05	8.36925e-05	5.1994e-05	CALD1/SPTBN1/SPTAN1/CAPN2/PDLIM2/EEF1A1/RDX/DSTN/MYADM/CDH2/KRT19/COTL1/IQGAP1/ACTN1/WDR1/AKAP13/CAP1/SNX9/ACTR2/GSN/MYH9	21
CC	GO:0071011	precatalytic spliceosome	17/2054	53/19518	1.76397e-05	0.000114246	7.09751e-05	LSM7/SNU13/SF3B5/SRRM2/SNRPD2/TXNL4A/SNRPF/SF3B2/SNRPG/LSM3/SNRPE/SF3B1/IK/LSM5/SNRPB2/SNRPD1/LSM6	17
CC	GO:0005753	mitochondrial proton-transporting ATP synthase complex	10/2054	21/19518	1.92548e-05	0.000123552	7.67566e-05	ATP5F1D/ATP5F1A/ATP5MC2/ATP5PD/ATP5MC1/ATP5PF/ATP5F1B/ATP5MC3/ATP5MF/ATP5PO	10
CC	GO:0042581	specific granule	35/2054	160/19518	2.02534e-05	0.000127644	7.92988e-05	HP/B2M/TIMP2/SPTAN1/QSOX1/MLEC/CD59/SLPI/PLAUR/STOM/CXCL1/SLC2A3/ADAM10/ATP6V1D/ORMDL3/HMOX2/ANO6/ERP44/CYFIP1/KPNB1/NFKB1/RAB27A/CNN2/PGRMC1/STX4/LAMTOR1/VCL/ITGAV/ANXA3/GGH/CLCN3/DEGS1/CYBA/CHI3L1/TMEM30A	35
CC	GO:0043202	lysosomal lumen	25/2054	98/19518	2.02609e-05	0.000127644	7.92988e-05	DCN/SCARB2/LUM/NPC2/FMOD/OGN/GPC3/BGN/HSPA8/PSAP/CHID1/GPC6/HSP90AA1/CTSB/GPC1/LAMP2/ARSA/HEXA/GNS/TPP1/HEXB/CTSL/CTSF/LGMN/ASAH1	25
CC	GO:0030140	trans-Golgi network transport vesicle	14/2054	39/19518	2.3074e-05	0.000144057	8.94952e-05	RAB13/TMED10/RAB8B/CLTB/CLTC/TMED9/STEAP2/TGOLN2/AP1S3/RAB14/CLTA/GOPC/IGF2R/AP1S1	14
CC	GO:0005832	chaperonin-containing T-complex	7/2054	11/19518	3.18297e-05	0.000192981	0.00011989	CCT2/CCT8/CCT4/CCT3/CCT6A/TCP1/CCT7	7
CC	GO:0034663	endoplasmic reticulum chaperone complex	7/2054	11/19518	3.18297e-05	0.000192981	0.00011989	HSP90B1/PPIB/HSPA5/P4HB/PDIA6/SDF2L1/DNAJC10	7
CC	GO:0045259	proton-transporting ATP synthase complex	10/2054	22/19518	3.19713e-05	0.000192981	0.00011989	ATP5F1D/ATP5F1A/ATP5MC2/ATP5PD/ATP5MC1/ATP5PF/ATP5F1B/ATP5MC3/ATP5MF/ATP5PO	10
CC	GO:0016469	proton-transporting two-sector ATPase complex	16/2054	50/19518	3.20243e-05	0.000192981	0.00011989	ATP5F1D/ATP6V0E1/ATP5F1A/ATP5MC2/ATP6V1D/ATP6V0D1/ATP6AP2/ATP5PD/ATP5MC1/ATP5PF/ATP5F1B/ATP5MC3/ATP5MF/ATP6V1G1/ATP5PO/ATP6V1E1	16
CC	GO:0016607	nuclear speck	70/2054	415/19518	4.63729e-05	0.000277038	0.00017211	SGK1/HIF1A/IFI16/NAMPT/LMNA/MORF4L1/C12orf57/POMP/GADD45A/BNIP3L/WTAP/THRAP3/ZNF395/ZNF106/WT1/CSNK1A1/BCLAF1/APEX1/SRSF9/SON/TMEM179B/SRRM2/SAP18/NSRP1/DDX17/ZC3H13/PCBP1/DDX5/SRSF3/ARL6IP4/PLCB1/NFKBIZ/TRIP11/SMURF2/BASP1/SRSF5/ASCC3/SF3B2/TRIP12/NOC3L/CTR9/NONO/CDC40/SRSF4/MOCS2/SREK1/BMP2K/HECTD1/AK6/SRSF11/NDUFB1/HNRNPU/FIBP/SRP54/ALKBH5/SFPQ/SF3B1/PPIG/IK/THOC2/PRPF40A/ACIN1/ABHD17A/THOC7/S…	70
CC	GO:0098562	cytoplasmic side of membrane	39/2054	193/19518	4.74426e-05	0.000281006	0.000174575	EZR/MTSS1/CAV2/RHOA/ATP2B1/FERMT2/S100A6/AP2S1/GNAI2/ERRFI1/RPL27/RAC1/RPS28/EEF1A1/AP2M1/HM13/FKBP1A/CISD1/SPPL2A/RPS26/PKD2/MAP2K2/FYN/BORCS7/GNG5/BLOC1S1/IQGAP1/GRAMD1A/AP2B1/DNAJA1/SYAP1/GNB1/GNB2/RPS29/PPP3CA/KRAS/AP2A2/CYLD/MYH9	39
CC	GO:0098554	cytoplasmic side of endoplasmic reticulum membrane	8/2054	15/19518	4.83374e-05	0.00028388	0.00017636	RPL27/RPS28/HM13/SPPL2A/RPS26/PKD2/DNAJA1/RPS29	8
CC	GO:0031256	leading edge membrane	37/2054	180/19518	5.01307e-05	0.000291938	0.000181366	PDPN/THY1/EZR/SPTBN1/DPP4/SH3BGRL3/TLN1/ITGB1/EGFR/RHOA/TPM1/ATP2B1/FERMT2/ARF4/CD44/RAC1/ITGA5/EEF1A1/CORO1C/CDC42/ANTXR1/ATP6AP2/MYO1C/CFL1/CIB1/RPS3/PIEZO1/NME1/KCNC4/EPS8/STX4/MACF1/ITGAV/CLCN3/SLC39A6/VEZT/ATF4	37
CC	GO:0031965	nuclear membrane	55/2054	308/19518	6.24063e-05	0.000360397	0.000223896	AQP1/GATA6/PTGDS/LMNA/TMX4/EGFR/ENO1/SURF4/TMEM176B/PRNP/VAPA/DNAJC1/MRGPRF/CCNI/ANXA4/CANX/MTDH/CCND2/WTAP/SDCBP/TOR1AIP2/IFI27/CMTM3/SYNE1/SHISA5/GAPDH/CLIC1/TPR/CUEDC2/KPNB1/EI24/MYOF/OSBPL8/TMEM43/NUTF2/CDK4/SLC30A1/TXNL4A/SMAD3/PAFAH1B1/PLCB1/CTDNEP1/TOR1A/SLC16A3/TMEM18/ANKRD17/ATP5MF/ZMPSTE24/APEH/POM121C/HACD3/RANBP2/DNAJB14/PCM1/RNF13	55
CC	GO:0005903	brush border	25/2054	105/19518	7.01323e-05	0.000401667	0.000249535	AQP1/LIMA1/EZR/ACTB/CYBRD1/MYL6/FLNA/MYL12B/B4GALT1/HSP90AA1/MYO1C/MYO1B/CAPZA2/CAPZB/SLC38A2/CLIC1/ACTN1/EPS8/ADD3/PLEC/KCNK1/ACTR3/FLII/FLNB/MYH9	25
CC	GO:0030132	clathrin coat of coated pit	8/2054	16/19518	8.77454e-05	0.000498422	0.000309645	AP2S1/CLTB/CLTC/AP2M1/AP2B1/CLTA/AP2A2/PICALM	8
CC	GO:0005686	U2 snRNP	11/2054	29/19518	9.74434e-05	0.000540226	0.000335615	SF3B5/SNRPD2/SNRPF/SF3B2/SNRPG/HTATSF1/SNRPE/SNRPN/SF3B1/SNRPB2/SNRPD1	11
CC	GO:0005689	U12-type spliceosomal complex	11/2054	29/19518	9.74434e-05	0.000540226	0.000335615	LSM7/SF3B5/YBX1/SNRPD2/SNRPF/SF3B2/SNRPG/SNRPE/SF3B1/SNRPD1/DHX15	11
CC	GO:0098553	lumenal side of endoplasmic reticulum membrane	11/2054	29/19518	9.74434e-05	0.000540226	0.000335615	HLA-B/HLA-A/HLA-E/CALR/HLA-C/CANX/HM13/SPPL2A/PKD2/HLA-F/TAPBP	11
CC	GO:0055037	recycling endosome	39/2054	200/19518	0.000106502	0.00058576	0.000363903	B2M/HLA-B/PDIA3/HLA-A/ITGB1/TUBA1A/MELTF/HLA-E/RAB13/EHD2/RAB8B/RAC1/HLA-C/ATP13A3/EHD1/RAN/OPTN/BACE1/RAB14/TPP1/SNF8/PDLIM4/COMMD1/HLA-F/RAB11FIP1/RAB10/ITSN1/RAB11A/STX8/CLCN3/RABEP1/TMEM230/KCNK1/STX12/PLEKHJ1/VAMP3/ABHD17A/RNF11/SCAMP4	39
CC	GO:1904949	ATPase complex	31/2054	147/19518	0.000120762	0.000658963	0.000409381	ACTB/ATP5F1D/VCP/ATP6V0E1/SMARCA1/ATP5F1A/ATP5MC2/ATP6V1D/ATP6V0D1/ATP6AP2/ATP5PD/ATP5MC1/ZNHIT1/SMARCA2/ATP5PF/ATP5F1B/SMARCA5/PBRM1/RBBP7/MBD2/DDX21/ATP5MC3/RSF1/ATP5MF/ATP6V1G1/CHD4/CFDP1/SF3B1/CDK2AP1/ATP5PO/ATP6V1E1	31
CC	GO:0014704	intercalated disc	15/2054	50/19518	0.000128593	0.000696209	0.00043252	GJA1/DES/ITGB1/DSG2/VAMP5/ATP1B1/SCN1B/CXADR/CDH2/CTNNA1/ACTN1/VCL/OBSL1/YWHAH/DSC2	15
CC	GO:0034709	methylosome	7/2054	13/19518	0.00013672	0.000734475	0.000456293	SNRPD2/SNRPF/ERH/SNRPG/PRMT1/SNRPE/SNRPD1	7
CC	GO:0002102	podosome	11/2054	30/19518	0.000139298	0.000742563	0.000461317	VCAM1/RHOU/FSCN1/HNRNPK/CTTN/WDR1/DOCK5/TJP1/VCL/SH3GL1/GSN	11
CC	GO:0031902	late endosome membrane	32/2054	155/19518	0.000143887	0.000761172	0.000472878	ANXA2/IFITM2/IFITM3/CD63/TMEM165/SCARB2/LAPTM4A/RAB7B/ATP13A3/RHOB/ANXA8/SLC39A14/TMEM59/UBXN6/SPPL2A/LAMP2/SNF8/RAB27A/LAMTOR5/VPS36/LAMTOR1/CHMP2A/ANXA6/STX8/CLCN3/TMEM106B/CHMP2B/TMEM30A/CHMP5/RNF13/RAB7A/TMEM9	32
CC	GO:0031091	platelet alpha granule	22/2054	91/19518	0.000147009	0.000771795	0.000479478	SPARC/TIMP1/SERPING1/SERPINE1/TMSB4X/SERPINE2/APLP2/QSOX1/THBS2/FN1/PHACTR2/LHFPL2/IGF1/MAGED2/VEGFC/PROS1/ACTN1/SCCPDH/TEX264/TMX3/VEGFB/OLA1	22
CC	GO:0098637	protein complex involved in cell-matrix adhesion	8/2054	17/19518	0.000150454	0.000783944	0.000487025	VTN/TNXB/EMILIN2/LAMB1/EMILIN1/PLAUR/LAMB2/LAMC1	8
CC	GO:0000421	autophagosome membrane	15/2054	51/19518	0.000164615	0.000851331	0.000528889	SH3GLB1/RPN2/ATP6AP2/LAMP2/MAP1LC3B/TEX264/CHMP2A/GABARAPL2/CALCOCO2/SNAP29/CHMP2B/CHMP5/RAB7A/GABARAP/LAMP1	15
CC	GO:0005684	U2-type spliceosomal complex	22/2054	92/19518	0.000174273	0.000894599	0.00055577	LSM7/SNU13/SF3B5/SRRM2/SNRPD2/TXNL4A/SNRPF/SF3B2/SNRPG/CDC40/LSM3/HTATSF1/SNRPE/SNRPN/SF3B1/IK/PRPF40A/LSM5/SNRPB2/SNRPD1/BUD31/LSM6	22
CC	GO:0033177	proton-transporting two-sector ATPase complex, proton-transporting domain	10/2054	26/19518	0.00017689	0.00090136	0.00055997	ATP6V0E1/ATP5MC2/ATP6V0D1/ATP6AP2/ATP5PD/ATP5MC1/ATP5PF/ATP5MC3/ATP5MF/ATP5PO	10
CC	GO:0070820	tertiary granule	33/2054	164/19518	0.000190102	0.000957103	0.0005946	HP/B2M/TIMP2/CST3/SPTAN1/QSOX1/RHOA/CYSTM1/CD59/RAC1/STOM/PGM1/SERPINB6/COPB1/CXCL1/DYNLL1/SLC2A3/SIRPA/ADAM10/ATP6AP2/LAMP2/RAB14/ANO6/CYFIP1/TMEM179B/CNN2/PRCP/LAMTOR1/GGH/CYBA/ASAH1/AP2A2/LAMP1	33
CC	GO:0005884	actin filament	24/2054	105/19518	0.000190592	0.000957103	0.0005946	PLS3/PDLIM1/EZR/TPM2/PDLIM5/DPYSL3/PDLIM3/ANXA1/ACTG1/TPM1/PDLIM2/RAC1/DIAPH3/RHOQ/MYO1C/MYO1B/COTL1/FYN/PAWR/CTTN/IQGAP1/ACTN1/PDLIM4/TPM3	24
CC	GO:0098576	lumenal side of membrane	12/2054	36/19518	0.000199582	0.000995036	0.000618166	HLA-B/HLA-A/HLA-E/CALR/HLA-C/HSPA8/CANX/HM13/SPPL2A/PKD2/HLA-F/TAPBP	12
CC	GO:0005795	Golgi stack	31/2054	151/19518	0.000201526	0.000997552	0.000619729	GALNT1/HLA-A/SULF2/TMBIM4/SULF1/B4GALT1/CHPF/TMED2/GALNT2/RAB34/GCNT1/TMEM59/ST3GAL1/USO1/TMED3/RAB14/MGAT2/GOLIM4/SLC30A7/TMEM87A/MBTPS1/SAR1B/GOLGB1/AKAP9/CHPF2/SCFD1/ATP2C1/B4GALT2/MOB4/GOSR1/TRAPPC4	31
CC	GO:0031258	lamellipodium membrane	9/2054	22/19518	0.000215624	0.00105977	0.000658383	PDPN/DPP4/FERMT2/CD44/ANTXR1/CFL1/PIEZO1/ITGAV/SLC39A6	9
CC	GO:0031970	organelle envelope lumen	22/2054	94/19518	0.00024249	0.00118342	0.000735198	CAPN2/PARK7/TIMM13/FKBP10/ARL2BP/CHCHD2/REXO2/NDUFS5/BCHE/TUBB/BLOC1S1/STMP1/CHCHD5/TIMM8B/CCAR1/NBR1/UQCC2/IGF2R/NME4/ARL2/STOML2/NDUFA8	22
CC	GO:0045263	proton-transporting ATP synthase complex, coupling factor F(o)	7/2054	14/19518	0.000248584	0.00120289	0.000747298	ATP5MC2/ATP5PD/ATP5MC1/ATP5PF/ATP5MC3/ATP5MF/ATP5PO	7
CC	GO:0005741	mitochondrial outer membrane	39/2054	208/19518	0.000249952	0.00120289	0.000747298	PLA2G2A/SH3GLB1/UBB/TOMM7/BNIP3L/ACSL4/FIS1/MGST1/CYB5R3/MAOB/MICOS10/SPART/ATP5MC2/CISD1/IFI27/FUNDC2/TSPO/VDAC1/CYB5A/BNIP3/PGRMC1/RAB32/RPS27A/STMP1/MICOS13/UBA52/BAD/ARMCX3/CISD2/MLXIP/UBC/ATP5MC3/HADHB/PLEC/FOXO3/PHB2/KRAS/HK1/MTCH2	39
CC	GO:0070971	endoplasmic reticulum exit site	11/2054	32/19518	0.000269761	0.00128927	0.00080096	HLA-A/SEC31A/TMED5/SEC24D/TFG/SEC23A/SAR1A/YIPF5/PDCD6IP/SAR1B/MIA3	11
CC	GO:0030175	filopodium	24/2054	108/19518	0.000299441	0.00142132	0.000882994	PDPN/VCAM1/EZR/ITGB1/MSN/B4GALT1/FSCN1/ACTA2/RDX/UTRN/CXADR/FAT1/CDC42/ANTXR1/DYNC1H1/ENAH/MYO1B/CIB1/CYFIP1/PODXL/RAPH1/ITGAV/ABI2/ITGA3	24
CC	GO:0030018	Z disc	27/2054	129/19518	0.000364904	0.00172026	0.00106871	DES/FLNC/PDLIM1/PDLIM5/DST/KRT8/ATP2B4/PDLIM3/PDLIM2/FLNA/PARVA/MYL12B/FKBP1A/PPP1R12A/KRT19/BAG3/ACTN1/PDLIM4/SRI/OBSL1/PLEC/FRG1/PPP3CA/CFL2/FHL2/FLNB/GLRX3	27
CC	GO:0000276	mitochondrial proton-transporting ATP synthase complex, coupling factor F(o)	6/2054	11/19518	0.000389906	0.00178989	0.00111197	ATP5MC2/ATP5PD/ATP5MC1/ATP5PF/ATP5MC3/ATP5PO	6
CC	GO:1904090	peptidase inhibitor complex	6/2054	11/19518	0.000389906	0.00178989	0.00111197	PLAT/VTN/SERPINE1/SERPINB6/CTSB/CARD16	6
CC	GO:0016323	basolateral plasma membrane	42/2054	234/19518	0.000390005	0.00178989	0.00111197	CA12/AQP1/PDPN/SLC39A8/ANXA2/SLC16A1/EZR/SLC43A2/CD81/BSG/ATP2B4/EGFR/ANXA1/LRP1/ATP2B1/MSN/CLDN1/ATP1A1/ATP1B1/B4GALT1/CD44/ATP1B3/SLC39A14/CXADR/PKD2/HSP90AA1/CDH2/SLC16A7/SLC7A8/STX2/IQGAP1/CASK/STX4/SLC4A2/TJP1/SLC30A1/SLC16A3/ITGA3/WASF2/SLC4A7/SLC3A2/LDLR	42
CC	GO:0030658	transport vesicle membrane	42/2054	234/19518	0.000390005	0.00178989	0.00111197	B2M/LMAN1/HLA-B/HLA-A/CPE/HLA-E/ATP2B1/MCFD2/CD59/SEC31A/TMED10/CLTB/SEC24D/TMED2/CNIH1/HLA-C/CLTC/SEC23A/RAB1A/ATP6V1D/ATP6V0D1/USO1/ATP6AP2/TMED7/AP1S3/SAR1A/SNTB2/MCTP2/MYOF/HLA-F/PAM/SEC23IP/SEC13/SAR1B/CLTA/STX12/CALM3/SYPL1/ATP6V1E1/TMEM30A/AP1S1/RAB7A	42
CC	GO:0010494	cytoplasmic stress granule	20/2054	85/19518	0.000423487	0.00191957	0.00119253	PRRC2C/VCP/HNRNPK/CIRBP/DDX3X/DDX1/YBX1/KPNB1/SSB/EIF3B/ATXN2/G3BP2/EIF2S1/EIF4E/STAU1/NUFIP2/MCRIP1/YTHDF2/G3BP1/EIF4G1	20
CC	GO:0030127	COPII vesicle coat	7/2054	15/19518	0.000423801	0.00191957	0.00119253	SEC31A/SEC24D/SEC23A/TMED7/SAR1A/SEC13/SAR1B	7
CC	GO:0031968	organelle outer membrane	42/2054	236/19518	0.00046826	0.00210717	0.00130908	PLA2G2A/SH3GLB1/UBB/TOMM7/ENO1/BNIP3L/ACSL4/FIS1/MGST1/CYB5R3/MAOB/MICOS10/SPART/ATP5MC2/CISD1/IFI27/FUNDC2/TSPO/VDAC1/SYNE1/CYB5A/BNIP3/PGRMC1/RAB32/NUTF2/RPS27A/STMP1/MICOS13/UBA52/BAD/ARMCX3/CISD2/MLXIP/UBC/ATP5MC3/HADHB/PLEC/FOXO3/PHB2/KRAS/HK1/MTCH2	42
CC	GO:0036019	endolysosome	10/2054	29/19518	0.000496512	0.00221989	0.00137911	AP2S1/CLTC/AP2M1/CTSB/AP2B1/CTSL/CLTA/LGMN/AP2A2/LDLR	10
CC	GO:0000315	organellar large ribosomal subunit	15/2054	56/19518	0.000506014	0.00223355	0.00138759	MRPL54/MRPL51/MRPL40/MRPL32/MRPL23/MRPL17/MRPL41/MRPL36/MRPL52/MRPL27/MRPL20/MRPL57/MRPL28/MRPL18/MRPL16	15
CC	GO:0005762	mitochondrial large ribosomal subunit	15/2054	56/19518	0.000506014	0.00223355	0.00138759	MRPL54/MRPL51/MRPL40/MRPL32/MRPL23/MRPL17/MRPL41/MRPL36/MRPL52/MRPL27/MRPL20/MRPL57/MRPL28/MRPL18/MRPL16	15
CC	GO:0031253	cell projection membrane	57/2054	349/19518	0.000520166	0.00228149	0.00141737	AQP1/PDPN/LIMA1/THY1/EZR/SPTBN1/DPP4/SH3BGRL3/TLN1/ITGB1/EGFR/RHOA/TPM1/CYBRD1/ATP2B1/ARPC2/FERMT2/MSN/ARF4/B4GALT1/CD44/MXRA8/CLTB/RAC1/FSCN1/ITGA5/EHD1/TXNDC15/EEF1A1/CORO1C/UTRN/PKD2/HSP90AA1/ANTXR1/ATP6AP2/MYO1C/SLC7A8/CFL1/CIB1/RPS3/PIEZO1/NME1/KCNC4/PODXL/EPS8/CASK/STX4/MACF1/ITGAV/ITGA3/CLCN3/SLC39A6/KCNK1/VEZT/SNAP29/ARPC1A/ATF4	57
CC	GO:0035580	specific granule lumen	16/2054	62/19518	0.000524719	0.00228698	0.00142079	HP/B2M/TIMP2/SPTAN1/QSOX1/SLPI/CXCL1/ERP44/CYFIP1/KPNB1/NFKB1/RAB27A/CNN2/VCL/GGH/CHI3L1	16
CC	GO:0019867	outer membrane	42/2054	238/19518	0.000560206	0.00242639	0.0015074	PLA2G2A/SH3GLB1/UBB/TOMM7/ENO1/BNIP3L/ACSL4/FIS1/MGST1/CYB5R3/MAOB/MICOS10/SPART/ATP5MC2/CISD1/IFI27/FUNDC2/TSPO/VDAC1/SYNE1/CYB5A/BNIP3/PGRMC1/RAB32/NUTF2/RPS27A/STMP1/MICOS13/UBA52/BAD/ARMCX3/CISD2/MLXIP/UBC/ATP5MC3/HADHB/PLEC/FOXO3/PHB2/KRAS/HK1/MTCH2	42
CC	GO:0031674	I band	28/2054	141/19518	0.000698431	0.00296566	0.00184242	DES/FLNC/PDLIM1/PDLIM5/DST/KRT8/ATP2B4/PDLIM3/PDLIM2/FERMT2/FLNA/PARVA/MYL12B/FKBP1A/PPP1R12A/KRT19/BAG3/ACTN1/PDLIM4/SRI/OBSL1/PLEC/FRG1/PPP3CA/CFL2/FHL2/FLNB/GLRX3	28
CC	GO:0045178	basal part of cell	48/2054	285/19518	0.000699625	0.00296566	0.00184242	CA12/AQP1/PDPN/SLC39A8/ANXA2/SLC16A1/EZR/SLC43A2/CD81/DST/BSG/ATP2B4/EGFR/ANXA1/LRP1/ATP2B1/MSN/CLDN1/ATP1A1/ATP1B1/B4GALT1/CD44/SLCO3A1/ATP1B3/SLC39A14/CXADR/PHLDB2/PKD2/HSP90AA1/CDH2/SLC16A7/MYO1C/SLC7A8/STX2/HOMER3/IQGAP1/PRCP/CASK/STX4/SLC4A2/TJP1/SLC30A1/SLC16A3/ITGA3/WASF2/SLC4A7/SLC3A2/LDLR	48
CC	GO:0032587	ruffle membrane	22/2054	101/19518	0.000700032	0.00296566	0.00184242	PDPN/EZR/SH3BGRL3/TLN1/ITGB1/EGFR/RHOA/TPM1/ARF4/RAC1/ITGA5/EEF1A1/CORO1C/MYO1C/CFL1/CIB1/RPS3/NME1/EPS8/MACF1/ITGAV/CLCN3	22
CC	GO:0005583	fibrillar collagen trimer	6/2054	12/19518	0.000710389	0.00296566	0.00184242	COL3A1/COL1A2/COL1A1/COL5A2/COL5A1/LUM	6
CC	GO:0016281	eukaryotic translation initiation factor 4F complex	6/2054	12/19518	0.000710389	0.00296566	0.00184242	EIF4G2/EIF4A1/EIF4B/EIF4E2/EIF4E/EIF4G1	6
CC	GO:0098643	banded collagen fibril	6/2054	12/19518	0.000710389	0.00296566	0.00184242	COL3A1/COL1A2/COL1A1/COL5A2/COL5A1/LUM	6
CC	GO:0000313	organellar ribosome	20/2054	89/19518	0.000794066	0.00327552	0.00203492	MRPL54/MRPL51/MRPL40/MRPL32/MRPL23/MRPL17/MRPL41/MRPL36/MRPL52/MRPS18C/MRPL27/MRPL20/MRPL57/MRPS6/MRPL28/MRPS21/MRPS11/AURKAIP1/MRPL18/MRPL16	20
CC	GO:0005761	mitochondrial ribosome	20/2054	89/19518	0.000794066	0.00327552	0.00203492	MRPL54/MRPL51/MRPL40/MRPL32/MRPL23/MRPL17/MRPL41/MRPL36/MRPL52/MRPS18C/MRPL27/MRPL20/MRPL57/MRPS6/MRPL28/MRPS21/MRPS11/AURKAIP1/MRPL18/MRPL16	20
CC	GO:0055038	recycling endosome membrane	22/2054	102/19518	0.000805387	0.00330257	0.00205172	B2M/HLA-B/PDIA3/HLA-A/HLA-E/RAB13/EHD2/RAB8B/RAC1/HLA-C/ATP13A3/EHD1/OPTN/RAB14/PDLIM4/HLA-F/RAB10/RAB11A/STX12/VAMP3/ABHD17A/SCAMP4	22
CC	GO:0019898	extrinsic component of membrane	48/2054	288/19518	0.000883624	0.00360207	0.00223778	CDH11/EZR/UBB/SERPINE2/OSR1/CAV2/RHOA/ANXA1/FERMT2/S100A6/PRNP/EEA1/GNAI2/ERRFI1/EHD2/PLAUR/SOCS3/RAC1/ACADVL/AP2M1/BLOC1S6/PXK/FKBP1A/UBXN6/SNX10/SEC23A/ATP6V1D/CDH2/FYN/GNG5/TPR/CTNNA1/IQGAP1/RNF10/GRAMD1A/SYAP1/USP8/GNB1/MGLL/TOR1A/GNB2/UBC/AKAP9/PPP3CA/WDR45/KRAS/PICALM/CYLD	48
CC	GO:0009925	basal plasma membrane	45/2054	266/19518	0.000917708	0.00371913	0.00231051	CA12/AQP1/PDPN/SLC39A8/ANXA2/SLC16A1/EZR/SLC43A2/CD81/DST/BSG/ATP2B4/EGFR/ANXA1/LRP1/ATP2B1/MSN/CLDN1/ATP1A1/ATP1B1/B4GALT1/CD44/SLCO3A1/ATP1B3/SLC39A14/CXADR/PKD2/HSP90AA1/CDH2/SLC16A7/MYO1C/SLC7A8/STX2/IQGAP1/CASK/STX4/SLC4A2/TJP1/SLC30A1/SLC16A3/ITGA3/WASF2/SLC4A7/SLC3A2/LDLR	45
CC	GO:0044291	cell-cell contact zone	17/2054	72/19518	0.00106701	0.00429906	0.00267079	GJA1/DES/ITGB1/DSG2/VAMP5/AHNAK/ATP1B1/SCN1B/CXADR/CDH2/CTNNA1/ACTN1/NECTIN2/VCL/OBSL1/YWHAH/DSC2	17
CC	GO:0005687	U4 snRNP	6/2054	13/19518	0.0012021	0.00481537	0.00299155	SNRPD2/SNRPF/SNRPG/SNRPE/SNRPN/SNRPD1	6
CC	GO:0031093	platelet alpha granule lumen	16/2054	67/19518	0.00130088	0.00518108	0.00321874	SPARC/TIMP1/SERPING1/SERPINE1/TMSB4X/QSOX1/FN1/IGF1/MAGED2/VEGFC/PROS1/ACTN1/SCCPDH/TEX264/VEGFB/OLA1	16
CC	GO:0019897	extrinsic component of plasma membrane	28/2054	147/19518	0.00136615	0.00539166	0.00334957	CDH11/SERPINE2/CAV2/RHOA/ANXA1/FERMT2/S100A6/EEA1/GNAI2/ERRFI1/RAC1/AP2M1/CDH2/FYN/GNG5/CTNNA1/IQGAP1/RNF10/GRAMD1A/SYAP1/USP8/GNB1/GNB2/AKAP9/PPP3CA/KRAS/PICALM/CYLD	28
CC	GO:0098978	glutamatergic synapse	63/2054	410/19518	0.00136931	0.00539166	0.00334957	PLAT/CDH11/RTN4/SPTBN1/ATP2B4/ITGB1/RHOA/ACTB/ATP2B1/ARPC2/RAP1B/EEA1/PFN1/ARF4/ROR2/C1QL1/VCP/SNX6/RAC1/NRP2/ITGA5/HSPA8/CANX/AP2M1/ADAM10/CDC42/C1QBP/PTK2B/NPTN/HOMER3/BCR/ACTN1/PRKAR1A/RPL22/HNRNPD/EPS8/RNF10/STX4/AP3D1/AP2B1/PPP2R2A/MAPK3/PAFAH1B1/USP8/PLCB1/APPL1/RAB11A/YWHAH/ITGA3/AKAP9/CLCN3/HRAS/DLGAP4/CHD4/PPP3CA/SH3GL1/PURA/NF1/VPS35/PHB2/EIF4E/ABHD17A/STAU1	63
CC	GO:0098862	cluster of actin-based cell projections	30/2054	162/19518	0.00149921	0.00586981	0.00364662	AQP1/LIMA1/EZR/ACTB/CYBRD1/MYL6/FLNA/MYL12B/RHOC/B4GALT1/HSP90AA1/MYO1C/TRIOBP/MYO1B/CAPZA2/CAPZB/SLC38A2/CLIC1/ACTN1/EPS8/ADD3/PAFAH1B1/PLEC/SLC4A7/KCNK1/VEZT/ACTR3/FLII/FLNB/MYH9	30
CC	GO:0071682	endocytic vesicle lumen	8/2054	23/19518	0.00170332	0.00663147	0.0041198	SPARC/HP/HSP90B1/CALR/HSP90AA1/CTSL/HSPH1/APOA1	8
CC	GO:0030136	clathrin-coated vesicle	37/2054	215/19518	0.00183285	0.00709589	0.00440832	DAB2/CEMIP/SCARB2/EGFR/RAB13/AP2S1/ROR2/TMED10/SNX3/RAB8B/CLTB/CLTC/HSPA8/EPGN/AP2M1/TMED9/ADAM10/ATP6V1D/ATP6V0D1/STEAP2/TGOLN2/ATP6AP2/AP1S3/RAB14/RAB27A/AP2B1/AP3B1/CLTA/SNX9/GOPC/VAMP3/IGF2R/ATP6V1E1/AP2A2/PICALM/AP1S1/LDLR	37
CC	GO:0046540	U4/U6 x U5 tri-snRNP complex	12/2054	45/19518	0.00187345	0.00721278	0.00448094	LSM7/SNU13/SNRPD2/TXNL4A/SNRPF/SNRPG/LSM3/SNRPE/SNRPN/LSM5/SNRPD1/LSM6	12
CC	GO:0098636	protein complex involved in cell adhesion	14/2054	57/19518	0.00192022	0.00735201	0.00456744	LGALS1/VTN/TNXB/ITGB1/EMILIN2/LAMB1/EMILIN1/PLAUR/ITGA5/LAMB2/ITGB5/LAMC1/ITGAV/ITGA3	14
CC	GO:0090575	RNA polymerase II transcription regulator complex	42/2054	254/19518	0.0020828	0.00793066	0.00492692	MAF/S100A10/ANXA2/HIF1A/LMO4/STAT3/TCF4/BACH1/CEBPB/NFIL3/GTF2H5/XBP1/FOSL2/DRAP1/TAF10/JUNB/RUNX1/GTF2A2/NFE2L2/GTF2F1/USP22/PBX1/SMAD3/CEBPD/TAF9/ASCC3/TEAD1/NCOA1/NONO/CREB3/MYC/STAT1/CHD4/MAFF/TADA3/ATF6/YAP1/SFPQ/HNRNPAB/FOS/MED10/ATF4	42
CC	GO:0005901	caveola	18/2054	83/19518	0.00217045	0.00821923	0.0051062	PTGIS/CAVIN1/CAV1/CAVIN3/ATP2B4/CAV2/ATP1B1/EHD2/CORO1C/SPRED1/CTNNA1/MYOF/MAPK3/TGFBR2/CD320/EFNA5/MAPK1/BMPR2	18
CC	GO:0005811	lipid droplet	21/2054	103/19518	0.00219994	0.00828566	0.00514747	CAV1/ANXA2/PLIN2/RDH10/RAP1B/ACSL4/VCP/PLIN3/CYB5R3/EHD1/SPART/GAPDH/HSD3B7/SCCPDH/RAB5C/CTDNEP1/RAB18/FAF2/ABHD5/SET/RAB7A	21
CC	GO:0005802	trans-Golgi network	42/2054	255/19518	0.00224578	0.00841257	0.00522631	TMEM165/RAB31/RAB13/TGFBI/FLNA/CLTB/RAB7B/RAC1/CLTC/ARL1/GCNT1/CHID1/ST3GAL1/OPTN/TGOLN2/MYO1B/AP1S3/BACE1/RAB14/YIPF5/RAB32/STX4/RAB10/PAM/PLOD3/RAB11A/GRN/PCSK7/GOLGA4/CLTA/SNX9/TBC1D23/STX8/TMEM230/ATP2C1/ATXN2/RAB9A/PLEKHJ1/VAMP3/IGF2R/AP1S1/SCAMP4	42
CC	GO:0090734	site of DNA damage	22/2054	110/19518	0.00226021	0.00842101	0.00523155	LMNA/ARPC2/VCP/ARPC5/XRCC5/HPF1/UFL1/ARPC3/NABP1/RPA3/SMARCA5/CBX1/PARP1/POLK/ACTR2/ZBTB7A/CHD4/CBX5/ARPC1A/ACTR3/CUL5/DDB1	22
CC	GO:0033178	proton-transporting two-sector ATPase complex, catalytic domain	7/2054	19/19518	0.00227234	0.00842101	0.00523155	ATP5F1D/ATP5F1A/ATP6V1D/ATP5F1B/ATP6V1G1/ATP5PO/ATP6V1E1	7
CC	GO:0097526	spliceosomal tri-snRNP complex	12/2054	46/19518	0.00229579	0.00846268	0.00525744	LSM7/SNU13/SNRPD2/TXNL4A/SNRPF/SNRPG/LSM3/SNRPE/SNRPN/LSM5/SNRPD1/LSM6	12
CC	GO:0005758	mitochondrial intermembrane space	18/2054	84/19518	0.00249607	0.00915225	0.00568584	CAPN2/PARK7/TIMM13/FKBP10/ARL2BP/CHCHD2/REXO2/NDUFS5/BLOC1S1/STMP1/CHCHD5/TIMM8B/NBR1/UQCC2/NME4/ARL2/STOML2/NDUFA8	18
CC	GO:0030118	clathrin coat	12/2054	47/19518	0.00279266	0.0101859	0.00632797	AP2S1/CLTB/CLTC/AP2M1/AP1S3/AP2B1/AP3B1/CLTA/IGF2R/AP2A2/PICALM/AP1S1	12
CC	GO:0071007	U2-type catalytic step 2 spliceosome	9/2054	30/19518	0.00285159	0.0103464	0.00642767	SRRM2/SNRPD2/SNRPF/SNRPG/CDC40/SNRPE/SNRPB2/SNRPD1/BUD31	9
CC	GO:0044322	endoplasmic reticulum quality control compartment	8/2054	25/19518	0.00310333	0.0112011	0.00695866	SEC61B/CALR/CANX/HERPUD1/ERLEC1/EDEM2/MAN1B1/UGGT1	8
CC	GO:0032279	asymmetric synapse	54/2054	353/19518	0.00317658	0.0113652	0.00706063	RTN4/PDLIM5/SPTBN1/ITGB1/RPL6/PRNP/RPLP0/RPL7/ATP1A1/C1QL1/RPS13/PJA2/EIF3A/GRIA2/ADAM10/RPL12/SDCBP/CDH2/RPS25/RPS14/FYN/BNIP3/CAPZB/RPS3/RPL14/PTK2B/NPTN/HOMER3/BCR/PCBP2/RPS27/MAP1B/RPS18/HNRNPD/EPS8/RNF10/PCBP1/SLC30A1/ADD3/USP8/YWHAH/SLC16A3/MIB1/AKAP9/HNRNPH2/RPL38/GOPC/CHD4/VPS35/PHB2/ARF1/BMPR2/ABHD17A/ADD1	54
CC	GO:0036020	endolysosome membrane	7/2054	20/19518	0.0031816	0.0113652	0.00706063	AP2S1/CLTC/AP2M1/AP2B1/CLTA/AP2A2/LDLR	7
CC	GO:0070069	cytochrome complex	11/2054	42/19518	0.00333714	0.0118597	0.00736783	NDUFA4/UQCR11/COX4I1/COX7C/UQCRQ/COX6A1/UQCR10/COX7B/COX7A2/UQCRC2/UQCRC1	11
CC	GO:0044853	plasma membrane raft	22/2054	114/19518	0.0035857	0.012678	0.00787622	PTGIS/CAVIN1/CAV1/EZR/CAVIN3/ATP2B4/CAV2/ATP1B1/EHD2/CORO1C/CDH2/SPRED1/CTNNA1/PRKAR1A/MYOF/MAPK3/TGFBR2/CD320/EFNA5/PRKAR2A/MAPK1/BMPR2	22
CC	GO:0101003	ficolin-1-rich granule membrane	14/2054	61/19518	0.00376793	0.0132547	0.00823449	RHOA/RAC1/SERPINB6/COPB1/DYNLL1/SLC2A3/SIRPA/ATP6AP2/LAMP2/TMEM179B/PRCP/LAMTOR1/AP2A2/LAMP1	14
CC	GO:0030665	clathrin-coated vesicle membrane	25/2054	136/19518	0.0039202	0.0137207	0.00852399	DAB2/CEMIP/SCARB2/EGFR/AP2S1/ROR2/CLTB/CLTC/HSPA8/EPGN/AP2M1/ATP6V1D/ATP6V0D1/TGOLN2/ATP6AP2/AP1S3/AP2B1/AP3B1/CLTA/VAMP3/IGF2R/ATP6V1E1/AP2A2/AP1S1/LDLR	25
CC	GO:0072562	blood microparticle	26/2054	144/19518	0.00424813	0.0147751	0.00917901	C1S/C1R/C3/CFH/CFB/SERPING1/ANXA5/HP/VTN/FN1/ACTG1/ACTB/LGALS3BP/PFN1/MSN/STOM/HSPA8/PROS1/SDCBP/JCHAIN/BCHE/PSMC5/CLIC1/ANGPTL4/APOA1/GSN	26
CC	GO:0030496	midbody	34/2054	203/19518	0.00426409	0.0147751	0.00917901	CLIC4/HSP90B1/ANXA2/SH3GLB1/HSPA5/CELF2/RHOA/GNAI2/MYH10/ARL2BP/RDX/SPART/RAN/CDC42/TRIOBP/IQGAP1/SCCPDH/RACK1/DCTN3/PDCD6IP/CHMP2A/USP8/ERH/CIAO2B/SSNA1/NUDC/ZNF330/ARL3/HNRNPU/CHMP2B/GNL3/CYLD/CHMP5/BCL3	34
CC	GO:0042827	platelet dense granule	7/2054	21/19518	0.00434418	0.0149036	0.00925884	RARRES2/SELENOP/CD63/LGALS3BP/TIMP3/LAMP2/FAM3C	7
CC	GO:0098644	complex of collagen trimers	7/2054	21/19518	0.00434418	0.0149036	0.00925884	COL3A1/COL1A2/COL1A1/COL5A2/COL5A1/COL8A1/LUM	7
CC	GO:0005801	cis-Golgi network	16/2054	75/19518	0.00442205	0.015096	0.00937838	KDELR2/TMED5/KDELR1/TMED10/KDELR3/COPZ2/LRPAP1/GOLIM4/TRIP11/GOLGB1/AKAP9/SCFD1/ATP2C1/HOOK3/CCN2/GOSR1	16
CC	GO:0005790	smooth endoplasmic reticulum	9/2054	32/19518	0.00460995	0.0156603	0.00972895	PPIB/HSPA5/CALR/DNAJC3/RPL10/ERP29/CANX/PGRMC1/GABARAP	9
CC	GO:0120111	neuron projection cytoplasm	18/2054	89/19518	0.00479795	0.0162194	0.0100763	HIF1A/DST/HSBP1/CANX/BLOC1S6/DYNC1H1/KIF5B/BLOC1S1/AP3D1/AP3B1/PAFAH1B1/ARMCX3/AP3S1/HNRNPU/PURA/ACTR10/STAU1/HNRNPAB	18
CC	GO:0031941	filamentous actin	8/2054	27/19518	0.00526473	0.0176254	0.0109498	PDLIM1/PDLIM5/DPYSL3/PDLIM3/ACTG1/PDLIM2/MYO1C/PDLIM4	8
CC	GO:0071782	endoplasmic reticulum tubular network	8/2054	27/19518	0.00526473	0.0176254	0.0109498	RTN4/ASPH/ATL3/KPNB1/RAB10/RAB18/REEP5/ARL6IP1	8
CC	GO:0030904	retromer complex	5/2054	12/19518	0.00539141	0.0179627	0.0111593	SNX3/SNX6/VPS29/VPS35/SNX2	5
CC	GO:0005643	nuclear pore	19/2054	97/19518	0.00550816	0.0182639	0.0113465	MVP/IPO5/RAN/EIF5A/EIF5A2/TPR/KPNB1/NUTF2/CHMP2A/SEC13/AGFG1/RANBP1/IPO7/POM121C/UBE2I/RANBP2/CHMP2B/CHMP5/CETN2	19
CC	GO:0030125	clathrin vesicle coat	9/2054	33/19518	0.00575731	0.0189991	0.0118032	AP2S1/CLTB/CLTC/AP2M1/AP1S3/AP2B1/CLTA/AP2A2/AP1S1	9
CC	GO:0009295	nucleoid	11/2054	45/19518	0.00589904	0.0192832	0.0119797	SOD2/MPG/LRRC59/ACADVL/VDAC1/HADHA/ATP5F1B/SSBP1/HSD17B10/HADHB/UQCC2	11
CC	GO:0042645	mitochondrial nucleoid	11/2054	45/19518	0.00589904	0.0192832	0.0119797	SOD2/MPG/LRRC59/ACADVL/VDAC1/HADHA/ATP5F1B/SSBP1/HSD17B10/HADHB/UQCC2	11
CC	GO:0098858	actin-based cell projection	36/2054	225/19518	0.00707138	0.0230069	0.014293	PDPN/VCAM1/CLIC4/EZR/ITGB1/PDGFRA/MSN/RHOC/B4GALT1/CD44/FSCN1/ACTA2/RDX/UTRN/CXADR/FAT1/CDC42/ANTXR1/DYNC1H1/ENAH/MYO1C/TRIOBP/MYO1B/SLC7A8/CIB1/CYFIP1/PODXL/EPS8/RAPH1/PAFAH1B1/ITGAV/ABI2/ITGA3/SLC4A7/VEZT/ATP6V1E1	36
CC	GO:0031901	early endosome membrane	31/2054	187/19518	0.00714246	0.0231296	0.0143692	CAV1/B2M/HLA-B/HLA-A/IFITM3/TMEM165/RAB31/EGFR/HLA-E/ANXA1/EEA1/SNX3/SNX6/HLA-C/ATP13A3/EHD1/WASHC3/SLC39A14/UBXN6/RAB14/PDLIM4/HLA-F/RAB5C/APPL1/CLCN3/RABEP1/STX12/SH3GL1/VAMP3/SNX2/TMEM30A	31
CC	GO:0005868	cytoplasmic dynein complex	7/2054	23/19518	0.00759361	0.0244761	0.0152058	DYNLL1/DYNC1H1/DYNLT1/TPR/DYNLT3/DYNC1LI2/DYNC1I2	7
CC	GO:0000153	cytoplasmic ubiquitin ligase complex	5/2054	13/19518	0.00800972	0.0256979	0.0159648	DERL2/OS9/SEL1L/ELOB/ATG3	5
CC	GO:0034719	SMN-Sm protein complex	6/2054	18/19518	0.00819563	0.0260531	0.0161855	SNRPD2/SNRPF/STRAP/SNRPG/SNRPE/SNRPD1	6
CC	GO:0043034	costamere	6/2054	18/19518	0.00819563	0.0260531	0.0161855	FLNC/KRT8/AHNAK/KRT19/VCL/PLEC	6
CC	GO:0031234	extrinsic component of cytoplasmic side of plasma membrane	16/2054	80/19518	0.00844748	0.0267311	0.0166067	CAV2/RHOA/FERMT2/S100A6/GNAI2/ERRFI1/RAC1/FYN/GNG5/IQGAP1/GRAMD1A/SYAP1/GNB1/GNB2/KRAS/CYLD	16
CC	GO:0098685	Schaffer collateral - CA1 synapse	18/2054	94/19518	0.00860961	0.0271203	0.0168485	PLAT/CDH11/ITGB1/ACTG1/ACTB/EEA1/RHOB/ARHGDIA/FYN/CAPZB/PTK2B/NPTN/BCR/CASK/SLC30A1/PPFIA1/PAFAH1B1/PPP3CA	18
CC	GO:0014069	postsynaptic density	50/2054	339/19518	0.00887811	0.0278395	0.0172953	RTN4/PDLIM5/SPTBN1/RPL6/PRNP/RPLP0/RPL7/ATP1A1/RPS13/PJA2/EIF3A/GRIA2/ADAM10/RPL12/SDCBP/CDH2/RPS25/RPS14/FYN/BNIP3/CAPZB/RPS3/RPL14/PTK2B/NPTN/HOMER3/BCR/PCBP2/RPS27/MAP1B/RPS18/HNRNPD/EPS8/RNF10/PCBP1/SLC30A1/ADD3/USP8/SLC16A3/MIB1/AKAP9/HNRNPH2/RPL38/GOPC/VPS35/PHB2/ARF1/BMPR2/ABHD17A/ADD1	50
CC	GO:0045177	apical part of cell	63/2054	446/19518	0.00947386	0.0295738	0.0183727	PLAT/CA12/AQP1/PDPN/VCAM1/SLC39A8/CLIC4/GJA1/SLC16A1/THY1/EZR/DPP4/ANXA1/DDR2/FN1/ACTG1/CYBRD1/ATP2B1/MYL12B/MSN/CLDN1/ATP1A1/ATP1B1/CD44/OSMR/ATP1B3/SLC39A14/RDX/SNX10/MTDH/FAT1/CDC42/HSP90AA1/ATP6V0D1/CDH2/ATP6AP2/CRB2/MYO1B/CTSB/SLC7A8/CIB1/UPK1B/IQGAP1/RAB27A/PODXL/SLC4A2/TJP1/CTSL/RAB18/SLC16A3/LGMN/CLCN3/CYBA/ATP6V1G1/SLC4A7/KCNK1/AKR1A1/SLC3A2/ATP6V1E1/TMEM30A/PCM1/CETN2/LDLR	63
CC	GO:0098984	neuron to neuron synapse	55/2054	382/19518	0.0101578	0.0313216	0.0194586	RTN4/PDLIM5/SPTBN1/ITGB1/RPL6/PRNP/RPLP0/RPL7/ATP1A1/C1QL1/RPS13/PJA2/EIF3A/GRIA2/ADAM10/RPL12/SDCBP/CDH2/RPS25/RPS14/FYN/BNIP3/BACE1/CAPZB/RPS3/RPL14/PTK2B/NPTN/HOMER3/BCR/PCBP2/RPS27/MAP1B/RPS18/HNRNPD/EPS8/RNF10/PCBP1/SLC30A1/ADD3/USP8/YWHAH/SLC16A3/MIB1/AKAP9/HNRNPH2/RPL38/GOPC/CHD4/VPS35/PHB2/ARF1/BMPR2/ABHD17A/ADD1	55
CC	GO:0005776	autophagosome	21/2054	117/19518	0.0101694	0.0313216	0.0194586	SH3GLB1/RPN2/HSPA8/OPTN/ATP6AP2/LAMP2/MAP1LC3B/GRAMD1A/TEX264/CHMP2A/NCOA4/GABARAPL2/NBR1/TMEM230/CALCOCO2/SNAP29/CHMP2B/CHMP5/RAB7A/GABARAP/LAMP1	21
CC	GO:0120114	Sm-like protein family complex	21/2054	117/19518	0.0101694	0.0313216	0.0194586	LSM7/SNU13/SF3B5/SNRPD2/TXNL4A/LARP7/SNRPF/SF3B2/STRAP/SNRPG/LSM3/HTATSF1/SNRPE/SNRPN/SF3B1/PRPF40A/LSM5/SNRPB2/LSM1/SNRPD1/LSM6	21
CC	GO:1904724	tertiary granule lumen	12/2054	55/19518	0.0106717	0.0326376	0.0202761	HP/B2M/TIMP2/CST3/SPTAN1/QSOX1/PGM1/CXCL1/CYFIP1/CNN2/GGH/ASAH1	12
CC	GO:0097525	spliceosomal snRNP complex	18/2054	96/19518	0.0106908	0.0326376	0.0202761	LSM7/SNU13/SF3B5/SNRPD2/TXNL4A/SNRPF/SF3B2/SNRPG/LSM3/HTATSF1/SNRPE/SNRPN/SF3B1/PRPF40A/LSM5/SNRPB2/SNRPD1/LSM6	18
CC	GO:0097038	perinuclear endoplasmic reticulum	6/2054	19/19518	0.0109295	0.0332198	0.0206378	CAPN2/ADAM10/FYN/CREB3L2/CISD2/CYBA	6
CC	GO:0031985	Golgi cisterna	21/2054	118/19518	0.0111788	0.0338291	0.0210164	GALNT1/HLA-A/B4GALT1/CHPF/TMED2/GALNT2/RAB34/GCNT1/TMEM59/ST3GAL1/TMED3/GOLIM4/SLC30A7/TMEM87A/SAR1B/CHPF2/SCFD1/ATP2C1/B4GALT2/MOB4/GOSR1	21
CC	GO:0005750	mitochondrial respiratory chain complex III	5/2054	14/19518	0.0113944	0.0340359	0.0211448	UQCR11/UQCRQ/UQCR10/UQCRC2/UQCRC1	5
CC	GO:0031089	platelet dense granule lumen	5/2054	14/19518	0.0113944	0.0340359	0.0211448	RARRES2/SELENOP/LGALS3BP/TIMP3/FAM3C	5
CC	GO:0045275	respiratory chain complex III	5/2054	14/19518	0.0113944	0.0340359	0.0211448	UQCR11/UQCRQ/UQCR10/UQCRC2/UQCRC1	5
CC	GO:0005682	U5 snRNP	7/2054	25/19518	0.0123547	0.0364334	0.0226342	SNRPD2/TXNL4A/SNRPF/SNRPG/SNRPE/SNRPN/SNRPD1	7
CC	GO:0005751	mitochondrial respiratory chain complex IV	7/2054	25/19518	0.0123547	0.0364334	0.0226342	NDUFA4/COX4I1/COX7C/COX6A1/COX7B/COX7A2/UQCRC2	7
CC	GO:0030131	clathrin adaptor complex	7/2054	25/19518	0.0123547	0.0364334	0.0226342	AP2S1/AP2M1/AP1S3/AP2B1/AP3B1/AP2A2/AP1S1	7
CC	GO:0030119	AP-type membrane coat adaptor complex	9/2054	37/19518	0.0126587	0.0371714	0.0230927	AP2S1/AP2M1/AP1S3/AP3D1/AP2B1/AP3B1/AP3S1/AP2A2/AP1S1	9
CC	GO:1904115	axon cytoplasm	13/2054	63/19518	0.0128885	0.0376866	0.0234128	HIF1A/DST/HSBP1/BLOC1S6/DYNC1H1/KIF5B/BLOC1S1/AP3D1/AP3B1/PAFAH1B1/ARMCX3/AP3S1/ACTR10	13
CC	GO:0099572	postsynaptic specialization	52/2054	364/19518	0.0140215	0.0408274	0.025364	RTN4/PDLIM5/SPTBN1/RPL6/PRNP/RPLP0/RPL7/ATP1A1/RPS13/PJA2/EIF3A/HSPA8/GRIA2/ADAM10/RPL12/SDCBP/CDH2/RPS25/RPS14/FYN/BNIP3/CAPZB/RPS3/RPL14/PTK2B/NPTN/HOMER3/BCR/PCBP2/RPS27/MAP1B/RPS18/HNRNPD/EPS8/RNF10/PCBP1/SLC30A1/ADD3/USP8/SLC16A3/MIB1/AKAP9/HNRNPH2/RPL38/GOPC/DLGAP4/VPS35/PHB2/ARF1/BMPR2/ABHD17A/ADD1	52
CC	GO:0030532	small nuclear ribonucleoprotein complex	19/2054	106/19518	0.0142182	0.0412269	0.0256122	LSM7/SNU13/SF3B5/SNRPD2/TXNL4A/LARP7/SNRPF/SF3B2/SNRPG/LSM3/HTATSF1/SNRPE/SNRPN/SF3B1/PRPF40A/LSM5/SNRPB2/SNRPD1/LSM6	19
CC	GO:0045334	clathrin-coated endocytic vesicle	17/2054	92/19518	0.0147986	0.0427309	0.0265466	CEMIP/SCARB2/EGFR/AP2S1/ROR2/CLTB/CLTC/EPGN/AP2M1/TGOLN2/AP2B1/CLTA/VAMP3/IGF2R/AP2A2/PICALM/LDLR	17
CC	GO:0098687	chromosomal region	55/2054	390/19518	0.0150045	0.0430264	0.0267302	ACTB/CLIP1/CEBPB/DYNLL1/PPP1R12A/REC8/CSNK1A1/XRCC5/DAXX/SETX/XRCC6/APEX1/SUGT1/TPR/ZNF207/HNRNPA2B1/ATRX/DCTN3/NABP1/PAFAH1B1/DYNLT3/CHMP2A/SEC13/SMARCA5/PPP2CB/PBRM1/CBX1/TERF2IP/RBBP7/PARP1/DYNC1LI2/SSB/PPP2CA/SP100/ZNF330/TERF1/HNRNPU/CHD4/DCTN6/CBX5/PURA/CHMP2B/CFDP1/SMC3/THOC2/SMC1A/NSMCE1/PTGES3/THOC7/DCTN2/CHMP5/CENPW/ERCC1/WAPL/DDB1	55
CC	GO:0035861	site of double-strand break	15/2054	78/19518	0.0150251	0.0430264	0.0267302	LMNA/ARPC2/VCP/ARPC5/UFL1/ARPC3/NABP1/RPA3/SMARCA5/PARP1/ACTR2/ZBTB7A/ARPC1A/ACTR3/DDB1	15
CC	GO:0005641	nuclear envelope lumen	4/2054	10/19518	0.0152516	0.0430371	0.0267368	BCHE/TUBB/CCAR1/IGF2R	4
CC	GO:0031313	extrinsic component of endosome membrane	4/2054	10/19518	0.0152516	0.0430371	0.0267368	ANXA1/PXK/SNX10/USP8	4
CC	GO:0072546	EMC complex	4/2054	10/19518	0.0152516	0.0430371	0.0267368	EMC7/EMC3/EMC4/EMC6	4
CC	GO:0009898	cytoplasmic side of plasma membrane	26/2054	159/19518	0.0152772	0.0430371	0.0267368	EZR/MTSS1/CAV2/RHOA/ATP2B1/FERMT2/S100A6/AP2S1/GNAI2/ERRFI1/RAC1/AP2M1/MAP2K2/FYN/GNG5/IQGAP1/GRAMD1A/AP2B1/SYAP1/GNB1/GNB2/PPP3CA/KRAS/AP2A2/CYLD/MYH9	26
MF	GO:0003735	structural constituent of ribosome	96/2029	177/18369	1.41563e-45	1.51614e-42	1.24129e-42	RPS27L/RPL34/RPS15/RPS4X/RPL13/RPL26/RPL21/RPL6/RPL3/RPLP0/RPL7A/RPL23/RPL23A/RPL7/RPL10A/RPS6/RPS23/RPL35/RPS2/RPS13/RPL27/RPL41/RPLP1/RPS12/RPS3A/RPS28/RPL4/RPL10/RPL9/RPL36AL/RPL19/RPS9/RPS17/RPL39/RPL5/RPL32/RPL11/RPS8/MRPL54/RPL29/RPL13A/RPS26/RPS15A/RPL12/MRPL51/RPS11/RPLP2/RPS5/RPL17/RPL15/RPL36/FAU/RPS24/RPL27A/RPL37A/RPS25/RPL24/RPS14/RPS20/RPS3/RPL18/RPL14/RPS7/RPS27/RPS18/RPL37/RPL22/R…	96
MF	GO:0045296	cadherin binding	119/2029	333/18369	2.96664e-33	1.58864e-30	1.30064e-30	CALD1/LIMA1/ANXA2/CDH11/SH3GLB1/RTN4/PDLIM1/EZR/HSPA5/PDLIM5/CTNNAL1/EIF4G2/SPTBN1/SPTAN1/LDHA/RPL34/TLN1/BSG/ITGB1/FXYD5/EGFR/ENO1/ANXA1/CNN3/PARK7/EEF2/RPL6/FLNA/PARVA/PFN1/KRT18/COBLL1/RPL7A/TAGLN2/RPL23A/AHNAK/PLIN3/VAPA/RPS2/FSCN1/LRRC59/EHD1/HSPA8/HDLBP/TMOD3/SND1/LRRFIP1/BZW1/YWHAE/RDX/SLK/RPL29/PRDX6/RPS26/KTN1/DIAPH3/RAN/HNRNPK/RAB1A/KDR/PHLDB2/DHX29/EIF5/CDH2/PTPN11/RPL15/CAST/CDC42EP1/…	119
MF	GO:0019843	rRNA binding	31/2029	68/18369	6.3217e-13	2.25685e-10	1.84771e-10	CAVIN1/RPS4X/RPL3/RPLP0/RPL23/RPL23A/RPS13/RPL9/RPS9/RPL5/RPL11/RPL12/RPS11/RPS5/CIRBP/RPS14/RPS3/RPS18/RPL37/NPM1/MAP3K20/SBDS/TST/DDX21/MRPS18C/MRPL20/MRPS6/IMP3/MRPS11/MRPL18/MRPL16	31
MF	GO:0003779	actin binding	99/2029	434/18369	1.06516e-12	2.68809e-10	2.20077e-10	CALD1/LIMA1/PLS3/FLNC/PDLIM1/EZR/TMSB4X/MTSS1/TPM2/PDLIM5/P4HB/CTNNAL1/SPTBN1/SPTAN1/DST/TLN1/ITGB1/MARCKS/MYLK/FXYD5/EGFR/PDLIM3/TPM1/CNN3/PDLIM2/ARPC2/FERMT2/FLNA/PARVA/PFN1/MSN/COBLL1/ENC1/PHACTR2/AFAP1/MYH10/FSCN1/TMSB10/TMOD3/ANXA8/RDX/MSRB2/DSTN/ARPC5/BLOC1S6/PXK/CORO1C/UTRN/DIAPH3/ANTXR1/GBP1/MICAL2/ENAH/MYO1C/TRIOBP/MYO1B/COTL1/CFL1/SYNE1/CAPZA2/SNTB2/CAPZB/PAWR/CTNNA1/CCDC88A/IQGAP1/CYFI…	99
MF	GO:0043021	ribonucleoprotein complex binding	51/2029	161/18369	1.25494e-12	2.68809e-10	2.20077e-10	HSPA5/SEC61B/SEC61G/PIM1/EEF2/RPN2/RPLP1/RBM3/EIF1/SND1/DERL2/SEC61A1/DHX29/TMEM147/TMCO1/YBX3/DDX3X/SRP72/EIF5A/EIF5A2/C1QBP/NME1/NPM1/DDX17/MAP3K20/RACK1/DDX5/SBDS/RPSA/ZNF593/EIF1B/SERBP1/CCDC47/STRAP/SRP19/SRPRA/EIF3K/HNRNPU/SRP54/CBX5/OLA1/CINP/EIF2S1/ABCE1/PES1/DHX9/SECISBP2L/SNRPB2/SNRPD1/RBM39/NCLN	51
MF	GO:0003743	translation initiation factor activity	25/2029	51/18369	1.46549e-11	2.6159e-09	2.14167e-09	EIF4G2/EIF1AX/EIF3A/EIF1/EIF3F/EIF4A1/DHX29/EIF5/MCTS1/EIF3J/EIF3L/EIF4B/EIF3M/EIF3I/EIF3G/EIF1B/EIF3B/EIF2S2/EIF5B/EIF4E2/EIF3K/EIF2S1/EIF3D/EIF4E/EIF4G1	25
MF	GO:0005518	collagen binding	28/2029	66/18369	6.87198e-11	1.05141e-08	8.60806e-09	SPARC/LOX/COL6A2/COL6A1/SERPINH1/PPIB/AEBP1/VTN/TNXB/C1QTNF1/ITGB1/ADAM9/DDR2/FN1/PODN/NID2/TGFBI/LUM/CD44/CRTAP/ANTXR1/PCOLCE/CTSB/HSD17B12/SMAD3/CTSL/P3H4/ITGA3	28
MF	GO:0008135	translation factor activity, RNA binding	32/2029	84/18369	9.2283e-11	1.23544e-08	1.01147e-08	EIF4G2/EEF2/EEF1B2/EIF1AX/EIF3A/EIF1/EEF1A1/EIF3F/EIF4A1/DHX29/EIF5/MCTS1/EIF5A/EIF5A2/EIF3J/EIF3L/EIF4B/EIF3M/TSFM/EIF3I/EIF3G/EIF1B/GSPT1/EIF3B/EIF2S2/EIF5B/EIF4E2/EIF3K/EIF2S1/EIF3D/EIF4E/EIF4G1	32
MF	GO:0051015	actin filament binding	54/2029	202/18369	3.95163e-10	4.70244e-08	3.84995e-08	LIMA1/PLS3/FLNC/EZR/TPM2/CTNNAL1/SPTBN1/SPTAN1/TLN1/MARCKS/EGFR/TPM1/ARPC2/FERMT2/FLNA/MYH10/FSCN1/ANXA8/DSTN/ARPC5/BLOC1S6/CORO1C/ANTXR1/MYO1C/TRIOBP/MYO1B/COTL1/CFL1/SYNE1/CAPZA2/CAPZB/CTNNA1/IQGAP1/CYFIP1/ACTN1/WDR1/ARPC3/ABL2/MACF1/ADD3/ANXA6/TPM3/CAPZA1/ACTR2/PLEC/FRG1/CFL2/ARPC1A/ACTR3/FLII/GSN/FLNB/ADD1/MYH9	54
MF	GO:0016667	oxidoreductase activity, acting on a sulfur group of donors	24/2029	54/18369	4.89868e-10	5.24648e-08	4.29537e-08	PDIA3/P4HB/QSOX1/TMX4/PDIA6/GSTO1/PRDX3/PDIA4/TXNL1/SQOR/MSRB2/SELENBP1/TXNDC17/TXN/MSRB3/PGK1/TXNRD1/GLRX2/TMX3/DNAJC10/TXN2/TXNDC12/PCYOX1/TMX1	24
MF	GO:0009055	electron transfer activity	38/2029	122/18369	1.54452e-09	1.5038e-07	1.23118e-07	NDUFA4/UQCR11/ADH5/ASPH/MAOB/NDUFB2/COX4I1/NDUFB8/NDUFV2/COX7C/NDUFS5/ALDH2/NDUFA1/NDUFC1/CYB5A/ETFB/NDUFC2/AKR1B1/NDUFS7/UQCR10/NDUFA6/NDUFB10/AKR7A2/GLRX2/COX7B/NDUFS6/P4HA2/NDUFS4/NDUFB6/DEGS1/CYBA/NDUFA12/NDUFB1/ETFA/PHGDH/NDUFB3/UQCRC1/NDUFA8	38
MF	GO:0005178	integrin binding	43/2029	151/18369	2.96945e-09	2.65024e-07	2.16978e-07	COL3A1/EGFL6/VCAM1/COL5A1/THY1/VTN/TNXB/TSPAN4/P4HB/CD81/CD151/DST/TLN1/ITGB1/ADAM9/FBLN1/FN1/CALR/TGFBI/FERMT2/EMILIN1/MMP14/IGF1/ITGA5/CXCL12/ICAM1/UTRN/LGALS8/ADAM10/PPIA/ITGB5/CXADR/KDR/HMGB1/ADAM15/ACTN1/ANXA7/LTBP4/ITGAV/ITGA3/CCN2/PTPN2/MYH9	43
MF	GO:0031625	ubiquitin protein ligase binding	68/2029	301/18369	5.77379e-09	4.75671e-07	3.89438e-07	RTN4/UBB/HIF1A/HSPA5/EGFR/ACTG1/CALR/PDLIM2/JAK1/RPL23/VCP/TPI1/TUBA1B/HSPA8/TMBIM6/RPL5/YWHAE/RPL11/SPART/UBE2D3/HM13/RRAGA/PRDX6/RBX1/HSP90AA1/NEDD8/TRIOBP/XRCC5/HSPD1/DAXX/PSMD1/TUBB/MAP1LC3B/UBE2L3/PTK2B/PCBP2/PRKAR1A/RPS27A/CCT2/SUMO2/ELOB/SH3KBP1/UBA52/SMAD3/DNAJA1/VCL/ABI2/POLR2A/GABARAPL2/UBC/SNX9/WBP1L/NFKBIA/STX8/FAF2/PRKAR2A/CAMLG/EIF4E2/UBE2N/ATF6/HSP90AB1/UQCRC1/TCP1/PA2G4/GABARAP/US…	68
MF	GO:0048027	mRNA 5'-UTR binding	15/2029	26/18369	9.96322e-09	7.58081e-07	6.20651e-07	RPL26/RPS13/RPL41/MYH10/RPS3A/RPL5/DDX3X/RPS14/NCL/RPS7/LARP6/RSL1D1/SYNCRIP/GNL3/MRPS11	15
MF	GO:0090079	translation regulator activity, nucleic acid binding	34/2029	109/18369	1.06174e-08	7.58081e-07	6.20651e-07	RPS27L/EIF4G2/EEF2/EEF1B2/EIF1AX/EIF3A/EIF1/EEF1A1/EIF3F/EIF4A1/DHX29/EIF5/MCTS1/EIF5A/EIF5A2/EIF3J/EIF3L/EIF4B/EIF3M/TSFM/EIF3I/EIF3G/EIF1B/GSPT1/EIF3B/EIF2S2/EIF5B/EIF4E2/EIF3K/PURA/EIF2S1/EIF3D/EIF4E/EIF4G1	34
MF	GO:0044389	ubiquitin-like protein ligase binding	70/2029	320/18369	1.4165e-08	9.48171e-07	7.76281e-07	RTN4/UBB/HIF1A/HSPA5/EGFR/ACTG1/CALR/PDLIM2/JAK1/RPL23/VCP/TPI1/TUBA1B/HSPA8/CEBPB/TMBIM6/RPL5/YWHAE/RPL11/SPART/UBE2D3/HM13/RRAGA/PRDX6/RBX1/HSP90AA1/NEDD8/TRIOBP/XRCC5/HSPD1/DAXX/PSMD1/TUBB/MAP1LC3B/UBE2L3/PTK2B/PCBP2/PRKAR1A/RPS27A/CCT2/SUMO2/ELOB/SH3KBP1/UBA52/SMAD3/DNAJA1/VCL/ABI2/POLR2A/GABARAPL2/UBC/SNX9/WBP1L/NFKBIA/STX8/FAF2/PRKAR2A/CAMLG/EIF4E2/UBE2N/STAT1/ATF6/HSP90AB1/UQCRC1/TCP1/PA2G…	70
MF	GO:0005201	extracellular matrix structural constituent	44/2029	167/18369	2.59918e-08	1.63748e-06	1.34063e-06	COL3A1/SPARC/COL1A2/COL1A1/EFEMP1/COL6A2/MGP/COL6A1/DCN/COL5A2/PRG4/COL5A1/LAMA4/AEBP1/ABI3BP/VTN/COL8A1/TNXB/EFEMP2/FRAS1/THBS2/FBLN1/EMILIN2/FN1/PODN/NID2/IGFBP7/TGFBI/LAMB1/LUM/EMILIN1/FMOD/MXRA5/OGN/BGN/CCN1/LAMB2/MFAP2/PCOLCE/MATN2/LTBP4/LAMC1/CHI3L1/PXDN	44
MF	GO:0015036	disulfide oxidoreductase activity	18/2029	39/18369	3.52076e-08	2.09485e-06	1.71509e-06	PDIA3/P4HB/QSOX1/TMX4/PDIA6/GSTO1/PDIA4/TXNL1/TXNDC17/TXN/PGK1/TXNRD1/GLRX2/TMX3/DNAJC10/TXN2/TXNDC12/TMX1	18
MF	GO:0015453	oxidoreduction-driven active transmembrane transporter activity	25/2029	71/18369	6.47964e-08	3.65247e-06	2.99033e-06	NDUFA4/CYBRD1/NDUFB2/COX4I1/NDUFB8/NDUFV2/COX7C/NDUFS5/NDUFA1/NDUFC1/CYB5A/NDUFC2/NDUFS7/UQCR10/NDUFA6/NDUFB10/COX7B/NDUFS6/NDUFS4/NDUFB6/NDUFA12/NDUFB1/NDUFB3/UQCRC1/NDUFA8	25
MF	GO:0008137	NADH dehydrogenase (ubiquinone) activity	18/2029	41/18369	9.17891e-08	4.91531e-06	4.02423e-06	NDUFA4/NDUFB2/NDUFB8/NDUFV2/NDUFS5/NDUFA1/NDUFC1/NDUFC2/NDUFS7/NDUFA6/NDUFB10/NDUFS6/NDUFS4/NDUFB6/NDUFA12/NDUFB1/NDUFB3/NDUFA8	18
MF	GO:0050136	NADH dehydrogenase (quinone) activity	18/2029	42/18369	1.44074e-07	7.34779e-06	6.01573e-06	NDUFA4/NDUFB2/NDUFB8/NDUFV2/NDUFS5/NDUFA1/NDUFC1/NDUFC2/NDUFS7/NDUFA6/NDUFB10/NDUFS6/NDUFS4/NDUFB6/NDUFA12/NDUFB1/NDUFB3/NDUFA8	18
MF	GO:0003954	NADH dehydrogenase activity	18/2029	44/18369	3.37414e-07	1.6426e-05	1.34481e-05	NDUFA4/NDUFB2/NDUFB8/NDUFV2/NDUFS5/NDUFA1/NDUFC1/NDUFC2/NDUFS7/NDUFA6/NDUFB10/NDUFS6/NDUFS4/NDUFB6/NDUFA12/NDUFB1/NDUFB3/NDUFA8	18
MF	GO:0003955	NAD(P)H dehydrogenase (quinone) activity	18/2029	45/18369	5.04458e-07	2.34902e-05	1.92317e-05	NDUFA4/NDUFB2/NDUFB8/NDUFV2/NDUFS5/NDUFA1/NDUFC1/NDUFC2/NDUFS7/NDUFA6/NDUFB10/NDUFS6/NDUFS4/NDUFB6/NDUFA12/NDUFB1/NDUFB3/NDUFA8	18
MF	GO:0004857	enzyme inhibitor activity	71/2029	359/18369	7.15279e-07	3.11278e-05	2.54848e-05	TIMP1/C3/SERPING1/ANXA5/SERPINH1/ANXA2/SERPINE1/RNH1/SERPINB2/LXN/TIMP2/SERPINE2/CST3/APLP2/RPS6KA3/RPS15/ATP2B4/RARRES1/ANXA1/OAZ1/DNAJC3/PRNP/PARVA/RPL23/PHACTR2/SLPI/SOCS3/PRDX3/SERPINB6/GPC3/PRDX5/ANXA4/TMBIM6/IPO5/RPL5/RPL11/PROS1/SERPINB4/PPP1R12A/RECK/ITIH5/CAST/TNFAIP8/CRB2/PEBP1/TIMP3/RPS20/GAPDH/CHP1/RPS7/IQGAP1/RPL37/NPM1/CRIM1/RACK1/YWHAB/PPP1R14B/IBTK/ANXA3/CDKN1C/STRAP/CARD16/FAF2/S…	71
MF	GO:0051082	unfolded protein binding	33/2029	122/18369	7.26606e-07	3.11278e-05	2.54848e-05	SERPINH1/HSP90B1/PPIB/LMAN1/HSPA5/CALR/SIL1/HSPA8/CANX/PPIA/NACA/PFDN5/HSP90AA1/ERLEC1/HSPD1/TUBB4B/HSPE1/NPM1/CCT2/DNAJA1/TOR1A/TAPBP/NUDC/CCT8/CCT4/HSP90AB1/UGGT1/CCT3/PTGES3/DNAJA2/CCT6A/TCP1/CCT7	33
MF	GO:0070181	small ribosomal subunit rRNA binding	8/2029	10/18369	8.01816e-07	3.30287e-05	2.7041e-05	RPS13/CIRBP/RPS14/RPS3/MAP3K20/MRPS18C/MRPS6/MRPS11	8
MF	GO:0015399	primary active transmembrane transporter activity	41/2029	170/18369	9.94947e-07	3.86373e-05	3.16329e-05	SEC61B/NDUFA4/ATP2B4/ATP2A2/CYBRD1/ATP2B1/ATP1A1/ATP1B1/ATP6V0E1/ATP13A3/NDUFB2/COX4I1/NDUFB8/NDUFV2/COX7C/ATP6V1D/ATP6V0D1/NDUFS5/NDUFA1/NDUFC1/CYB5A/NDUFC2/NDUFS7/UQCR10/NDUFA6/NDUFB10/ABCA1/COX7B/NDUFS6/NDUFS4/ATP5F1B/NDUFB6/TAPBP/ATP6V1G1/ATP2C1/NDUFA12/NDUFB1/NDUFB3/ATP6V1E1/UQCRC1/NDUFA8	41
MF	GO:0015035	protein-disulfide reductase activity	15/2029	34/18369	1.01012e-06	3.86373e-05	3.16329e-05	PDIA3/P4HB/QSOX1/PDIA6/PDIA4/TXNL1/TXNDC17/TXN/PGK1/TXNRD1/GLRX2/TMX3/DNAJC10/TXN2/TXNDC12	15
MF	GO:0016655	oxidoreductase activity, acting on NAD(P)H, quinone or similar compound as acceptor	20/2029	57/18369	1.41024e-06	5.20817e-05	4.264e-05	NDUFA4/NDUFB2/NDUFB8/NDUFV2/NDUFS5/NDUFA1/NDUFC1/NDUFC2/NDUFS7/NDUFA6/NDUFB10/NDUFS6/NDUFS4/NDUFB6/NDUFA12/NDUFB1/TP53I3/NDUFB3/NDUFA8/CBR1	20
MF	GO:0043022	ribosome binding	23/2029	73/18369	2.03115e-06	7.25121e-05	5.93666e-05	HSPA5/SEC61B/SEC61G/EEF2/RPN2/SEC61A1/TMEM147/TMCO1/SRP72/EIF5A/EIF5A2/C1QBP/MAP3K20/RACK1/SBDS/RPSA/SERBP1/CCDC47/SRP19/EIF3K/OLA1/EIF2S1/NCLN	23
MF	GO:0140662	ATP-dependent protein folding chaperone	16/2029	41/18369	3.19316e-06	0.000110319	9.03194e-05	HSP90B1/HSPA5/HSPA8/HSP90AA1/HSPD1/HSPE1/CCT2/TOR1A/HSPH1/CCT8/CCT4/HSP90AB1/CCT3/CCT6A/TCP1/CCT7	16
MF	GO:0003924	GTPase activity	64/2029	327/18369	3.57338e-06	0.000117687	9.63519e-05	RAB31/RHOA/RGS4/RAB13/RAP1B/EEF2/ARL4D/TUBB6/GNAI2/ARF4/RHOC/GBP2/RHOU/RAB8B/RAB7B/RAC1/TUBB2A/RGS16/RGS3/RHOB/RAB34/TUBA1B/ARL1/RRAS/EEF1A1/ATL3/RRAGA/RAB2A/RAN/GBP3/RAB1A/CDC42/RHOQ/GBP1/DDX3X/ARHGAP5/SAR1A/TUBB/RAB14/TUBB4B/GNG5/RRAS2/RAB27A/RAB32/RAB10/RAB5C/RAB11A/GNB1/SAR1B/RAB18/GNB2/RHOG/GSPT1/HRAS/SRPRA/EIF5B/ARL3/SRP54/RAB9A/ARF1/KRAS/RND3/ARL2/RAB7A	64
MF	GO:0016853	isomerase activity	37/2029	154/18369	3.62621e-06	0.000117687	9.63519e-05	PTGIS/PPIB/PDIA3/P4HB/PTGDS/QSOX1/PGAM1/FKBP11/PDIA6/PGM3/PGM2/FKBP2/MIF/TPI1/PGM1/DSE/FKBP10/CRELD2/PDIA4/PPIC/FKBP1A/PPIA/NAXE/HSPD1/FKBP14/TOP1/ERP44/HSD17B4/GLRX2/PPIL4/EBPL/TMX3/FKBP3/HYI/DEGS1/PPIG/PTGES3	37
MF	GO:0061134	peptidase regulator activity	49/2029	230/18369	4.42485e-06	0.000139383	0.000114115	TIMP1/C3/SERPING1/CAV1/SERPINH1/RPS27L/ANXA2/SERPINE1/SERPINB2/LXN/TIMP2/SERPINE2/CST3/APLP2/RPS6KA3/RARRES1/FBLN1/FN1/PRNP/SLPI/VCP/PRDX3/SERPINB6/GPC3/PRDX5/BEX3/PROS1/VSIR/SERPINB4/PYCARD/RECK/PCOLCE/ITIH5/CAST/TNFAIP8/CRB2/PEBP1/TIMP3/GAPDH/APH1B/CRIM1/RACK1/CTSL/BAD/CARD16/BIRC3/PSME2/XIAP/USP14	49
MF	GO:0002020	protease binding	34/2029	138/18369	4.92065e-06	0.000150572	0.000123275	COL3A1/COL1A2/TIMP1/COL1A1/IL1R1/ANXA2/SERPINE1/TIMP2/CST3/DPP4/ITGB1/FN1/PARK7/PRNP/VCP/MIF/SELENOS/CLTC/SERPINB6/PSAP/ATP5F1A/DERL2/SERPINB4/PYCARD/F3/OS9/TIMP3/NDUFS7/SRI/ITGAV/UBC/ITGA3/CARD16/LDLR	34
MF	GO:0005539	glycosaminoglycan binding	49/2029	232/18369	5.6981e-06	0.000169518	0.000138787	CCDC80/CFH/DCN/COL5A1/FSTL1/VTN/TNXB/EFEMP2/CEMIP/SLIT3/LXN/SERPINE2/DPYSL3/APLP2/SULF2/CXCL6/THBS2/FN1/PRNP/SOD3/SULF1/SEMA5A/SMOC2/CD44/NRP2/BGN/FGFR1/LRPAP1/CRISPLD2/ADAMTS1/RPL29/PPIA/PCOLCE/JCHAIN/APLP1/PDCD5/HSD17B12/C1QBP/GNS/ZNF207/RPL22/LTBP4/TGFBR2/PAFAH1B1/EVA1C/ANXA6/VEGFB/CCN2/HK1	49
MF	GO:0030674	protein-macromolecule adaptor activity	68/2029	361/18369	7.06138e-06	0.000204036	0.000167047	COL1A2/DAB2/CAV1/FLRT2/CAV2/AP2S1/PRNP/STAT3/SKP1/ATP1B1/HNRNPA1/FSCN1/SERINC1/HSPA8/XIST/SHC1/ATP1B3/AP2M1/HERPUD1/ST13/SDCBP/SPSB1/PTPN11/JCHAIN/OPTN/SPAG9/MAP2K2/DAXX/AP1S3/SYNE1/CIB1/SH3BGRL/APH1B/HPF1/STX2/IQGAP1/HNRNPA2B1/NPM1/STX4/RACK1/AP2B1/AKAP13/OBSL1/ELOC/ABI2/KHDRBS1/GNB1/TRADD/GNB2/PPP4R2/FUS/STX8/HRAS/STX12/CBX5/SNAP29/G3BP2/VAMP3/KRAS/AP2A2/BCL3/GOSR1/AP1S1/MYH9/PHF14/CUL5/BRD4/DD…	68
MF	GO:0005525	GTP binding	71/2029	382/18369	7.23937e-06	0.000204036	0.000167047	RAB31/TUBA1A/RHOA/RAB13/RAP1B/EEF2/ARL4D/TUBB6/GNAI2/ARF4/TUBA1C/RHOC/GBP2/RHOU/EHD2/RAB8B/RAB7B/RAC1/TUBB2A/EHD1/RHOB/RAB34/TUBA1B/ARL1/RRAS/EEF1A1/ATL3/RRAGA/RAB2A/RAN/GBP3/RAB1A/CDC42/HSP90AA1/EIF5/RHOQ/GBP1/ARHGAP5/TGM2/SAR1A/TUBB/RAB14/TUBB4B/SRPRB/RRAS2/NME1/RAB27A/RAB32/RAB10/RAB5C/RAB11A/AK4/SAR1B/RAB18/ANXA6/AK3/RHOG/GSPT1/HRAS/SRPRA/EIF5B/ARL3/SRP54/OLA1/RAB9A/ARF1/KRAS/GNL3/RND3/ARL2/R…	71
MF	GO:0019003	GDP binding	22/2029	73/18369	7.59528e-06	0.000208578	0.000170766	RAB31/RHOA/RAP1B/RAB8B/RHOB/RRAS/RAB2A/RAN/GBP1/RAB14/RRAS2/RAB27A/RAB10/RAB5C/RAB18/HRAS/ARL3/SRP54/RAB9A/KRAS/ARL2/RAB7A	22
MF	GO:0019838	growth factor binding	32/2029	132/18369	1.32017e-05	0.000353475	0.000289394	COL3A1/COL1A2/COL1A1/IGFBP4/IGFBP6/IL6ST/IL1R1/COL6A1/COL5A1/HTRA1/SEC61B/PDGFRA/EGFR/IGFBP7/RPS2/NRP2/SHC1/CCN1/OSMR/FGFR1/KDR/SDCBP/GLG1/GPC1/VASN/LTBP4/TGFBR2/ITGAV/FIBP/CCN2/IGF2R/PXDN	32
MF	GO:0016651	oxidoreductase activity, acting on NAD(P)H	24/2029	87/18369	1.59388e-05	0.000416352	0.000340873	NDUFA4/CYB5R3/NDUFB2/NDUFB8/NDUFV2/MICAL2/NDUFS5/NDUFA1/NDUFC1/NDUFC2/NDUFS7/NDUFA6/NDUFB10/NDUFS6/NDUFS4/NDUFB6/CYBA/NDUFA12/NDUFB1/AKR1A1/TP53I3/NDUFB3/NDUFA8/CBR1	24
MF	GO:0044325	transmembrane transporter binding	31/2029	129/18369	2.15429e-05	0.000549345	0.000449756	CAV1/S100A10/ID2/ATP2A2/PRNP/FLNA/CAMK2D/PHPT1/YWHAQ/AP2M1/YWHAE/FHL1/FKBP1A/HERPUD1/CALM2/PKD2/HSP90AA1/PYCARD/TSPO/VDAC1/FYN/CIB1/NPTN/ACTN1/SRI/TCAF1/YWHAH/AKAP9/GOPC/CALM3/ITPR2	31
MF	GO:0098631	cell adhesion mediator activity	19/2029	62/18369	2.40301e-05	0.000598518	0.000490015	ANXA2/PDLIM1/PDLIM5/ITGB1/ANXA1/DSG2/CNN3/CD200/KRT18/EMILIN1/TMOD3/SIRPA/CXADR/EMB/CDC42EP1/RAB10/NINJ1/RPSA/DSC2	19
MF	GO:0016860	intramolecular oxidoreductase activity	16/2029	48/18369	3.28896e-05	0.000800562	0.000655431	PTGIS/PDIA3/P4HB/PTGDS/QSOX1/PDIA6/MIF/TPI1/CRELD2/PDIA4/ERP44/GLRX2/EBPL/TMX3/HYI/PTGES3	16
MF	GO:0003756	protein disulfide isomerase activity	9/2029	18/18369	4.60314e-05	0.00104893	0.000858772	PDIA3/P4HB/QSOX1/PDIA6/CRELD2/PDIA4/ERP44/GLRX2/TMX3	9
MF	GO:0016864	intramolecular oxidoreductase activity, transposing S-S bonds	9/2029	18/18369	4.60314e-05	0.00104893	0.000858772	PDIA3/P4HB/QSOX1/PDIA6/CRELD2/PDIA4/ERP44/GLRX2/TMX3	9
MF	GO:0098641	cadherin binding involved in cell-cell adhesion	9/2029	18/18369	4.60314e-05	0.00104893	0.000858772	ANXA2/PDLIM1/PDLIM5/ANXA1/CNN3/KRT18/TMOD3/CDC42EP1/RAB10	9
MF	GO:0019001	guanyl nucleotide binding	71/2029	404/18369	4.93693e-05	0.00107907	0.000883451	RAB31/TUBA1A/RHOA/RAB13/RAP1B/EEF2/ARL4D/TUBB6/GNAI2/ARF4/TUBA1C/RHOC/GBP2/RHOU/EHD2/RAB8B/RAB7B/RAC1/TUBB2A/EHD1/RHOB/RAB34/TUBA1B/ARL1/RRAS/EEF1A1/ATL3/RRAGA/RAB2A/RAN/GBP3/RAB1A/CDC42/HSP90AA1/EIF5/RHOQ/GBP1/ARHGAP5/TGM2/SAR1A/TUBB/RAB14/TUBB4B/SRPRB/RRAS2/NME1/RAB27A/RAB32/RAB10/RAB5C/RAB11A/AK4/SAR1B/RAB18/ANXA6/AK3/RHOG/GSPT1/HRAS/SRPRA/EIF5B/ARL3/SRP54/OLA1/RAB9A/ARF1/KRAS/GNL3/RND3/ARL2/R…	71
MF	GO:0032561	guanyl ribonucleotide binding	71/2029	404/18369	4.93693e-05	0.00107907	0.000883451	RAB31/TUBA1A/RHOA/RAB13/RAP1B/EEF2/ARL4D/TUBB6/GNAI2/ARF4/TUBA1C/RHOC/GBP2/RHOU/EHD2/RAB8B/RAB7B/RAC1/TUBB2A/EHD1/RHOB/RAB34/TUBA1B/ARL1/RRAS/EEF1A1/ATL3/RRAGA/RAB2A/RAN/GBP3/RAB1A/CDC42/HSP90AA1/EIF5/RHOQ/GBP1/ARHGAP5/TGM2/SAR1A/TUBB/RAB14/TUBB4B/SRPRB/RRAS2/NME1/RAB27A/RAB32/RAB10/RAB5C/RAB11A/AK4/SAR1B/RAB18/ANXA6/AK3/RHOG/GSPT1/HRAS/SRPRA/EIF5B/ARL3/SRP54/OLA1/RAB9A/ARF1/KRAS/GNL3/RND3/ARL2/R…	71
MF	GO:0140297	DNA-binding transcription factor binding	81/2029	478/18369	5.63072e-05	0.00118561	0.000970671	HIF1A/GATA6/ID2/ACTB/CALR/PARK7/LMO4/FLNA/PTMA/STAT3/SMARCA1/CEBPB/ID4/ANXA4/ID3/NFIA/NUCKS1/CHCHD2/COMMD6/RBX1/MTDH/HMGB1/THRAP3/TGFB1I1/IFI27/ETS2/TRIP6/FOXP1/DAXX/TAF10/NCL/PSMC5/NCOR1/APEX1/RPS3/RBFOX2/GTF2A2/DAPK3/NFE2L2/NPM1/RAD23B/SRI/ZFPM1/PBX1/DDX5/TMF1/SMAD3/MAPK3/DNAJA1/TAF9/NOTCH2/YWHAH/PARP1/TRIP12/NCOA7/NCOA1/NFKBIA/GTF2I/ZBTB7A/TDG/MYC/STAT1/CHD4/CBX5/TADA3/PURA/HDAC7/PHB2/NCOR2/YA…	81
MF	GO:0016209	antioxidant activity	22/2029	82/18369	5.64574e-05	0.00118561	0.000970671	HP/SOD2/SELENOF/PRDX4/GPX8/PARK7/GSTO1/SOD3/PRDX2/MGST1/SELENOS/PRDX3/PRDX5/PRDX6/TXNDC17/TXN/MGST3/GPX4/TXNRD1/GPX7/PRDX1/PXDN	22
MF	GO:0043024	ribosomal small subunit binding	8/2029	15/18369	6.87224e-05	0.00141542	0.00115882	PIM1/EIF1/DHX29/DDX3X/NME1/NPM1/EIF1B/ABCE1	8
MF	GO:0044183	protein folding chaperone	19/2029	67/18369	7.88992e-05	0.00159436	0.00130532	HSP90B1/HSPA5/CALR/HSPA8/HSP90AA1/HSPD1/HSPE1/CCT2/CCDC47/TOR1A/WDR83OS/HSPH1/CCT8/CCT4/HSP90AB1/CCT3/CCT6A/TCP1/CCT7	19
MF	GO:0031418	L-ascorbic acid binding	9/2029	20/18369	0.000129393	0.0025663	0.00210106	PLOD2/P4HA1/P3H3/PLOD1/PAM/PLOD3/P4HA2/EGLN3/OGFOD3	9
MF	GO:0003725	double-stranded RNA binding	19/2029	70/18369	0.000149992	0.00289058	0.00236655	VIM/MSN/CLTC/TUBA1B/LRRFIP1/EIF4A1/MTDH/DDX1/HSPD1/TUBB4B/ACTN1/DDX21/HNRNPU/SLC3A2/HSP90AB1/DHX9/ZFR/DHX15/OAS1	19
MF	GO:0070325	lipoprotein particle receptor binding	11/2029	29/18369	0.000151141	0.00289058	0.00236655	DAB2/HSP90B1/LRP1/MESD/CLTC/AP2M1/LRPAP1/SNX17/DNAJA1/APOA1/PICALM	11
MF	GO:0031386	protein tag	7/2029	13/18369	0.000186231	0.00349918	0.00286482	UBB/NEDD8/UBL5/RPS27A/SUMO2/UBA52/UBC	7
MF	GO:0004601	peroxidase activity	16/2029	55/18369	0.000204926	0.00371993	0.00304555	SELENOF/PRDX4/GPX8/PARK7/PRDX2/MGST1/PRDX3/PRDX5/PRDX6/TXNDC17/MGST3/GPX4/TXNRD1/GPX7/PRDX1/PXDN	16
MF	GO:0050840	extracellular matrix binding	16/2029	55/18369	0.000204926	0.00371993	0.00304555	SPARC/LGALS1/DCN/CD248/VTN/ITGB1/ADAM9/TGFBI/SMOC2/BGN/CCN1/GPC1/RPSA/ITGAV/ITGA3/PXDN	16
MF	GO:0032050	clathrin heavy chain binding	6/2029	10/18369	0.000255161	0.00455463	0.00372893	CEMIP/LRP1/CLTB/CLTA/PICALM/LDLR	6
MF	GO:0098632	cell-cell adhesion mediator activity	15/2029	51/18369	0.00028117	0.00493661	0.00404167	ANXA2/PDLIM1/PDLIM5/ANXA1/DSG2/CNN3/CD200/KRT18/TMOD3/SIRPA/CXADR/EMB/CDC42EP1/RAB10/DSC2	15
MF	GO:0001968	fibronectin binding	11/2029	31/18369	0.000300158	0.00517201	0.0042344	CCDC80/IGFBP6/ITGB1/FBLN1/MMP2/FSTL3/HSD17B12/CTSL/ITGAV/ITGA3/CCN2	11
MF	GO:0061135	endopeptidase regulator activity	37/2029	187/18369	0.000304236	0.00517201	0.0042344	TIMP1/C3/SERPING1/SERPINH1/ANXA2/SERPINE1/SERPINB2/LXN/TIMP2/SERPINE2/CST3/APLP2/RPS6KA3/RARRES1/PRNP/SLPI/PRDX3/SERPINB6/PRDX5/PROS1/VSIR/SERPINB4/RECK/ITIH5/CAST/TNFAIP8/CRB2/PEBP1/TIMP3/GAPDH/APH1B/CRIM1/CARD16/BIRC3/PSME2/XIAP/USP14	37
MF	GO:0016684	oxidoreductase activity, acting on peroxide as acceptor	16/2029	57/18369	0.000322093	0.00539002	0.00441288	SELENOF/PRDX4/GPX8/PARK7/PRDX2/MGST1/PRDX3/PRDX5/PRDX6/TXNDC17/MGST3/GPX4/TXNRD1/GPX7/PRDX1/PXDN	16
MF	GO:0051087	chaperone binding	24/2029	104/18369	0.000337747	0.00556503	0.00455616	PDPN/HLA-B/HSPA5/SCARB2/FN1/CALR/DNAJC3/PRNP/ATP1A1/DNAJC1/HSPA8/ERP29/TBCA/DNAJB9/HSPD1/SDF2L1/SUGT1/BAG3/HSPE1/DNAJA1/DNAJC10/GRN/PTGES3/DNAJA2	24
MF	GO:0051117	ATPase binding	21/2029	86/18369	0.00034533	0.00560377	0.00458788	CAV1/EZR/EGFR/ATP1B1/SELENOS/ATP1B3/RDX/SNX10/TOR1AIP2/PKD2/SDF2L1/SNU13/ABCA1/DNAJC10/TAF9/GABARAPL2/CLPP/ATP6V1G1/PPP3CA/TMEM106B/ATP6V1E1	21
MF	GO:0005200	structural constituent of cytoskeleton	25/2029	111/18369	0.000381238	0.00609411	0.00498933	VIM/SPTBN1/SPTAN1/LMNA/TLN1/TUBA1A/ACTG1/ACTB/TPM1/ARPC2/TUBB6/MSN/TUBA1C/TUBB2A/TUBA1B/ARPC5/SORBS3/KRT19/TUBB/TUBB4B/ARPC3/ADD3/ACTR2/PLEC/ACTR3	25
MF	GO:0048029	monosaccharide binding	19/2029	75/18369	0.000395341	0.00622662	0.00509781	LMAN1/PLOD2/UGP2/BSG/LMAN2/P4HA1/SLC2A3/P3H3/PYGL/PLOD1/PAM/PLOD3/P4HA2/EGLN3/OGFOD3/IGF2R/HK1/DPM1/CLN5	19
[truncated: 42 more rows]

## Sheet: Endo
ONTOLOGY	ID	Description	GeneRatio	BgRatio	pvalue	p.adjust	qvalue	geneID	Count
[truncated: 1,310 more rows]

## Sheet: T cells
ONTOLOGY	ID	Description	GeneRatio	BgRatio	pvalue	p.adjust	qvalue	geneID	Count
[truncated: 359 more rows]

[truncated: 3 more sheets: B cells, Mac, Dendritic]
