# Supplementary material for: Integrative single-cell and exosomal multi-omics uncovers SCNN1A and EFNA1 as non-invasive biomarkers and drivers of ovarian cancer metastasis
Source: Front Immunol. 2025 Jul 25;16:1630794. doi: 10.3389/fimmu.2025.1630794 (PMC12331593; doi:10.3389/fimmu.2025.1630794)
Supplement: Supplementary Table 1 — Results of exosome nanoparticle-tracking analysis. [file DataSheet1.zip › Supplementary data sheet 8.xlsx]

## Sheet: MTCs
ONTOLOGY	ID	Description	GeneRatio	BgRatio	pvalue	p.adjust	qvalue	geneID	Count
BP	GO:0000184	nuclear-transcribed mRNA catabolic process, nonsense-mediated decay	63/954	120/18670	3.08706e-49	1.57564e-45	1.43532e-45	RPL8/RPL30/RPL7/RPL29/RPL32/RPL37/RPL7A/RPL35/RPS24/RPS11/RPL12/RPL39/RPL11/RPL22/RPL13A/RPL36A/PABPC1/RPS14/RPS17/RPS7/RPL18A/RPL14/RPL35A/RPS5/RPS18/RPS6/RPL37A/RPL5/RPL4/RPL31/RPS8/RPL28/EIF3E/RPS20/RPL36/RPS9/RPL24/UBA52/RPLP1/RPSA/RPS27A/RPS3/RPS19/RPL38/RPL15/RPS26/RPS2/RPS16/RPL10/RPLP0/RPS4X/RPL3/RPL18/RPL10A/RPL6/RPL17/RPS28/RPS21/RPS27/EIF4A3/UPF3B/RPL9/SMG7	63
BP	GO:0006614	SRP-dependent cotranslational protein targeting to membrane	59/954	105/18670	1.67148e-48	2.8854e-45	2.62845e-45	RPL8/RPL30/RPL7/RPL29/RPL32/RPL37/RPL7A/RPL35/RPS24/RPS11/RPL12/RPL39/RPL11/RPL22/RPL13A/RPL36A/RPS14/RPS17/RPS7/RPL18A/RPL14/RPL35A/RPS5/RPS18/RPS6/RPL37A/RPL5/RPL4/RPL31/RPS8/RPL28/RPS20/RPL36/RPS9/RPL24/UBA52/RPLP1/RPSA/RPS27A/RPS3/RPS19/RPL38/RPL15/RPS26/RPS2/RPS16/RPL10/RPLP0/RPS4X/RPL3/TRAM1/RPL18/RPL10A/RPL6/RPL17/RPS28/RPS21/RPS27/RPL9	59
BP	GO:0045047	protein targeting to ER	62/954	118/18670	1.69596e-48	2.8854e-45	2.62845e-45	RPL8/RPL30/RPL7/RPL29/RPL32/RPL37/RPL7A/RPL35/RPS24/RPS11/RPL12/RPL39/RPL11/RPL22/RPL13A/RPL36A/RPS14/RPS17/RPS7/RPL18A/RPL14/RPL35A/RPS5/RPS18/RPS6/RPL37A/RPL5/RPL4/RPL31/RPS8/RPL28/RPS20/RPL36/RPS9/RPL24/UBA52/RPLP1/RPSA/SPCS1/RPS27A/RPS3/RPS19/RPL38/RPL15/RPS26/RPS2/RPS16/RPL10/RPLP0/RPS4X/RPL3/SEC61G/TRAM1/RPL18/RPL10A/RPL6/RPL17/RPS28/RPS21/RPS27/CHMP4B/RPL9	62
BP	GO:0072599	establishment of protein localization to endoplasmic reticulum	62/954	122/18670	2.51674e-47	3.21136e-44	2.92538e-44	RPL8/RPL30/RPL7/RPL29/RPL32/RPL37/RPL7A/RPL35/RPS24/RPS11/RPL12/RPL39/RPL11/RPL22/RPL13A/RPL36A/RPS14/RPS17/RPS7/RPL18A/RPL14/RPL35A/RPS5/RPS18/RPS6/RPL37A/RPL5/RPL4/RPL31/RPS8/RPL28/RPS20/RPL36/RPS9/RPL24/UBA52/RPLP1/RPSA/SPCS1/RPS27A/RPS3/RPS19/RPL38/RPL15/RPS26/RPS2/RPS16/RPL10/RPLP0/RPS4X/RPL3/SEC61G/TRAM1/RPL18/RPL10A/RPL6/RPL17/RPS28/RPS21/RPS27/CHMP4B/RPL9	62
BP	GO:0006613	cotranslational protein targeting to membrane	59/954	109/18670	3.32526e-47	3.39442e-44	3.09214e-44	RPL8/RPL30/RPL7/RPL29/RPL32/RPL37/RPL7A/RPL35/RPS24/RPS11/RPL12/RPL39/RPL11/RPL22/RPL13A/RPL36A/RPS14/RPS17/RPS7/RPL18A/RPL14/RPL35A/RPS5/RPS18/RPS6/RPL37A/RPL5/RPL4/RPL31/RPS8/RPL28/RPS20/RPL36/RPS9/RPL24/UBA52/RPLP1/RPSA/RPS27A/RPS3/RPS19/RPL38/RPL15/RPS26/RPS2/RPS16/RPL10/RPLP0/RPS4X/RPL3/TRAM1/RPL18/RPL10A/RPL6/RPL17/RPS28/RPS21/RPS27/RPL9	59
BP	GO:0019083	viral transcription	70/954	177/18670	4.56533e-44	3.88357e-41	3.53773e-41	RPL8/RPL30/RPL7/RPL29/RPL32/RPL37/RPL7A/RPL35/RPS24/RPS11/RPL12/RPL39/RPL11/RPL22/RPL13A/RPL36A/RPS14/RPS17/RPS7/RPL18A/RPL14/RPL35A/RPS5/RPS18/RPS6/POLR2J/RPL37A/RPL5/RPL4/RPL31/RPS8/RPL28/RPS20/RPL36/RPS9/RPL24/UBA52/RPLP1/POLR2I/RPSA/RPS27A/RPS3/RPS19/RPL38/RPL15/RPS26/RPS2/RPS16/RPL10/RPLP0/POLR2K/RPS4X/RPL3/RPL18/RPL10A/RPL6/RPL17/NUCKS1/RPS28/POLR2L/POLR2H/RPS21/RPS27/GTF2F2/TARDBP/NELFCD/S…	70
BP	GO:0019080	viral gene expression	72/954	191/18670	1.32532e-43	9.66345e-41	8.80289e-41	RPL8/RPL30/RPL7/RPL29/RPL32/RPL37/RPL7A/RPL35/RPS24/RPS11/RPL12/RPL39/RPL11/RPL22/RPL13A/RPL36A/RPS14/RPS17/RPS7/RPL18A/RPL14/RPL35A/RPS5/RPS18/RPS6/POLR2J/RPL37A/RPL5/RPL4/RPL31/RPS8/RPL28/RPS20/RPL36/RPS9/RPL24/UBA52/RPLP1/POLR2I/RPSA/RPS27A/RPS3/RPS19/RPL38/RPL15/RPS26/RPS2/RPS16/RPL10/RPLP0/POLR2K/RPS4X/RPL3/RPL18/RPL10A/RPL6/RPL17/NUCKS1/RPS28/POLR2L/POLR2H/RPS21/RPS27/SSB/GTF2F2/TARDBP/NELF…	72
BP	GO:0070972	protein localization to endoplasmic reticulum	64/954	147/18670	1.74518e-43	1.11342e-40	1.01427e-40	RPL8/RPL30/RPL7/RPL29/RPL32/RPL37/RPL7A/RPL35/RPS24/RPS11/RPL12/RPL39/RPL11/RPL22/RPL13A/RPL36A/RPS14/RPS17/RPS7/RPL18A/RPL14/RPL35A/RPS5/RPS18/RPS6/RPL37A/RPL5/RPL4/RPL31/RPS8/RPL28/RPS20/RPL36/RPS9/RPL24/UBA52/RPLP1/RPSA/SPCS1/RPS27A/RPS3/RPS19/RPL38/RPL15/RPS26/RPS2/RPS16/RPL10/RPLP0/RPS4X/RPL3/SEC61G/TRAM1/RPL18/RPL10A/RPL6/RPL17/RPS28/BCAP31/RPS21/RPS27/CHMP4B/RPL9/INSIG1	64
BP	GO:0000956	nuclear-transcribed mRNA catabolic process	74/954	207/18670	6.67509e-43	3.78552e-40	3.44841e-40	RPL8/RPL30/RPL7/RPL29/RPL32/RPL37/RPL7A/RPL35/RPS24/RPS11/RPL12/RPL39/RPL11/RPL22/RPL13A/RPL36A/PABPC1/RPS14/RPS17/RPS7/RPL18A/RPL14/RPL35A/RPS5/RPS18/RPS6/RPL37A/RPL5/RPL4/RPL31/RPS8/RPL28/EIF3E/RPS20/RPL36/RPS9/RPL24/UBA52/RPLP1/RPSA/RPS27A/RPS3/RPS19/ZFP36L1/RPL38/RPL15/RPS26/RPS2/RPS16/RPL10/RPLP0/RPS4X/RPL3/LSM3/RPL18/LSM4/RPL10A/EXOSC5/RPL6/RPL17/RPS28/RPS21/EXOSC7/RPS27/MRTO4/LSM5/SSB/EIF4…	74
BP	GO:0006413	translational initiation	68/954	193/18670	5.14994e-39	2.62853e-36	2.39445e-36	RPL8/RPL30/RPL7/RPL29/RPL32/RPL37/RPL7A/RPL35/RPS24/RPS11/RPL12/RPL39/RPL11/RPL22/RPL13A/RPL36A/PABPC1/RPS14/RPS17/RPS7/RPL18A/EIF3H/RPL14/RPL35A/RPS5/RPS18/RPS6/RPL37A/RPL5/RPL4/RPL31/RPS8/RPL28/EIF3E/RPS20/HSPB1/RPL36/RPS9/RPL24/UBA52/RPLP1/RPSA/RPS27A/RPS3/RPS19/NPM1/RPL38/RPL15/RPS26/RPS2/RPS16/RPL10/RPLP0/RPS4X/RPL3/RPL18/RPL10A/RPL6/RPL17/RPS28/RPS21/RPS27/EIF4EBP2/RPL9/EIF6/FMR1/EIF2B5/EIF…	68
BP	GO:0006612	protein targeting to membrane	68/954	202/18670	1.47159e-37	6.82818e-35	6.22011e-35	RPL8/RPL30/RPL7/RPL29/RPL32/RPL37/RPL7A/RPL35/RPS24/RPS11/RPL12/RPL39/RPL11/RPL22/RPL13A/RPL36A/RPS14/RPS17/RPS7/RPL18A/RPL14/RPL35A/RPS5/RPS18/RPS6/RPL37A/RPL5/RPL4/RPL31/RPS8/RPL28/RPS20/RPL36/RPS9/RPL24/UBA52/RPLP1/RPSA/RPS27A/RPS3/RPS19/RPL38/RPL15/RPS26/RPS2/RPS16/RPL10/RPLP0/RPS4X/RPL3/TRAM1/RPL18/RPL10A/RPL6/PRKCI/RPL17/RPS28/ERBB2/RPS21/RPS27/ZDHHC4/CHMP4B/RAB3IP/CHP1/ZDHHC12/AKT2/ZDHHC3/…	68
BP	GO:0006402	mRNA catabolic process	85/954	364/18670	2.89328e-33	1.23061e-30	1.12102e-30	RPL8/RPL30/RPL7/RPL29/RPL32/RPL37/RPL7A/RPL35/RPS24/RPS11/RPL12/RPL39/RPL11/RPL22/RPL13A/RPL36A/PABPC1/RPS14/RPS17/RPS7/RPL18A/RPL14/RPL35A/RPS5/RPS18/RPS6/RPL37A/RPL5/RPL4/RPL31/RPS8/RPL28/EIF3E/RPS20/HSPB1/YWHAZ/RPL36/RPS9/RPL24/UBA52/RPLP1/RPSA/RPS27A/RPS3/RPS19/NPM1/ZFP36L1/SET/RPL38/RPL15/RPS26/RPS2/RPS16/RPL10/RPLP0/RPS4X/IGF2BP2/RPL3/LSM3/RPL18/LSM4/RPL10A/EXOSC5/PKP3/RPL6/RPL17/MYEF2/RPS2…	85
BP	GO:0006605	protein targeting	92/954	435/18670	2.41211e-32	9.47033e-30	8.62697e-30	RPL8/RPL30/RPL7/RPL29/RPL32/RPL37/RPL7A/RPL35/RPS24/RPS11/RPL12/RPL39/RPL11/RPL22/RPL13A/RPL36A/RPS14/RPS17/RPS7/RPL18A/RPL14/RPL35A/RPS5/RPS18/RPS6/RPL37A/RPL5/RPL4/RPL31/RPS8/RPL28/RPS20/NDUFA13/YWHAZ/RPL36/RPS9/RPL24/UBA52/RPLP1/RPSA/SPCS1/RPS27A/RPS3/RPS19/CLU/PDCD5/ROMO1/UBL5/RPL38/RPL15/RPS26/RPS2/RPS16/RPL10/RPLP0/RPS4X/AP1M2/RPL3/SEC61G/TRAM1/RPL18/TOMM20/RPL10A/GIPC1/RHOD/RPL6/PRKCI/RPL1…	92
BP	GO:0006401	RNA catabolic process	87/954	397/18670	7.95819e-32	2.90133e-29	2.64296e-29	RPL8/RPL30/RPL7/RPL29/RPL32/RPL37/RPL7A/RPL35/RPS24/RPS11/RPL12/RPL39/RPL11/RPL22/RPL13A/RPL36A/PABPC1/RPS14/RPS17/RPS7/RPL18A/RPL14/RPL35A/RPS5/RPS18/RPS6/RPL37A/RPL5/RPL4/RPL31/RPS8/RPL28/EIF3E/RPS20/HSPB1/YWHAZ/RPL36/RPS9/RPL24/UBA52/RPLP1/RPSA/RPS27A/RPS3/RPS19/NPM1/ZFP36L1/SET/RPL38/RPL15/RPS26/RPS2/RPS16/RPL10/RPLP0/RPS4X/IGF2BP2/SLIRP/RPL3/LSM3/RPL18/LSM4/RPL10A/EXOSC5/PKP3/RPL6/RPL17/MYEF…	87
BP	GO:0090150	establishment of protein localization to membrane	78/954	332/18670	8.98893e-31	3.05863e-28	2.78625e-28	RPL8/KRT18/RPL30/RPL7/RPL29/RPL32/RPL37/RPL7A/RPL35/RPS24/RPS11/RPL12/RPL39/RPL11/RPL22/RPL13A/RPL36A/RPS14/RPS17/RPS7/RPL18A/RPL14/RPL35A/RPS5/RPS18/RPS6/RPL37A/RPL5/RPL4/RPL31/CD24/RPS8/RPL28/RPS20/NDUFA13/YWHAZ/RPL36/RPS9/RPL24/UBA52/RPLP1/RPSA/RPS27A/RPS3/RPS19/PDCD5/ROMO1/RPL38/RPL15/RPS26/RPS2/RPS16/RPL10/RPLP0/RPS4X/RPL3/TRAM1/RPL18/RPL10A/RPL6/PRKCI/RPL17/RPS28/ERBB2/RPS21/RPS27/ZDHHC4/CH…	78
BP	GO:0042254	ribosome biogenesis	64/954	297/18670	3.23792e-23	1.0329e-20	9.40914e-21	RPL7/RPL7A/RPL35/RPS24/RPL12/RPL11/RPS14/RPS17/RPS7/RPL14/RPL35A/RPS5/RPS6/RPL5/RPS8/RPS9/RPL24/NHP2/RPSA/RPS19/NPM1/RPL38/RPS2/RPS16/RPL10/RPLP0/RPL3/RPL10A/EXOSC5/RPL6/TRMT112/BOP1/NOP16/RPS28/DDX49/RPS21/EXOSC7/RPS27/NPM3/MRPL20/SNU13/MRPS2/MRTO4/REXO4/NOP10/FBL/EIF4A3/DHX30/ISG20L2/ERI3/SURF6/DDX21/EXOSC3/RRS1/BRIX1/RRP15/GTPBP4/EIF6/DCAF13/PAK1IP1/UTP23/RPP38/EXOSC4/MALSU1	64
BP	GO:0022613	ribonucleoprotein complex biogenesis	79/954	468/18670	2.7903e-21	8.37746e-19	7.63142e-19	RPL7/RPL7A/RPL35/RPS24/RPL12/RPL11/RPL13A/RPS14/RPS17/RPS7/EIF3H/RPL14/RPL35A/RPS5/RPS6/RPL5/RPS8/EIF3E/SNRPE/RPS9/RPL24/NHP2/RPSA/RPS19/NPM1/RPL38/SNRPG/RPS2/RPS16/RPL10/RPLP0/RPL3/SNRPB/LSM4/RPL10A/SNRPD2/EXOSC5/RPL6/TRMT112/BOP1/NOP16/RPS28/DDX49/RPS21/EXOSC7/RPS27/NPM3/MRPL20/SNU13/XAB2/MRPS2/MRTO4/REXO4/NOP10/FBL/EIF4A3/DHX30/ISG20L2/SNRPD1/ERI3/SURF6/DDX21/EXOSC3/RRS1/BRIX1/SRSF6/RRP15/GTPB…	79
BP	GO:0042273	ribosomal large subunit biogenesis	30/954	71/18670	1.47372e-20	4.1788e-18	3.80667e-18	RPL7/RPL7A/RPL35/RPL12/RPL11/RPL14/RPL35A/RPL5/RPL24/NHP2/NPM1/RPL38/RPL10/RPLP0/RPL3/RPL10A/RPL6/BOP1/NOP16/MRPL20/SNU13/MRTO4/DHX30/SURF6/RRS1/BRIX1/GTPBP4/EIF6/PAK1IP1/MALSU1	30
BP	GO:0042775	mitochondrial ATP synthesis coupled electron transport	32/954	97/18670	5.1401e-18	1.38079e-15	1.25783e-15	COX6C/COX5B/NDUFB9/UQCRB/COX6B1/NDUFB7/UQCRQ/NDUFA13/NDUFA4/COX7B/NDUFB4/CYC1/NDUFC2/NDUFA3/COX7C/UQCRH/NDUFB1/NDUFA1/NDUFAB1/NDUFB11/NDUFA11/NDUFS6/NDUFS8/NDUFA2/COX7A2L/COX8A/UQCC3/UQCRFS1/CYCS/NDUFB3/NDUFA8/COX6A1	32
BP	GO:0042773	ATP synthesis coupled electron transport	32/954	98/18670	7.26612e-18	1.85432e-15	1.68918e-15	COX6C/COX5B/NDUFB9/UQCRB/COX6B1/NDUFB7/UQCRQ/NDUFA13/NDUFA4/COX7B/NDUFB4/CYC1/NDUFC2/NDUFA3/COX7C/UQCRH/NDUFB1/NDUFA1/NDUFAB1/NDUFB11/NDUFA11/NDUFS6/NDUFS8/NDUFA2/COX7A2L/COX8A/UQCC3/UQCRFS1/CYCS/NDUFB3/NDUFA8/COX6A1	32
BP	GO:0002181	cytoplasmic translation	32/954	100/18670	1.43105e-17	3.47812e-15	3.16839e-15	RPL8/RPL30/RPL29/RPL32/RPL39/RPL11/RPL13A/RPL36A/RPL18A/EIF3H/RPL35A/RPL31/EIF3E/RPL36/RPL24/RPLP1/RPSA/TMA7/RPL38/RPL15/RPS26/RPLP0/RPL18/RPL10A/RPL6/RPL17/RPS28/RPS21/DPH3/RPL9/FMR1/EIF3G	32
BP	GO:0006119	oxidative phosphorylation	38/954	145/18670	2.67213e-17	6.19934e-15	5.64727e-15	COX6C/COX5B/NDUFB9/UQCRB/COX6B1/NDUFB7/UQCRQ/NDUFA13/NDUFA4/COX7B/NDUFB4/CYC1/COX7A2/NDUFC2/NDUFA3/COX7C/UQCRH/NDUFB1/NDUFA1/NDUFAB1/NDUFB11/STOML2/NDUFA11/NDUFS6/SLC25A23/NDUFS8/NDUFA2/COX7A2L/COX8A/UQCC3/PGK1/SHMT2/UQCRFS1/CYCS/NDUFB3/NUPR1/NDUFA8/COX6A1	38
BP	GO:0006364	rRNA processing	45/954	214/18670	2.95584e-16	6.55938e-14	5.97525e-14	RPL7/RPL7A/RPL35/RPS24/RPL11/RPS14/RPS17/RPS7/RPL14/RPL35A/RPS6/RPL5/RPS8/RPS9/NHP2/RPS19/RPS2/RPS16/RPL10A/EXOSC5/TRMT112/BOP1/RPS28/DDX49/RPS21/EXOSC7/RPS27/NPM3/SNU13/MRTO4/REXO4/NOP10/FBL/EIF4A3/ISG20L2/ERI3/DDX21/EXOSC3/RRS1/RRP15/GTPBP4/DCAF13/UTP23/RPP38/EXOSC4	45
BP	GO:0022904	respiratory electron transport chain	33/954	117/18670	3.10964e-16	6.61317e-14	6.02425e-14	COX6C/COX5B/NDUFB9/UQCRB/COX6B1/NDUFB7/UQCRQ/NDUFA13/NDUFA4/COX7B/NDUFB4/CYC1/NDUFC2/NDUFA3/COX7C/UQCRH/NDUFB1/NDUFA1/NDUFAB1/NDUFB11/NDUFA11/NDUFS6/NDUFS8/NDUFA2/ETFB/COX7A2L/COX8A/UQCC3/UQCRFS1/CYCS/NDUFB3/NDUFA8/COX6A1	33
BP	GO:0022900	electron transport chain	41/954	186/18670	1.11605e-15	2.27852e-13	2.07561e-13	COX6C/COX5B/NDUFB9/UQCRB/COX6B1/NDUFB7/UQCRQ/NDUFA13/NDUFA4/COX7B/NDUFB4/CYC1/COX7A2/TSTA3/NDUFC2/NDUFA3/COX7C/UQCRH/NDUFB1/NDUFA1/NDUFAB1/NDUFB11/NDUFA11/NDUFS6/NDUFS8/NDUFA2/ETFB/COX7A2L/COX8A/PTGES2/PHGDH/UQCC3/DHRS3/CYB5A/STEAP4/UQCRFS1/CYCS/NDUFB3/NDUFA8/COX6A1/TXNRD1	41
BP	GO:0042255	ribosome assembly	24/954	63/18670	1.76141e-15	3.45778e-13	3.14986e-13	RPL12/RPL11/RPS14/RPS5/RPL5/RPL24/RPSA/RPS19/NPM1/RPL38/RPL10/RPLP0/RPL3/RPL6/BOP1/RPS28/RPS27/MRPL20/MRPS2/MRTO4/DHX30/RRS1/BRIX1/EIF6	24
BP	GO:0016072	rRNA metabolic process	45/954	225/18670	2.13556e-15	4.037e-13	3.67749e-13	RPL7/RPL7A/RPL35/RPS24/RPL11/RPS14/RPS17/RPS7/RPL14/RPL35A/RPS6/RPL5/RPS8/RPS9/NHP2/RPS19/RPS2/RPS16/RPL10A/EXOSC5/TRMT112/BOP1/RPS28/DDX49/RPS21/EXOSC7/RPS27/NPM3/SNU13/MRTO4/REXO4/NOP10/FBL/EIF4A3/ISG20L2/ERI3/DDX21/EXOSC3/RRS1/RRP15/GTPBP4/DCAF13/UTP23/RPP38/EXOSC4	45
BP	GO:0034470	ncRNA processing	56/954	384/18670	1.18498e-12	2.16006e-10	1.9677e-10	RPL7/RPL7A/RPL35/RPS24/RPL11/RPS14/RPS17/RPS7/RPL14/RPL35A/RPS6/RPL5/RPS8/RPS9/NHP2/RPS19/LAGE3/RPS2/TSEN34/RPS16/RPL10A/EXOSC5/TRMT112/BOP1/RPS28/DDX49/RPS21/INTS10/EXOSC7/RPS27/NPM3/SNU13/MRTO4/REXO4/NOP10/SSB/FBL/EIF4A3/QTRT1/ISG20L2/ERI3/DPH3/PRKRA/DDX21/EXOSC3/RRS1/TSEN15/TSEN54/RRP15/DUS1L/GTPBP4/DCAF13/THUMPD3/UTP23/RPP38/EXOSC4	56
BP	GO:0033108	mitochondrial respiratory chain complex assembly	26/954	96/18670	1.25071e-12	2.20125e-10	2.00523e-10	NDUFB9/UQCRB/NDUFB7/NDUFA13/NDUFB4/NDUFC2/NDUFA3/NDUFB1/NDUFA1/NDUFAB1/NDUFB11/NDUFA11/NDUFS6/NDUFS8/NDUFA2/NDUFAF6/SDHAF3/PET100/COX16/UQCC3/COA4/COA5/COX19/SMIM20/NDUFB3/NDUFA8	26
BP	GO:0006415	translational termination	27/954	104/18670	1.39881e-12	2.37985e-10	2.16791e-10	AURKAIP1/MRPL13/MRPS21/GADD45GIP1/MRPL57/MRPL12/MRPS16/TRMT112/MRPL21/MRPS17/MRPL41/MRPS28/MRPL33/MRPL20/MRPS2/MRPS26/MRPL48/EIF5AL1/MRPL52/MRPL15/MRPL23/APEH/MRPS23/MRPL37/MRPS35/MRPL55/C12orf65	27
BP	GO:0046034	ATP metabolic process	48/954	304/18670	2.75584e-12	4.53736e-10	4.1333e-10	COX6C/COX5B/NDUFB9/UQCRB/COX6B1/NDUFB7/UQCRQ/ALDOA/NDUFA13/NDUFA4/COX7B/NDUFB4/CYC1/COX7A2/NDUFC2/ENO1/NDUFA3/COX7C/UQCRH/NDUFB1/GUK1/GAPDH/NDUFA1/NDUFAB1/NDUFB11/STOML2/NDUFA11/PKM/ATP6V1B1/NDUFS6/SLC25A23/NDUFS8/NDUFA2/COX7A2L/COX8A/UQCC3/PGK1/SHMT2/OGT/NUP62/EIF6/UQCRFS1/CYCS/NDUFB3/NUPR1/OLA1/NDUFA8/COX6A1	48
BP	GO:0000027	ribosomal large subunit assembly	15/954	30/18670	2.86126e-12	4.56371e-10	4.1573e-10	RPL12/RPL11/RPL5/RPL24/RPL38/RPL10/RPLP0/RPL3/RPL6/BOP1/MRPL20/MRTO4/DHX30/RRS1/BRIX1	15
BP	GO:0045333	cellular respiration	37/954	194/18670	3.0447e-12	4.70914e-10	4.28978e-10	COX6C/COX5B/NDUFB9/UQCRB/COX6B1/NDUFB7/UQCRQ/NDUFA13/NDUFA4/COX7B/NDUFB4/CYC1/BNIP3/NDUFC2/NDUFA3/COX7C/UQCRH/NDUFB1/NDUFA1/NDUFAB1/NDUFB11/NDUFA11/NDUFS6/SLC25A23/NDUFS8/PDHA1/NDUFA2/ETFB/COX7A2L/COX8A/UQCC3/SHMT2/UQCRFS1/CYCS/NDUFB3/NDUFA8/COX6A1	37
BP	GO:0006414	translational elongation	30/954	133/18670	4.13843e-12	6.21251e-10	5.65927e-10	AURKAIP1/EEF1A1/RPLP1/MRPL13/EEF1D/MRPS21/GADD45GIP1/MRPL57/MRPL12/MRPS16/EEF1G/MRPL21/MRPS17/MRPL41/MRPS28/MRPL33/MRPL20/MRPS2/MRPS26/EIF4A3/MRPL48/EIF5AL1/MRPL52/DPH3/MRPL15/MRPL23/MRPS23/MRPL37/MRPS35/MRPL55	30
BP	GO:0070125	mitochondrial translational elongation	23/954	88/18670	5.50162e-11	8.02293e-09	7.30846e-09	AURKAIP1/MRPL13/MRPS21/GADD45GIP1/MRPL57/MRPL12/MRPS16/MRPL21/MRPS17/MRPL41/MRPS28/MRPL33/MRPL20/MRPS2/MRPS26/MRPL48/MRPL52/MRPL15/MRPL23/MRPS23/MRPL37/MRPS35/MRPL55	23
BP	GO:0070126	mitochondrial translational termination	23/954	89/18670	7.06499e-11	1.00166e-08	9.12458e-09	AURKAIP1/MRPL13/MRPS21/GADD45GIP1/MRPL57/MRPL12/MRPS16/MRPL21/MRPS17/MRPL41/MRPS28/MRPL33/MRPL20/MRPS2/MRPS26/MRPL48/MRPL52/MRPL15/MRPL23/MRPS23/MRPL37/MRPS35/MRPL55	23
BP	GO:0034660	ncRNA metabolic process	60/954	475/18670	8.38244e-11	1.15632e-08	1.05335e-08	RPL7/RPL7A/RPL35/RPS24/RPL11/RPS14/RPS17/RPS7/RPL14/RPL35A/RPS6/RPL5/RPS8/RPS9/NHP2/RPS19/LAGE3/PPA1/RPS2/TSEN34/RPS16/RPL10A/EXOSC5/IARS2/TRMT112/BOP1/RPS28/DDX49/FARSA/RPS21/INTS10/EXOSC7/RPS27/KHSRP/NPM3/SNU13/MRTO4/REXO4/NOP10/SSB/FBL/EIF4A3/QTRT1/ISG20L2/ERI3/DPH3/PRKRA/DDX21/EXOSC3/RRS1/TSEN15/TSEN54/RRP15/DUS1L/GTPBP4/DCAF13/THUMPD3/UTP23/RPP38/EXOSC4	60
BP	GO:0022618	ribonucleoprotein complex assembly	38/954	229/18670	1.19441e-10	1.60428e-08	1.46142e-08	RPL12/RPL11/RPL13A/RPS14/EIF3H/RPS5/RPL5/EIF3E/SNRPE/RPL24/RPSA/RPS19/RPL38/SNRPG/RPL10/RPLP0/RPL3/SNRPB/LSM4/SNRPD2/RPL6/BOP1/RPS28/RPS27/MRPL20/SNU13/XAB2/MRTO4/DHX30/SNRPD1/RRS1/BRIX1/SRSF6/EIF6/EIF3G/TXNL4A/SRSF9/SNRPF	38
BP	GO:0071826	ribonucleoprotein complex subunit organization	38/954	236/18670	2.94421e-10	3.85314e-08	3.51001e-08	RPL12/RPL11/RPL13A/RPS14/EIF3H/RPS5/RPL5/EIF3E/SNRPE/RPL24/RPSA/RPS19/RPL38/SNRPG/RPL10/RPLP0/RPL3/SNRPB/LSM4/SNRPD2/RPL6/BOP1/RPS28/RPS27/MRPL20/SNU13/XAB2/MRTO4/DHX30/SNRPD1/RRS1/BRIX1/SRSF6/EIF6/EIF3G/TXNL4A/SRSF9/SNRPF	38
BP	GO:0042274	ribosomal small subunit biogenesis	19/954	67/18670	5.66355e-10	7.22669e-08	6.58313e-08	RPS24/RPS14/RPS17/RPS7/RPS5/RPS6/RPS8/RPSA/RPS19/NPM1/RPL38/RPS16/RPS28/RPS21/RPS27/SURF6/RRS1/DCAF13/UTP23	19
BP	GO:0015980	energy derivation by oxidation of organic compounds	42/954	286/18670	6.5237e-10	8.12122e-08	7.398e-08	IGF2/COX6C/COX5B/NDUFB9/UQCRB/COX6B1/NDUFB7/UQCRQ/NDUFA13/NDUFA4/COX7B/NDUFB4/CYC1/BNIP3/NDUFC2/NDUFA3/COX7C/UQCRH/NDUFB1/NDUFA1/NDUFAB1/NDUFB11/NDUFA11/NDUFS6/SLC25A23/NDUFS8/PDHA1/NDUFA2/PPP1CB/ETFB/COX7A2L/COX8A/GNAS/AKT2/UQCC3/SHMT2/EPM2AIP1/UQCRFS1/CYCS/NDUFB3/NDUFA8/COX6A1	42
BP	GO:0032543	mitochondrial translation	27/954	135/18670	8.76239e-10	1.06484e-07	9.70012e-08	AURKAIP1/MRPL13/MRPS21/GADD45GIP1/MRPL57/MRPL12/MRPS16/IARS2/MRPL21/MRPS17/MRPL41/MRPS28/MRPL33/LRPPRC/MRPL20/MRPS2/MRPS26/MRPL48/MRPL52/MRPL15/SHMT2/MRPL23/MRPS23/MRPL37/MRPS35/MRPL55/MALSU1	27
BP	GO:0006120	mitochondrial electron transport, NADH to ubiquinone	17/954	55/18670	1.04098e-09	1.23561e-07	1.12558e-07	NDUFB9/NDUFB7/NDUFA13/NDUFA4/NDUFB4/NDUFC2/NDUFA3/NDUFB1/NDUFA1/NDUFAB1/NDUFB11/NDUFA11/NDUFS6/NDUFS8/NDUFA2/NDUFB3/NDUFA8	17
BP	GO:0010257	NADH dehydrogenase complex assembly	17/954	64/18670	1.36156e-08	1.54431e-06	1.40679e-06	NDUFB9/NDUFB7/NDUFA13/NDUFB4/NDUFC2/NDUFA3/NDUFB1/NDUFA1/NDUFAB1/NDUFB11/NDUFA11/NDUFS6/NDUFS8/NDUFA2/NDUFAF6/NDUFB3/NDUFA8	17
BP	GO:0032981	mitochondrial respiratory chain complex I assembly	17/954	64/18670	1.36156e-08	1.54431e-06	1.40679e-06	NDUFB9/NDUFB7/NDUFA13/NDUFB4/NDUFC2/NDUFA3/NDUFB1/NDUFA1/NDUFAB1/NDUFB11/NDUFA11/NDUFS6/NDUFS8/NDUFA2/NDUFAF6/NDUFB3/NDUFA8	17
BP	GO:0006123	mitochondrial electron transport, cytochrome c to oxygen	10/954	21/18670	2.44036e-08	2.65013e-06	2.41413e-06	COX6C/COX5B/COX6B1/NDUFA4/COX7B/COX7C/COX7A2L/COX8A/CYCS/COX6A1	10
BP	GO:0019646	aerobic electron transport chain	10/954	21/18670	2.44036e-08	2.65013e-06	2.41413e-06	COX6C/COX5B/COX6B1/NDUFA4/COX7B/COX7C/COX7A2L/COX8A/CYCS/COX6A1	10
BP	GO:0140053	mitochondrial gene expression	27/954	162/18670	5.25748e-08	5.59045e-06	5.09261e-06	AURKAIP1/MRPL13/MRPS21/GADD45GIP1/MRPL57/MRPL12/MRPS16/IARS2/MRPL21/MRPS17/MRPL41/MRPS28/MRPL33/LRPPRC/MRPL20/MRPS2/MRPS26/MRPL48/MRPL52/MRPL15/SHMT2/MRPL23/MRPS23/MRPL37/MRPS35/MRPL55/MALSU1	27
BP	GO:2001233	regulation of apoptotic signaling pathway	48/954	406/18670	5.48577e-08	5.71415e-06	5.20529e-06	RPL11/RPS7/GSTP1/MIF/NDUFA13/HSPB1/YWHAZ/RPS3/CLU/GPX1/PDCD5/FAM162A/PRDX2/BNIP3/MUC1/ENO1/LGALS3/RBCK1/BIK/VDAC2/TNFRSF12A/INHBB/PRR7/BCAP31/ATF3/TPT1/S100A9/PTPMT1/BAG5/CSNK2A1/TFDP2/FGFR1/MAL/URI1/SLC9A3R1/THBS1/BCL2L12/MAGED1/PRKRA/LTBR/BCL2L1/UNC5B/CREB3/BCL10/STK3/NUPR1/GRINA/PLAUR	48
BP	GO:0002446	neutrophil mediated immunity	54/954	499/18670	1.5932e-07	1.62634e-05	1.48151e-05	SLPI/FTL/GSTP1/MIF/ALDOA/FTH1/S100A11/LCN2/EEF1A1/PRDX6/NPC2/ANXA2/TUBB4B/NDUFC2/AGPAT2/BST2/LGALS3/BRI3/RAC1/MGST1/DGAT1/DNAJC5/RAB3D/PKM/ACTR10/STXBP2/PDAP1/S100A9/VAMP8/DSP/KCMF1/SLC44A2/PTGES2/NHLRC3/CAPN1/JUP/NAPRT/CYSTM1/GCA/PGRMC1/CHI3L1/APEH/CD47/JAGN1/A1BG/B4GALT1/CPNE3/PLAUR/ADAM17/IL6/ASAH1/LRG1/CD55/QSOX1	54
BP	GO:2001235	positive regulation of apoptotic signaling pathway	27/954	179/18670	4.26355e-07	4.2669e-05	3.88692e-05	RPL11/RPS7/YWHAZ/RPS3/PDCD5/FAM162A/BNIP3/RBCK1/BIK/TNFRSF12A/INHBB/PRR7/BCAP31/ATF3/S100A9/TFDP2/MAL/SLC9A3R1/THBS1/MAGED1/PRKRA/LTBR/BCL2L1/BCL10/STK3/NUPR1/PLAUR	27
BP	GO:0043312	neutrophil degranulation	51/954	485/18670	8.42538e-07	8.26983e-05	7.53338e-05	SLPI/FTL/GSTP1/MIF/ALDOA/FTH1/S100A11/LCN2/EEF1A1/PRDX6/NPC2/ANXA2/TUBB4B/NDUFC2/AGPAT2/BST2/LGALS3/BRI3/RAC1/MGST1/DGAT1/DNAJC5/RAB3D/PKM/ACTR10/STXBP2/PDAP1/S100A9/VAMP8/DSP/KCMF1/SLC44A2/PTGES2/NHLRC3/CAPN1/JUP/NAPRT/CYSTM1/GCA/PGRMC1/CHI3L1/APEH/CD47/A1BG/B4GALT1/CPNE3/PLAUR/ASAH1/LRG1/CD55/QSOX1	51
BP	GO:0002283	neutrophil activation involved in immune response	51/954	488/18670	1.01302e-06	9.75557e-05	8.88681e-05	SLPI/FTL/GSTP1/MIF/ALDOA/FTH1/S100A11/LCN2/EEF1A1/PRDX6/NPC2/ANXA2/TUBB4B/NDUFC2/AGPAT2/BST2/LGALS3/BRI3/RAC1/MGST1/DGAT1/DNAJC5/RAB3D/PKM/ACTR10/STXBP2/PDAP1/S100A9/VAMP8/DSP/KCMF1/SLC44A2/PTGES2/NHLRC3/CAPN1/JUP/NAPRT/CYSTM1/GCA/PGRMC1/CHI3L1/APEH/CD47/A1BG/B4GALT1/CPNE3/PLAUR/ASAH1/LRG1/CD55/QSOX1	51
BP	GO:2001242	regulation of intrinsic apoptotic signaling pathway	25/954	165/18670	1.03986e-06	9.82856e-05	8.9533e-05	RPL11/RPS7/MIF/NDUFA13/HSPB1/RPS3/CLU/GPX1/MUC1/ENO1/VDAC2/BCAP31/TPT1/S100A9/PTPMT1/BAG5/URI1/SLC9A3R1/BCL2L12/PRKRA/BCL2L1/CREB3/NUPR1/GRINA/PLAUR	25
BP	GO:0042119	neutrophil activation	51/954	498/18670	1.84379e-06	0.000171104	0.000155867	SLPI/FTL/GSTP1/MIF/ALDOA/FTH1/S100A11/LCN2/EEF1A1/PRDX6/NPC2/ANXA2/TUBB4B/NDUFC2/AGPAT2/BST2/LGALS3/BRI3/RAC1/MGST1/DGAT1/DNAJC5/RAB3D/PKM/ACTR10/STXBP2/PDAP1/S100A9/VAMP8/DSP/KCMF1/SLC44A2/PTGES2/NHLRC3/CAPN1/JUP/NAPRT/CYSTM1/GCA/PGRMC1/CHI3L1/APEH/CD47/A1BG/B4GALT1/CPNE3/PLAUR/ASAH1/LRG1/CD55/QSOX1	51
BP	GO:0097193	intrinsic apoptotic signaling pathway	35/954	289/18670	1.98658e-06	0.000181063	0.000164939	RPL11/RPS7/MIF/CD24/NDUFA13/HSPB1/CEBPB/RPS3/CLU/GPX1/BNIP3/MUC1/ENO1/PERP/CRIP1/HINT1/VDAC2/BCAP31/TPT1/S100A9/PTPMT1/BAG5/STK24/URI1/SLC9A3R1/BCL2L12/PRKRA/PRKDC/BCL2L1/CREB3/XPA/NUPR1/GRINA/PLAUR/EPHA2	35
BP	GO:0002934	desmosome organization	6/954	10/18670	3.0827e-06	0.000276037	0.000251455	PERP/DSG2/PKP3/PKP2/DSP/JUP	6
BP	GO:0008380	RNA splicing	48/954	469/18670	3.76144e-06	0.000331007	0.00030153	PABPC1/POLR2J/SF3B6/PRDX6/SNRPE/POLR2I/UBL5/RPS26/SNRPG/TSEN34/POLR2K/ESRP1/SNRPB/LSM3/LGALS3/LSM4/BUD31/SNRPD2/WT1/POLR2L/POLR2H/KHSRP/SNU13/XAB2/KHDRBS3/LSM5/EIF4A3/GTF2F2/TARDBP/SNRPD1/RBM38/SF3B4/THOC3/AKAP8L/TSEN15/SRSF6/TSEN54/DDX41/SUGP2/UPF3B/FMR1/AHNAK2/CSTF3/PPIH/PUF60/TXNL4A/SRSF9/SNRPF	48
BP	GO:0006122	mitochondrial electron transport, ubiquinol to cytochrome c	7/954	15/18670	3.98926e-06	0.000345105	0.000314372	UQCRB/UQCRQ/CYC1/UQCRH/UQCC3/UQCRFS1/CYCS	7
BP	GO:0000470	maturation of LSU-rRNA	8/954	21/18670	5.06099e-06	0.000430522	0.000392183	RPL7/RPL7A/RPL35/NHP2/RPL10A/BOP1/SNU13/GTPBP4	8
BP	GO:0048524	positive regulation of viral process	18/954	107/18670	7.51668e-06	0.000625429	0.000569732	PABPC1/POLR2J/POLR2I/ANXA2/POLR2K/CHMP4C/CHMP2A/NUCKS1/RAD23A/POLR2L/POLR2H/CHMP4B/GTF2F2/NELFCD/SMARCA4/TAF11/FMR1/PPIH	18
BP	GO:0000469	cleavage involved in rRNA processing	8/954	22/18670	7.59729e-06	0.000625429	0.000569732	NHP2/BOP1/RPS21/EXOSC7/ERI3/EXOSC3/RRS1/UTP23	8
BP	GO:0009060	aerobic respiration	16/954	88/18670	8.61027e-06	0.000697569	0.000635448	COX6C/COX5B/UQCRB/COX6B1/NDUFA4/COX7B/BNIP3/COX7C/UQCRH/NDUFS8/PDHA1/COX7A2L/COX8A/SHMT2/CYCS/COX6A1	16
BP	GO:0070268	cornification	18/954	112/18670	1.44404e-05	0.00115162	0.00104907	KRT18/KRT8/KRT19/KRT7/PRSS8/PERP/PPL/DSG2/ST14/PKP3/KAZN/PKP2/DSP/CAPN1/TGM1/JUP/KRT17/PI3	18
BP	GO:0043624	cellular protein complex disassembly	27/954	217/18670	1.76102e-05	0.0013828	0.00125966	AURKAIP1/MRPL13/MRPS21/GADD45GIP1/MRPL57/MRPL12/MRPS16/TRMT112/MRPL21/MRPS17/MRPL41/MRPS28/MRPL33/MRPL20/MRPS2/MRPS26/MRPL48/EIF5AL1/MRPL52/MRPL15/MRPL23/APEH/MRPS23/MRPL37/MRPS35/MRPL55/C12orf65	27
BP	GO:0045216	cell-cell junction organization	24/954	185/18670	2.5513e-05	0.00197301	0.00179731	CLDN3/MTDH/CD9/LSR/PERP/PARD6B/CDH1/CLDN9/CDH2/DSG2/CLDN1/PKP3/PRKCI/CRB3/CXADR/CTNND1/PKP2/DSP/FSCN1/JUP/CLDN6/RUNX1/EPHA2/VEGFA	24
BP	GO:0000028	ribosomal small subunit assembly	7/954	19/18670	2.60811e-05	0.00198683	0.0018099	RPS14/RPS5/RPSA/RPS19/RPL38/RPS28/RPS27	7
BP	GO:0050434	positive regulation of viral transcription	10/954	41/18670	3.04806e-05	0.00228783	0.0020841	POLR2J/POLR2I/POLR2K/NUCKS1/POLR2L/POLR2H/GTF2F2/NELFCD/SMARCA4/TAF11	10
BP	GO:2001243	negative regulation of intrinsic apoptotic signaling pathway	16/954	98/18670	3.49274e-05	0.00258362	0.00235354	MIF/NDUFA13/HSPB1/CLU/GPX1/MUC1/ENO1/VDAC2/TPT1/BAG5/URI1/BCL2L12/BCL2L1/CREB3/GRINA/PLAUR	16
BP	GO:0090501	RNA phosphodiester bond hydrolysis	21/954	154/18670	3.82256e-05	0.00278719	0.00253899	POLR2I/NHP2/TSEN34/EXOSC5/BOP1/ENDOG/RPS21/EXOSC7/LACTB2/ISG20L2/ERI3/TSN/EXOSC3/RRS1/TSEN15/TSEN54/CSTF3/UTP23/TSNAX/RPP38/EXOSC4	21
BP	GO:0006403	RNA localization	27/954	230/18670	4.96781e-05	0.00357123	0.0032532	ENY2/NHP2/NPM1/ZFP36L1/IGF2BP2/TOMM20/LRPPRC/KHSRP/NOP10/SSB/FBL/EIF4A3/EIF5AL1/EXOSC3/THOC3/AKAP8L/RRS1/SRSF6/YY1/NUP62/UPF3B/EIF6/FMR1/SMG7/CCT3/CETN2/SRSF9	27
BP	GO:0032984	protein-containing complex disassembly	34/954	323/18670	5.46159e-05	0.00387166	0.00352688	AURKAIP1/MRPL13/SET/MRPS21/BNIP3/GADD45GIP1/MRPL57/MRPL12/MRPS16/CHMP2A/TRMT112/MRPL21/MRPS17/MRPL41/MRPS28/MRPL33/MRPL20/MRPS2/DVL1/VAMP8/MRPS26/MRPL48/EIF5AL1/MRPL52/SMARCA4/MRPL15/MRPL23/APEH/MRPS23/CHMP1B/MRPL37/MRPS35/MRPL55/C12orf65	34
BP	GO:0035019	somatic stem cell population maintenance	13/954	72/18670	6.3909e-05	0.00446838	0.00407046	POLR2J/POLR2I/POLR2K/PAX8/PBX1/KLF4/POLR2L/POLR2H/VPS72/KLF10/SOX9/HES1/SOX4	13
BP	GO:0006417	regulation of translation	41/954	424/18670	6.95496e-05	0.00479704	0.00436985	RPL22/RPL13A/PABPC1/RPS14/EIF3H/ZNF706/RPL5/EIF3E/HSPB1/RPS9/RPLP1/RPS3/NPM1/MRPL13/ZFP36L1/RPL38/RPL10/RPS4X/IGF2BP2/GAPDH/ERBB2/LRPPRC/KHSRP/EIF4A3/EIF5AL1/AKT2/SAMD4B/THBS1/DPH3/KRT17/EIF4EBP2/SHMT2/UPF3B/MKNK2/EIF6/FMR1/MAPK3/EIF2B5/IL6/SOX4/MALSU1	41
BP	GO:0045727	positive regulation of translation	18/954	127/18670	8.06952e-05	0.00549157	0.00500253	PABPC1/RPL5/EIF3E/RPS9/NPM1/RPS4X/ERBB2/EIF4A3/EIF5AL1/THBS1/KRT17/UPF3B/EIF6/FMR1/MAPK3/EIF2B5/IL6/SOX4	18
BP	GO:0034250	positive regulation of cellular amide metabolic process	20/954	152/18670	9.63051e-05	0.00639876	0.00582893	PABPC1/RPL5/EIF3E/RPS9/NPM1/CLU/RPS4X/ERBB2/EIF4A3/EIF5AL1/THBS1/KRT17/UPF3B/EIF6/FMR1/MAPK3/EIF2B5/IL6/SOX4/EFNA1	20
BP	GO:0036258	multivesicular body assembly	8/954	30/18670	9.6533e-05	0.00639876	0.00582893	CHMP4C/CHMP2A/HGS/CHMP4B/RAB11A/VPS25/CHMP1B/VPS28	8
BP	GO:0051561	positive regulation of mitochondrial calcium ion concentration	5/954	11/18670	0.000122992	0.00793184	0.00722548	BNIP3/SLC25A23/BCAP31/MCUR1/TGM2	5
BP	GO:1905214	regulation of RNA binding	5/954	11/18670	0.000122992	0.00793184	0.00722548	EIF3E/NUCKS1/CARM1/EIF4A3/FMR1	5
BP	GO:0036257	multivesicular body organization	8/954	31/18670	0.000124323	0.00793184	0.00722548	CHMP4C/CHMP2A/HGS/CHMP4B/RAB11A/VPS25/CHMP1B/VPS28	8
BP	GO:0006839	mitochondrial transport	28/954	258/18670	0.000144108	0.00908061	0.00827195	COX5B/NDUFA13/YWHAZ/PDCD5/ROMO1/UBL5/CYC1/BNIP3/TOMM20/ALKBH7/STOML2/SLC25A23/DNAJC19/TIMM44/NPEPPS/TMEM14C/TFDP2/AFG3L2/MTX2/PMPCA/SLC25A37/TIMM50/HSPA4/TOMM5/TIMM8B/BCL2L1/MCUR1/HSPD1	28
BP	GO:0019058	viral life cycle	33/954	328/18670	0.000165815	0.0102655	0.0093513	SLPI/PABPC1/UBA52/ANXA2/RPSA/RPS27A/IFI27/BST2/SIVA1/CLDN9/CHMP4C/CLDN1/CHMP2A/BANF1/NUCKS1/CXADR/RAD23A/XPR1/DAG1/VAMP8/CHMP4B/NFIA/CLDN6/TFRC/LDLR/NUP62/CHMP1B/FMR1/PPIH/EPHA2/VPS28/CD55/CTBP2	33
BP	GO:1903362	regulation of cellular protein catabolic process	27/954	247/18670	0.000166935	0.0102655	0.0093513	RPL11/RPS7/LAPTM4B/RPL5/ANXA2/TRIB1/CLU/GPX1/GIPC1/SUMO1/HSPBP1/RAD23A/BCAP31/PTK2/DVL1/BAG5/CSNK2A1/CSNK1E/MAGEF1/NUDT15/UCHL5/LDLR/OGT/FMR1/NUPR1/EFNA1/PLK2	27
BP	GO:0071806	protein transmembrane transport	11/954	59/18670	0.000171603	0.0104269	0.00949839	CLU/ROMO1/SEC61G/TRAM1/TOMM20/DNAJC19/TIMM44/PEX2/AKT2/TIMM50/HSPD1	11
BP	GO:0009913	epidermal cell differentiation	35/954	358/18670	0.000186585	0.0111483	0.0101555	KRT18/KRT8/KRT19/KRT7/ZFP36L1/PRSS8/ESRP1/PERP/PPL/DSG2/ST14/PKP3/PIP5K1A/KLF4/FLNB/ERRFI1/KAZN/PKP2/DSP/CNFN/FGFR1/CAPN1/TGM1/MAFG/SLC9A3R1/JUP/KRT17/PI3/HES1/SRSF6/RUNX1/UGCG/EPHA2/ASAH1/FOSL2	35
BP	GO:0006851	mitochondrial calcium ion transmembrane transport	7/954	25/18670	0.000190028	0.0111483	0.0101555	STOML2/SLC25A23/AFG3L2/VDAC1/PMPCA/MCUR1/PHB	7
BP	GO:0061217	regulation of mesonephros development	7/954	25/18670	0.000190028	0.0111483	0.0101555	TACSTD2/HOXB7/WT1/PAX8/MAGED1/SOX9/VEGFA	7
BP	GO:2000058	regulation of ubiquitin-dependent protein catabolic process	19/954	149/18670	0.000215955	0.0123853	0.0112824	RPL11/RPS7/RPL5/TRIB1/CLU/GIPC1/SUMO1/HSPBP1/RAD23A/BCAP31/PTK2/DVL1/BAG5/CSNK2A1/CSNK1E/MAGEF1/UCHL5/OGT/PLK2	19
BP	GO:0034248	regulation of cellular amide metabolic process	43/954	476/18670	0.000215967	0.0123853	0.0112824	RPL22/RPL13A/PABPC1/RPS14/EIF3H/ZNF706/RPL5/EIF3E/HSPB1/RPS9/RPLP1/RPS3/NPM1/MRPL13/ZFP36L1/CLU/RPL38/RPL10/RPS4X/IGF2BP2/GAPDH/ERBB2/LRPPRC/KHSRP/EIF4A3/EIF5AL1/AKT2/SAMD4B/THBS1/DPH3/KRT17/EIF4EBP2/SHMT2/UPF3B/MKNK2/EIF6/FMR1/MAPK3/EIF2B5/IL6/SOX4/EFNA1/MALSU1	43
BP	GO:0008544	epidermis development	42/954	464/18670	0.000243998	0.0138374	0.0126051	KRT18/KRT8/KRT19/CRABP2/ELF3/KRT7/ZFP36L1/PRSS8/AGPAT2/ESRP1/PERP/PPL/DSG2/ST14/PKP3/PIP5K1A/KLF4/FLNB/ERRFI1/KAZN/PKP2/DSP/CNFN/FGFR1/CAPN1/TGM1/MAFG/SLC9A3R1/JUP/KRT17/PI3/SOX9/FZD6/HES1/SRSF6/CST6/LAMA5/RUNX1/UGCG/EPHA2/ASAH1/FOSL2	42
BP	GO:0017004	cytochrome complex assembly	8/954	34/18670	0.000249679	0.0139541	0.0127115	UQCRB/PET100/COX16/UQCC3/COA4/COA5/COX19/SMIM20	8
BP	GO:1902600	proton transmembrane transport	20/954	163/18670	0.000251524	0.0139541	0.0127115	COX6C/COX5B/COX6B1/NDUFA4/COX7B/CYC1/COX7A2/COX7C/ATP6V1G1/MFSD3/STOML2/ATP1A1/ATP6V1B1/CHP1/COX7A2L/COX8A/SLC9A3R1/CYB5A/ATP6V1C1/COX6A1	20
BP	GO:1903050	regulation of proteolysis involved in cellular protein catabolic process	24/954	214/18670	0.000256687	0.0140207	0.0127721	RPL11/RPS7/RPL5/TRIB1/CLU/GPX1/GIPC1/SUMO1/HSPBP1/RAD23A/BCAP31/PTK2/DVL1/BAG5/CSNK2A1/CSNK1E/MAGEF1/NUDT15/UCHL5/OGT/FMR1/NUPR1/EFNA1/PLK2	24
BP	GO:0062197	cellular response to chemical stress	34/954	350/18670	0.000258218	0.0140207	0.0127721	GSTP1/TXN/LCN2/PRDX6/HSPB1/RPS3/ZFP36L1/GPX1/ROMO1/PRDX5/PRDX2/BNIP3/AQP5/MGST1/ENDOG/KLF4/OXSR1/SLC25A23/PYCR1/NET1/SIGMAR1/ERRFI1/BAG5/MAPKAP1/STK24/DNM2/PRKRA/SLC2A1/CYCS/RHOB/MAPK3/OXR1/IL6/TXNRD1	34
BP	GO:0050821	protein stabilization	21/954	178/18670	0.000307278	0.0162751	0.0148257	RPL11/RPS7/RPL5/CLU/SOX17/GAPDH/SUMO1/DVL1/BAG5/CHP1/GNAQ/PFN2/PRKRA/GTPBP4/STK3/HSPD1/SOX4/PHB/EFNA1/CCT3/TSPAN1	21
BP	GO:0007043	cell-cell junction assembly	17/954	129/18670	0.000307783	0.0162751	0.0148257	CLDN3/MTDH/CD9/LSR/PARD6B/CDH1/CDH2/CLDN1/PKP3/PRKCI/CRB3/CTNND1/PKP2/FSCN1/JUP/RUNX1/EPHA2	17
BP	GO:0000462	maturation of SSU-rRNA from tricistronic rRNA transcript (SSU-rRNA, 5.8S rRNA, LSU-rRNA)	8/954	35/18670	0.000309303	0.0162751	0.0148257	RPS14/RPS8/RPS19/RPS16/RPS21/RRS1/DCAF13/UTP23	8
BP	GO:0000460	maturation of 5.8S rRNA	7/954	27/18670	0.000320982	0.0165852	0.0151083	BOP1/RPS21/EXOSC7/ERI3/EXOSC3/RRS1/EXOSC4	7
BP	GO:0007080	mitotic metaphase plate congression	9/954	44/18670	0.000321696	0.0165852	0.0151083	CHMP4C/CHMP2A/KIF22/CHMP4B/RAB11A/BOD1/RRS1/NUP62/CHMP1B	9
BP	GO:0072078	nephron tubule morphogenesis	12/954	74/18670	0.000346575	0.0176892	0.0161139	TACSTD2/HOXB7/WT1/PAX8/PBX1/IRX3/MAGED1/SOX9/HES1/CTNNBIP1/LAMA5/VEGFA	12
BP	GO:0048568	embryonic organ development	39/954	428/18670	0.000351372	0.0177565	0.0161752	KRT8/IGF2/SPINT2/KRT19/CEBPB/ZFP36L1/SOX17/RPL38/SPINT1/RPL10/ST14/HOXB7/PAX8/PBX1/ATP6V1B1/MESP1/PPP1R13L/DVL1/EIF4A3/FGFR1/EPN1/TEAD2/GNAS/SLC9A3R1/PRKRA/SOX9/FZD6/HES1/MAFB/EDN1/MAPK3/FOLR1/STK3/MFAP2/INSIG1/EPHA2/EFNA1/VEGFA/WDR60	39
BP	GO:0046782	regulation of viral transcription	11/954	64/18670	0.000361209	0.0180746	0.016465	POLR2J/POLR2I/POLR2K/NUCKS1/POLR2L/POLR2H/GTF2F2/TARDBP/NELFCD/SMARCA4/TAF11	11
BP	GO:0033617	mitochondrial cytochrome c oxidase assembly	6/954	20/18670	0.000365892	0.0181312	0.0165166	PET100/COX16/COA4/COA5/COX19/SMIM20	6
BP	GO:0001657	ureteric bud development	14/954	97/18670	0.000401536	0.0197062	0.0179513	EPCAM/SDC4/TACSTD2/HOXB7/WT1/PAX8/PBX1/FGFR1/MAGED1/SOX9/HES1/CTNNBIP1/LAMA5/VEGFA	14
BP	GO:0060675	ureteric bud morphogenesis	11/954	65/18670	0.000415027	0.0201634	0.0183678	TACSTD2/HOXB7/WT1/PAX8/PBX1/MAGED1/SOX9/HES1/CTNNBIP1/LAMA5/VEGFA	11
BP	GO:0050792	regulation of viral process	23/954	208/18670	0.000418754	0.0201634	0.0183678	SLPI/PABPC1/POLR2J/POLR2I/ANXA2/IFI27/POLR2K/BST2/CHMP4C/CHMP2A/BANF1/NUCKS1/RAD23A/POLR2L/POLR2H/CHMP4B/GTF2F2/TARDBP/NELFCD/SMARCA4/TAF11/FMR1/PPIH	23
BP	GO:0043903	regulation of interspecies interactions between organisms	24/954	222/18670	0.000442257	0.0203638	0.0185503	SLPI/PABPC1/POLR2J/POLR2I/ANXA2/IFI27/POLR2K/BST2/GAPDH/CHMP4C/CHMP2A/BANF1/NUCKS1/RAD23A/POLR2L/POLR2H/CHMP4B/GTF2F2/TARDBP/NELFCD/SMARCA4/TAF11/FMR1/PPIH	24
BP	GO:0006826	iron ion transport	12/954	76/18670	0.000446182	0.0203638	0.0185503	FTL/FTH1/LCN2/ATP6V1G1/SLC40A1/ATP6V1B1/SLC48A1/DNM2/TFRC/SLC25A37/STEAP4/ATP6V1C1	12
BP	GO:0072088	nephron epithelium morphogenesis	12/954	76/18670	0.000446182	0.0203638	0.0185503	TACSTD2/HOXB7/WT1/PAX8/PBX1/IRX3/MAGED1/SOX9/HES1/CTNNBIP1/LAMA5/VEGFA	12
BP	GO:0006626	protein targeting to mitochondrion	14/954	98/18670	0.000446854	0.0203638	0.0185503	NDUFA13/PDCD5/ROMO1/UBL5/TOMM20/DNAJC19/TIMM44/NPEPPS/PMPCA/TIMM50/HSPA4/TOMM5/TIMM8B/HSPD1	14
BP	GO:0072163	mesonephric epithelium development	14/954	98/18670	0.000446854	0.0203638	0.0185503	EPCAM/SDC4/TACSTD2/HOXB7/WT1/PAX8/PBX1/FGFR1/MAGED1/SOX9/HES1/CTNNBIP1/LAMA5/VEGFA	14
BP	GO:0072164	mesonephric tubule development	14/954	98/18670	0.000446854	0.0203638	0.0185503	EPCAM/SDC4/TACSTD2/HOXB7/WT1/PAX8/PBX1/FGFR1/MAGED1/SOX9/HES1/CTNNBIP1/LAMA5/VEGFA	14
BP	GO:0030490	maturation of SSU-rRNA	9/954	46/18670	0.000456174	0.0206045	0.0187697	RPS14/RPS8/RPS19/RPS16/RPS28/RPS21/RRS1/DCAF13/UTP23	9
BP	GO:0072171	mesonephric tubule morphogenesis	11/954	66/18670	0.000475407	0.0212849	0.0193894	TACSTD2/HOXB7/WT1/PAX8/PBX1/MAGED1/SOX9/HES1/CTNNBIP1/LAMA5/VEGFA	11
BP	GO:0061213	positive regulation of mesonephros development	6/954	21/18670	0.000490246	0.0217584	0.0198207	HOXB7/WT1/PAX8/MAGED1/SOX9/VEGFA	6
BP	GO:0090502	RNA phosphodiester bond hydrolysis, endonucleolytic	12/954	77/18670	0.000504407	0.0221939	0.0202175	TSEN34/BOP1/ENDOG/RPS21/LACTB2/TSN/RRS1/TSEN15/TSEN54/UTP23/TSNAX/RPP38	12
BP	GO:0006979	response to oxidative stress	40/954	451/18670	0.000510658	0.0222769	0.0202931	GSTP1/TXN/LCN2/PRDX6/HSPB1/RPS3/GPX1/NDUFB4/ROMO1/PRDX5/PRDX2/BNIP3/MGST1/ENDOG/MYEF2/DHCR24/KLF4/OXSR1/PYCR1/NET1/NDUFS8/SIGMAR1/BAG5/PXDN/MAPKAP1/STK24/DNM2/NAPRT/PRKRA/NUDT15/EGLN1/PPP2CB/CYCS/EDN1/RHOB/MAPK3/XPA/OXR1/IL6/TXNRD1	40
BP	GO:0060562	epithelial tube morphogenesis	31/954	322/18670	0.000551878	0.0238711	0.0217453	SPINT2/RPS7/SDC4/SOX17/TACSTD2/SPINT1/ST14/HOXB7/WT1/PAX8/DDR1/PBX1/MESP1/IRX3/DVL1/DAG1/TEAD2/MAGED1/SOX9/FZD6/HES1/CTNNBIP1/EDN1/RHOB/BCL10/LAMA5/FOLR1/STK3/SOX4/EPHA2/VEGFA	31
BP	GO:0061333	renal tubule morphogenesis	12/954	78/18670	0.000568896	0.024197	0.0220422	TACSTD2/HOXB7/WT1/PAX8/PBX1/IRX3/MAGED1/SOX9/HES1/CTNNBIP1/LAMA5/VEGFA	12
BP	GO:0072028	nephron morphogenesis	12/954	78/18670	0.000568896	0.024197	0.0220422	TACSTD2/HOXB7/WT1/PAX8/PBX1/IRX3/MAGED1/SOX9/HES1/CTNNBIP1/LAMA5/VEGFA	12
BP	GO:0042176	regulation of protein catabolic process	35/954	381/18670	0.000596972	0.0251814	0.0229389	RPL11/RPS7/LAPTM4B/RPL5/NDUFA13/EEF1A1/ANXA2/TRIB1/CLU/GPX1/SOX17/CDH1/GIPC1/SUMO1/HSPBP1/RAD23A/BCAP31/HGS/PTK2/DVL1/BAG5/CSNK2A1/CSNK1E/MAGEF1/NUDT15/SOX9/UCHL5/LDLR/OGT/FMR1/NUPR1/PHB/VPS28/EFNA1/PLK2	35
BP	GO:0000375	RNA splicing, via transesterification reactions	35/954	382/18670	0.000625884	0.0261845	0.0238527	PABPC1/POLR2J/SF3B6/PRDX6/SNRPE/POLR2I/UBL5/SNRPG/POLR2K/SNRPB/LSM3/LSM4/BUD31/SNRPD2/POLR2L/POLR2H/KHSRP/SNU13/XAB2/KHDRBS3/LSM5/EIF4A3/GTF2F2/SNRPD1/SF3B4/SRSF6/DDX41/UPF3B/FMR1/CSTF3/PPIH/PUF60/TXNL4A/SRSF9/SNRPF	35
BP	GO:0000466	maturation of 5.8S rRNA from tricistronic rRNA transcript (SSU-rRNA, 5.8S rRNA, LSU-rRNA)	6/954	22/18670	0.000645163	0.0265557	0.0241909	BOP1/RPS21/EXOSC7/ERI3/EXOSC3/RRS1	6
BP	GO:0090189	regulation of branching involved in ureteric bud morphogenesis	6/954	22/18670	0.000645163	0.0265557	0.0241909	TACSTD2/HOXB7/PAX8/MAGED1/SOX9/VEGFA	6
BP	GO:0031123	RNA 3'-end processing	18/954	150/18670	0.000656991	0.0268262	0.0244373	PABPC1/ZFP36L1/EXOSC5/SSU72/RPS21/EXOSC7/SSB/FBL/EIF4A3/ERI3/EXOSC3/THOC3/SRSF6/UPF3B/AHCYL1/CSTF3/EXOSC4/SRSF9	18
BP	GO:0001823	mesonephros development	14/954	102/18670	0.000674291	0.0273141	0.0248817	EPCAM/SDC4/TACSTD2/HOXB7/WT1/PAX8/PBX1/FGFR1/MAGED1/SOX9/HES1/CTNNBIP1/LAMA5/VEGFA	14
BP	GO:0065002	intracellular protein transmembrane transport	9/954	49/18670	0.000741613	0.0293734	0.0267576	ROMO1/TRAM1/TOMM20/DNAJC19/TIMM44/PEX2/AKT2/TIMM50/HSPD1	9
BP	GO:0001658	branching involved in ureteric bud morphogenesis	10/954	59/18670	0.000742392	0.0293734	0.0267576	TACSTD2/HOXB7/WT1/PAX8/PBX1/MAGED1/SOX9/CTNNBIP1/LAMA5/VEGFA	10
BP	GO:0001836	release of cytochrome c from mitochondria	10/954	59/18670	0.000742392	0.0293734	0.0267576	CLU/GPX1/PDCD5/FAM162A/BNIP3/BIK/GGCT/TIMM50/BCL2L1/PLAUR	10
BP	GO:0090184	positive regulation of kidney development	8/954	40/18670	0.000805945	0.0316426	0.0288248	CD24/EGR1/HOXB7/WT1/PAX8/MAGED1/SOX9/VEGFA	8
BP	GO:0016338	calcium-independent cell-cell adhesion via plasma membrane cell-adhesion molecules	6/954	23/18670	0.000835453	0.0325508	0.029652	CLDN4/CLDN3/CLDN9/CLDN1/CLDN7/CLDN6	6
BP	GO:0120193	tight junction organization	10/954	60/18670	0.00085076	0.0327631	0.0298455	CLDN3/MTDH/LSR/PARD6B/CLDN9/CLDN1/PRKCI/CRB3/RUNX1/EPHA2	10
BP	GO:0090305	nucleic acid phosphodiester bond hydrolysis	29/954	302/18670	0.000853967	0.0327631	0.0298455	UBA52/POLR2I/NHP2/RPS27A/TSEN34/TATDN1/EXOSC5/BOP1/ENDOG/RPS21/EXOSC7/REXO4/LACTB2/ISG20L2/ERI3/DFFA/TSN/EXOSC3/RRS1/TSEN15/TSEN54/RBBP8/CSTF3/XPA/UTP23/TSNAX/IL6/RPP38/EXOSC4	29
BP	GO:0072080	nephron tubule development	13/954	93/18670	0.000870512	0.0327631	0.0298455	CD24/TACSTD2/HOXB7/WT1/PAX8/PBX1/IRX3/MAGED1/SOX9/HES1/CTNNBIP1/LAMA5/VEGFA	13
BP	GO:0071214	cellular response to abiotic stimulus	31/954	331/18670	0.000872998	0.0327631	0.0298455	NPM1/ZFP36L1/EEF1D/BNIP3/EGR1/CRIP1/AQP5/RAC1/ADIRF/ATP1A1/NUCKS1/OXSR1/SLC25A23/NET1/ERRFI1/DAG1/CHP1/SCX/AKT2/DNM2/SWI5/SOX9/YY1/LTBR/BCL2L1/SLC2A1/FMR1/RHOB/BCL10/MAPK3/XPA	31
BP	GO:0104004	cellular response to environmental stimulus	31/954	331/18670	0.000872998	0.0327631	0.0298455	NPM1/ZFP36L1/EEF1D/BNIP3/EGR1/CRIP1/AQP5/RAC1/ADIRF/ATP1A1/NUCKS1/OXSR1/SLC25A23/NET1/ERRFI1/DAG1/CHP1/SCX/AKT2/DNM2/SWI5/SOX9/YY1/LTBR/BCL2L1/SLC2A1/FMR1/RHOB/BCL10/MAPK3/XPA	31
BP	GO:0043588	skin development	37/954	419/18670	0.000882255	0.0327831	0.0298636	KRT18/KRT8/CLDN4/KRT19/KRT7/ZFP36L1/PRSS8/PERP/ITGA3/PPL/DSG2/CLDN1/ST14/PKP3/PIP5K1A/DHCR24/FLNB/ERRFI1/KAZN/PKP2/DSP/CNFN/CAPN1/GNAS/TGM1/JUP/KRT17/PI3/SOX9/FZD6/SRSF6/LAMA5/RUNX1/UGCG/EPHA2/ASAH1/FOSL2	37
BP	GO:0048732	gland development	38/954	434/18670	0.000886376	0.0327831	0.0298636	IGF2/ELF3/ASS1/LSR/CEBPB/CCND1/GPX1/PRDX2/CRIP1/CDH1/CLDN1/WT1/PAX8/PITX1/PKM/DDR1/TFCP2L1/PBX1/MESP1/DAG1/FGFR1/CAPN1/AKT2/SLC9A3R1/CEBPG/MTX1/SOX9/ARHGAP5/HES1/HMGCS1/MAFB/PRKDC/FKBP4/LAMA5/MAPK3/EPHA2/VEGFA/TGM2	38
BP	GO:0050657	nucleic acid transport	21/954	193/18670	0.000901961	0.0328829	0.0299546	ENY2/NPM1/ZFP36L1/IGF2BP2/TOMM20/LRPPRC/KHSRP/SSB/EIF4A3/EIF5AL1/THOC3/AKAP8L/RRS1/SRSF6/NUP62/UPF3B/EIF6/FMR1/SMG7/CETN2/SRSF9	21
BP	GO:0050658	RNA transport	21/954	193/18670	0.000901961	0.0328829	0.0299546	ENY2/NPM1/ZFP36L1/IGF2BP2/TOMM20/LRPPRC/KHSRP/SSB/EIF4A3/EIF5AL1/THOC3/AKAP8L/RRS1/SRSF6/NUP62/UPF3B/EIF6/FMR1/SMG7/CETN2/SRSF9	21
BP	GO:0016114	terpenoid biosynthetic process	5/954	16/18670	0.00093859	0.0339756	0.03095	CRABP2/RBP1/FDPS/HMGCS1/GGPS1	5
BP	GO:0097178	ruffle assembly	8/954	41/18670	0.0009571	0.0341666	0.031124	TACSTD2/RAC1/EPS8L2/PIP5K1A/RCC2/EPS8L1/PFN2/SH3YL1	8
BP	GO:0060993	kidney morphogenesis	13/954	94/18670	0.000963949	0.0341666	0.031124	TACSTD2/HOXB7/WT1/PAX8/PBX1/IRX3/MAGED1/SOX9/HES1/CTNNBIP1/LAMA5/SOX4/VEGFA	13
BP	GO:1990542	mitochondrial transmembrane transport	13/954	94/18670	0.000963949	0.0341666	0.031124	COX5B/ROMO1/CYC1/TOMM20/STOML2/SLC25A23/DNAJC19/TIMM44/AFG3L2/SLC25A37/TIMM50/MCUR1/HSPD1	13
BP	GO:0030216	keratinocyte differentiation	29/954	305/18670	0.000997303	0.0351051	0.0319788	KRT18/KRT8/KRT19/KRT7/ZFP36L1/PRSS8/PERP/PPL/DSG2/ST14/PKP3/PIP5K1A/FLNB/ERRFI1/KAZN/PKP2/DSP/CNFN/CAPN1/TGM1/JUP/KRT17/PI3/SRSF6/RUNX1/UGCG/EPHA2/ASAH1/FOSL2	29
BP	GO:0061326	renal tubule development	13/954	95/18670	0.00106563	0.0366911	0.0334237	CD24/TACSTD2/HOXB7/WT1/PAX8/PBX1/IRX3/MAGED1/SOX9/HES1/CTNNBIP1/LAMA5/VEGFA	13
BP	GO:0008535	respiratory chain complex IV assembly	6/954	24/18670	0.00106624	0.0366911	0.0334237	PET100/COX16/COA4/COA5/COX19/SMIM20	6
BP	GO:0000377	RNA splicing, via transesterification reactions with bulged adenosine as nucleophile	34/954	379/18670	0.00107112	0.0366911	0.0334237	PABPC1/POLR2J/SF3B6/PRDX6/SNRPE/POLR2I/UBL5/SNRPG/POLR2K/SNRPB/LSM3/LSM4/BUD31/SNRPD2/POLR2L/POLR2H/SNU13/XAB2/KHDRBS3/LSM5/EIF4A3/GTF2F2/SNRPD1/SF3B4/SRSF6/DDX41/UPF3B/FMR1/CSTF3/PPIH/PUF60/TXNL4A/SRSF9/SNRPF	34
BP	GO:0000398	mRNA splicing, via spliceosome	34/954	379/18670	0.00107112	0.0366911	0.0334237	PABPC1/POLR2J/SF3B6/PRDX6/SNRPE/POLR2I/UBL5/SNRPG/POLR2K/SNRPB/LSM3/LSM4/BUD31/SNRPD2/POLR2L/POLR2H/SNU13/XAB2/KHDRBS3/LSM5/EIF4A3/GTF2F2/SNRPD1/SF3B4/SRSF6/DDX41/UPF3B/FMR1/CSTF3/PPIH/PUF60/TXNL4A/SRSF9/SNRPF	34
BP	GO:0001763	morphogenesis of a branching structure	21/954	196/18670	0.00109926	0.0371564	0.0338475	SPINT2/TACSTD2/MAP3K13/SPINT1/ST14/HOXB7/WT1/PAX8/DDR1/PBX1/DAG1/FGFR1/RERE/MAGED1/SOX9/CTNNBIP1/EDN1/LAMA5/EPHA2/VEGFA/TGM2	21
BP	GO:0051236	establishment of RNA localization	21/954	196/18670	0.00109926	0.0371564	0.0338475	ENY2/NPM1/ZFP36L1/IGF2BP2/TOMM20/LRPPRC/KHSRP/SSB/EIF4A3/EIF5AL1/THOC3/AKAP8L/RRS1/SRSF6/NUP62/UPF3B/EIF6/FMR1/SMG7/CETN2/SRSF9	21
BP	GO:0034427	nuclear-transcribed mRNA catabolic process, exonucleolytic, 3'-5'	4/954	10/18670	0.00111021	0.0372798	0.03396	EXOSC5/EXOSC7/EXOSC3/EXOSC4	4
BP	GO:0019827	stem cell population maintenance	18/954	157/18670	0.00112317	0.0374685	0.0341318	POLR2J/ZNF706/POLR2I/POLR2K/GNL3/CDH2/PAX8/PBX1/KLF4/POLR2L/POLR2H/VPS72/RTF1/KLF10/SOX9/MED30/HES1/SOX4	18
BP	GO:0097191	extrinsic apoptotic signaling pathway	23/954	224/18670	0.00116888	0.03874	0.0352901	KRT18/KRT8/GSTP1/LCN2/NDUFA13/GPX1/IFI27/PRDX2/SIVA1/LGALS3/RBCK1/TNFRSF12A/ATF3/FGFR1/APPL1/MAL/THBS1/MKNK2/LTBR/BCL2L1/UNC5B/BCL10/STK3	23
BP	GO:0043928	exonucleolytic catabolism of deadenylated mRNA	7/954	33/18670	0.00118145	0.0389039	0.0354394	LSM3/LSM4/EXOSC5/EXOSC7/LSM5/EXOSC3/EXOSC4	7
BP	GO:0052126	movement in host environment	18/954	158/18670	0.00120857	0.0395421	0.0360207	RPSA/SIVA1/CDH1/CLDN9/CHMP4C/CLDN1/CHMP2A/CXADR/CTNND1/XPR1/DAG1/VAMP8/CHMP4B/CLDN6/TFRC/LDLR/EPHA2/CD55	18
BP	GO:0031330	negative regulation of cellular catabolic process	25/954	253/18670	0.00126491	0.0411215	0.0374595	RPL11/PABPC1/RPS7/LAPTM4B/RPL5/ANXA2/SLIRP/GIPC1/PKP3/CPTP/WDR6/LRPPRC/PTK2/BAG5/CHMP4B/CSNK2A1/TARDBP/DFFA/RBM38/UCHL5/OGT/FMR1/NUPR1/EFNA1/QSOX1	25
BP	GO:0098727	maintenance of cell number	18/954	159/18670	0.00129943	0.0419766	0.0382385	POLR2J/ZNF706/POLR2I/POLR2K/GNL3/CDH2/PAX8/PBX1/KLF4/POLR2L/POLR2H/VPS72/RTF1/KLF10/SOX9/MED30/HES1/SOX4	18
BP	GO:0008334	histone mRNA metabolic process	6/954	25/18670	0.00134294	0.0428397	0.0390247	SNRPE/SNRPG/SNRPB/SSB/EXOSC4/SNRPF	6
BP	GO:0051560	mitochondrial calcium ion homeostasis	6/954	25/18670	0.00134294	0.0428397	0.0390247	BNIP3/SLC25A23/BCAP31/AFG3L2/MCUR1/TGM2	6
BP	GO:0044743	protein transmembrane import into intracellular organelle	7/954	34/18670	0.00142302	0.0451123	0.0410949	ROMO1/TOMM20/DNAJC19/TIMM44/PEX2/TIMM50/HSPD1	7
BP	GO:0007498	mesoderm development	16/954	135/18670	0.0014609	0.0459246	0.0418349	ZFP36L1/SOX17/RPL38/MEST/ITGA3/KLF4/MESP1/IRX3/EXT1/FGFR1/SCX/TEAD2/ETS2/EPHA2/VEGFA/TXNRD1	16
BP	GO:0031647	regulation of protein stability	27/954	284/18670	0.00146664	0.0459246	0.0418349	RPL11/RPS7/RPL5/CLU/SOX17/GAPDH/GIPC1/SUMO1/RAD23A/DVL1/ISOC2/BAG5/CHP1/PEX2/TARDBP/GNAQ/PFN2/PRKRA/GTPBP4/PRKDC/STK3/HSPD1/SOX4/PHB/EFNA1/CCT3/TSPAN1	27
BP	GO:0035148	tube formation	17/954	148/18670	0.00149173	0.0464255	0.0422912	SPINT2/RPS7/SDC4/SPINT1/ST14/PAX8/IRX3/DVL1/TEAD2/SOX9/FZD6/BCL10/FOLR1/STK3/SOX4/VEGFA/TGM2	17
BP	GO:0043281	regulation of cysteine-type endopeptidase activity involved in apoptotic process	22/954	215/18670	0.00154625	0.0478307	0.0435712	NDUFA13/RPS3/GPX1/PDCD5/PRDX5/FAM162A/PDCD6/HSPE1/PRR7/DHCR24/KLF4/BCAP31/S100A9/CSNK2A1/THBS1/BCL2L12/CYCS/BCL10/PLAUR/HSPD1/MTCH1/VEGFA	22
BP	GO:0120032	regulation of plasma membrane bounded cell projection assembly	19/954	175/18670	0.0015895	0.0488723	0.0445201	KLF5/BRK1/TACSTD2/ESPN/RAC1/EPS8L2/FNBP1L/RCC2/CDC42EP1/EPS8L1/FSCN1/CDC42EP5/DNM2/PFN2/AGRN/NCKAP1/FMR1/SH3YL1/EPHA2	19
BP	GO:0051701	interaction with host	21/954	202/18670	0.00160682	0.0491091	0.0447358	RPSA/SIVA1/GAPDH/CDH1/CLDN9/CHMP4C/CLDN1/CHMP2A/CXADR/CTNND1/XPR1/DAG1/VAMP8/CHMP4B/CLDN6/THOC3/TFRC/LDLR/BCL2L1/EPHA2/CD55	21
BP	GO:0000041	transition metal ion transport	15/954	124/18670	0.0016519	0.0495959	0.0451793	FTL/SLC39A4/FTH1/LCN2/ATP6V1G1/SLC40A1/ATP6V1B1/SLC48A1/DNM2/TFRC/SLC25A37/STEAP4/FKBP4/ATP6V1C1/SLC39A7	15
BP	GO:0001838	embryonic epithelial tube formation	15/954	124/18670	0.0016519	0.0495959	0.0451793	SPINT2/RPS7/SDC4/SPINT1/ST14/PAX8/IRX3/DVL1/TEAD2/SOX9/FZD6/BCL10/FOLR1/STK3/SOX4	15
BP	GO:0008637	apoptotic mitochondrial changes	15/954	124/18670	0.0016519	0.0495959	0.0451793	YWHAZ/CLU/GPX1/PDCD5/FAM162A/BNIP3/BIK/SLC25A4/TFDP2/GGCT/TIMM50/PPP2CB/BCL2L1/PLAUR/HSPD1	15
BP	GO:0000478	endonucleolytic cleavage involved in rRNA processing	4/954	11/18670	0.00167434	0.0496851	0.0452605	BOP1/RPS21/RRS1/UTP23	4
BP	GO:0000479	endonucleolytic cleavage of tricistronic rRNA transcript (SSU-rRNA, 5.8S rRNA, LSU-rRNA)	4/954	11/18670	0.00167434	0.0496851	0.0452605	BOP1/RPS21/RRS1/UTP23	4
BP	GO:0090190	positive regulation of branching involved in ureteric bud morphogenesis	5/954	18/18670	0.00169057	0.0497349	0.0453059	HOXB7/PAX8/MAGED1/SOX9/VEGFA	5
BP	GO:0000291	nuclear-transcribed mRNA catabolic process, exonucleolytic	7/954	35/18670	0.00170145	0.0497349	0.0453059	LSM3/LSM4/EXOSC5/EXOSC7/LSM5/EXOSC3/EXOSC4	7
BP	GO:0072655	establishment of protein localization to mitochondrion	16/954	137/18670	0.00170525	0.0497349	0.0453059	NDUFA13/YWHAZ/PDCD5/ROMO1/UBL5/TOMM20/DNAJC19/TIMM44/NPEPPS/TFDP2/PMPCA/TIMM50/HSPA4/TOMM5/TIMM8B/HSPD1	16
BP	GO:0120034	positive regulation of plasma membrane bounded cell projection assembly	13/954	100/18670	0.00171813	0.0498258	0.0453886	BRK1/ESPN/RAC1/EPS8L2/FNBP1L/CDC42EP1/EPS8L1/FSCN1/CDC42EP5/DNM2/AGRN/NCKAP1/FMR1	13
CC	GO:0044391	ribosomal subunit	83/976	190/19717	2.12865e-57	1.32189e-54	1.03968e-54	RPL8/RPL30/RPL7/RPL29/RPL32/RPL37/RPL7A/RPL35/RPS24/RPS11/RPL12/RPL39/RPL11/RPL22/RPL13A/RPL36A/RPS14/RPS17/RPS7/RPL18A/RPL14/RPL35A/RPS5/RPS18/RPS6/RPL37A/RPL5/RPL4/RPL31/RPS8/RPL28/RPS20/RPL36/RPS9/RPL24/UBA52/RPLP1/RPSA/RPS27A/RPS3/RPS19/MRPL13/MRPS21/RPL38/RPL15/RPS26/RPS2/RPS16/RPL10/RPLP0/RPS4X/RPL3/MRPL57/MRPL12/RPL18/NDUFAB1/RPL10A/MRPS16/RPL6/RPL17/MRPL21/MRPS17/MRPL41/MRPS28/MRPL33/RPS2…	83
CC	GO:0005840	ribosome	89/976	272/19717	7.09047e-49	2.20159e-46	1.73157e-46	RPL8/RPL30/RPL7/RPL29/RPL32/RPL37/RPL7A/RPL35/RPS24/RPS11/RPL12/RPL39/RPL11/RPL22/RPL13A/RPL36A/RPS14/RPS17/RPS7/RPL18A/EIF3H/RPL14/RPL35A/RPS5/RPS18/RPS6/AURKAIP1/RPL37A/RPL5/RPL4/RPL31/RPS8/RPL28/RPS20/RPL36/RPS9/RPL24/UBA52/RPLP1/RPSA/RPS27A/RPS3/RPS19/MRPL13/MRPS21/RPL38/RPL15/RPS26/RPS2/RPS16/RPL10/RPLP0/RPS4X/GADD45GIP1/RPL3/MRPL57/MRPL12/RPL18/NDUFAB1/RPL10A/MRPS16/RPL6/RPL17/MRPL21/MRPS17…	89
CC	GO:0022626	cytosolic ribosome	60/976	112/19717	2.08681e-48	4.31969e-46	3.39747e-46	RPL8/RPL30/RPL7/RPL29/RPL32/RPL37/RPL7A/RPL35/RPS24/RPS11/RPL12/RPL39/RPL11/RPL22/RPL13A/RPL36A/RPS14/RPS17/RPS7/RPL18A/RPL14/RPL35A/RPS5/RPS18/RPS6/RPL37A/RPL5/RPL4/RPL31/RPS8/RPL28/RPS20/RPL36/RPS9/RPL24/UBA52/RPLP1/RPSA/RPS27A/RPS3/RPS19/RPL38/RPL15/RPS26/RPS2/RPS16/RPL10/RPLP0/RPS4X/RPL3/RPL18/RPL10A/RPL6/RPL17/RPS28/RPS21/RPS27/SURF6/RPL39L/RPL9	60
CC	GO:0015934	large ribosomal subunit	54/976	121/19717	3.17449e-38	4.92839e-36	3.87622e-36	RPL8/RPL30/RPL7/RPL29/RPL32/RPL37/RPL7A/RPL35/RPL12/RPL39/RPL11/RPL22/RPL13A/RPL36A/RPL18A/RPL14/RPL35A/RPL37A/RPL5/RPL4/RPL31/RPL28/RPL36/RPL24/UBA52/RPLP1/MRPL13/RPL38/RPL15/RPL10/RPLP0/RPL3/MRPL57/MRPL12/RPL18/NDUFAB1/RPL10A/RPL6/RPL17/MRPL21/MRPL41/MRPL33/MRPL20/MRPL48/MRPL52/SURF6/MRPL15/MRPL23/RPL39L/RPL9/MRPL37/MRPL55/C12orf65/MALSU1	54
CC	GO:0022625	cytosolic large ribosomal subunit	38/976	63/19717	9.2335e-34	1.1468e-31	9.01967e-32	RPL8/RPL30/RPL7/RPL29/RPL32/RPL37/RPL7A/RPL35/RPL12/RPL39/RPL11/RPL22/RPL13A/RPL36A/RPL18A/RPL14/RPL35A/RPL37A/RPL5/RPL4/RPL31/RPL28/RPL36/RPL24/UBA52/RPLP1/RPL38/RPL15/RPL10/RPLP0/RPL3/RPL18/RPL10A/RPL6/RPL17/SURF6/RPL39L/RPL9	38
CC	GO:0005743	mitochondrial inner membrane	85/976	473/19717	1.27334e-25	1.3179e-23	1.03654e-23	COX6C/COX5B/NDUFB9/UQCRB/COX6B1/NDUFB7/AURKAIP1/UQCRQ/NDUFA13/NDUFA4/COX7B/RPS3/MRPL13/CLU/NDUFB4/ROMO1/CYC1/MRPS21/COX7A2/NDUFC2/NDUFA3/COX7C/MRPL57/UQCRH/MRPL12/NDUFB1/LGALS3/NDUFA1/NDUFAB1/NDUFB11/STOML2/NDUFA11/MRPS16/MRPL21/ENDOG/MRPS17/MRPL41/MRPS28/MRPL33/NDUFS6/SLC25A23/NDUFS8/DNAJC19/MRPL20/TIMM44/MRPS2/NDUFA2/PTPMT1/NDUFAF6/TMEM14C/MRPS26/SLC25A4/AFG3L2/MRPL48/COX7A2L/COX8A/CRLS1/PET100…	85
CC	GO:0098798	mitochondrial protein complex	57/976	259/19717	6.58679e-22	5.84342e-20	4.59589e-20	NDUFB9/UQCRB/NDUFB7/UQCRQ/NDUFA13/NDUFA4/MRPL13/NDUFB4/ROMO1/CYC1/MRPS21/NDUFC2/NDUFA3/MRPL57/UQCRH/MRPL12/NDUFB1/NDUFA1/NDUFAB1/TOMM20/NDUFB11/NDUFA11/MRPS16/MRPL21/MRPS17/MRPL41/MRPS28/MRPL33/NDUFS6/NDUFS8/DNAJC19/MRPL20/MRPS2/NDUFA2/MRPS26/AFG3L2/MRPL48/VDAC1/MTX2/MRPL52/PMPCA/UQCC3/MTX1/MRPL15/MRPL23/TIMM50/TOMM5/TIMM8B/UQCRFS1/MRPL37/MRPS35/NDUFB3/MRPL55/NDUFA8/C12orf65/COX6A1/MALSU1	57
CC	GO:0015935	small ribosomal subunit	30/976	72/19717	9.98783e-21	7.75306e-19	6.09784e-19	RPS24/RPS11/RPS14/RPS17/RPS7/RPS5/RPS18/RPS6/RPS8/RPS20/RPS9/UBA52/RPSA/RPS27A/RPS3/RPS19/MRPS21/RPS26/RPS2/RPS16/RPS4X/MRPS16/MRPS17/MRPS28/RPS28/RPS21/RPS27/MRPS2/MRPS26/MRPS35	30
CC	GO:0042788	polysomal ribosome	21/976	32/19717	2.40801e-20	1.66153e-18	1.3068e-18	RPL8/RPL30/RPL32/RPL7A/RPL39/RPL11/RPL36A/RPL18A/EIF3H/RPL31/RPL36/RPL24/RPL38/RPS26/RPL18/RPL10A/RPL6/BTF3/RPS28/RPS21/FMR1	21
CC	GO:0030055	cell-substrate junction	69/976	412/19717	3.14756e-19	1.95463e-17	1.53733e-17	RPL8/RPL30/RPL7/RPL7A/RPS11/RPL12/RPL22/RPL13A/PABPC1/RPS14/RPS17/RPS7/RPS5/RPS18/RPL37A/RPL5/RPL4/RPL31/RPS8/CD9/HSPB1/YWHAZ/RPS9/RPLP1/RPS3/RPS19/NPM1/SDC4/RPL38/RPS2/RPS16/RPLP0/RPS4X/RPL3/RPL18/ITGA3/CDH2/RAC1/RPL10A/EPPK1/RPL6/PIP5K1A/ACTG1/ALCAM/ZFYVE21/PTK2/FLNB/DAG1/RND3/PPP1CB/CDC42EP1/CHP1/CAPN1/DNM2/JUP/ITGB8/RPL9/NCKAP1/ENAH/LMO7/SORBS3/RHOB/MAPK3/CPNE3/PLAUR/ADAM17/EPHA2/PLEC/TGM2	69
CC	GO:0005925	focal adhesion	68/976	405/19717	5.01453e-19	2.83093e-17	2.22655e-17	RPL8/RPL30/RPL7/RPL7A/RPS11/RPL12/RPL22/RPL13A/PABPC1/RPS14/RPS17/RPS7/RPS5/RPS18/RPL37A/RPL5/RPL4/RPL31/RPS8/CD9/HSPB1/YWHAZ/RPS9/RPLP1/RPS3/RPS19/NPM1/SDC4/RPL38/RPS2/RPS16/RPLP0/RPS4X/RPL3/RPL18/ITGA3/CDH2/RAC1/RPL10A/RPL6/PIP5K1A/ACTG1/ALCAM/ZFYVE21/PTK2/FLNB/DAG1/RND3/PPP1CB/CDC42EP1/CHP1/CAPN1/DNM2/JUP/ITGB8/RPL9/NCKAP1/ENAH/LMO7/SORBS3/RHOB/MAPK3/CPNE3/PLAUR/ADAM17/EPHA2/PLEC/TGM2	68
CC	GO:0022627	cytosolic small ribosomal subunit	23/976	44/19717	5.48272e-19	2.83731e-17	2.23156e-17	RPS24/RPS11/RPS14/RPS17/RPS7/RPS5/RPS18/RPS6/RPS8/RPS20/RPS9/UBA52/RPSA/RPS27A/RPS3/RPS19/RPS26/RPS2/RPS16/RPS4X/RPS28/RPS21/RPS27	23
CC	GO:0070469	respirasome	30/976	100/19717	4.70887e-16	2.24939e-14	1.76916e-14	NDUFB9/UQCRB/COX6B1/NDUFB7/UQCRQ/NDUFA13/NDUFA4/COX7B/NDUFB4/CYC1/COX7A2/NDUFC2/NDUFA3/UQCRH/NDUFB1/NDUFA1/NDUFAB1/NDUFB11/NDUFA11/NDUFS6/NDUFS8/NDUFA2/COX7A2L/COX8A/UQCC3/UQCRFS1/CYCS/NDUFB3/NDUFA8/COX6A1	30
CC	GO:0098803	respiratory chain complex	27/976	85/19717	2.80581e-15	1.24458e-13	9.7887e-14	NDUFB9/UQCRB/COX6B1/NDUFB7/UQCRQ/NDUFA13/NDUFA4/COX7B/NDUFB4/CYC1/NDUFC2/NDUFA3/UQCRH/NDUFB1/NDUFA1/NDUFAB1/NDUFB11/NDUFA11/NDUFS6/NDUFS8/NDUFA2/COX8A/UQCC3/UQCRFS1/NDUFB3/NDUFA8/COX6A1	27
CC	GO:0005746	mitochondrial respirasome	27/976	88/19717	7.41815e-15	3.07112e-13	2.41545e-13	NDUFB9/UQCRB/NDUFB7/UQCRQ/NDUFA13/NDUFA4/COX7B/NDUFB4/CYC1/COX7A2/NDUFC2/NDUFA3/UQCRH/NDUFB1/NDUFA1/NDUFAB1/NDUFB11/NDUFA11/NDUFS6/NDUFS8/NDUFA2/COX7A2L/UQCC3/UQCRFS1/NDUFB3/NDUFA8/COX6A1	27
CC	GO:0005844	polysome	24/976	72/19717	2.90719e-14	1.12835e-12	8.87458e-13	RPL8/RPL30/RPL32/RPL7A/RPL39/RPL11/RPL36A/RPL18A/EIF3H/RPS6/RPL31/RPL36/RPL24/RPS3/RPL38/RPS26/RPS4X/RPL18/RPL10A/RPL6/BTF3/RPS28/RPS21/FMR1	24
CC	GO:1990204	oxidoreductase complex	27/976	114/19717	7.12243e-12	2.60178e-10	2.04632e-10	NDUFB9/UQCRB/NDUFB7/UQCRQ/NDUFA13/NDUFA4/NDUFB4/CYC1/NDUFC2/NDUFA3/UQCRH/NDUFB1/NDUFA1/NDUFAB1/NDUFB11/NDUFA11/NOXA1/NDUFS6/NDUFS8/PDHA1/NDUFA2/UQCC3/UQCRFS1/GMPR2/NDUFB3/GCSH/NDUFA8	27
CC	GO:0000313	organellar ribosome	23/976	87/19717	2.2807e-11	7.45428e-10	5.86285e-10	MRPL13/MRPS21/MRPL57/MRPL12/NDUFAB1/MRPS16/MRPL21/MRPS17/MRPL41/MRPS28/MRPL33/MRPL20/MRPS2/MRPS26/MRPL48/MRPL52/MRPL15/MRPL23/MRPL37/MRPS35/MRPL55/C12orf65/MALSU1	23
CC	GO:0005761	mitochondrial ribosome	23/976	87/19717	2.2807e-11	7.45428e-10	5.86285e-10	MRPL13/MRPS21/MRPL57/MRPL12/NDUFAB1/MRPS16/MRPL21/MRPS17/MRPL41/MRPS28/MRPL33/MRPL20/MRPS2/MRPS26/MRPL48/MRPL52/MRPL15/MRPL23/MRPL37/MRPS35/MRPL55/C12orf65/MALSU1	23
CC	GO:0098800	inner mitochondrial membrane protein complex	28/976	135/19717	8.59902e-11	2.67e-09	2.09997e-09	NDUFB9/UQCRB/NDUFB7/UQCRQ/NDUFA13/NDUFA4/NDUFB4/ROMO1/CYC1/NDUFC2/NDUFA3/UQCRH/NDUFB1/NDUFA1/NDUFAB1/NDUFB11/NDUFA11/NDUFS6/NDUFS8/DNAJC19/NDUFA2/AFG3L2/UQCC3/TIMM50/UQCRFS1/NDUFB3/NDUFA8/COX6A1	28
CC	GO:0005747	mitochondrial respiratory chain complex I	17/976	50/19717	1.17618e-10	3.17569e-09	2.4977e-09	NDUFB9/NDUFB7/NDUFA13/NDUFA4/NDUFB4/NDUFC2/NDUFA3/NDUFB1/NDUFA1/NDUFAB1/NDUFB11/NDUFA11/NDUFS6/NDUFS8/NDUFA2/NDUFB3/NDUFA8	17
CC	GO:0030964	NADH dehydrogenase complex	17/976	50/19717	1.17618e-10	3.17569e-09	2.4977e-09	NDUFB9/NDUFB7/NDUFA13/NDUFA4/NDUFB4/NDUFC2/NDUFA3/NDUFB1/NDUFA1/NDUFAB1/NDUFB11/NDUFA11/NDUFS6/NDUFS8/NDUFA2/NDUFB3/NDUFA8	17
CC	GO:0045271	respiratory chain complex I	17/976	50/19717	1.17618e-10	3.17569e-09	2.4977e-09	NDUFB9/NDUFB7/NDUFA13/NDUFA4/NDUFB4/NDUFC2/NDUFA3/NDUFB1/NDUFA1/NDUFAB1/NDUFB11/NDUFA11/NDUFS6/NDUFS8/NDUFA2/NDUFB3/NDUFA8	17
CC	GO:0005759	mitochondrial matrix	55/976	469/19717	2.635e-09	6.81808e-08	5.36247e-08	RPS3/MRPL13/GPX1/PRDX5/ECHS1/MRPS21/GADD45GIP1/MRPL57/MRPL12/NDUFAB1/IVD/VDAC2/ALKBH7/MRPS16/HSPE1/IARS2/MRPL21/MRPS17/MRPL41/MRPS28/MRPL33/PYCR1/MTHFS/NDUFS8/LRPPRC/DNAJC19/MRPL20/TIMM44/MRPS2/PDHA1/MRPS26/ECI1/LACTB2/SDHAF3/ETFB/MRPL48/VDAC1/ISCA2/DHX30/FLAD1/MRPL52/PMPCA/MRPL15/SHMT2/MRPL23/NME4/BCL2L1/MRPL37/MRPS35/HIBCH/GCSH/MRPL55/HSPD1/C12orf65/MALSU1	55
CC	GO:0000315	organellar large ribosomal subunit	16/976	57/19717	9.81054e-09	2.34321e-07	1.84295e-07	MRPL13/MRPL57/MRPL12/NDUFAB1/MRPL21/MRPL41/MRPL33/MRPL20/MRPL48/MRPL52/MRPL15/MRPL23/MRPL37/MRPL55/C12orf65/MALSU1	16
CC	GO:0005762	mitochondrial large ribosomal subunit	16/976	57/19717	9.81054e-09	2.34321e-07	1.84295e-07	MRPL13/MRPL57/MRPL12/NDUFAB1/MRPL21/MRPL41/MRPL33/MRPL20/MRPL48/MRPL52/MRPL15/MRPL23/MRPL37/MRPL55/C12orf65/MALSU1	16
CC	GO:0034709	methylosome	8/976	12/19717	1.45251e-08	3.34077e-07	2.62754e-07	SNRPE/ERH/SNRPG/SNRPB/SNRPD2/PRMT1/SNRPD1/SNRPF	8
CC	GO:0016327	apicolateral plasma membrane	9/976	18/19717	5.58214e-08	1.23804e-06	9.73726e-07	KRT8/CLDN4/KRT19/CLDN3/EPPK1/CXADR/JUP/CLDN6/FZD6	9
CC	GO:0070069	cytochrome complex	11/976	34/19717	4.13652e-07	8.85787e-06	6.96678e-06	UQCRB/COX6B1/UQCRQ/NDUFA4/COX7B/CYC1/UQCRH/COX8A/UQCC3/UQCRFS1/COX6A1	11
CC	GO:0046540	U4/U6 x U5 tri-snRNP complex	12/976	42/19717	5.63823e-07	1.12946e-05	8.88332e-06	SNRPE/SNRPG/SNRPB/LSM3/LSM4/SNRPD2/SNU13/LSM5/SNRPD1/PPIH/TXNL4A/SNRPF	12
CC	GO:0097526	spliceosomal tri-snRNP complex	12/976	42/19717	5.63823e-07	1.12946e-05	8.88332e-06	SNRPE/SNRPG/SNRPB/LSM3/LSM4/SNRPD2/SNU13/LSM5/SNRPD1/PPIH/TXNL4A/SNRPF	12
CC	GO:0030057	desmosome	9/976	25/19717	1.71272e-06	3.32375e-05	2.61416e-05	PERP/PPL/DSG2/PKP3/KAZN/PKP2/DSP/JUP/B4GALT1	9
CC	GO:0071005	U2-type precatalytic spliceosome	12/976	50/19717	4.29126e-06	8.07538e-05	6.35134e-05	SNRPE/SNRPG/SNRPB/LSM3/LSM4/SNRPD2/SNU13/LSM5/SNRPD1/SF3B4/TXNL4A/SNRPF	12
CC	GO:0070160	tight junction	20/976	128/19717	4.7781e-06	8.72706e-05	6.8639e-05	CLDN4/CLDN3/EPCAM/MTDH/LSR/CCND1/TACSTD2/PARD6B/CLDN9/EPPK1/CLDN1/AMOTL2/PRKCI/CLDN7/CRB3/CXADR/TJP2/TRAF4/CLDN6/EPHA2	20
CC	GO:0071011	precatalytic spliceosome	12/976	51/19717	5.36083e-06	9.51164e-05	7.48098e-05	SNRPE/SNRPG/SNRPB/LSM3/LSM4/SNRPD2/SNU13/LSM5/SNRPD1/SF3B4/TXNL4A/SNRPF	12
CC	GO:0043296	apical junction complex	21/976	143/19717	7.59781e-06	0.000131062	0.000103081	CLDN4/CLDN3/EPCAM/MTDH/CCND1/TACSTD2/PARD6B/CDH1/CLDN9/EPPK1/CLDN1/AMOTL2/PRKCI/CLDN7/CRB3/CXADR/CTNND1/TJP2/TRAF4/JUP/CLDN6	21
CC	GO:0005687	U4 snRNP	6/976	13/19717	1.84143e-05	0.000309061	0.000243079	SNRPE/SNRPG/SNRPB/SNRPD2/SNRPD1/SNRPF	6
CC	GO:0016324	apical plasma membrane	34/976	318/19717	2.12036e-05	0.000346512	0.000272534	CLDN4/MAL2/EPCAM/SLC39A4/MTDH/CD9/MUC1/BST2/KCNK1/AQP5/PARD6B/CDH2/DSG2/CLDN1/AMOTL2/ATP1A1/ADGRG2/SLC34A2/PRKCI/CRB3/ATP6V1B1/STXBP2/ERBB2/PTK2/GNAS/MAL/SLC9A3R1/FZD6/AHCYL1/LMO7/SLC2A1/FOLR1/ADAM17/EMP2	34
CC	GO:0005911	cell-cell junction	41/976	416/19717	2.23265e-05	0.000355507	0.000279609	KRT8/CLDN4/CLDN3/EPCAM/MTDH/LSR/CCND1/TACSTD2/PERP/PARD6B/PPL/CDH1/CLDN9/CDH2/DSG2/EPPK1/STARD10/CLDN1/PKP3/AMOTL2/ATP1A1/PRKCI/CLDN7/CRB3/CXADR/CTNND1/PTK2/KAZN/PKP2/DSP/FSCN1/TJP2/TRAF4/JUP/CLDN6/CD2AP/ABI2/SLC2A1/B4GALT1/ADAM17/EPHA2	41
CC	GO:0005750	mitochondrial respiratory chain complex III	6/976	14/19717	3.08742e-05	0.000467632	0.000367796	UQCRB/UQCRQ/CYC1/UQCRH/UQCC3/UQCRFS1	6
CC	GO:0045275	respiratory chain complex III	6/976	14/19717	3.08742e-05	0.000467632	0.000367796	UQCRB/UQCRQ/CYC1/UQCRH/UQCC3/UQCRFS1	6
CC	GO:0005684	U2-type spliceosomal complex	15/976	90/19717	3.31422e-05	0.000483625	0.000380375	SNRPE/SNRPG/SNRPB/LSM3/LSM4/BUD31/SNRPD2/SNU13/XAB2/LSM5/EIF4A3/SNRPD1/SF3B4/TXNL4A/SNRPF	15
CC	GO:0005689	U12-type spliceosomal complex	8/976	27/19717	3.34878e-05	0.000483625	0.000380375	SF3B6/SNRPE/SNRPG/SNRPB/SNRPD2/SNRPD1/SF3B4/SNRPF	8
CC	GO:0005923	bicellular tight junction	18/976	123/19717	3.49766e-05	0.000493647	0.000388257	CLDN4/CLDN3/EPCAM/MTDH/CCND1/TACSTD2/PARD6B/CLDN9/EPPK1/CLDN1/AMOTL2/PRKCI/CLDN7/CRB3/CXADR/TJP2/TRAF4/CLDN6	18
CC	GO:0001726	ruffle	22/976	172/19717	4.26162e-05	0.000588104	0.000462548	S100A6/S100A11/EEF1A1/ANXA2/RPS3/RAC1/WWC1/EPS8L2/TNFRSF12A/PIP5K1A/EPS8L1/FSCN1/APPL1/AKT2/DNM2/SLC9A3R1/CD2AP/NCKAP1/BAIAP2/ADAM17/SH3YL1/EPHA2	22
CC	GO:0005665	RNA polymerase II, core complex	6/976	15/19717	4.93022e-05	0.000665579	0.000523483	POLR2J/POLR2I/POLR2K/POLR2L/POLR2H/POLR2J3	6
CC	GO:0016323	basolateral plasma membrane	25/976	217/19717	7.69173e-05	0.00100059	0.000786974	CLDN4/EPCAM/ANXA2/TACSTD2/AQP5/ITGA3/CDH2/EPPK1/CLDN1/SLC40A1/ST14/ATP1A1/CLDN7/ATP6V1B1/CXADR/ERBB2/DAG1/DSP/BEST1/SYNJ2BP/TFRC/LDLR/SLC2A1/FOLR1/B4GALT1	25
CC	GO:0071007	U2-type catalytic step 2 spliceosome	8/976	30/19717	7.73405e-05	0.00100059	0.000786974	SNRPE/SNRPG/SNRPB/BUD31/SNRPD2/XAB2/SNRPD1/SNRPF	8
CC	GO:0005766	primary lysosome	20/976	155/19717	8.26782e-05	0.00102686	0.000807635	FTL/PRDX6/NPC2/ANXA2/TUBB4B/NDUFC2/BST2/BRI3/MGST1/DNAJC5/RAB3D/ACTR10/STXBP2/VAMP8/PTGES2/NHLRC3/NAPRT/GCA/B4GALT1/CPNE3	20
CC	GO:0042582	azurophil granule	20/976	155/19717	8.26782e-05	0.00102686	0.000807635	FTL/PRDX6/NPC2/ANXA2/TUBB4B/NDUFC2/BST2/BRI3/MGST1/DNAJC5/RAB3D/ACTR10/STXBP2/VAMP8/PTGES2/NHLRC3/NAPRT/GCA/B4GALT1/CPNE3	20
CC	GO:0045177	apical part of cell	37/976	384/19717	8.86079e-05	0.00107893	0.000848587	CLDN4/MAL2/EPCAM/SLC39A4/MTDH/CD9/MUC1/BST2/KCNK1/AQP5/PARD6B/CDH2/DSG2/MGST1/CLDN1/AMOTL2/ATP1A1/ADGRG2/SLC34A2/PRKCI/CRB3/ATP6V1B1/STXBP2/ERBB2/PTK2/GNAS/MAL/SLC9A3R1/FZD6/LDLR/AHCYL1/LMO7/SLC2A1/FOLR1/ATP6V1C1/ADAM17/EMP2	37
CC	GO:0016328	lateral plasma membrane	11/976	57/19717	9.38642e-05	0.00112096	0.00088164	CLDN4/CLDN3/EPCAM/TACSTD2/CDH1/DSG2/CLDN1/ATP6V1B1/DVL1/MARK2/JUP	11
CC	GO:0031970	organelle envelope lumen	14/976	88/19717	0.000101463	0.00118884	0.000935032	COX6B1/NDUFB7/CHCHD2/STOML2/PTGES/SDHAF3/COA4/SHMT2/COX19/NME4/TIMM8B/CHCHD7/CYCS/NDUFA8	14
CC	GO:0005758	mitochondrial intermembrane space	13/976	79/19717	0.00012508	0.00143842	0.00113133	COX6B1/NDUFB7/CHCHD2/STOML2/SDHAF3/COA4/SHMT2/COX19/NME4/TIMM8B/CHCHD7/CYCS/NDUFA8	13
CC	GO:0034719	SMN-Sm protein complex	6/976	18/19717	0.000160881	0.0018165	0.00142869	SNRPE/SNRPG/SNRPB/SNRPD2/SNRPD1/SNRPF	6
CC	GO:0036452	ESCRT complex	7/976	26/19717	0.000204631	0.00226921	0.00178475	CHMP4C/CHMP2A/HGS/CHMP4B/VPS25/CHMP1B/VPS28	7
CC	GO:0043034	costamere	6/976	19/19717	0.000225325	0.00245486	0.00193076	KRT8/KRT19/SDC4/DAG1/AHNAK2/PLEC	6
CC	GO:0045277	respiratory chain complex IV	6/976	20/19717	0.000308478	0.00330284	0.00259771	COX6B1/NDUFA4/COX7B/COX8A/UQCRFS1/COX6A1	6
CC	GO:0001533	cornified envelope	11/976	65/19717	0.000317329	0.00334002	0.00262695	PPL/DSG2/PKP3/KAZN/PKP2/DSP/CNFN/TGM1/JUP/PI3/CST6	11
CC	GO:0071013	catalytic step 2 spliceosome	13/976	87/19717	0.000336694	0.00337633	0.00265551	PABPC1/SF3B6/SNRPE/SNRPG/SNRPB/LSM3/BUD31/SNRPD2/XAB2/EIF4A3/SNRPD1/DDX41/SNRPF	13
CC	GO:0000314	organellar small ribosomal subunit	7/976	28/19717	0.000337756	0.00337633	0.00265551	MRPS21/MRPS16/MRPS17/MRPS28/MRPS2/MRPS26/MRPS35	7
CC	GO:0005763	mitochondrial small ribosomal subunit	7/976	28/19717	0.000337756	0.00337633	0.00265551	MRPS21/MRPS16/MRPS17/MRPS28/MRPS2/MRPS26/MRPS35	7
CC	GO:0005681	spliceosomal complex	21/976	185/19717	0.000342526	0.00337633	0.00265551	PABPC1/SF3B6/SNRPE/SNRPG/SNRPB/LSM3/LGALS3/LSM4/BUD31/SNRPD2/MYEF2/SNU13/XAB2/LSM5/EIF4A3/SNRPD1/SF3B4/DDX41/PPIH/TXNL4A/SNRPF	21
CC	GO:0005635	nuclear envelope	40/976	464/19717	0.000485406	0.00470996	0.00370441	S100A6/ENY2/MTDH/NDUFB4/IFI27/BNIP3/SYNE4/GAPDH/CHMP2A/BANF1/SUN1/PTGES/CPTP/SUMO1/SIGMAR1/LRPPRC/CHMP4B/DNAJB12/EIF5AL1/SPIN1/GCHFR/GNAQ/CSE1L/MYOF/EBP/IPO9/ANXA4/NUP62/GTPBP4/TM7SF2/BCL2L1/APEH/TMEM18/MRPS23/LMO7/MTA1/MAPK3/TMEM120A/TXNL4A/CETN2	40
CC	GO:0005682	U5 snRNP	6/976	22/19717	0.000545425	0.00521091	0.00409842	SNRPE/SNRPG/SNRPB/SNRPD2/SNRPD1/TXNL4A	6
CC	GO:0034774	secretory granule lumen	30/976	321/19717	0.000659288	0.0062033	0.00487894	IGF2/SLPI/FTL/GSTP1/MIF/ALDOA/S100A11/LCN2/EEF1A1/PRDX6/NPC2/ANXA2/TUBB4B/CLU/PKM/ACTR10/S100A9/PTGES2/NHLRC3/THBS1/JUP/NAPRT/GCA/CHI3L1/SCCPDH/A1BG/OLA1/LRG1/VEGFA/QSOX1	30
CC	GO:0060205	cytoplasmic vesicle lumen	30/976	325/19717	0.00080609	0.00747137	0.00587629	IGF2/SLPI/FTL/GSTP1/MIF/ALDOA/S100A11/LCN2/EEF1A1/PRDX6/NPC2/ANXA2/TUBB4B/CLU/PKM/ACTR10/S100A9/PTGES2/NHLRC3/THBS1/JUP/NAPRT/GCA/CHI3L1/SCCPDH/A1BG/OLA1/LRG1/VEGFA/QSOX1	30
CC	GO:0031983	vesicle lumen	30/976	327/19717	0.00088968	0.00812487	0.00639027	IGF2/SLPI/FTL/GSTP1/MIF/ALDOA/S100A11/LCN2/EEF1A1/PRDX6/NPC2/ANXA2/TUBB4B/CLU/PKM/ACTR10/S100A9/PTGES2/NHLRC3/THBS1/JUP/NAPRT/GCA/CHI3L1/SCCPDH/A1BG/OLA1/LRG1/VEGFA/QSOX1	30
CC	GO:0031252	cell leading edge	35/976	403/19717	0.000934307	0.00840877	0.00661356	S100A6/S100A11/EEF1A1/ANXA2/RPS3/BRK1/CDH1/CDH2/RAC1/WWC1/EPS8L2/TNFRSF12A/PRKCI/PIP5K1A/RAC3/CTNND1/GABRE/PTK2/DAG1/RAB3IP/EPS8L1/FSCN1/APPL1/AKT2/DNM2/SLC9A3R1/CD2AP/NCKAP1/ABI2/ENAH/PDLIM4/BAIAP2/ADAM17/SH3YL1/EPHA2	35
CC	GO:0000815	ESCRT III complex	4/976	10/19717	0.000985591	0.0087436	0.00687691	CHMP4C/CHMP2A/CHMP4B/CHMP1B	4
CC	GO:0097525	spliceosomal snRNP complex	13/976	99/19717	0.00117978	0.0102966	0.00809836	SF3B6/SNRPE/SNRPG/SNRPB/LSM3/LSM4/SNRPD2/SNU13/LSM5/SNRPD1/PPIH/TXNL4A/SNRPF	13
CC	GO:0101002	ficolin-1-rich granule	15/976	124/19717	0.00121039	0.0102966	0.00809836	GSTP1/MIF/ALDOA/FTH1/EEF1A1/PKM/ACTR10/PDAP1/KCMF1/CAPN1/JUP/APEH/A1BG/ASAH1/LRG1	15
CC	GO:1904813	ficolin-1-rich granule lumen	15/976	124/19717	0.00121039	0.0102966	0.00809836	GSTP1/MIF/ALDOA/FTH1/EEF1A1/PKM/ACTR10/PDAP1/KCMF1/CAPN1/JUP/APEH/A1BG/ASAH1/LRG1	15
CC	GO:0031091	platelet alpha granule	12/976	91/19717	0.0017333	0.0144976	0.0114024	IGF2/ALDOA/CD9/CLU/PCDH7/CYB5R1/THBS1/SCCPDH/A1BG/OLA1/VEGFA/QSOX1	12
CC	GO:0005686	U2 snRNP	6/976	27/19717	0.00175091	0.0144976	0.0114024	SF3B6/SNRPE/SNRPG/SNRPB/SNRPD2/SNRPD1	6
CC	GO:0030532	small nuclear ribonucleoprotein complex	13/976	105/19717	0.00202899	0.016579	0.0130395	SF3B6/SNRPE/SNRPG/SNRPB/LSM3/LSM4/SNRPD2/SNU13/LSM5/SNRPD1/PPIH/TXNL4A/SNRPF	13
CC	GO:0035577	azurophil granule membrane	9/976	58/19717	0.00205899	0.0166056	0.0130604	NDUFC2/BST2/BRI3/MGST1/DNAJC5/RAB3D/VAMP8/B4GALT1/CPNE3	9
CC	GO:0032587	ruffle membrane	12/976	94/19717	0.0022921	0.0182487	0.0143527	EEF1A1/RPS3/RAC1/WWC1/EPS8L2/PIP5K1A/EPS8L1/AKT2/DNM2/ADAM17/SH3YL1/EPHA2	12
CC	GO:0031968	organelle outer membrane	20/976	201/19717	0.00238863	0.0187765	0.0147678	ASS1/UBA52/RPS27A/IFI27/BNIP3/SYNE4/TOMM20/VDAC2/MGST1/CPTP/SIGMAR1/LRPPRC/VDAC1/QTRT1/MTX2/SYNJ2BP/MTX1/CYB5A/TOMM5/BCL2L1	20
CC	GO:0016591	RNA polymerase II, holoenzyme	11/976	83/19717	0.00255143	0.0198055	0.0155772	POLR2J/POLR2I/POLR2K/POLR2L/POLR2H/RTF1/POLR2J3/GTF2F2/PEX2/TAF2/TAF11	11
CC	GO:0019867	outer membrane	20/976	203/19717	0.00268108	0.0205549	0.0161666	ASS1/UBA52/RPS27A/IFI27/BNIP3/SYNE4/TOMM20/VDAC2/MGST1/CPTP/SIGMAR1/LRPPRC/VDAC1/QTRT1/MTX2/SYNJ2BP/MTX1/CYB5A/TOMM5/BCL2L1	20
CC	GO:0005736	RNA polymerase I complex	4/976	13/19717	0.00297846	0.0225564	0.0177407	POLR2K/POLR2L/POLR2H/TWISTNB	4
CC	GO:0005697	telomerase holoenzyme complex	5/976	21/19717	0.00308202	0.0226286	0.0177975	SNRPE/NHP2/SNRPB/NOP10/SMG7	5
CC	GO:0005791	rough endoplasmic reticulum	11/976	85/19717	0.00308414	0.0226286	0.0177975	RPL4/RPS26/TRAM1/RPL18/RPL6/RPS28/RPS21/SUCO/PLOD2/EDN1/BAIAP2	11
CC	GO:0014069	postsynaptic density	28/976	324/19717	0.00309731	0.0226286	0.0177975	RPL8/RPL30/RPL7/RPL12/RPS14/RPL14/RPS18/RPS3/RPS19/BNIP3/RPL38/RPLP0/CDH2/RPL10A/ATP1A1/RPL6/PRR7/DYNLL2/SIGMAR1/PTPRS/CTNND1/RPS27/DVL1/DNM2/SYNJ2BP/CAMK2N1/FMR1/BAIAP2	28
CC	GO:0032279	asymmetric synapse	28/976	328/19717	0.00367682	0.02655	0.0208818	RPL8/RPL30/RPL7/RPL12/RPS14/RPL14/RPS18/RPS3/RPS19/BNIP3/RPL38/RPLP0/CDH2/RPL10A/ATP1A1/RPL6/PRR7/DYNLL2/SIGMAR1/PTPRS/CTNND1/RPS27/DVL1/DNM2/SYNJ2BP/CAMK2N1/FMR1/BAIAP2	28
CC	GO:0000177	cytoplasmic exosome (RNase complex)	4/976	14/19717	0.00400792	0.0286082	0.0225006	EXOSC5/EXOSC7/EXOSC3/EXOSC4	4
CC	GO:0030684	preribosome	10/976	76/19717	0.00414712	0.0292654	0.0230175	RPS7/BOP1/SNU13/MRTO4/FBL/RRS1/RRP15/EIF6/DCAF13/UTP23	10
CC	GO:0031941	filamentous actin	6/976	32/19717	0.00434221	0.0302979	0.0238295	ESPN/RAC3/ACTG1/CD2AP/NCKAP1/PDLIM4	6
CC	GO:0030687	preribosome, large subunit precursor	5/976	23/19717	0.00469497	0.0323953	0.0254792	BOP1/MRTO4/RRS1/RRP15/EIF6	5
CC	GO:0098984	neuron to neuron synapse	29/976	350/19717	0.00480238	0.0327723	0.0257756	RPL8/RPL30/RPL7/RPL12/RPS14/RPL14/RPS18/YWHAZ/RPS3/RPS19/BNIP3/RPL38/RPLP0/CDH2/RPL10A/ATP1A1/RPL6/PRR7/DYNLL2/SIGMAR1/PTPRS/CTNND1/RPS27/DVL1/DNM2/SYNJ2BP/CAMK2N1/FMR1/BAIAP2	29
CC	GO:0120114	Sm-like protein family complex	13/976	116/19717	0.00486656	0.0328493	0.0258362	SF3B6/SNRPE/SNRPG/SNRPB/LSM3/LSM4/SNRPD2/SNU13/LSM5/SNRPD1/PPIH/TXNL4A/SNRPF	13
CC	GO:0031093	platelet alpha granule lumen	9/976	67/19717	0.00556929	0.0371885	0.029249	IGF2/ALDOA/CLU/THBS1/SCCPDH/A1BG/OLA1/VEGFA/QSOX1	9
CC	GO:0000178	exosome (RNase complex)	5/976	24/19717	0.00569263	0.0376077	0.0295787	EXOSC5/EXOSC7/KHSRP/EXOSC3/EXOSC4	5
CC	GO:0005811	lipid droplet	10/976	81/19717	0.00654377	0.0426695	0.0335599	ANXA2/SET/GAPDH/RBP1/SIGMAR1/BCAP31/DFFA/DHRS3/IRAK1/SCCPDH	10
CC	GO:0055029	nuclear DNA-directed RNA polymerase complex	12/976	107/19717	0.00664108	0.0426695	0.0335599	POLR2J/POLR2I/POLR2K/POLR2L/POLR2H/RTF1/POLR2J3/GTF2F2/PEX2/TWISTNB/TAF2/TAF11	12
CC	GO:0031965	nuclear membrane	25/976	296/19717	0.00666661	0.0426695	0.0335599	MTDH/NDUFB4/IFI27/SYNE4/GAPDH/SUN1/CPTP/SUMO1/SIGMAR1/LRPPRC/DNAJB12/SPIN1/GCHFR/GNAQ/MYOF/ANXA4/NUP62/GTPBP4/TM7SF2/BCL2L1/APEH/TMEM18/MRPS23/TMEM120A/TXNL4A	25
CC	GO:0098799	outer mitochondrial membrane protein complex	4/976	16/19717	0.00673368	0.0426695	0.0335599	TOMM20/MTX2/MTX1/TOMM5	4
CC	GO:1905354	exoribonuclease complex	5/976	25/19717	0.00683079	0.0428477	0.0337	EXOSC5/EXOSC7/KHSRP/EXOSC3/EXOSC4	5
CC	GO:0098589	membrane region	27/976	328/19717	0.00691331	0.0429316	0.033766	MAL2/CD24/S100A10/ANXA2/SDC4/BST2/CDH1/CDH2/TMEM190/STOML2/ATP1A1/CXADR/MALL/DAG1/VDAC1/MAL/SLC9A3R1/MYOF/PGK1/NUP62/UNC5B/SLC2A1/BCL10/MAPK3/ADAM17/EMP2/CD55	27
CC	GO:0000428	DNA-directed RNA polymerase complex	12/976	108/19717	0.00714459	0.0439286	0.0345502	POLR2J/POLR2I/POLR2K/POLR2L/POLR2H/RTF1/POLR2J3/GTF2F2/PEX2/TWISTNB/TAF2/TAF11	12
CC	GO:0030667	secretory granule membrane	25/976	298/19717	0.00724078	0.0440836	0.0346721	CD9/NDUFC2/AGPAT2/BST2/LGALS3/PCDH7/BRI3/RAC1/TMEM190/MGST1/DGAT1/DNAJC5/RAB3D/STXBP2/VAMP8/DSP/SLC44A2/CYB5R1/CYSTM1/PGRMC1/CD47/B4GALT1/CPNE3/PLAUR/CD55	25
CC	GO:0019897	extrinsic component of plasma membrane	16/976	165/19717	0.00789155	0.0475791	0.0374213	S100A6/S100A10/ANXA2/PRSS8/GNG5/CDH1/CDH2/STOML2/ST14/CDK16/CTNND1/ERRFI1/GNAS/GNAQ/JUP/FMR1	16
CC	GO:0099572	postsynaptic specialization	28/976	348/19717	0.00812869	0.0485376	0.0381752	RPL8/RPL30/RPL7/RPL12/RPS14/RPL14/RPS18/RPS3/RPS19/BNIP3/RPL38/RPLP0/CDH2/RPL10A/ATP1A1/RPL6/PRR7/DYNLL2/SIGMAR1/PTPRS/CTNND1/RPS27/DVL1/DNM2/SYNJ2BP/CAMK2N1/FMR1/BAIAP2	28
MF	GO:0003735	structural constituent of ribosome	77/954	202/17696	2.32744e-45	1.9853e-42	1.78845e-42	RPL8/RPL30/RPL7/RPL29/RPL32/RPL37/RPL7A/RPL35/RPS24/RPS11/RPL12/RPL39/RPL11/RPL22/RPL13A/RPL36A/RPS14/RPS17/RPS7/RPL18A/RPL14/RPL35A/RPS5/RPS18/RPS6/RPL37A/RPL5/RPL4/RPL31/RPS8/RPL28/RPS20/RPL36/RPS9/RPL24/UBA52/RPLP1/RPSA/RPS27A/RPS3/RPS19/MRPL13/MRPS21/RPL38/RPL15/RPS26/RPS2/RPS16/RPL10/RPLP0/RPS4X/RPL3/MRPL57/MRPL12/RPL18/RPL10A/MRPS16/RPL6/RPL17/MRPL21/MRPS17/MRPL41/MRPL33/RPS28/RPS21/RPS27/M…	77
MF	GO:0045296	cadherin binding	53/954	331/17696	8.77636e-13	3.74312e-10	3.37197e-10	KRT18/RPL29/RPL7A/RPL14/EPCAM/ALDOA/EIF3E/S100A11/PRDX6/YWHAZ/RPL24/ANXA2/TACSTD2/EEF1D/RPL15/RPS26/RPS2/ENO1/NDRG1/PPL/CDH1/CDH2/EPS8L2/GIPC1/FNBP1L/PKP3/RPL6/EEF1G/PKM/BZW2/PPP1R13L/CTNND1/FLNB/PKP2/CHMP4B/CDC42EP1/EPS8L1/FSCN1/TJP2/PAICS/STK24/MARK2/JUP/YKT6/PDXDC1/CD2AP/SCYL1/BAIAP2/PUF60/OLA1/EPHA2/GPRC5A/PLEC	53
MF	GO:0050839	cell adhesion molecule binding	65/954	499/17696	3.31832e-11	9.43509e-09	8.49956e-09	KRT18/RPL29/IGF2/RPL7A/RPL14/EPCAM/ALDOA/EIF3E/S100A11/CD9/PRDX6/YWHAZ/RPL24/ANXA2/TACSTD2/EEF1D/RPL15/RPS26/RPS2/ENO1/NDRG1/ITGA3/PPL/CDH1/CDH2/EPS8L2/DSG2/GIPC1/FNBP1L/PKP3/RPL6/EEF1G/PKM/CXADR/BZW2/PPP1R13L/CTNND1/PTPRF/FLNB/PKP2/DSP/CHMP4B/CDC42EP1/EPS8L1/FSCN1/TJP2/PAICS/STK24/THBS1/MARK2/JUP/YKT6/PDXDC1/CD2AP/ITGB8/LAMA5/SCYL1/BAIAP2/PUF60/OLA1/ADAM17/EPHA2/GPRC5A/EMP2/PLEC	65
MF	GO:0019843	rRNA binding	20/954	63/17696	5.22765e-11	1.1148e-08	1.00426e-08	RPL8/RPL37/RPS11/RPL12/RPL11/RPS14/RPS5/RPS18/RPL5/RPS9/RPS3/RPLP0/RPS4X/RPL3/MRPS17/MRPL20/DDX21/RRS1/RPL9/UTP23	20
MF	GO:0009055	electron transfer activity	25/954	114/17696	1.43446e-09	2.44719e-07	2.20454e-07	COX6C/COX5B/UQCRB/COX6B1/UQCRQ/NDUFA4/COX7B/CYC1/COX7A2/TSTA3/COX7C/UQCRH/NDUFS6/ETFB/COX7A2L/COX8A/PTGES2/PHGDH/DHRS3/CYB5A/STEAP4/UQCRFS1/CYCS/COX6A1/TXNRD1	25
MF	GO:0003954	NADH dehydrogenase activity	15/954	46/17696	8.97113e-09	9.56547e-07	8.61701e-07	NDUFB9/NDUFB7/NDUFA13/NDUFA4/NDUFB4/NDUFC2/NDUFA3/NDUFB1/NDUFA1/NDUFAB1/NDUFS6/NDUFS8/NDUFA2/NDUFB3/NDUFA8	15
MF	GO:0008137	NADH dehydrogenase (ubiquinone) activity	15/954	46/17696	8.97113e-09	9.56547e-07	8.61701e-07	NDUFB9/NDUFB7/NDUFA13/NDUFA4/NDUFB4/NDUFC2/NDUFA3/NDUFB1/NDUFA1/NDUFAB1/NDUFS6/NDUFS8/NDUFA2/NDUFB3/NDUFA8	15
MF	GO:0050136	NADH dehydrogenase (quinone) activity	15/954	46/17696	8.97113e-09	9.56547e-07	8.61701e-07	NDUFB9/NDUFB7/NDUFA13/NDUFA4/NDUFB4/NDUFC2/NDUFA3/NDUFB1/NDUFA1/NDUFAB1/NDUFS6/NDUFS8/NDUFA2/NDUFB3/NDUFA8	15
MF	GO:0098631	cell adhesion mediator activity	16/954	59/17696	5.51362e-08	5.22568e-06	4.70753e-06	KRT18/BCAM/EPCAM/S100A11/ANXA2/RPSA/TACSTD2/DSG2/PKP3/CXADR/PKP2/DSP/CDC42EP1/JUP/CD47/BAIAP2	16
MF	GO:0016655	oxidoreductase activity, acting on NAD(P)H, quinone or similar compound as acceptor	16/954	60/17696	7.1456e-08	6.0952e-06	5.49083e-06	NDUFB9/NDUFB7/NDUFA13/NDUFA4/NDUFB4/NDUFC2/NDUFA3/NDUFB1/NDUFA1/NDUFAB1/NDUFS6/NDUFS8/NDUFA2/TP53I3/NDUFB3/NDUFA8	16
MF	GO:0004129	cytochrome-c oxidase activity	11/954	28/17696	9.71686e-08	6.37576e-06	5.74357e-06	COX6C/COX5B/COX6B1/NDUFA4/COX7B/COX7A2/COX7C/COX7A2L/COX8A/CYB5A/COX6A1	11
MF	GO:0015002	heme-copper terminal oxidase activity	11/954	28/17696	9.71686e-08	6.37576e-06	5.74357e-06	COX6C/COX5B/COX6B1/NDUFA4/COX7B/COX7A2/COX7C/COX7A2L/COX8A/CYB5A/COX6A1	11
MF	GO:0016676	oxidoreductase activity, acting on a heme group of donors, oxygen as acceptor	11/954	28/17696	9.71686e-08	6.37576e-06	5.74357e-06	COX6C/COX5B/COX6B1/NDUFA4/COX7B/COX7A2/COX7C/COX7A2L/COX8A/CYB5A/COX6A1	11
MF	GO:0016675	oxidoreductase activity, acting on a heme group of donors	11/954	29/17696	1.4894e-07	9.07471e-06	8.17491e-06	COX6C/COX5B/COX6B1/NDUFA4/COX7B/COX7A2/COX7C/COX7A2L/COX8A/CYB5A/COX6A1	11
MF	GO:0016651	oxidoreductase activity, acting on NAD(P)H	21/954	107/17696	2.21344e-07	1.25871e-05	1.1339e-05	NDUFB9/NDUFB7/TXN/NDUFA13/NDUFA4/NDUFB4/NDUFC2/NDUFA3/NDUFB1/NDUFA1/NDUFAB1/NDUFS6/NDUFS8/NDUFA2/CYB5R1/PGK1/TP53I3/GMPR2/NDUFB3/NDUFA8/TXNRD1	21
MF	GO:0098632	cell-cell adhesion mediator activity	14/954	50/17696	2.41729e-07	1.28872e-05	1.16093e-05	KRT18/EPCAM/S100A11/ANXA2/TACSTD2/DSG2/PKP3/CXADR/PKP2/DSP/CDC42EP1/JUP/CD47/BAIAP2	14
MF	GO:0098641	cadherin binding involved in cell-cell adhesion	8/954	19/17696	3.07417e-06	0.000154251	0.000138956	KRT18/EPCAM/S100A11/ANXA2/TACSTD2/PKP3/CDC42EP1/BAIAP2	8
MF	GO:0086080	protein binding involved in heterotypic cell-cell adhesion	6/954	13/17696	2.98922e-05	0.00141656	0.0012761	DSG2/CXADR/PKP2/DSP/JUP/CD47	6
MF	GO:0045182	translation regulator activity	20/954	141/17696	6.87588e-05	0.00308691	0.00278083	RPL22/PABPC1/RPS14/EIF3H/EIF3E/EEF1A1/RPS9/EEF1D/RPL10/IGF2BP2/EEF1G/EIF4A3/EIF5AL1/SAMD4B/EIF4EBP2/EIF6/FMR1/EIF2B5/EIF3G/C12orf65	20
MF	GO:0001055	RNA polymerase II activity	5/954	11/17696	0.000158462	0.00675839	0.00608826	POLR2J/POLR2K/POLR2L/POLR2H/POLR2J3	5
MF	GO:0048027	mRNA 5'-UTR binding	7/954	25/17696	0.000264227	0.0107326	0.00966845	RPS14/RPS7/RPL5/IGF2BP2/GNL3/FMR1/UTP23	7
MF	GO:0048365	Rac GTPase binding	12/954	69/17696	0.000287901	0.0111627	0.0100559	BRK1/EPS8L2/NOXA1/SRGAP3/DVL1/RCC2/EPS8L1/SRGAP1/PKN1/NCKAP1/ABI2/RALBP1	12
MF	GO:0001618	virus receptor activity	12/954	74/17696	0.00055975	0.0198944	0.0179218	RPSA/SIVA1/CLDN9/CLDN1/CXADR/XPR1/DAG1/CLDN6/TFRC/LDLR/EPHA2/CD55	12
MF	GO:0140272	exogenous protein binding	12/954	74/17696	0.00055975	0.0198944	0.0179218	RPSA/SIVA1/CLDN9/CLDN1/CXADR/XPR1/DAG1/CLDN6/TFRC/LDLR/EPHA2/CD55	12
MF	GO:0016863	intramolecular oxidoreductase activity, transposing C=C bonds	5/954	14/17696	0.000599416	0.0204521	0.0184242	MIF/EBPL/ECI1/EBP/DDT	5
MF	GO:0043236	laminin binding	7/954	29/17696	0.000710272	0.0233024	0.0209919	BCAM/RPSA/LGALS3/ITGA3/DAG1/THBS1/AGRN	7
MF	GO:0008121	ubiquinol-cytochrome-c reductase activity	4/954	10/17696	0.0013566	0.0399029	0.0359463	UQCRB/UQCRQ/UQCRH/UQCRFS1	4
MF	GO:0016681	oxidoreductase activity, acting on diphenols and related substances as donors, cytochrome as acceptor	4/954	10/17696	0.0013566	0.0399029	0.0359463	UQCRB/UQCRQ/UQCRH/UQCRFS1	4
MF	GO:0045294	alpha-catenin binding	4/954	10/17696	0.0013566	0.0399029	0.0359463	CDH2/PKP3/PKP2/JUP	4
MF	GO:0048306	calcium-dependent protein binding	10/954	61/17696	0.00145485	0.0413662	0.0372645	S100A6/S100A11/ANXA2/TNNC1/PDCD6/RAC3/TNNI3/CHP1/ANXA4/CPNE3	10

## Sheet: Fib
ONTOLOGY	ID	Description	GeneRatio	BgRatio	pvalue	p.adjust	qvalue	geneID	Count
BP	GO:0030198	extracellular matrix organization	79/926	368/18670	3.41915e-29	1.09206e-25	8.53847e-26	COL1A2/DCN/TIMP1/COL3A1/COL1A1/LUM/SPARC/FN1/COL6A2/CST3/BGN/COL6A1/COL6A3/ITGB1/ITGA1/COL4A2/COL4A1/AEBP1/FBLN1/COL5A2/SERPINH1/VCAN/LAMA4/CTSK/NID1/COL18A1/TGFBI/TIMP2/BSG/CD44/A2M/MMP14/ENG/COL5A1/LAMB1/HTRA1/MMP2/ADAM12/LOXL2/EFEMP2/FBLN2/EMILIN1/PLOD1/CCDC80/SERPINE1/LAMC1/DDR2/MMP11/APP/POSTN/FBN1/FAP/LRP1/COL8A1/ECM2/ADAMTS2/TNFRSF1A/CTSL/LAMC3/LAMA2/ITGAV/ETS1/CRISPLD2/SMOC2/PDGFA/GPM6B/N…	79
BP	GO:0043062	extracellular structure organization	79/926	369/18670	4.15231e-29	1.09206e-25	8.53847e-26	COL1A2/DCN/TIMP1/COL3A1/COL1A1/LUM/SPARC/FN1/COL6A2/CST3/BGN/COL6A1/COL6A3/ITGB1/ITGA1/COL4A2/COL4A1/AEBP1/FBLN1/COL5A2/SERPINH1/VCAN/LAMA4/CTSK/NID1/COL18A1/TGFBI/TIMP2/BSG/CD44/A2M/MMP14/ENG/COL5A1/LAMB1/HTRA1/MMP2/ADAM12/LOXL2/EFEMP2/FBLN2/EMILIN1/PLOD1/CCDC80/SERPINE1/LAMC1/DDR2/MMP11/APP/POSTN/FBN1/FAP/LRP1/COL8A1/ECM2/ADAMTS2/TNFRSF1A/CTSL/LAMC3/LAMA2/ITGAV/ETS1/CRISPLD2/SMOC2/PDGFA/GPM6B/N…	79
BP	GO:0031589	cell-substrate adhesion	68/926	354/18670	2.41165e-22	4.22842e-19	3.30607e-19	COL3A1/COL1A1/FN1/LGALS1/CD63/ITGB1/ITGA1/FBLN1/THY1/PTN/NID1/CD44/ARPC2/APOD/MMP14/LAMB1/PARVA/RHOA/CALR/FBLN2/EMILIN1/CCDC80/ILK/SERPINE1/LAMC1/DDR2/RSU1/POSTN/EDIL3/AXL/LRP1/DLC1/COL8A1/PEAK1/ECM2/FERMT2/LAMC3/ITGAV/GBP1/PTEN/ANGPT2/CD36/SMOC2/JAG1/GPM6B/NID2/ZYX/RAC1/ANTXR1/MACF1/UTRN/ACTN1/NRP1/SGCE/MAP4K4/PLAU/FLNA/DAPK3/VCL/CORO1C/LAMB2/LIMS1/PIK3R1/ADAM9/ROCK2/ARHGEF7/C1QBP/ITGB1BP1	68
BP	GO:0002478	antigen processing and presentation of exogenous peptide antigen	47/926	175/18670	4.1024e-22	5.39465e-19	4.21791e-19	HLA-B/B2M/HLA-A/HLA-C/AP2S1/HLA-E/AP2M1/PSMB1/CALR/SEC31A/CAPZB/PSMB9/PDIA3/CTSL/ITGAV/PSMA1/PSMA4/CD36/PSME2/PSMB6/DYNLL1/PSMB3/DYNC1LI2/CTSS/SEC23A/AP2B1/PSMC3/PSMA2/HLA-F/CAPZA1/DCTN2/SEC24D/LGMN/TAP1/KIFAP3/TAPBP/PSMD7/PSMD13/PSMB8/RAB7A/PSMB2/PSMC5/PSMA7/PSMD11/PSMB5/CTSF/CLTC	47
BP	GO:0019884	antigen processing and presentation of exogenous antigen	47/926	182/18670	2.48171e-21	2.61076e-18	2.04127e-18	HLA-B/B2M/HLA-A/HLA-C/AP2S1/HLA-E/AP2M1/PSMB1/CALR/SEC31A/CAPZB/PSMB9/PDIA3/CTSL/ITGAV/PSMA1/PSMA4/CD36/PSME2/PSMB6/DYNLL1/PSMB3/DYNC1LI2/CTSS/SEC23A/AP2B1/PSMC3/PSMA2/HLA-F/CAPZA1/DCTN2/SEC24D/LGMN/TAP1/KIFAP3/TAPBP/PSMD7/PSMD13/PSMB8/RAB7A/PSMB2/PSMC5/PSMA7/PSMD11/PSMB5/CTSF/CLTC	47
BP	GO:0048002	antigen processing and presentation of peptide antigen	47/926	189/18670	1.36758e-20	1.19891e-17	9.37392e-18	HLA-B/B2M/HLA-A/HLA-C/AP2S1/HLA-E/AP2M1/PSMB1/CALR/SEC31A/CAPZB/PSMB9/PDIA3/CTSL/ITGAV/PSMA1/PSMA4/CD36/PSME2/PSMB6/DYNLL1/PSMB3/DYNC1LI2/CTSS/SEC23A/AP2B1/PSMC3/PSMA2/HLA-F/CAPZA1/DCTN2/SEC24D/LGMN/TAP1/KIFAP3/TAPBP/PSMD7/PSMD13/PSMB8/RAB7A/PSMB2/PSMC5/PSMA7/PSMD11/PSMB5/CTSF/CLTC	47
BP	GO:0002479	antigen processing and presentation of exogenous peptide antigen via MHC class I, TAP-dependent	29/926	75/18670	5.51595e-19	4.14485e-16	3.24073e-16	HLA-B/B2M/HLA-A/HLA-C/HLA-E/PSMB1/CALR/PSMB9/PDIA3/ITGAV/PSMA1/PSMA4/CD36/PSME2/PSMB6/PSMB3/PSMC3/PSMA2/HLA-F/TAP1/TAPBP/PSMD7/PSMD13/PSMB8/PSMB2/PSMC5/PSMA7/PSMD11/PSMB5	29
BP	GO:0010810	regulation of cell-substrate adhesion	48/926	215/18670	6.72058e-19	4.41878e-16	3.45491e-16	COL1A1/FN1/LGALS1/FBLN1/THY1/PTN/NID1/ARPC2/APOD/MMP14/RHOA/CALR/FBLN2/EMILIN1/CCDC80/ILK/SERPINE1/DDR2/RSU1/POSTN/EDIL3/LRP1/DLC1/COL8A1/PEAK1/ECM2/GBP1/PTEN/ANGPT2/CD36/SMOC2/JAG1/GPM6B/RAC1/MACF1/UTRN/NRP1/MAP4K4/PLAU/FLNA/DAPK3/CORO1C/LIMS1/PIK3R1/ROCK2/ARHGEF7/C1QBP/ITGB1BP1	48
BP	GO:0043312	neutrophil degranulation	75/926	485/18670	9.90726e-19	5.59731e-16	4.37636e-16	CST3/B2M/CD63/TNFAIP6/HSPA1A/TIMP2/CYB5R3/DYNLT1/RAB31/CD44/GLIPR1/STOM/PSAP/CD59/RHOA/GMFG/PSMB1/CTSA/CTSB/HSPA8/SDCBP/CAP1/TRAPPC1/ITGAV/CTSC/GSN/CRISPLD2/PGAM1/CD36/COTL1/GDI2/RAC1/DYNLL1/FABP5/SERPINB6/GRN/CKAP4/CTSS/PRDX4/RAP1B/HSP90AA1/PSMC3/PSMA2/LAMTOR1/FUCA2/RAB5C/PLAU/LAMP1/VCL/HEXB/RAP1A/PSMD7/RHOG/HSPA1B/PSMD13/HMOX2/ATP6AP2/RAB7A/EEF2/CTSZ/TMEM30A/DNAJC3/DEGS1/PSMD11/TUBB/CCT8/CNN2/C…	75
BP	GO:0019882	antigen processing and presentation	49/926	226/18670	1.06413e-18	5.59731e-16	4.37636e-16	HLA-B/B2M/HLA-A/HLA-C/AP2S1/HLA-E/AP2M1/PSMB1/CALR/SEC31A/CAPZB/PSMB9/PDIA3/CTSL/ITGAV/PSMA1/PSMA4/CD36/PSME2/PSMB6/DYNLL1/PSMB3/DYNC1LI2/CTSS/RFTN1/SEC23A/AP2B1/PSMC3/PSMA2/HLA-F/CAPZA1/DCTN2/SEC24D/LGMN/TAP1/KIFAP3/TAPBP/PSMD7/PSMD13/PSMB8/RAB7A/RAB34/PSMB2/PSMC5/PSMA7/PSMD11/PSMB5/CTSF/CLTC	49
BP	GO:0002446	neutrophil mediated immunity	76/926	499/18670	1.41157e-18	5.68554e-16	4.44535e-16	CST3/B2M/CD63/TNFAIP6/HSPA1A/TIMP2/CYB5R3/DYNLT1/RAB31/CD44/GLIPR1/STOM/PSAP/CD59/RHOA/GMFG/PSMB1/CTSA/CTSB/WDR1/HSPA8/SDCBP/CAP1/TRAPPC1/ITGAV/CTSC/GSN/CRISPLD2/PGAM1/CD36/COTL1/GDI2/RAC1/DYNLL1/FABP5/SERPINB6/GRN/CKAP4/CTSS/PRDX4/RAP1B/HSP90AA1/PSMC3/PSMA2/LAMTOR1/FUCA2/RAB5C/PLAU/LAMP1/VCL/HEXB/RAP1A/PSMD7/RHOG/HSPA1B/PSMD13/HMOX2/ATP6AP2/RAB7A/EEF2/CTSZ/TMEM30A/DNAJC3/DEGS1/PSMD11/TUBB/CCT8/C…	76
BP	GO:0002283	neutrophil activation involved in immune response	75/926	488/18670	1.42088e-18	5.68554e-16	4.44535e-16	CST3/B2M/CD63/TNFAIP6/HSPA1A/TIMP2/CYB5R3/DYNLT1/RAB31/CD44/GLIPR1/STOM/PSAP/CD59/RHOA/GMFG/PSMB1/CTSA/CTSB/HSPA8/SDCBP/CAP1/TRAPPC1/ITGAV/CTSC/GSN/CRISPLD2/PGAM1/CD36/COTL1/GDI2/RAC1/DYNLL1/FABP5/SERPINB6/GRN/CKAP4/CTSS/PRDX4/RAP1B/HSP90AA1/PSMC3/PSMA2/LAMTOR1/FUCA2/RAB5C/PLAU/LAMP1/VCL/HEXB/RAP1A/PSMD7/RHOG/HSPA1B/PSMD13/HMOX2/ATP6AP2/RAB7A/EEF2/CTSZ/TMEM30A/DNAJC3/DEGS1/PSMD11/TUBB/CCT8/CNN2/C…	75
BP	GO:0043687	post-translational protein modification	63/926	361/18670	1.46562e-18	5.68554e-16	4.44535e-16	IGFBP7/TIMP1/FN1/SPARCL1/CST3/LGALS1/IGFBP4/FSTL1/VCAN/MXRA8/SDC2/CALU/MFGE8/RCN1/LAMB1/PSMB1/P4HB/LAMC1/APP/HSP90B1/FBN1/GOLM1/EPAS1/PSMB9/NUCB1/PRSS23/PSMA1/COPS8/RBX1/PSMA4/IGFBP5/PSME2/CRTAP/RAB13/WSB1/PSMB6/CKAP4/PSMB3/P3H1/HIF1A/FBXO32/APOL1/PSMC3/PSMA2/FUCA2/APOE/LAMB2/PSMD7/PSMD13/LTBP1/PSMB8/DNAJC3/PSMB2/PDIA6/PSMC5/COPS7A/PSMA7/RAB2A/FBXL5/PSMD11/UBE2F/PSMB5/SHISA5	63
BP	GO:0002474	antigen processing and presentation of peptide antigen via MHC class I	32/926	96/18670	1.51326e-18	5.68554e-16	4.44535e-16	HLA-B/B2M/HLA-A/HLA-C/HLA-E/PSMB1/CALR/SEC31A/PSMB9/PDIA3/ITGAV/PSMA1/PSMA4/CD36/PSME2/PSMB6/PSMB3/SEC23A/PSMC3/PSMA2/HLA-F/SEC24D/TAP1/TAPBP/PSMD7/PSMD13/PSMB8/PSMB2/PSMC5/PSMA7/PSMD11/PSMB5	32
BP	GO:0042590	antigen processing and presentation of exogenous peptide antigen via MHC class I	29/926	79/18670	2.97456e-18	1.04308e-15	8.15551e-16	HLA-B/B2M/HLA-A/HLA-C/HLA-E/PSMB1/CALR/PSMB9/PDIA3/ITGAV/PSMA1/PSMA4/CD36/PSME2/PSMB6/PSMB3/PSMC3/PSMA2/HLA-F/TAP1/TAPBP/PSMD7/PSMD13/PSMB8/PSMB2/PSMC5/PSMA7/PSMD11/PSMB5	29
BP	GO:0042119	neutrophil activation	75/926	498/18670	4.61476e-18	1.5171e-15	1.18618e-15	CST3/B2M/CD63/TNFAIP6/HSPA1A/TIMP2/CYB5R3/DYNLT1/RAB31/CD44/GLIPR1/STOM/PSAP/CD59/RHOA/GMFG/PSMB1/CTSA/CTSB/HSPA8/SDCBP/CAP1/TRAPPC1/ITGAV/CTSC/GSN/CRISPLD2/PGAM1/CD36/COTL1/GDI2/RAC1/DYNLL1/FABP5/SERPINB6/GRN/CKAP4/CTSS/PRDX4/RAP1B/HSP90AA1/PSMC3/PSMA2/LAMTOR1/FUCA2/RAB5C/PLAU/LAMP1/VCL/HEXB/RAP1A/PSMD7/RHOG/HSPA1B/PSMD13/HMOX2/ATP6AP2/RAB7A/EEF2/CTSZ/TMEM30A/DNAJC3/DEGS1/PSMD11/TUBB/CCT8/CNN2/C…	75
BP	GO:0002576	platelet degranulation	35/926	128/18670	4.54694e-17	1.40688e-14	1.09999e-14	TIMP1/SPARC/FN1/CD63/SERPING1/TIMP3/ANXA5/TMSB4X/LGALS3BP/A2M/ECM1/PSAP/ISLR/SOD1/PHACTR2/TGFB3/TLN1/RARRES2/SERPINE1/APP/WDR1/SRGN/CALM1/TAGLN2/CD36/PDGFA/ACTN1/FLNA/VCL/ENDOD1/MAGED2/TMX3/CHID1/LAMP2/MANF	35
BP	GO:0007160	cell-matrix adhesion	45/926	225/18670	7.14226e-16	2.08713e-13	1.63186e-13	COL3A1/FN1/CD63/ITGB1/ITGA1/THY1/NID1/CD44/APOD/MMP14/RHOA/EMILIN1/ILK/SERPINE1/DDR2/POSTN/LRP1/DLC1/PEAK1/ECM2/FERMT2/ITGAV/PTEN/CD36/JAG1/GPM6B/NID2/ZYX/RAC1/MACF1/UTRN/ACTN1/NRP1/SGCE/MAP4K4/PLAU/DAPK3/VCL/CORO1C/LIMS1/PIK3R1/ADAM9/ROCK2/ARHGEF7/ITGB1BP1	45
BP	GO:0032956	regulation of actin cytoskeleton organization	56/926	343/18670	2.60459e-15	7.2106e-13	5.63774e-13	EPS8/RHOC/TMSB4X/TPM1/PDGFRB/LIMA1/TMSB10/ARPC2/RHOA/GMFG/TGFB3/MEF2C/DSTN/PFN1/ILK/SPTBN1/ARHGDIB/CFL1/WDR1/CAPZB/RHOBTB3/LRP1/ADD3/DLC1/AKAP13/PAM/GSN/SEMA5A/WASF2/COTL1/PDGFA/GPM6B/CXCL12/RAC1/SYNPO2/ACTR3/NRP1/RDX/CAPZA1/FLNA/DAPK3/RHOQ/RHOG/TMOD3/ARHGDIA/PIK3R1/ARPC4/ADD1/CFL2/ROCK2/MTPN/DBNL/WASL/SNX9/TAOK1/ITGB1BP1	56
BP	GO:0032970	regulation of actin filament-based process	60/926	388/18670	3.33929e-15	8.78234e-13	6.86664e-13	EPS8/RHOC/TMSB4X/TPM1/PDGFRB/LIMA1/CAV1/MYH9/TMSB10/ARPC2/RHOA/GMFG/TGFB3/MEF2C/DSTN/PFN1/ILK/SPTBN1/ARHGDIB/CFL1/WDR1/CAPZB/RHOBTB3/LRP1/ADD3/DLC1/AKAP13/PAM/GSN/SEMA5A/WASF2/COTL1/PDGFA/GPM6B/CXCL12/RAC1/SYNPO2/ACTR3/NRP1/RDX/CAPZA1/FLNA/DAPK3/RHOQ/RHOG/TMOD3/ARHGDIA/PIK3R1/ARPC4/CNN2/ADD1/CFL2/ROCK2/MTPN/DBNL/WASL/SNX9/ATP2A2/TAOK1/ITGB1BP1	60
BP	GO:0007015	actin filament organization	61/926	400/18670	3.76808e-15	9.43814e-13	7.37939e-13	EPS8/TPM2/RHOC/TMSB4X/TPM1/MARCKS/LIMA1/TPM4/TMSB10/ARPC2/MYO1B/PLS3/RHOA/GMFG/TGFB3/DSTN/PFN1/SH3KBP1/SPTBN1/CFL1/WDR1/CAPZB/HSP90B1/RHOBTB3/ADD3/DLC1/CAP1/PDLIM3/GSN/SEMA5A/WASF2/COTL1/CXCL12/ZYX/RAC1/SYNPO2/ACTN1/MICAL2/ACTR3/NRP1/WIPF1/RUFY3/RDX/CAPZA1/FLNA/CORO1C/RHOQ/RHOG/FAT1/TMOD3/DIAPH2/PIK3R1/ARPC4/ADD1/CFL2/ROCK2/MTPN/DBNL/WASL/SNX9/ITGB1BP1	61
BP	GO:1902903	regulation of supramolecular fiber organization	56/926	353/18670	9.34096e-15	2.23334e-12	1.74618e-12	EPS8/AEBP1/RHOC/TMSB4X/TPM1/MAP1B/HSPA1A/LIMA1/TMSB10/ARPC2/RHOA/GMFG/TGFB3/EMILIN1/MEF2C/DSTN/PFN1/MAP1A/SPTBN1/APP/CFL1/WDR1/CAPZB/HSPA8/ADD3/DLC1/AKAP13/GSN/SEMA5A/WASF2/COTL1/CXCL12/RAC1/SYNPO2/ACTR3/NRP1/RDX/CAPZA1/FLNA/DAPK3/APOE/HSPA1B/TMOD3/PIK3R1/COLGALT1/ARPC4/ADD1/CFL2/ROCK2/MTPN/DBNL/WASL/SLAIN2/SNX9/TAOK1/ITGB1BP1	56
BP	GO:0070482	response to oxygen levels	58/926	394/18670	8.77108e-14	2.00591e-11	1.56836e-11	COL1A1/PTN/PDGFRB/UBB/CAV1/PGF/PDLIM1/EDNRA/MMP14/RHOA/PSMB1/CDKN1A/TGFB3/MMP2/LOXL2/SOD3/PLOD1/P4HB/POSTN/HSP90B1/EPAS1/PSMB9/PAM/PSMA1/COX4I2/PTEN/RBX1/ETS1/ANGPTL4/PSMA4/ANGPT2/PLAT/PSME2/CXCL12/PSMB6/PSMB3/APOLD1/HIF1A/MDM2/PSMC3/PSMA2/CASP3/PLAU/PSMD7/BACH1/PSMD13/HMOX2/PSMB8/LMNA/PSMB2/PSMC5/PSMA7/PSMD11/ATP6V0D1/SCFD1/ROCK2/TGFBR2/PSMB5	58
BP	GO:0007044	cell-substrate junction assembly	27/926	97/18670	1.09793e-13	2.31004e-11	1.80615e-11	FN1/THY1/DST/APOD/MMP14/RHOA/TLN1/LAMC1/LRP1/DLC1/CD151/PEAK1/FERMT2/PTEN/GPM6B/RAC1/MACF1/ACTN1/NRP1/MAP4K4/DAPK3/CORO1C/LIMS1/TNS1/ROCK2/ARHGEF7/ITGB1BP1	27
BP	GO:0150115	cell-substrate junction organization	27/926	97/18670	1.09793e-13	2.31004e-11	1.80615e-11	FN1/THY1/DST/APOD/MMP14/RHOA/TLN1/LAMC1/LRP1/DLC1/CD151/PEAK1/FERMT2/PTEN/GPM6B/RAC1/MACF1/ACTN1/NRP1/MAP4K4/DAPK3/CORO1C/LIMS1/TNS1/ROCK2/ARHGEF7/ITGB1BP1	27
BP	GO:0032963	collagen metabolic process	29/926	115/18670	2.20011e-13	4.45098e-11	3.48009e-11	COL1A2/COL1A1/VIM/CST3/ITGB1/SERPINH1/CTSK/PDGFRB/RCN3/F2R/MMP14/ENG/COL5A1/MRC2/TGFB3/MMP2/EMILIN1/PLOD1/MMP11/CTSB/FAP/ADAMTS2/CTSL/P3H1/HIF1A/CTSS/TNS2/RAP1A/PLOD3	29
BP	GO:0001666	response to hypoxia	54/926	359/18670	2.64825e-13	5.01288e-11	3.91942e-11	PTN/UBB/CAV1/PGF/PDLIM1/EDNRA/MMP14/RHOA/PSMB1/TGFB3/MMP2/LOXL2/SOD3/PLOD1/P4HB/POSTN/HSP90B1/EPAS1/PSMB9/PAM/PSMA1/COX4I2/PTEN/RBX1/ETS1/ANGPTL4/PSMA4/ANGPT2/PLAT/PSME2/CXCL12/PSMB6/PSMB3/APOLD1/HIF1A/MDM2/PSMC3/PSMA2/CASP3/PLAU/PSMD7/BACH1/PSMD13/HMOX2/PSMB8/LMNA/PSMB2/PSMC5/PSMA7/PSMD11/SCFD1/ROCK2/TGFBR2/PSMB5	54
BP	GO:0001736	establishment of planar polarity	30/926	124/18670	2.76376e-13	5.01288e-11	3.91942e-11	AP2S1/CTHRC1/AP2M1/DAB2/RHOA/PSMB1/PFN1/WDR1/PSMB9/PSMA1/IFT20/PSMA4/PSME2/PSMB6/RAC1/PSMB3/AP2B1/PSMC3/PSMA2/PSMD7/PSMD13/PTK7/PSMB8/PSMB2/PSMC5/PSMA7/PSMD11/PAFAH1B1/PSMB5/CLTC	30
BP	GO:0007164	establishment of tissue polarity	30/926	124/18670	2.76376e-13	5.01288e-11	3.91942e-11	AP2S1/CTHRC1/AP2M1/DAB2/RHOA/PSMB1/PFN1/WDR1/PSMB9/PSMA1/IFT20/PSMA4/PSME2/PSMB6/RAC1/PSMB3/AP2B1/PSMC3/PSMA2/PSMD7/PSMD13/PTK7/PSMB8/PSMB2/PSMC5/PSMA7/PSMD11/PAFAH1B1/PSMB5/CLTC	30
BP	GO:0001738	morphogenesis of a polarized epithelium	32/926	141/18670	2.98447e-13	5.23276e-11	4.09134e-11	AP2S1/CTHRC1/AP2M1/DAB2/RHOA/PSMB1/PFN1/WDR1/PSMB9/PSMA1/IFT20/PSMA4/PSME2/PSMB6/RAC1/PSMB3/AP2B1/PSMC3/PSMA2/MSN/PSMD7/AHI1/PSMD13/PTK7/PSMB8/PSMB2/PSMC5/PSMA7/PSMD11/PAFAH1B1/PSMB5/CLTC	32
BP	GO:0036293	response to decreased oxygen levels	54/926	370/18670	9.13588e-13	1.55015e-10	1.21202e-10	PTN/UBB/CAV1/PGF/PDLIM1/EDNRA/MMP14/RHOA/PSMB1/TGFB3/MMP2/LOXL2/SOD3/PLOD1/P4HB/POSTN/HSP90B1/EPAS1/PSMB9/PAM/PSMA1/COX4I2/PTEN/RBX1/ETS1/ANGPTL4/PSMA4/ANGPT2/PLAT/PSME2/CXCL12/PSMB6/PSMB3/APOLD1/HIF1A/MDM2/PSMC3/PSMA2/CASP3/PLAU/PSMD7/BACH1/PSMD13/HMOX2/PSMB8/LMNA/PSMB2/PSMC5/PSMA7/PSMD11/SCFD1/ROCK2/TGFBR2/PSMB5	54
BP	GO:0030111	regulation of Wnt signaling pathway	53/926	363/18670	1.46786e-12	2.4128e-10	1.88649e-10	COL1A1/IGFBP2/IGFBP4/DKK3/FRZB/SNX3/CAV1/IGFBP6/CTHRC1/ZEB2/DAB2/PSMB1/TAX1BP3/ILK/APP/SNAI2/LRP1/PSMB9/ADGRA2/WLS/PSMA1/IFT20/SEMA5A/RBX1/PSMA4/PSME2/APCDD1/PSMB6/MACF1/PSMB3/HIC1/BICC1/ZNF703/PSMC3/PSMA2/TLE4/DAPK3/APOE/RBMS3/PSMD7/PSMD13/PTK7/PSMB8/ATP6AP2/PSMB2/PSMC5/RNF146/WWTR1/PSMA7/PSMD11/RUNX1/PSMB5/USP47	53
BP	GO:0060071	Wnt signaling pathway, planar cell polarity pathway	27/926	108/18670	1.85178e-12	2.95162e-10	2.30778e-10	AP2S1/CTHRC1/AP2M1/DAB2/RHOA/PSMB1/PFN1/PSMB9/PSMA1/PSMA4/PSME2/PSMB6/RAC1/PSMB3/AP2B1/PSMC3/PSMA2/PSMD7/PSMD13/PTK7/PSMB8/PSMB2/PSMC5/PSMA7/PSMD11/PSMB5/CLTC	27
BP	GO:0090175	regulation of establishment of planar polarity	27/926	110/18670	2.96639e-12	4.58917e-10	3.58813e-10	AP2S1/CTHRC1/AP2M1/DAB2/RHOA/PSMB1/PFN1/PSMB9/PSMA1/PSMA4/PSME2/PSMB6/RAC1/PSMB3/AP2B1/PSMC3/PSMA2/PSMD7/PSMD13/PTK7/PSMB8/PSMB2/PSMC5/PSMA7/PSMD11/PSMB5/CLTC	27
BP	GO:0022604	regulation of cell morphogenesis	62/926	484/18670	6.35611e-12	9.55233e-10	7.46867e-10	SPARC/FN1/EPS8/FBLN1/RHOC/THY1/TPM1/PTN/MAP1B/SDC2/CD44/CHN1/MYH9/ARPC2/RTN4/ZEB2/PARVA/RHOA/CALR/ILK/SH3KBP1/POSTN/CFL1/WDR1/CAPZB/RHOBTB3/LRP1/DLC1/FERMT2/GBP1/SEMA5A/PTEN/YWHAH/PDLIM5/CXCL12/RAC1/MACF1/LZTS1/CCL2/NRP1/DPYSL2/RUFY3/SH3D19/RDX/FLNA/DAPK3/APOE/FYN/MSN/FBLIM1/CORO1C/HEXB/RHOQ/RHOG/LIMS1/ARHGDIA/DBNL/PAFAH1B1/ARHGEF7/STK25/C1QBP/ITGB1BP1	62
BP	GO:0006521	regulation of cellular amino acid metabolic process	20/926	62/18670	8.41877e-12	1.23008e-09	9.61758e-10	OAZ1/PSMB1/COMT/PSMB9/PSMA1/PSMA4/PSME2/PSMB6/PSMB3/PSMC3/PSMA2/PSMD7/PSMD13/PSMB8/PSMB2/PSMC5/PSMA7/PSMD11/OAZ2/PSMB5	20
BP	GO:0061418	regulation of transcription from RNA polymerase II promoter in response to hypoxia	22/926	77/18670	1.1785e-11	1.67539e-09	1.30993e-09	UBB/PSMB1/EPAS1/PSMB9/PSMA1/RBX1/PSMA4/PSME2/PSMB6/PSMB3/HIF1A/PSMC3/PSMA2/PSMD7/BACH1/PSMD13/PSMB8/PSMB2/PSMC5/PSMA7/PSMD11/PSMB5	22
BP	GO:0034446	substrate adhesion-dependent cell spreading	25/926	100/18670	1.22543e-11	1.69625e-09	1.32625e-09	FN1/FBLN1/ARPC2/LAMB1/PARVA/CALR/ILK/LAMC1/POSTN/AXL/PEAK1/FERMT2/LAMC3/ITGAV/GBP1/RAC1/ANTXR1/NRP1/FLNA/CORO1C/LAMB2/LIMS1/ARHGEF7/C1QBP/ITGB1BP1	25
BP	GO:0010972	negative regulation of G2/M transition of mitotic cell cycle	24/926	93/18670	1.517e-11	2.02492e-09	1.58322e-09	FHL1/PSMB1/PSMB9/PSMA1/RBX1/PSMA4/PSME2/PSMB6/PSMB3/PSMC3/PSMA2/TAOK3/PSMD7/PSMD13/SYF2/PSMB8/PSMB2/PSMC5/PSMA7/PSMD11/VPS4A/PSMB5/USP47/TAOK1	24
BP	GO:0034329	cell junction assembly	55/926	409/18670	1.53986e-11	2.02492e-09	1.58322e-09	FN1/RHOC/THY1/MAP1B/ACTB/CDH11/CAV1/DST/APOD/MMP14/THBS2/RHOA/TLN1/MEF2C/ILK/LAMC1/APP/SNAI2/WDR1/LRP1/DLC1/CD151/PEAK1/FERMT2/GJC1/PTEN/FARP1/PDLIM5/RAB13/GPM6B/RAC1/MACF1/TJP1/ACTN1/ESAM/ZNF703/NRP1/MAP4K4/RAP1B/CAPZA1/FLNA/DAPK3/VMP1/VCL/FBLIM1/CORO1C/RAP1A/LIMS1/TNS1/CDH6/RUNX1/ROCK2/DBNL/ARHGEF7/ITGB1BP1	55
BP	GO:0001952	regulation of cell-matrix adhesion	27/926	119/18670	2.15326e-11	2.76248e-09	2.15989e-09	THY1/APOD/MMP14/RHOA/ILK/SERPINE1/DDR2/POSTN/LRP1/DLC1/PEAK1/PTEN/CD36/JAG1/GPM6B/RAC1/MACF1/UTRN/NRP1/MAP4K4/PLAU/DAPK3/CORO1C/LIMS1/PIK3R1/ROCK2/ITGB1BP1	27
BP	GO:0071559	response to transforming growth factor beta	41/926	255/18670	2.4383e-11	3.05368e-09	2.38758e-09	COL1A2/COL3A1/COL1A1/COL4A2/DKK3/ZEB1/HSPA1A/UBB/CAV1/ENG/NREP/TGFB1I1/DAB2/RHOA/HTRA1/MXRA5/TGFB3/EMILIN1/MEF2C/POSTN/ASPN/CAV2/FBN1/SDCBP/FERMT2/LRRC32/ZYX/SNX6/FMOD/GLG1/ZNF703/ZFHX3/FYN/LTBP1/LIMS1/LTBP2/PMEPA1/ADAM9/ROCK2/TGFBR2/NR3C1	41
BP	GO:0000086	G2/M transition of mitotic cell cycle	40/926	247/18670	3.40339e-11	4.16322e-09	3.25509e-09	PHLDA1/FHL1/TUBA1A/PSMB1/CDKN1A/APP/PSMB9/NES/PSMA1/OPTN/RBX1/PSMA4/PPP1R12A/PSME2/CALM3/PSMB6/DYNLL1/PSMB3/HSP90AA1/PSMC3/PSMA2/DCTN2/TAOK3/PSMD7/BACH1/PSMD13/SYF2/PSMB8/PSMB2/PSMC5/PSMA7/PSMD11/RNASEH2B/TUBB/CEP290/PAFAH1B1/VPS4A/PSMB5/USP47/TAOK1	40
BP	GO:0030199	collagen fibril organization	18/926	54/18670	5.00245e-11	5.9802e-09	4.67573e-09	COL1A2/COL3A1/COL1A1/LUM/AEBP1/COL5A2/SERPINH1/COL5A1/LOXL2/EMILIN1/PLOD1/DDR2/MMP11/ADAMTS2/FMOD/PLOD3/COLGALT1/FOXC1	18
BP	GO:0110053	regulation of actin filament organization	41/926	261/18670	5.16354e-11	6.03561e-09	4.71906e-09	EPS8/RHOC/TMSB4X/TPM1/LIMA1/TMSB10/ARPC2/RHOA/GMFG/TGFB3/DSTN/PFN1/SPTBN1/CFL1/WDR1/CAPZB/ADD3/DLC1/GSN/SEMA5A/WASF2/COTL1/CXCL12/RAC1/SYNPO2/ACTR3/NRP1/RDX/CAPZA1/FLNA/TMOD3/PIK3R1/ARPC4/ADD1/CFL2/ROCK2/MTPN/DBNL/WASL/SNX9/ITGB1BP1	41
BP	GO:1905330	regulation of morphogenesis of an epithelium	33/926	180/18670	6.28147e-11	7.04675e-09	5.50964e-09	AP2S1/CTHRC1/AP2M1/FOXP1/DAB2/RHOA/PSMB1/PFN1/SNAI2/PSMB9/PSMA1/PTEN/PSMA4/PSME2/PDGFA/PSMB6/RAC1/PSMB3/AP2B1/STAT1/PSMC3/PSMA2/PSMD7/AHI1/PSMD13/PTK7/PSMB8/PSMB2/PSMC5/PSMA7/PSMD11/PSMB5/CLTC	33
BP	GO:0030178	negative regulation of Wnt signaling pathway	36/926	210/18670	6.29653e-11	7.04675e-09	5.50964e-09	IGFBP2/IGFBP4/DKK3/FRZB/CAV1/IGFBP6/CTHRC1/DAB2/PSMB1/TAX1BP3/SNAI2/LRP1/PSMB9/PSMA1/RBX1/PSMA4/PSME2/APCDD1/PSMB6/PSMB3/HIC1/BICC1/PSMC3/PSMA2/TLE4/APOE/RBMS3/PSMD7/PSMD13/PSMB8/PSMB2/PSMC5/WWTR1/PSMA7/PSMD11/PSMB5	36
BP	GO:2000027	regulation of animal organ morphogenesis	40/926	253/18670	7.26273e-11	7.95874e-09	6.22269e-09	PTN/BAX/AP2S1/CTHRC1/ENG/AP2M1/DAB2/RHOA/PSMB1/PFN1/SNAI2/ASPN/PSMB9/PSMA1/PSMA4/PSME2/PDGFA/JAG1/BASP1/PSMB6/RAC1/PSMB3/SPRY1/AP2B1/STAT1/PSMC3/PSMA2/PSMD7/AHI1/PSMD13/PTK7/PSMB8/PSMB2/PSMC5/PSMA7/PSMD11/TGFBR2/PSMB5/FOXC1/CLTC	40
BP	GO:0060828	regulation of canonical Wnt signaling pathway	43/926	286/18670	7.48814e-11	8.03828e-09	6.28489e-09	COL1A1/IGFBP2/IGFBP4/DKK3/FRZB/CAV1/IGFBP6/CTHRC1/DAB2/PSMB1/ILK/SNAI2/PSMB9/ADGRA2/WLS/PSMA1/IFT20/SEMA5A/RBX1/PSMA4/PSME2/PSMB6/PSMB3/BICC1/ZNF703/PSMC3/PSMA2/TLE4/DAPK3/APOE/RBMS3/PSMD7/PSMD13/PTK7/PSMB8/PSMB2/PSMC5/RNF146/WWTR1/PSMA7/PSMD11/PSMB5/USP47	43
BP	GO:0006986	response to unfolded protein	32/926	176/18670	1.5292e-10	1.60872e-08	1.25781e-08	SERPINH1/HSPA1A/BAX/CALR/TLN1/SEC31A/HSPA8/HSP90B1/DNAJB4/WIPI1/MYDGF/KDELR3/OPTN/CCL2/HSP90AA1/TPP1/HSPB2/HERPUD1/HSPA1B/ACADVL/DNAJC3/LMNA/SSR1/PDIA6/PIK3R1/PTPN1/DERL2/ATP6V0D1/ADD1/EXTL2/SHC1/MANF	32
BP	GO:0060337	type I interferon signaling pathway	23/926	95/18670	1.63283e-10	1.65167e-08	1.29139e-08	HLA-B/IFITM3/HLA-A/HLA-C/HLA-E/JAK1/GBP2/IFITM2/SP100/IFI6/IFI35/MX2/STAT1/HLA-F/IFIT3/XAF1/STAT2/PSMB8/ISG15/SAMHD1/PTPN1/IFIT2/MX1	23
BP	GO:0071357	cellular response to type I interferon	23/926	95/18670	1.63283e-10	1.65167e-08	1.29139e-08	HLA-B/IFITM3/HLA-A/HLA-C/HLA-E/JAK1/GBP2/IFITM2/SP100/IFI6/IFI35/MX2/STAT1/HLA-F/IFIT3/XAF1/STAT2/PSMB8/ISG15/SAMHD1/PTPN1/IFIT2/MX1	23
BP	GO:1902036	regulation of hematopoietic stem cell differentiation	20/926	72/18670	1.77969e-10	1.76626e-08	1.38099e-08	PSMB1/PSMB9/PSMA1/PSMA4/PSME2/PSMB6/PSMB3/PSMC3/PSMA2/TCF12/PSMD7/PSMD13/PSMB8/PSMB2/PSMC5/PSMA7/PSMD11/RUNX1/PSMB5/FOXC1	20
BP	GO:0001667	ameboidal-type cell migration	57/926	462/18670	2.0222e-10	1.96977e-08	1.54011e-08	DCN/TIMP1/SPARC/FN1/ITGB1/TMSB4X/PTN/ANXA6/MYH9/NR2F2/RTN4/ZEB2/FOXP1/RHOA/CALR/SERPINF1/LOXL2/MEF2C/PFN1/ILK/DDR2/AKAP12/ARHGDIB/CFL1/FAP/CAP1/ADGRA2/SEMA5A/PTEN/SP100/ETS1/WASF2/ANGPT2/SMOC2/RAB13/MACF1/SYDE1/GRN/GLIPR2/HIF1A/NRP1/MAP4K4/MAPRE2/APOE/LGMN/SPRED1/CORO1C/KANK2/TNS1/CD40/ADAM9/ROCK2/PAFAH1B1/TGFBR2/ARHGEF7/C1QBP/ITGB1BP1	57
BP	GO:0090090	negative regulation of canonical Wnt signaling pathway	32/926	178/18670	2.06915e-10	1.97886e-08	1.54721e-08	IGFBP2/IGFBP4/DKK3/FRZB/CAV1/IGFBP6/CTHRC1/DAB2/PSMB1/SNAI2/PSMB9/PSMA1/RBX1/PSMA4/PSME2/PSMB6/PSMB3/BICC1/PSMC3/PSMA2/TLE4/APOE/RBMS3/PSMD7/PSMD13/PSMB8/PSMB2/PSMC5/WWTR1/PSMA7/PSMD11/PSMB5	32
BP	GO:1902750	negative regulation of cell cycle G2/M phase transition	24/926	105/18670	2.36987e-10	2.22598e-08	1.74043e-08	FHL1/PSMB1/PSMB9/PSMA1/RBX1/PSMA4/PSME2/PSMB6/PSMB3/PSMC3/PSMA2/TAOK3/PSMD7/PSMD13/SYF2/PSMB8/PSMB2/PSMC5/PSMA7/PSMD11/VPS4A/PSMB5/USP47/TAOK1	24
BP	GO:0035567	non-canonical Wnt signaling pathway	29/926	150/18670	2.43371e-10	2.24585e-08	1.75596e-08	FRZB/AP2S1/CTHRC1/AP2M1/DAB2/RHOA/PSMB1/PFN1/CALM1/PSMB9/PSMA1/PSMA4/PSME2/PSMB6/RAC1/PSMB3/AP2B1/PSMC3/PSMA2/PSMD7/PSMD13/PTK7/PSMB8/PSMB2/PSMC5/PSMA7/PSMD11/PSMB5/CLTC	29
BP	GO:0048041	focal adhesion assembly	21/926	81/18670	2.57882e-10	2.33872e-08	1.82858e-08	THY1/APOD/MMP14/RHOA/LRP1/DLC1/PEAK1/FERMT2/PTEN/GPM6B/RAC1/MACF1/ACTN1/NRP1/MAP4K4/DAPK3/CORO1C/LIMS1/ROCK2/ARHGEF7/ITGB1BP1	21
BP	GO:0044839	cell cycle G2/M phase transition	40/926	266/18670	3.43122e-10	3.05437e-08	2.38812e-08	PHLDA1/FHL1/TUBA1A/PSMB1/CDKN1A/APP/PSMB9/NES/PSMA1/OPTN/RBX1/PSMA4/PPP1R12A/PSME2/CALM3/PSMB6/DYNLL1/PSMB3/HSP90AA1/PSMC3/PSMA2/DCTN2/TAOK3/PSMD7/BACH1/PSMD13/SYF2/PSMB8/PSMB2/PSMC5/PSMA7/PSMD11/RNASEH2B/TUBB/CEP290/PAFAH1B1/VPS4A/PSMB5/USP47/TAOK1	40
BP	GO:0051893	regulation of focal adhesion assembly	18/926	60/18670	3.60021e-10	3.05437e-08	2.38812e-08	THY1/APOD/MMP14/RHOA/LRP1/DLC1/PEAK1/PTEN/GPM6B/RAC1/MACF1/NRP1/MAP4K4/DAPK3/CORO1C/LIMS1/ROCK2/ITGB1BP1	18
BP	GO:0090109	regulation of cell-substrate junction assembly	18/926	60/18670	3.60021e-10	3.05437e-08	2.38812e-08	THY1/APOD/MMP14/RHOA/LRP1/DLC1/PEAK1/PTEN/GPM6B/RAC1/MACF1/NRP1/MAP4K4/DAPK3/CORO1C/LIMS1/ROCK2/ITGB1BP1	18
BP	GO:0150116	regulation of cell-substrate junction organization	18/926	60/18670	3.60021e-10	3.05437e-08	2.38812e-08	THY1/APOD/MMP14/RHOA/LRP1/DLC1/PEAK1/PTEN/GPM6B/RAC1/MACF1/NRP1/MAP4K4/DAPK3/CORO1C/LIMS1/ROCK2/ITGB1BP1	18
BP	GO:0034340	response to type I interferon	23/926	99/18670	3.9642e-10	3.30979e-08	2.58783e-08	HLA-B/IFITM3/HLA-A/HLA-C/HLA-E/JAK1/GBP2/IFITM2/SP100/IFI6/IFI35/MX2/STAT1/HLA-F/IFIT3/XAF1/STAT2/PSMB8/ISG15/SAMHD1/PTPN1/IFIT2/MX1	23
BP	GO:1901879	regulation of protein depolymerization	21/926	83/18670	4.22236e-10	3.47026e-08	2.71329e-08	EPS8/MAP1B/LIMA1/DSTN/MAP1A/SPTBN1/CFL1/WDR1/CAPZB/ADD3/NES/GSN/SEMA5A/RDX/CAPZA1/ASPH/TMOD3/ADD1/CFL2/MTPN/TAOK1	21
BP	GO:0030042	actin filament depolymerization	17/926	54/18670	4.78429e-10	3.87159e-08	3.02708e-08	EPS8/LIMA1/DSTN/SPTBN1/CFL1/WDR1/CAPZB/ADD3/GSN/SEMA5A/MICAL2/RDX/CAPZA1/TMOD3/ADD1/CFL2/MTPN	17
BP	GO:0051261	protein depolymerization	24/926	109/18670	5.38698e-10	4.29326e-08	3.35677e-08	EPS8/MAP1B/LIMA1/DSTN/MAP1A/SPTBN1/CFL1/WDR1/CAPZB/HSPA8/ADD3/NES/GSN/SEMA5A/MICAL2/RDX/CAPZA1/ASPH/TMOD3/ADD1/CFL2/MTPN/VPS4A/TAOK1	24
BP	GO:0071560	cellular response to transforming growth factor beta stimulus	38/926	249/18670	6.17215e-10	4.8456e-08	3.78862e-08	COL1A2/COL3A1/COL1A1/COL4A2/DKK3/ZEB1/HSPA1A/UBB/CAV1/ENG/NREP/TGFB1I1/DAB2/RHOA/HTRA1/TGFB3/EMILIN1/MEF2C/POSTN/ASPN/CAV2/FBN1/SDCBP/FERMT2/LRRC32/ZYX/SNX6/FMOD/GLG1/ZNF703/FYN/LTBP1/LIMS1/LTBP2/PMEPA1/ADAM9/TGFBR2/NR3C1	38
BP	GO:0010389	regulation of G2/M transition of mitotic cell cycle	33/926	196/18670	6.39002e-10	4.94287e-08	3.86468e-08	FHL1/TUBA1A/PSMB1/APP/PSMB9/PSMA1/RBX1/PSMA4/PSME2/PSMB6/DYNLL1/PSMB3/HSP90AA1/PSMC3/PSMA2/DCTN2/TAOK3/PSMD7/PSMD13/SYF2/PSMB8/PSMB2/PSMC5/PSMA7/PSMD11/RNASEH2B/TUBB/CEP290/PAFAH1B1/VPS4A/PSMB5/USP47/TAOK1	33
BP	GO:0035966	response to topologically incorrect protein	33/926	199/18670	9.57261e-10	7.29738e-08	5.7056e-08	SERPINH1/HSPA1A/BAX/CALR/TLN1/SEC31A/HSPA8/HSP90B1/DNAJB4/WIPI1/MYDGF/KDELR3/OPTN/CCL2/HSP90AA1/TPP1/HSPB2/HERPUD1/HSPA1B/ACADVL/DNAJC3/LMNA/SSR1/PDIA6/PIK3R1/PTPN1/DERL2/ATP6V0D1/ADD1/EXTL2/SHC1/DNAJB14/MANF	33
BP	GO:0010811	positive regulation of cell-substrate adhesion	25/926	121/18670	9.81807e-10	7.37758e-08	5.7683e-08	FN1/THY1/PTN/NID1/ARPC2/CALR/FBLN2/EMILIN1/CCDC80/ILK/RSU1/EDIL3/COL8A1/ECM2/CD36/SMOC2/RAC1/UTRN/NRP1/MAP4K4/FLNA/LIMS1/ARHGEF7/C1QBP/ITGB1BP1	25
BP	GO:0030177	positive regulation of Wnt signaling pathway	31/926	179/18670	1.03285e-09	7.65183e-08	5.98273e-08	COL1A1/CAV1/ZEB2/DAB2/PSMB1/ILK/PSMB9/ADGRA2/WLS/PSMA1/SEMA5A/PSMA4/PSME2/PSMB6/MACF1/PSMB3/PSMC3/PSMA2/DAPK3/PSMD7/PSMD13/PTK7/PSMB8/ATP6AP2/PSMB2/PSMC5/RNF146/PSMA7/PSMD11/PSMB5/USP47	31
BP	GO:0034620	cellular response to unfolded protein	27/926	140/18670	1.06907e-09	7.81015e-08	6.10651e-08	HSPA1A/BAX/CALR/TLN1/SEC31A/HSPA8/HSP90B1/WIPI1/MYDGF/KDELR3/OPTN/CCL2/TPP1/HERPUD1/HSPA1B/ACADVL/DNAJC3/LMNA/SSR1/PDIA6/PIK3R1/PTPN1/DERL2/ATP6V0D1/ADD1/EXTL2/SHC1	27
BP	GO:0007596	blood coagulation	45/926	336/18670	1.27559e-09	9.19121e-08	7.18633e-08	COL1A2/COL3A1/COL1A1/SERPING1/TFPI/FBLN1/MYL9/ANXA5/ACTB/MYL12A/CAV1/F2R/MYH9/A2M/CD59/TLN1/VKORC1/ENTPD1/EHD2/ILK/SERPINE1/PRKAR1A/C1QTNF1/CLIC1/CAPZB/AXL/FAP/F3/PLAT/CD36/PDGFA/RAC1/PAPSS2/CAPZA1/PLAU/FLNA/APOE/FYN/AK3/VCL/JMJD1C/HMG20B/CD40/PIK3R1/C1QBP	45
BP	GO:0030834	regulation of actin filament depolymerization	16/926	51/18670	1.64663e-09	1.17044e-07	9.15134e-08	EPS8/LIMA1/DSTN/SPTBN1/CFL1/WDR1/CAPZB/ADD3/GSN/SEMA5A/RDX/CAPZA1/TMOD3/ADD1/CFL2/MTPN	16
BP	GO:0022617	extracellular matrix disassembly	20/926	81/18670	1.75119e-09	1.21201e-07	9.47631e-08	TIMP1/CST3/CTSK/TIMP2/BSG/CD44/A2M/MMP14/HTRA1/MMP2/LAMC1/DDR2/MMP11/FAP/LRP1/CTSL/ETS1/CTSS/BMP1/CAPNS1	20
BP	GO:0033238	regulation of cellular amine metabolic process	20/926	81/18670	1.75119e-09	1.21201e-07	9.47631e-08	OAZ1/PSMB1/COMT/PSMB9/PSMA1/PSMA4/PSME2/PSMB6/PSMB3/PSMC3/PSMA2/PSMD7/PSMD13/PSMB8/PSMB2/PSMC5/PSMA7/PSMD11/OAZ2/PSMB5	20
BP	GO:0007599	hemostasis	45/926	341/18670	2.04876e-09	1.39954e-07	1.09426e-07	COL1A2/COL3A1/COL1A1/SERPING1/TFPI/FBLN1/MYL9/ANXA5/ACTB/MYL12A/CAV1/F2R/MYH9/A2M/CD59/TLN1/VKORC1/ENTPD1/EHD2/ILK/SERPINE1/PRKAR1A/C1QTNF1/CLIC1/CAPZB/AXL/FAP/F3/PLAT/CD36/PDGFA/RAC1/PAPSS2/CAPZA1/PLAU/FLNA/APOE/FYN/AK3/VCL/JMJD1C/HMG20B/CD40/PIK3R1/C1QBP	45
BP	GO:0050817	coagulation	45/926	342/18670	2.24938e-09	1.51689e-07	1.18601e-07	COL1A2/COL3A1/COL1A1/SERPING1/TFPI/FBLN1/MYL9/ANXA5/ACTB/MYL12A/CAV1/F2R/MYH9/A2M/CD59/TLN1/VKORC1/ENTPD1/EHD2/ILK/SERPINE1/PRKAR1A/C1QTNF1/CLIC1/CAPZB/AXL/FAP/F3/PLAT/CD36/PDGFA/RAC1/PAPSS2/CAPZA1/PLAU/FLNA/APOE/FYN/AK3/VCL/JMJD1C/HMG20B/CD40/PIK3R1/C1QBP	45
BP	GO:0060218	hematopoietic stem cell differentiation	20/926	83/18670	2.77679e-09	1.84885e-07	1.44556e-07	PSMB1/PSMB9/PSMA1/PSMA4/PSME2/PSMB6/PSMB3/PSMC3/PSMA2/TCF12/PSMD7/PSMD13/PSMB8/PSMB2/PSMC5/PSMA7/PSMD11/RUNX1/PSMB5/FOXC1	20
BP	GO:0090263	positive regulation of canonical Wnt signaling pathway	27/926	147/18670	3.28149e-09	2.13656e-07	1.67051e-07	COL1A1/CAV1/PSMB1/ILK/PSMB9/ADGRA2/WLS/PSMA1/SEMA5A/PSMA4/PSME2/PSMB6/PSMB3/PSMC3/PSMA2/DAPK3/PSMD7/PSMD13/PTK7/PSMB8/PSMB2/PSMC5/RNF146/PSMA7/PSMD11/PSMB5/USP47	27
BP	GO:0010499	proteasomal ubiquitin-independent protein catabolic process	11/926	23/18670	3.29014e-09	2.13656e-07	1.67051e-07	PSMB1/PSMB9/PSMA1/PSMA4/PSMB6/PSMB3/PSMA2/PSMB8/PSMB2/PSMA7/PSMB5	11
BP	GO:0010812	negative regulation of cell-substrate adhesion	18/926	68/18670	3.40346e-09	2.1832e-07	1.70697e-07	COL1A1/LGALS1/FBLN1/APOD/MMP14/RHOA/SERPINE1/POSTN/LRP1/DLC1/GBP1/PTEN/ANGPT2/JAG1/MAP4K4/CORO1C/PIK3R1/ITGB1BP1	18
BP	GO:0008154	actin polymerization or depolymerization	33/926	209/18670	3.45775e-09	2.1913e-07	1.71331e-07	EPS8/TMSB4X/LIMA1/TMSB10/ARPC2/RHOA/GMFG/DSTN/PFN1/SPTBN1/CFL1/WDR1/CAPZB/ADD3/CAP1/GSN/SEMA5A/COTL1/CXCL12/RAC1/MICAL2/ACTR3/WIPF1/RDX/CAPZA1/TMOD3/ARPC4/ADD1/CFL2/MTPN/DBNL/WASL/SNX9	33
BP	GO:0060070	canonical Wnt signaling pathway	44/926	335/18670	3.58909e-09	2.24745e-07	1.75721e-07	COL1A1/IGFBP2/IGFBP4/DKK3/FRZB/CAV1/IGFBP6/CTHRC1/DAB2/PSMB1/ILK/SNAI2/PSMB9/ADGRA2/WLS/PSMA1/IFT20/SEMA5A/PTEN/RBX1/PSMA4/PSME2/PSMB6/PSMB3/BICC1/ZNF703/PSMC3/PSMA2/TLE4/DAPK3/APOE/RBMS3/PSMD7/PSMD13/PTK7/PSMB8/PSMB2/PSMC5/RNF146/WWTR1/PSMA7/PSMD11/PSMB5/USP47	44
BP	GO:1901532	regulation of hematopoietic progenitor cell differentiation	20/926	85/18670	4.33715e-09	2.68393e-07	2.09848e-07	PSMB1/PSMB9/PSMA1/PSMA4/PSME2/PSMB6/PSMB3/PSMC3/PSMA2/TCF12/PSMD7/PSMD13/PSMB8/PSMB2/PSMC5/PSMA7/PSMD11/RUNX1/PSMB5/FOXC1	20
BP	GO:1902749	regulation of cell cycle G2/M phase transition	33/926	213/18670	5.63405e-09	3.44594e-07	2.69427e-07	FHL1/TUBA1A/PSMB1/APP/PSMB9/PSMA1/RBX1/PSMA4/PSME2/PSMB6/DYNLL1/PSMB3/HSP90AA1/PSMC3/PSMA2/DCTN2/TAOK3/PSMD7/PSMD13/SYF2/PSMB8/PSMB2/PSMC5/PSMA7/PSMD11/RNASEH2B/TUBB/CEP290/PAFAH1B1/VPS4A/PSMB5/USP47/TAOK1	33
BP	GO:0035967	cellular response to topologically incorrect protein	28/926	161/18670	6.00591e-09	3.63116e-07	2.83909e-07	HSPA1A/BAX/CALR/TLN1/SEC31A/HSPA8/HSP90B1/WIPI1/MYDGF/KDELR3/OPTN/CCL2/TPP1/HERPUD1/HSPA1B/ACADVL/DNAJC3/LMNA/SSR1/PDIA6/PIK3R1/PTPN1/DERL2/ATP6V0D1/ADD1/EXTL2/SHC1/DNAJB14	28
BP	GO:0072659	protein localization to plasma membrane	37/926	260/18670	7.33641e-09	4.38517e-07	3.42863e-07	VAMP5/ITGB1/ACTB/RAB31/BSG/MMP14/AP2M1/DAB2/EHD2/SPTBN1/TMEM59/LRP1/ATP1B3/TNFRSF1A/GBP1/IFT20/VAMP2/OPTN/RAB13/MACF1/TSPAN5/SEC23A/RDX/FLNA/RHOQ/RAP1A/RHOG/PICALM/RAB34/STX7/SQSTM1/PIK3R1/CD81/ROCK2/VPS4A/CLTC/ITGB1BP1	37
BP	GO:0036498	IRE1-mediated unfolded protein response	17/926	64/18670	8.75694e-09	5.17545e-07	4.04653e-07	BAX/TLN1/SEC31A/WIPI1/MYDGF/KDELR3/TPP1/ACADVL/DNAJC3/LMNA/SSR1/PDIA6/PTPN1/ATP6V0D1/ADD1/EXTL2/SHC1	17
BP	GO:0032535	regulation of cellular component size	46/926	370/18670	9.15258e-09	5.34917e-07	4.18235e-07	FN1/EPS8/TMSB4X/MAP1B/LIMA1/TMSB10/ARPC2/AP2M1/RTN4/RHOA/GMFG/DSTN/PFN1/ILK/SPTBN1/CFL1/WDR1/CAPZB/LRP1/ADD3/GSN/SEMA5A/PTEN/COTL1/CXCL12/RAC1/MACF1/ACTR3/NRP1/DPYSL2/RUFY3/RDX/CAPZA1/APOE/MSN/PICALM/TMOD3/SNF8/ARPC4/ADD1/CFL2/MTPN/DBNL/PAFAH1B1/WASL/SNX9	46
BP	GO:0031145	anaphase-promoting complex-dependent catabolic process	19/926	81/18670	1.11427e-08	6.44074e-07	5.03581e-07	UBB/PSMB1/PSMB9/PSMA1/PSMA4/PSME2/PSMB6/PSMB3/PSMC3/PSMA2/PSMD7/PSMD13/PSMB8/PSMB2/PSMC5/PSMA7/PSMD11/CDC27/PSMB5	19
BP	GO:0016050	vesicle organization	42/926	325/18670	1.31549e-08	7.52117e-07	5.88057e-07	SNX3/CAV1/F2R/SCARB2/AP2M1/CD59/ZEB2/CALR/SEC31A/CAV2/SDCBP/SRGN/TRAPPC1/EEA1/CTSC/ANKRD28/SEC23A/HOOK3/LAMTOR1/SEC24D/STX12/CORO1C/SAMD9L/TAP1/TAPBP/PICALM/RAB7A/ARFGAP3/CTSZ/RAB34/NAPA/SNF8/STX7/SQSTM1/CHMP5/TBPL1/TRAPPC2L/USO1/SCFD1/PAFAH1B1/WASL/VPS4A	42
BP	GO:0043620	regulation of DNA-templated transcription in response to stress	24/926	127/18670	1.36327e-08	7.71054e-07	6.02863e-07	HSPA1A/UBB/PSMB1/EPAS1/PSMB9/PSMA1/RBX1/PSMA4/PSME2/PSMB6/PSMB3/HIF1A/PSMC3/PSMA2/PSMD7/BACH1/PSMD13/PSMB8/PSMB2/PSMC5/PSMA7/PSMD11/BCLAF1/PSMB5	24
BP	GO:0007179	transforming growth factor beta receptor signaling pathway	31/926	199/18670	1.42654e-08	7.98256e-07	6.24132e-07	COL1A2/COL3A1/DKK3/ZEB1/HSPA1A/UBB/CAV1/ENG/NREP/TGFB1I1/DAB2/RHOA/HTRA1/TGFB3/EMILIN1/ASPN/CAV2/FBN1/SDCBP/FERMT2/LRRC32/ZYX/SNX6/FMOD/GLG1/ZNF703/LTBP1/LTBP2/PMEPA1/ADAM9/TGFBR2	31
BP	GO:0070498	interleukin-1-mediated signaling pathway	21/926	100/18670	1.57467e-08	8.71871e-07	6.81689e-07	UBB/PSMB1/PSMB9/PSMA1/RBX1/PSMA4/PSME2/IL1R1/PSMB6/PSMB3/PSMC3/PSMA2/PSMD7/PSMD13/PSMB8/PSMB2/PSMC5/SQSTM1/PSMA7/PSMD11/PSMB5	21
BP	GO:0008064	regulation of actin polymerization or depolymerization	29/926	179/18670	1.6976e-08	9.30145e-07	7.27252e-07	EPS8/TMSB4X/LIMA1/TMSB10/ARPC2/RHOA/GMFG/DSTN/PFN1/SPTBN1/CFL1/WDR1/CAPZB/ADD3/GSN/SEMA5A/COTL1/CXCL12/ACTR3/RDX/CAPZA1/TMOD3/ARPC4/ADD1/CFL2/MTPN/DBNL/WASL/SNX9	29
BP	GO:0045785	positive regulation of cell adhesion	48/926	403/18670	1.73659e-08	9.41696e-07	7.36283e-07	FN1/IGFBP2/LGALS1/THY1/TPM1/PTN/NID1/CAV1/CD44/ARPC2/HLA-E/CD4/RHOA/CALR/FBLN2/EMILIN1/CCDC80/ILK/RSU1/EDIL3/TNFSF13B/COL8A1/ECM2/ITGAV/IL6ST/ETS1/CD36/SMOC2/CXCL12/RAC1/UTRN/CCL2/ZFHX3/NRP1/CD276/MAP4K4/FLNA/FYN/KIFAP3/LIMS1/PIK3R1/CD81/ADAM9/RUNX1/TGFBR2/ARHGEF7/C1QBP/ITGB1BP1	48
BP	GO:0030832	regulation of actin filament length	29/926	180/18670	1.92976e-08	1.03577e-06	8.09838e-07	EPS8/TMSB4X/LIMA1/TMSB10/ARPC2/RHOA/GMFG/DSTN/PFN1/SPTBN1/CFL1/WDR1/CAPZB/ADD3/GSN/SEMA5A/COTL1/CXCL12/ACTR3/RDX/CAPZA1/TMOD3/ARPC4/ADD1/CFL2/MTPN/DBNL/WASL/SNX9	29
BP	GO:1990778	protein localization to cell periphery	41/926	319/18670	2.29064e-08	1.21705e-06	9.51573e-07	VAMP5/ITGB1/ACTB/CAV1/RAB31/BSG/MMP14/AP2M1/EPB41L2/DAB2/EHD2/SPTBN1/TMEM59/LRP1/LIN7A/ATP1B3/TNFRSF1A/GBP1/IFT20/VAMP2/OPTN/RAB13/MACF1/TSPAN5/SEC23A/RDX/FLNA/RHOQ/RAP1A/RHOG/ARL3/PICALM/RAB34/STX7/SQSTM1/PIK3R1/CD81/ROCK2/VPS4A/CLTC/ITGB1BP1	41
BP	GO:0030968	endoplasmic reticulum unfolded protein response	23/926	121/18670	2.42858e-08	1.26479e-06	9.88897e-07	BAX/CALR/TLN1/SEC31A/HSP90B1/WIPI1/MYDGF/KDELR3/CCL2/TPP1/HERPUD1/ACADVL/DNAJC3/LMNA/SSR1/PDIA6/PIK3R1/PTPN1/DERL2/ATP6V0D1/ADD1/EXTL2/SHC1	23
BP	GO:0043618	regulation of transcription from RNA polymerase II promoter in response to stress	23/926	121/18670	2.42858e-08	1.26479e-06	9.88897e-07	HSPA1A/UBB/PSMB1/EPAS1/PSMB9/PSMA1/RBX1/PSMA4/PSME2/PSMB6/PSMB3/HIF1A/PSMC3/PSMA2/PSMD7/BACH1/PSMD13/PSMB8/PSMB2/PSMC5/PSMA7/PSMD11/PSMB5	23
BP	GO:1903828	negative regulation of cellular protein localization	22/926	112/18670	2.61758e-08	1.34985e-06	1.05541e-06	APOD/AP2M1/DAB2/TAX1BP3/LEPROT/MAP1A/PKIG/TMEM59/OS9/GBP1/SP100/CD36/ERLEC1/GPM6B/LEPROTL1/TMEM98/RHOQ/PICALM/DERL2/ROCK2/CLTC/ITGB1BP1	22
BP	GO:0007229	integrin-mediated signaling pathway	21/926	103/18670	2.72967e-08	1.39399e-06	1.08992e-06	TIMP1/COL3A1/CD63/ITGB1/ITGA1/THY1/PTN/DST/MYH9/TLN1/ILK/FERMT2/ITGAV/ZYX/NRP1/FLNA/CCM2/LIMS1/ISG15/ADAM9/ITGB1BP1	21
BP	GO:0007265	Ras protein signal transduction	51/926	448/18670	2.78771e-08	1.40994e-06	1.10239e-06	COL1A2/COL3A1/ITGB1/EPS8/RHOC/PDGFRB/TIMP2/DYNLT1/RAB31/F2R/RHOA/CDKN1A/TAX1BP3/ARHGDIB/CFL1/RHOBTB3/DLC1/AKAP13/ARHGAP42/WASF2/FARP1/ARHGAP29/ARHGEF12/RAB13/RAC1/RERG/SPRY1/NRP1/ITSN1/RRAS/MAP4K4/RAP1B/RDX/MAPRE2/RAB5C/APOE/RHOQ/RAP1A/RHOG/KANK2/RAB7A/RAB34/ARHGDIA/SQSTM1/RAB2A/SHC1/ROCK2/DBNL/ARHGEF7/RALA/SHOC2	51
BP	GO:0043244	regulation of protein-containing complex disassembly	22/926	113/18670	3.10049e-08	1.5532e-06	1.2144e-06	EPS8/MAP1B/LIMA1/CALCOCO2/DSTN/MAP1A/SPTBN1/CFL1/WDR1/CAPZB/ADD3/NES/GSN/SEMA5A/RDX/CAPZA1/ASPH/TMOD3/ADD1/CFL2/MTPN/TAOK1	22
BP	GO:0031146	SCF-dependent proteasomal ubiquitin-dependent protein catabolic process	20/926	95/18670	3.30087e-08	1.63798e-06	1.28069e-06	PSMB1/PSMB9/PSMA1/RBX1/PSMA4/PSME2/PSMB6/PSMB3/PSMC3/PSMA2/PSMD7/PSMD13/PSMB8/PSMB2/PSMC5/WWTR1/PSMA7/FBXL5/PSMD11/PSMB5	20
BP	GO:0007178	transmembrane receptor protein serine/threonine kinase signaling pathway	43/926	349/18670	3.63576e-08	1.7873e-06	1.39743e-06	COL1A2/COL3A1/VIM/FSTL1/DKK3/ZEB1/HSPA1A/UBB/CAV1/NBL1/ENG/UBE2D3/NREP/TGFB1I1/DAB2/RHOA/HTRA1/TGFB3/EMILIN1/ILK/SPTBN1/ASPN/CAV2/FBN1/SDCBP/FERMT2/INHBA/DDX5/LRRC32/ZYX/PELO/SNX6/FMOD/GLG1/ZNF703/RBPMS/FKBP1A/LTBP1/LTBP2/PMEPA1/WWTR1/ADAM9/TGFBR2	43
BP	GO:2000736	regulation of stem cell differentiation	22/926	116/18670	5.08845e-08	2.47826e-06	1.93768e-06	PTN/PSMB1/PSMB9/PSMA1/PSMA4/PSME2/JAG1/PSMB6/PSMB3/PSMC3/PSMA2/TCF12/PSMD7/PSMD13/PSMB8/PSMB2/PSMC5/PSMA7/PSMD11/RUNX1/PSMB5/FOXC1	22
BP	GO:0007163	establishment or maintenance of cell polarity	31/926	210/18670	5.13651e-08	2.47872e-06	1.93803e-06	RHOC/MAP1B/DYNLT1/DST/MYH9/MAP4/CLIC4/PARVA/RHOA/ILK/CFL1/WDR1/RHOBTB3/CAP1/LIN7A/GSN/SPRY1/ARF4/ACTR3/RAP1B/HSP90AA1/RUFY3/MSN/RHOQ/RHOG/FAT1/PTK7/LMNA/ROCK2/PAFAH1B1/STK25	31
BP	GO:0033209	tumor necrosis factor-mediated signaling pathway	27/926	167/18670	5.49601e-08	2.62809e-06	2.05482e-06	TMSB4X/HSPA1A/PSMB1/ILK/TNFSF13B/PSMB9/TNFRSF1A/PSMA1/PSMA4/PSME2/PSMB6/PSMB3/STAT1/PSMC3/PSMA2/PSMD7/HSPA1B/PSMD13/PSMB8/LIMS1/PSMB2/CD40/PSMC5/PSMA7/PSMD11/PSMB5/SPPL2A	27
BP	GO:0048863	stem cell differentiation	35/926	257/18670	5.75809e-08	2.72861e-06	2.13341e-06	FN1/PTN/FRZB/ANXA6/A2M/EDNRA/ZEB2/PSMB1/MEF2C/CFL1/SNAI2/PSMB9/PSMA1/SEMA5A/PSMA4/PSME2/JAG1/PSMB6/PSMB3/HIF1A/NRP1/PSMC3/PSMA2/TCF12/CORO1C/PSMD7/PSMD13/PSMB8/PSMB2/PSMC5/PSMA7/PSMD11/RUNX1/PSMB5/FOXC1	35
BP	GO:0044106	cellular amine metabolic process	23/926	129/18670	8.41019e-08	3.94979e-06	3.08822e-06	OAZ1/PSMB1/COMT/PSMB9/PSMA1/PSMA4/PSME2/PSMB6/TDO2/PSMB3/PSMC3/PSMA2/SAT2/HNMT/PSMD7/PSMD13/PSMB8/PSMB2/PSMC5/PSMA7/PSMD11/OAZ2/PSMB5	23
BP	GO:0034976	response to endoplasmic reticulum stress	37/926	285/18670	8.53073e-08	3.97094e-06	3.10476e-06	RCN3/HSPA1A/CAV1/BAX/CALR/TLN1/SEC31A/P4HB/HSP90B1/OS9/PDIA3/WIPI1/MYDGF/KDELR3/ERLEC1/TMX1/CCL2/TPP1/HERPUD1/ACADVL/PDIA4/EEF2/DNAJC3/LMNA/SSR1/PDIA6/PIK3R1/PTPN1/DERL2/ATP6V0D1/ADD1/EXTL2/SHC1/NFE2L1/DNAJB14/MANF/ATP2A2	37
BP	GO:1902905	positive regulation of supramolecular fiber organization	30/926	204/18670	9.17093e-08	4.2315e-06	3.30848e-06	RHOC/TPM1/MAP1B/HSPA1A/ARPC2/RHOA/GMFG/TGFB3/DSTN/PFN1/APP/CFL1/WDR1/GSN/SEMA5A/RAC1/SYNPO2/ACTR3/NRP1/FLNA/APOE/HSPA1B/COLGALT1/ARPC4/CFL2/ROCK2/WASL/SLAIN2/SNX9/ITGB1BP1	30
BP	GO:0017015	regulation of transforming growth factor beta receptor signaling pathway	22/926	120/18670	9.58086e-08	4.37228e-06	3.41855e-06	DKK3/ZEB1/HSPA1A/UBB/CAV1/ENG/NREP/TGFB1I1/DAB2/HTRA1/TGFB3/EMILIN1/ASPN/CAV2/FBN1/SDCBP/SNX6/GLG1/ZNF703/LTBP1/PMEPA1/TGFBR2	22
BP	GO:0090130	tissue migration	43/926	361/18670	9.6423e-08	4.37228e-06	3.41855e-06	DCN/SPARC/ITGB1/TMSB4X/PTN/ACTA2/MYH9/NR2F2/RTN4/ZEB2/FOXP1/RHOA/CALR/SERPINF1/LOXL2/MEF2C/PFN1/FAP/ADGRA2/SEMA5A/PTEN/SP100/ETS1/ANGPT2/SMOC2/RAB13/MACF1/GRN/GLIPR2/HIF1A/NRP1/MAP4K4/MAPRE2/APOE/LGMN/SPRED1/CORO1C/KANK2/CD40/ADAM9/ROCK2/TGFBR2/ITGB1BP1	43
BP	GO:0010769	regulation of cell morphogenesis involved in differentiation	38/926	301/18670	1.19717e-07	5.38214e-06	4.20813e-06	FN1/FBLN1/THY1/MAP1B/SDC2/CHN1/ARPC2/RTN4/ZEB2/RHOA/CALR/ILK/POSTN/CFL1/LRP1/GBP1/SEMA5A/PTEN/YWHAH/PDLIM5/CXCL12/RAC1/MACF1/LZTS1/NRP1/DPYSL2/RUFY3/FLNA/APOE/CORO1C/LIMS1/ARHGDIA/DBNL/PAFAH1B1/ARHGEF7/STK25/C1QBP/ITGB1BP1	38
BP	GO:0070555	response to interleukin-1	30/926	207/18670	1.27528e-07	5.68471e-06	4.4447e-06	TFPI/UBB/PSMB1/AKAP12/APP/GBP2/PSMB9/GBP1/PSMA1/RBX1/ETS1/PSMA4/PSME2/IL1R1/PSMB6/PSMB3/CCL2/HIF1A/PSMC3/PSMA2/HNMT/PSMD7/PSMD13/PSMB8/PSMB2/PSMC5/SQSTM1/PSMA7/PSMD11/PSMB5	30
BP	GO:0010631	epithelial cell migration	42/926	352/18670	1.29485e-07	5.6982e-06	4.45525e-06	DCN/SPARC/ITGB1/TMSB4X/PTN/MYH9/NR2F2/RTN4/ZEB2/FOXP1/RHOA/CALR/SERPINF1/LOXL2/MEF2C/PFN1/FAP/ADGRA2/SEMA5A/PTEN/SP100/ETS1/ANGPT2/SMOC2/RAB13/MACF1/GRN/GLIPR2/HIF1A/NRP1/MAP4K4/MAPRE2/APOE/LGMN/SPRED1/CORO1C/KANK2/CD40/ADAM9/ROCK2/TGFBR2/ITGB1BP1	42
BP	GO:1903844	regulation of cellular response to transforming growth factor beta stimulus	22/926	122/18670	1.29997e-07	5.6982e-06	4.45525e-06	DKK3/ZEB1/HSPA1A/UBB/CAV1/ENG/NREP/TGFB1I1/DAB2/HTRA1/TGFB3/EMILIN1/ASPN/CAV2/FBN1/SDCBP/SNX6/GLG1/ZNF703/LTBP1/PMEPA1/TGFBR2	22
BP	GO:0051017	actin filament bundle assembly	25/926	153/18670	1.37437e-07	5.97453e-06	4.6713e-06	EPS8/RHOC/TPM1/MARCKS/LIMA1/MYO1B/PLS3/RHOA/TGFB3/PFN1/HSP90B1/ADD3/DLC1/WASF2/ZYX/RAC1/SYNPO2/ACTN1/NRP1/RDX/FLNA/PIK3R1/ADD1/ROCK2/ITGB1BP1	25
BP	GO:0090132	epithelium migration	42/926	355/18670	1.63941e-07	7.06826e-06	5.52645e-06	DCN/SPARC/ITGB1/TMSB4X/PTN/MYH9/NR2F2/RTN4/ZEB2/FOXP1/RHOA/CALR/SERPINF1/LOXL2/MEF2C/PFN1/FAP/ADGRA2/SEMA5A/PTEN/SP100/ETS1/ANGPT2/SMOC2/RAB13/MACF1/GRN/GLIPR2/HIF1A/NRP1/MAP4K4/MAPRE2/APOE/LGMN/SPRED1/CORO1C/KANK2/CD40/ADAM9/ROCK2/TGFBR2/ITGB1BP1	42
BP	GO:0002483	antigen processing and presentation of endogenous peptide antigen	8/926	15/18670	1.6752e-07	7.10608e-06	5.55602e-06	HLA-B/B2M/HLA-A/HLA-C/HLA-E/HLA-F/TAP1/TAPBP	8
BP	GO:0019885	antigen processing and presentation of endogenous peptide antigen via MHC class I	8/926	15/18670	1.6752e-07	7.10608e-06	5.55602e-06	HLA-B/B2M/HLA-A/HLA-C/HLA-E/HLA-F/TAP1/TAPBP	8
BP	GO:0048013	ephrin receptor signaling pathway	18/926	86/18670	1.75214e-07	7.37301e-06	5.76473e-06	ACTB/SDC2/CHN1/AP2S1/ARPC2/AP2M1/RHOA/MMP2/SDCBP/RAC1/ACTR3/ITSN1/AP2B1/FYN/ARPC4/ROCK2/ARHGEF7/WASL	18
BP	GO:0061572	actin filament bundle organization	25/926	157/18670	2.29298e-07	9.5723e-06	7.48428e-06	EPS8/RHOC/TPM1/MARCKS/LIMA1/MYO1B/PLS3/RHOA/TGFB3/PFN1/HSP90B1/ADD3/DLC1/WASF2/ZYX/RAC1/SYNPO2/ACTN1/NRP1/RDX/FLNA/PIK3R1/ADD1/ROCK2/ITGB1BP1	25
BP	GO:0071347	cellular response to interleukin-1	27/926	179/18670	2.37114e-07	9.82064e-06	7.67846e-06	TFPI/UBB/PSMB1/AKAP12/GBP2/PSMB9/GBP1/PSMA1/RBX1/PSMA4/PSME2/IL1R1/PSMB6/PSMB3/CCL2/HIF1A/PSMC3/PSMA2/PSMD7/PSMD13/PSMB8/PSMB2/PSMC5/SQSTM1/PSMA7/PSMD11/PSMB5	27
BP	GO:0051604	protein maturation	36/926	285/18670	2.53051e-07	1.03988e-05	8.13052e-06	AEBP1/SERPINH1/C1R/CPE/MYH9/MMP14/CPXM1/CALR/SERPINE1/IFI16/TMEM59/SRGN/ECE1/ADAMTS2/CAST/F3/GSN/PCSK5/PLAT/TSPAN5/GLG1/CPM/CTSS/PRDX4/MDM2/CASP3/PLAU/LMF2/ASPH/LGMN/TMEM98/ISCA1/SPCS3/FKBP1A/ATP6AP2/CTSZ	36
BP	GO:0007565	female pregnancy	28/926	192/18670	2.91893e-07	1.18104e-05	9.2342e-06	IGFBP7/TIMP1/IGFBP2/FBLN1/PTN/PGF/BSG/NR2F2/SOD1/TGFB3/CALR/MMP2/CTSB/COMT/ARHGDIB/PAM/ETS1/PCSK5/ANGPT2/IGFBP5/SYDE1/UBE2A/VMP1/SLC38A2/MAGED2/TGFBR2/APOL2/C1QBP	28
BP	GO:1901888	regulation of cell junction assembly	28/926	192/18670	2.91893e-07	1.18104e-05	9.2342e-06	THY1/CAV1/APOD/MMP14/THBS2/RHOA/MEF2C/APP/SNAI2/LRP1/DLC1/PEAK1/PTEN/PDLIM5/GPM6B/RAC1/MACF1/TJP1/NRP1/MAP4K4/RAP1B/DAPK3/CORO1C/RAP1A/LIMS1/RUNX1/ROCK2/ITGB1BP1	28
BP	GO:0035722	interleukin-12-mediated signaling pathway	13/926	47/18670	2.95184e-07	1.18524e-05	9.26705e-06	GSTO1/JAK1/SOD1/P4HB/CFL1/HNRNPDL/PSME2/RAP1B/CAPZA1/MSN/CNN2/RALA/TCP1	13
BP	GO:0009308	amine metabolic process	23/926	138/18670	2.99628e-07	1.19397e-05	9.33531e-06	OAZ1/PSMB1/COMT/PSMB9/PSMA1/PSMA4/PSME2/PSMB6/TDO2/PSMB3/PSMC3/PSMA2/SAT2/HNMT/PSMD7/PSMD13/PSMB8/PSMB2/PSMC5/PSMA7/PSMD11/OAZ2/PSMB5	23
BP	GO:0030865	cortical cytoskeleton organization	13/926	48/18670	3.86566e-07	1.52882e-05	1.19534e-05	EPB41L2/CALR/TLN1/EHD2/WDR1/RAB13/WIPF1/RHOQ/ROCK2/PAFAH1B1/PPP2R3C/WASL/VPS4A	13
BP	GO:0071456	cellular response to hypoxia	29/926	207/18670	4.27673e-07	1.67878e-05	1.31258e-05	PTN/UBB/PSMB1/P4HB/EPAS1/PSMB9/PSMA1/COX4I2/PTEN/RBX1/PSMA4/PSME2/PSMB6/PSMB3/HIF1A/MDM2/PSMC3/PSMA2/PSMD7/BACH1/PSMD13/PSMB8/LMNA/PSMB2/PSMC5/PSMA7/PSMD11/ROCK2/PSMB5	29
BP	GO:0060485	mesenchyme development	35/926	279/18670	4.37523e-07	1.70472e-05	1.33287e-05	COL1A1/FN1/FRZB/ACTA2/PDGFRB/ANXA6/EDNRA/ENG/RTN4/ZEB2/TGFB1I1/DAB2/TGFB3/LOXL2/MEF2C/CFL1/SNAI2/SDCBP/SEMA5A/DDX5/PTEN/JAG1/BASP1/GLIPR2/ZNF703/HIF1A/SPRY1/NRP1/MDM2/STAT1/CORO1C/PTK7/WWTR1/TGFBR2/FOXC1	35
BP	GO:0048762	mesenchymal cell differentiation	30/926	220/18670	4.90477e-07	1.89699e-05	1.4832e-05	COL1A1/FN1/FRZB/ANXA6/EDNRA/ENG/RTN4/ZEB2/TGFB1I1/DAB2/TGFB3/LOXL2/MEF2C/CFL1/SNAI2/SDCBP/SEMA5A/DDX5/PTEN/JAG1/GLIPR2/ZNF703/HIF1A/SPRY1/NRP1/STAT1/CORO1C/WWTR1/TGFBR2/FOXC1	30
BP	GO:0071349	cellular response to interleukin-12	13/926	49/18670	5.02434e-07	1.92905e-05	1.50827e-05	GSTO1/JAK1/SOD1/P4HB/CFL1/HNRNPDL/PSME2/RAP1B/CAPZA1/MSN/CNN2/RALA/TCP1	13
BP	GO:0010721	negative regulation of cell development	40/926	344/18670	5.07595e-07	1.93475e-05	1.51272e-05	COL3A1/VIM/LGALS1/B2M/FBLN1/THY1/PTN/FRZB/PMP22/DYNLT1/NR2F1/RTN4/RHOA/CALR/S1PR3/APP/POSTN/FBN1/LRP1/GBP1/SEMA5A/PTEN/YWHAH/JAG1/NOTCH3/NRP1/ID3/MAP4K4/MDM2/RUFY3/HOOK3/APOE/TMEM98/CORO1C/CTSZ/ARHGDIA/ASAP1/HES4/PAFAH1B1/ITGB1BP1	40
BP	GO:0006900	vesicle budding from membrane	19/926	102/18670	5.49614e-07	2.07984e-05	1.62616e-05	SNX3/AP2M1/CD59/SEC31A/TRAPPC1/CTSC/ANKRD28/SEC23A/SEC24D/PICALM/RAB7A/ARFGAP3/CTSZ/NAPA/TRAPPC2L/USO1/SCFD1/WASL/VPS4A	19
BP	GO:0001503	ossification	44/926	398/18670	5.68922e-07	2.13752e-05	1.67126e-05	COL1A2/COL1A1/SPARC/MGP/COL6A1/COL5A2/VCAN/PTN/CTSK/CDH11/TPM4/CTHRC1/ECM1/MMP14/CLEC11A/MRC2/RHOA/TGFB3/MMP2/MEF2C/ILK/DDR2/CLIC1/SNAI2/ASPN/SRGN/BCAP29/IL6ST/PDLIM7/DDX5/IGFBP5/JAG1/GPM6B/RRBP1/SBDS/HIF1A/ID3/ANKH/BMP1/ISG15/WWTR1/OSTF1/FOXC1/CLTC	44
BP	GO:1905475	regulation of protein localization to membrane	27/926	187/18670	5.80003e-07	2.1637e-05	1.69173e-05	ITGB1/PTN/ACTB/STOM/MMP14/AP2M1/DAB2/SPTBN1/TMEM59/LRP1/GBP1/GSN/YWHAH/AP2B1/FYN/RHOQ/RAP1A/RHOG/PICALM/STX7/SQSTM1/PIK3R1/CD81/VPS4A/CLTC/GPC1/ITGB1BP1	27
BP	GO:0071453	cellular response to oxygen levels	31/926	234/18670	6.04169e-07	2.23798e-05	1.74981e-05	PTN/UBB/CAV1/PSMB1/P4HB/EPAS1/PSMB9/PSMA1/COX4I2/PTEN/RBX1/PSMA4/PSME2/PSMB6/PSMB3/HIF1A/MDM2/PSMC3/PSMA2/PSMD7/BACH1/PSMD13/PSMB8/LMNA/PSMB2/PSMC5/PSMA7/PSMD11/ATP6V0D1/ROCK2/PSMB5	31
BP	GO:0031032	actomyosin structure organization	28/926	199/18670	6.16294e-07	2.26693e-05	1.77244e-05	ITGB1/RHOC/TPM1/PDGFRB/CNN3/MYH9/EPB41L2/RHOA/TGFB3/MEF2C/PFN1/PRKAR1A/WDR1/DLC1/AKAP13/WASF2/ZYX/RAC1/NRP1/CSRP2/CDC42BPA/TMOD3/PIK3R1/CNN2/CFL2/ROCK2/VPS4A/ITGB1BP1	28
BP	GO:0010718	positive regulation of epithelial to mesenchymal transition	13/926	50/18670	6.48357e-07	2.35197e-05	1.83893e-05	COL1A1/ENG/TGFB1I1/DAB2/TGFB3/LOXL2/SDCBP/JAG1/GLIPR2/ZNF703/WWTR1/TGFBR2/FOXC1	13
BP	GO:0070671	response to interleukin-12	13/926	50/18670	6.48357e-07	2.35197e-05	1.83893e-05	GSTO1/JAK1/SOD1/P4HB/CFL1/HNRNPDL/PSME2/RAP1B/CAPZA1/MSN/CNN2/RALA/TCP1	13
BP	GO:0043488	regulation of mRNA stability	26/926	177/18670	6.67204e-07	2.40376e-05	1.87943e-05	VIM/HSPA1A/UBB/PSMB1/HSPA8/PSMB9/PSMA1/PSMA4/PSME2/PSMB6/PSMB3/PSMC3/PSMA2/PSMD7/PSMD13/PSMB8/PSMB2/CIRBP/PSMC5/PSMA7/PSMD11/XRN1/ROCK2/HNRNPD/CARHSP1/PSMB5	26
BP	GO:1901991	negative regulation of mitotic cell cycle phase transition	32/926	248/18670	7.2416e-07	2.59121e-05	2.02599e-05	RPS27L/BAX/FHL1/PSMB1/CDKN1A/PSMB9/PSMA1/PTEN/PRMT2/RBX1/PSMA4/PSME2/PSMB6/PSMB3/CCL2/MDM2/PSMC3/PSMA2/TAOK3/PSMD7/PSMD13/SYF2/PSMB8/KANK2/PSMB2/PSMC5/PSMA7/PSMD11/VPS4A/PSMB5/USP47/TAOK1	32
BP	GO:0001953	negative regulation of cell-matrix adhesion	12/926	43/18670	7.6076e-07	2.70378e-05	2.114e-05	APOD/MMP14/SERPINE1/POSTN/LRP1/DLC1/PTEN/JAG1/MAP4K4/CORO1C/PIK3R1/ITGB1BP1	12
BP	GO:0007566	embryo implantation	13/926	51/18670	8.30948e-07	2.93341e-05	2.29354e-05	IGFBP7/TIMP1/FBLN1/BSG/SOD1/CALR/MMP2/ARHGDIB/PCSK5/SYDE1/VMP1/TGFBR2/C1QBP	13
BP	GO:0003012	muscle system process	49/926	472/18670	8.55887e-07	3.00131e-05	2.34663e-05	CALD1/VIM/ITGA1/TPM2/MYL9/TPM1/ACTA2/MYL6/MYL12A/C12orf57/CAV1/TPM4/F2R/ANXA6/EDNRA/GSTO1/SOD1/HSBP1/RHOA/TLN1/MEF2C/KCNE4/CALM1/MYLK/TNFRSF1A/AKAP13/GSN/IL6ST/GJC1/ARHGAP42/IGFBP5/CALM3/PDLIM5/CALM2/UTRN/FBXO32/PDE5A/FLNA/DAPK3/ASPH/VCL/TMOD3/EEF2/LMNA/ROCK2/MTPN/SSPN/GAMT/ATP2A2	49
BP	GO:0010565	regulation of cellular ketone metabolic process	26/926	180/18670	9.27039e-07	3.21006e-05	2.50985e-05	DKK3/CAV1/OAZ1/PSMB1/COMT/PSMB9/PSMA1/PSMA4/PSME2/PSMB6/FABP5/PSMB3/PSMC3/PSMA2/ELOVL5/PSMD7/PSMD13/ACADVL/PSMB8/PSMB2/PSMC5/PSMA7/PSMD11/OAZ2/NFE2L1/PSMB5	26
BP	GO:0007266	Rho protein signal transduction	28/926	203/18670	9.27623e-07	3.21006e-05	2.50985e-05	COL1A2/COL3A1/ITGB1/EPS8/RHOC/PDGFRB/F2R/RHOA/TAX1BP3/ARHGDIB/CFL1/RHOBTB3/DLC1/AKAP13/ARHGAP42/FARP1/ARHGAP29/ARHGEF12/RAC1/NRP1/ITSN1/APOE/RHOQ/RHOG/KANK2/ARHGDIA/ROCK2/ARHGEF7	28
BP	GO:0006457	protein folding	30/926	227/18670	9.62768e-07	3.30991e-05	2.58791e-05	B2M/PPIB/HSPA1A/CALR/FKBP5/P4HB/HSPA8/HSP90B1/PPIC/DNAJB4/PDIA3/CRTAP/GNB4/GRN/P3H1/PRDX4/HSP90AA1/DNAJC1/HSPA1B/GNAI2/FKBP1A/PDIA4/DNAJC3/ST13/GANAB/PDIA6/SIL1/CCT8/DNAJB14/TCP1	30
BP	GO:1900024	regulation of substrate adhesion-dependent cell spreading	13/926	52/18670	1.05801e-06	3.61373e-05	2.82546e-05	FBLN1/ARPC2/CALR/POSTN/GBP1/RAC1/NRP1/FLNA/CORO1C/LIMS1/ARHGEF7/C1QBP/ITGB1BP1	13
BP	GO:0042176	regulation of protein catabolic process	42/926	381/18670	1.10609e-06	3.75357e-05	2.9348e-05	TIMP1/CST3/TIMP3/HSPA1A/UBB/TIMP2/SNX3/CAV1/OAZ1/DAB2/CTSA/MAP1A/SDCBP/OS9/LRP1/CTSC/PTEN/RBX1/PSME2/ERLEC1/SUMO2/MDM2/HSP90AA1/GABARAPL2/SH3D19/RDX/HERPUD1/FLNA/APOE/FYN/MSN/HSPA1B/RAB7A/PTTG1IP/SNF8/CD81/FBXL5/ADAM9/DERL2/OAZ2/NFE2L1/SNX9	42
BP	GO:0038093	Fc receptor signaling pathway	31/926	241/18670	1.1511e-06	3.79646e-05	2.96833e-05	ACTB/ARPC2/PSMB1/CALM1/PSMB9/PSMA1/WASF2/PSMA4/PSME2/PSMB6/RAC1/PSMB3/ACTR3/WIPF1/HSP90AA1/PSMC3/PSMA2/FYN/RAP1A/PSMD7/PSMD13/PSMB8/PSMB2/PSMC5/PIK3R1/PSMA7/PSMD11/ARPC4/SHC1/WASL/PSMB5	31
BP	GO:0090092	regulation of transmembrane receptor protein serine/threonine kinase signaling pathway	31/926	241/18670	1.1511e-06	3.79646e-05	2.96833e-05	FSTL1/DKK3/ZEB1/HSPA1A/UBB/CAV1/NBL1/ENG/NREP/TGFB1I1/DAB2/HTRA1/TGFB3/EMILIN1/ILK/SPTBN1/ASPN/CAV2/FBN1/SDCBP/INHBA/PELO/SNX6/GLG1/ZNF703/RBPMS/FKBP1A/LTBP1/PMEPA1/WWTR1/TGFBR2	31
BP	GO:0016485	protein processing	29/926	217/18670	1.15482e-06	3.79646e-05	2.96833e-05	AEBP1/C1R/CPE/MYH9/MMP14/CPXM1/SERPINE1/IFI16/TMEM59/SRGN/ECE1/ADAMTS2/CAST/F3/GSN/PCSK5/PLAT/GLG1/CPM/CTSS/MDM2/CASP3/PLAU/ASPH/LGMN/TMEM98/SPCS3/ATP6AP2/CTSZ	29
BP	GO:0036294	cellular response to decreased oxygen levels	29/926	217/18670	1.15482e-06	3.79646e-05	2.96833e-05	PTN/UBB/PSMB1/P4HB/EPAS1/PSMB9/PSMA1/COX4I2/PTEN/RBX1/PSMA4/PSME2/PSMB6/PSMB3/HIF1A/MDM2/PSMC3/PSMA2/PSMD7/BACH1/PSMD13/PSMB8/LMNA/PSMB2/PSMC5/PSMA7/PSMD11/ROCK2/PSMB5	29
BP	GO:0043624	cellular protein complex disassembly	29/926	217/18670	1.15482e-06	3.79646e-05	2.96833e-05	EPS8/MAP1B/LIMA1/DSTN/MAP1A/SPTBN1/CFL1/WDR1/CAPZB/HSPA8/ADD3/NES/GSN/SEMA5A/MICAL2/RDX/CAPZA1/ASPH/MRPL27/TMOD3/MRPL54/NAPA/ADD1/CFL2/MRPS10/MTPN/VPS4A/MRPS36/TAOK1	29
BP	GO:0010632	regulation of epithelial cell migration	35/926	291/18670	1.18808e-06	3.88156e-05	3.03487e-05	DCN/SPARC/TMSB4X/PTN/NR2F2/RTN4/FOXP1/RHOA/CALR/SERPINF1/MEF2C/PFN1/ADGRA2/SEMA5A/PTEN/SP100/ETS1/ANGPT2/SMOC2/MACF1/GRN/GLIPR2/HIF1A/NRP1/MAP4K4/MAPRE2/APOE/LGMN/SPRED1/CORO1C/CD40/ADAM9/ROCK2/TGFBR2/ITGB1BP1	35
BP	GO:0032271	regulation of protein polymerization	29/926	218/18670	1.27033e-06	4.07446e-05	3.1857e-05	EPS8/TMSB4X/MAP1B/HSPA1A/TMSB10/ARPC2/RHOA/GMFG/PFN1/SPTBN1/CAPZB/ADD3/GSN/COTL1/RAC1/ACTR3/HSP90AA1/RDX/CAPZA1/HSPA1B/TMOD3/TPPP3/ARPC4/ADD1/MTPN/DBNL/WASL/SLAIN2/SNX9	29
BP	GO:0038061	NIK/NF-kappaB signaling	26/926	183/18670	1.27734e-06	4.07446e-05	3.1857e-05	TMSB4X/UACA/RHOA/PSMB1/CALR/ILK/APP/PSMB9/PSMA1/COPS8/PSMA4/PSME2/PSMB6/PSMB3/TERF2IP/PSMC3/PSMA2/PSMD7/PSMD13/PSMB8/LIMS1/PSMB2/PSMC5/PSMA7/PSMD11/PSMB5	26
BP	GO:0043487	regulation of RNA stability	26/926	183/18670	1.27734e-06	4.07446e-05	3.1857e-05	VIM/HSPA1A/UBB/PSMB1/HSPA8/PSMB9/PSMA1/PSMA4/PSME2/PSMB6/PSMB3/PSMC3/PSMA2/PSMD7/PSMD13/PSMB8/PSMB2/CIRBP/PSMC5/PSMA7/PSMD11/XRN1/ROCK2/HNRNPD/CARHSP1/PSMB5	26
BP	GO:0090287	regulation of cellular response to growth factor stimulus	35/926	292/18670	1.2872e-06	4.07446e-05	3.1857e-05	DCN/CD63/FSTL1/DKK3/ZEB1/HSPA1A/UBB/CAV1/NBL1/TMEM204/ENG/NREP/TGFB1I1/DAB2/HTRA1/TGFB3/EMILIN1/ILK/ASPN/CAV2/FBN1/SDCBP/ADGRA2/SMOC2/PELO/SNX6/GLG1/ZNF703/HIF1A/SPRY1/LTBP1/PMEPA1/PTPN1/TGFBR2/GPC1	35
BP	GO:0032386	regulation of intracellular transport	41/926	370/18670	1.29671e-06	4.07446e-05	3.1857e-05	MAP1B/SNX3/OAZ1/STOM/APOD/UBE2D3/ZIC1/DAB2/LEPROT/EHD2/PKIG/OS9/SH3GLB1/NUCB1/VAMP2/SP100/PPP1R12A/YWHAH/CD36/ERLEC1/UBE2L3/MX2/MDM2/RUFY3/RDX/FLNA/FYN/MSN/LAMP1/SCP2/NUTF2/PPP1CC/TMEM30A/PIK3R1/CD81/PTPN1/DERL2/CEP290/SCFD1/OAZ2/ITGB1BP1	41
BP	GO:1901988	negative regulation of cell cycle phase transition	33/926	267/18670	1.29996e-06	4.07446e-05	3.1857e-05	RPS27L/BAX/FHL1/PSMB1/CDKN1A/PSMB9/PSMA1/PTEN/PRMT2/RBX1/PSMA4/PSME2/PSMB6/PSMB3/CCL2/MDM2/SUSD2/PSMC3/PSMA2/TAOK3/PSMD7/PSMD13/SYF2/PSMB8/KANK2/PSMB2/PSMC5/PSMA7/PSMD11/VPS4A/PSMB5/USP47/TAOK1	33
BP	GO:0035987	endodermal cell differentiation	12/926	45/18670	1.30135e-06	4.07446e-05	3.1857e-05	FN1/COL6A1/COL4A2/COL5A2/MMP14/COL5A1/LAMB1/HSBP1/MMP2/COL8A1/ITGAV/INHBA	12
BP	GO:0019886	antigen processing and presentation of exogenous peptide antigen via MHC class II	18/926	98/18670	1.34687e-06	4.19204e-05	3.27763e-05	AP2S1/AP2M1/SEC31A/CAPZB/CTSL/DYNLL1/DYNC1LI2/CTSS/SEC23A/AP2B1/CAPZA1/DCTN2/SEC24D/LGMN/KIFAP3/RAB7A/CTSF/CLTC	18
BP	GO:0052547	regulation of peptidase activity	47/926	452/18670	1.36742e-06	4.23095e-05	3.30805e-05	TIMP1/FN1/CST3/PCOLCE/COL6A3/SERPING1/TFPI/TIMP3/FBLN1/RPS27L/SERPINH1/RCN3/TIMP2/CAV1/F2R/BAX/CD44/A2M/ECM1/RHOA/SERPINF1/SERPINE1/APP/IFI16/PSMB9/DLC1/CAST/F3/GSN/IFI6/PSME2/ANTXR1/SERPINB6/GRN/MDM2/ARL6IP5/HERPUD1/FYN/ASPH/LGMN/PICALM/PSMB8/LXN/ROCK2/DAP/USP47/TNFSF10	47
BP	GO:0045862	positive regulation of proteolysis	40/926	358/18670	1.41462e-06	4.3514e-05	3.40222e-05	FN1/PCOLCE/FBLN1/RPS27L/RCN3/HSPA1A/CAV1/F2R/BAX/MYH9/MMP14/DAB2/RHOA/APP/IFI16/DLC1/F3/CTSC/GSN/PTEN/RBX1/PSME2/ANTXR1/GRN/SUMO2/MDM2/SH3D19/ARL6IP5/HERPUD1/APOE/FYN/ASPH/LGMN/HSPA1B/PICALM/ADAM9/ROCK2/DAP/SNX9/TNFSF10	40
BP	GO:0043254	regulation of protein-containing complex assembly	45/926	429/18670	1.80919e-06	5.53276e-05	4.3259e-05	EPS8/RHOC/TMSB4X/MAP1B/HSPA1A/BAX/DNAJC15/TMSB10/ARPC2/RHOA/GMFG/PFN1/SPTBN1/CAPZB/HSPA8/ADD3/SH3GLB1/GSN/RBX1/CD36/COTL1/RAC1/ACTR3/HSP90AA1/RDX/PSMC3/CAPZA1/APOE/MSN/FBLIM1/HSPA1B/TMOD3/PMEPA1/TPPP3/NAPA/PSMC5/ASAP1/ARPC4/GTF2H5/ADD1/MTPN/DBNL/WASL/SLAIN2/SNX9	45
BP	GO:0043903	regulation of interspecies interactions between organisms	29/926	222/18670	1.84729e-06	5.58433e-05	4.36621e-05	IFITM3/LGALS1/PPIB/SNX3/CAV1/DYNLT1/STOM/CD4/P4HB/CFL1/IFI16/CAV2/IFITM2/ITGAV/GSN/DDX5/STAT1/PSMC3/FUCA2/APOE/APOBEC3C/RAB7A/ISG15/SMARCB1/SNF8/POLR2E/MX1/VPS4A/POLR2G	29
BP	GO:0044706	multi-multicellular organism process	29/926	222/18670	1.84729e-06	5.58433e-05	4.36621e-05	IGFBP7/TIMP1/IGFBP2/FBLN1/PTN/PGF/BSG/NR2F2/SOD1/TGFB3/CALR/MMP2/CTSB/COMT/ARHGDIB/PAM/ETS1/PCSK5/ANGPT2/IGFBP5/SYDE1/UBE2A/VMP1/SLC38A2/MAGED2/HEXB/TGFBR2/APOL2/C1QBP	29
BP	GO:1902904	negative regulation of supramolecular fiber organization	22/926	142/18670	1.92858e-06	5.78367e-05	4.52208e-05	EPS8/TMSB4X/MAP1B/LIMA1/TMSB10/GMFG/EMILIN1/PFN1/SPTBN1/CAPZB/HSPA8/ADD3/DLC1/GSN/WASF2/RDX/CAPZA1/APOE/TMOD3/ADD1/MTPN/TAOK1	22
BP	GO:0032984	protein-containing complex disassembly	37/926	323/18670	1.93522e-06	5.78367e-05	4.52208e-05	EPS8/MAP1B/LIMA1/CAV1/CALCOCO2/DSTN/MAP1A/SPTBN1/CFL1/WDR1/CAPZB/HSPA8/ADD3/MAP1LC3A/MAP1LC3B/NES/GSN/SEMA5A/MICAL2/GABARAPL2/RDX/CAPZA1/ASPH/MRPL27/TMOD3/MRPL54/SMARCB1/NAPA/CHMP5/ADD1/CFL2/MRPS10/LAMP2/MTPN/VPS4A/MRPS36/TAOK1	37
BP	GO:0034341	response to interferon-gamma	27/926	199/18670	1.99606e-06	5.89846e-05	4.61182e-05	VIM/HLA-B/IFITM3/B2M/HLA-A/MT2A/HLA-C/CD44/CALCOCO2/HLA-E/JAK1/GBP2/TRIM22/IFITM2/GBP1/GSN/SP100/ZYX/CCL2/ACTR3/IFNGR1/GBP4/STAT1/HLA-F/DAPK3/PARP14/IFNGR2	27
BP	GO:0061013	regulation of mRNA catabolic process	27/926	199/18670	1.99606e-06	5.89846e-05	4.61182e-05	VIM/HSPA1A/UBB/PSMB1/HSPA8/PSMB9/PSMA1/PSMA4/PSME2/PSMB6/PSMB3/PSMC3/PSMA2/PSMD7/PSMD13/PSMB8/PSMB2/CIRBP/PSMC5/PSMA7/PSMD11/XRN1/ROCK2/HNRNPD/CARHSP1/PSMB5/POLR2G	27
BP	GO:0060333	interferon-gamma-mediated signaling pathway	17/926	91/18670	2.06401e-06	6.06519e-05	4.74218e-05	HLA-B/B2M/HLA-A/MT2A/HLA-C/CD44/HLA-E/JAK1/GBP2/TRIM22/GBP1/SP100/IFNGR1/STAT1/HLA-F/PARP14/IFNGR2	17
BP	GO:0003158	endothelium development	21/926	132/18670	2.12136e-06	6.1359e-05	4.79747e-05	PTN/ZEB1/COL18A1/NR2F2/ENG/FOXP1/RHOA/S1PR3/TNFRSF1A/JAG1/TJP1/APOLD1/NRP1/RAP1B/RDX/MSN/CCM2/RAP1A/PLOD3/ADD1/ROCK2	21
BP	GO:0002495	antigen processing and presentation of peptide antigen via MHC class II	18/926	101/18670	2.12307e-06	6.1359e-05	4.79747e-05	AP2S1/AP2M1/SEC31A/CAPZB/CTSL/DYNLL1/DYNC1LI2/CTSS/SEC23A/AP2B1/CAPZA1/DCTN2/SEC24D/LGMN/KIFAP3/RAB7A/CTSF/CLTC	18
BP	GO:0031532	actin cytoskeleton reorganization	18/926	101/18670	2.12307e-06	6.1359e-05	4.79747e-05	EPS8/MYH9/PARVA/RHOA/GMFG/ARHGDIB/GSN/ANTXR1/NRP1/FLNA/DAPK3/CDC42BPA/PTK7/ARHGDIA/PTPN1/SHC1/PDLIM4/RALA	18
BP	GO:0030574	collagen catabolic process	12/926	47/18670	2.15711e-06	6.20021e-05	4.84775e-05	CST3/ITGB1/CTSK/MMP14/MRC2/MMP2/MMP11/CTSB/FAP/ADAMTS2/CTSL/CTSS	12
BP	GO:0002504	antigen processing and presentation of peptide or polysaccharide antigen via MHC class II	18/926	102/18670	2.46024e-06	7.03307e-05	5.49894e-05	AP2S1/AP2M1/SEC31A/CAPZB/CTSL/DYNLL1/DYNC1LI2/CTSS/SEC23A/AP2B1/CAPZA1/DCTN2/SEC24D/LGMN/KIFAP3/RAB7A/CTSF/CLTC	18
BP	GO:0071711	basement membrane organization	9/926	26/18670	2.54167e-06	7.22659e-05	5.65025e-05	ITGB1/COL4A1/NID1/LAMB1/MMP11/NID2/CTSS/LAMB2/PLOD3	9
BP	GO:0051016	barbed-end actin filament capping	8/926	20/18670	2.62532e-06	7.42429e-05	5.80482e-05	EPS8/CAPZB/ADD3/GSN/RDX/CAPZA1/ADD1/MTPN	8
BP	GO:0050852	T cell receptor signaling pathway	27/926	202/18670	2.66969e-06	7.50939e-05	5.87136e-05	THY1/CD4/PSMB1/PSMB9/GBP1/PSMA1/PSMA4/PSME2/PSMB6/PSMB3/BTN3A2/CD276/RFTN1/PSMC3/PSMA2/FYN/PAG1/PSMD7/PSMD13/PSMB8/PSMB2/PSMC5/PIK3R1/PSMA7/CD81/PSMD11/PSMB5	27
BP	GO:0007162	negative regulation of cell adhesion	34/926	289/18670	2.76948e-06	7.74865e-05	6.05843e-05	COL1A1/LGALS1/FBLN1/TGFBI/APOD/MMP14/RHOA/SERPINE1/PRKAR1A/ARHGDIB/POSTN/C1QTNF1/SNAI2/CD164/LRP1/DLC1/GBP1/SEMA5A/PTEN/ANGPT2/LRRC32/JAG1/CXCL12/ZNF703/MAP4K4/PDE5A/RDX/CASP3/CORO1C/PAG1/ARHGDIA/PIK3R1/RUNX1/ITGB1BP1	34
BP	GO:0019058	viral life cycle	37/926	328/18670	2.78639e-06	7.75472e-05	6.06318e-05	IFITM3/LGALS1/ITGB1/PPIB/HSPA1A/UBB/SNX3/CAV1/DYNLT1/STOM/SCARB2/CD4/P4HB/CTSB/IFI16/AXL/CAV2/EEA1/IFITM2/ITGAV/GSN/DDX5/PCSK5/CCL2/APOE/LAMP1/APOBEC3C/HSPA1B/RAB7A/ISG15/SMARCB1/SNF8/CD81/CHMP5/ROCK2/MX1/VPS4A	37
BP	GO:0051235	maintenance of location	36/926	315/18670	2.80266e-06	7.75893e-05	6.06647e-05	ANXA5/THY1/TMSB4X/CAV1/F2R/NBL1/BAX/ANXA6/TMSB10/GSTO1/CD4/CALR/OSBPL8/HSP90B1/FBN1/SRGN/CALM1/OS9/KDELR2/ITGAV/GSN/KDELR3/SP100/CD36/CALM3/CALM2/PLIN2/SYNE1/FLNA/APOE/HEXB/FKBP1A/LTBP1/ARL2BP/ABHD5/PAFAH1B1	36
BP	GO:0048193	Golgi vesicle transport	40/926	368/18670	2.81978e-06	7.76547e-05	6.07158e-05	VAMP5/RAB31/MYO1B/CD59/SEC31A/SPTBN1/CAPZB/KDELR2/TRAPPC1/WIPI1/BCAP29/CTSC/KDELR3/VAMP2/OPTN/ANKRD28/MACF1/DYNLL1/DYNC1LI2/ARF4/SEC23A/GABARAPL2/CAPZA1/COPZ2/DCTN2/SEC24D/LAMP1/KIFAP3/TAPBP/ARL3/ARFGAP3/CTSZ/RAB34/NAPA/YIF1B/TRAPPC2L/USO1/SCFD1/TMED7/COPB1	40
BP	GO:0048545	response to steroid hormone	41/926	383/18670	3.11958e-06	8.54636e-05	6.68213e-05	IGFBP7/COL1A1/SPARC/IGFBP2/TFPI/PTN/CAV1/NR2F1/NR2F2/ENG/TGFB1I1/FOXP1/DAB2/RHOA/CDKN1A/TGFB3/CALR/SERPINF1/RWDD1/AKAP13/PAM/DDX5/KLF9/PRMT2/PLPP1/YWHAH/CALM3/UBE2L3/FBXO32/MDM2/NCOR1/CASP3/FHL2/HNMT/KANK2/PMEPA1/ADAM9/RUNX1/TGFBR2/NR3C1/PGRMC2	41
BP	GO:0045446	endothelial cell differentiation	19/926	114/18670	3.16429e-06	8.62393e-05	6.74279e-05	PTN/ZEB1/COL18A1/NR2F2/ENG/S1PR3/TNFRSF1A/JAG1/TJP1/APOLD1/NRP1/RAP1B/RDX/MSN/CCM2/RAP1A/PLOD3/ADD1/ROCK2	19
BP	GO:0030835	negative regulation of actin filament depolymerization	11/926	41/18670	3.37728e-06	9.15695e-05	7.15954e-05	EPS8/LIMA1/SPTBN1/CAPZB/ADD3/GSN/RDX/CAPZA1/TMOD3/ADD1/MTPN	11
BP	GO:1904375	regulation of protein localization to cell periphery	19/926	115/18670	3.61712e-06	9.75696e-05	7.62866e-05	ITGB1/ACTB/MMP14/AP2M1/EPB41L2/DAB2/SPTBN1/TMEM59/LRP1/GBP1/RHOQ/RAP1A/RHOG/PICALM/STX7/SQSTM1/PIK3R1/VPS4A/CLTC	19
BP	GO:0007009	plasma membrane organization	18/926	105/18670	3.78177e-06	0.00010149	7.93522e-05	CAV1/ANXA6/MYH9/PSAP/COL5A1/SOD1/EHD2/SGIP1/SPTBN1/CAV2/SH3GLB1/GSN/PTEN/PACSIN2/ASAP1/WASL/SNX9/ATP2A2	18
BP	GO:1903076	regulation of protein localization to plasma membrane	17/926	95/18670	3.82247e-06	0.000102062	7.97991e-05	ITGB1/ACTB/MMP14/AP2M1/DAB2/SPTBN1/TMEM59/LRP1/GBP1/RHOQ/RHOG/PICALM/STX7/SQSTM1/PIK3R1/VPS4A/CLTC	17
BP	GO:0030837	negative regulation of actin filament polymerization	13/926	58/18670	3.98809e-06	0.000105946	8.28361e-05	EPS8/TMSB4X/TMSB10/PFN1/SPTBN1/CAPZB/ADD3/GSN/RDX/CAPZA1/TMOD3/ADD1/MTPN	13
BP	GO:0010975	regulation of neuron projection development	49/926	499/18670	4.16877e-06	0.00011019	8.61539e-05	VIM/FN1/LGALS1/B2M/PRRX1/THY1/PTN/MAP1B/PMP22/SNX3/DYNLT1/SDC2/CHN1/SCARB2/NR2F1/RTN4/ZEB2/RHOA/SERPINF1/MEF2C/ILK/CFL1/LRP1/SEMA5A/PTEN/YWHAH/PDLIM5/CXCL12/MACF1/LZTS1/GRN/P3H1/NRP1/DPYSL2/ITSN1/MAP4K4/MDM2/RUFY3/APOE/FYN/RAP1A/PTK7/CTSZ/TMEM30A/ARHGDIA/ASAP1/DBNL/PAFAH1B1/STK25	49
BP	GO:0002064	epithelial cell development	27/926	207/18670	4.26987e-06	0.000112298	8.7802e-05	VIM/ACTA2/COL18A1/PALLD/PSAP/ENG/SOD1/CDKN1A/S1PR3/TNFRSF1A/JAG1/RAB13/TJP1/HIF1A/RAP1B/RDX/FLNA/MSN/CCM2/LAMB2/ATRX/RAP1A/PLOD3/FAT1/ADD1/ROCK2/PAFAH1B1	27
BP	GO:0001706	endoderm formation	12/926	50/18670	4.36808e-06	0.000114309	8.93747e-05	FN1/COL6A1/COL4A2/COL5A2/MMP14/COL5A1/LAMB1/HSBP1/MMP2/COL8A1/ITGAV/INHBA	12
BP	GO:1901990	regulation of mitotic cell cycle phase transition	45/926	444/18670	4.51965e-06	0.00011769	9.2018e-05	RPS27L/BAX/FHL1/TUBA1A/PSMB1/CDKN1A/APP/PSMB9/PSMA1/PTEN/PRMT2/RBX1/PSMA4/PSME2/PSMB6/DYNLL1/PSMB3/CCL2/MDM2/HSP90AA1/RDX/PSMC3/PSMA2/DCTN2/TAOK3/PSMD7/PSMD13/SYF2/PSMB8/KANK2/TMOD3/PSMB2/PSMC5/PSMA7/PSMD11/RNASEH2B/TUBB/CEP290/LSM10/CDC27/PAFAH1B1/VPS4A/PSMB5/USP47/TAOK1	45
BP	GO:0008360	regulation of cell shape	22/926	150/18670	4.86662e-06	0.000125959	9.84837e-05	FN1/EPS8/RHOC/TPM1/PTN/MYH9/PARVA/RHOA/SH3KBP1/WDR1/RHOBTB3/DLC1/FERMT2/CCL2/RDX/DAPK3/FYN/MSN/FBLIM1/HEXB/RHOQ/RHOG	22
BP	GO:0001885	endothelial cell development	13/926	59/18670	4.88512e-06	0.000125959	9.84837e-05	COL18A1/ENG/S1PR3/TNFRSF1A/TJP1/RAP1B/RDX/MSN/CCM2/RAP1A/PLOD3/ADD1/ROCK2	13
BP	GO:0006936	muscle contraction	39/926	363/18670	4.95415e-06	0.000127116	9.93883e-05	CALD1/VIM/ITGA1/TPM2/MYL9/TPM1/ACTA2/MYL6/MYL12A/C12orf57/CAV1/TPM4/F2R/ANXA6/EDNRA/GSTO1/SOD1/HSBP1/RHOA/TLN1/KCNE4/CALM1/MYLK/GJC1/ARHGAP42/CALM3/CALM2/UTRN/PDE5A/FLNA/DAPK3/ASPH/VCL/TMOD3/EEF2/ROCK2/SSPN/GAMT/ATP2A2	39
BP	GO:1990000	amyloid fibril formation	7/926	16/18670	5.56727e-06	0.000140612	0.00010994	B2M/APP/GSN/CD36/MDM2/APOE/FKBP1A	7
BP	GO:0021762	substantia nigra development	11/926	43/18670	5.61325e-06	0.000140612	0.00010994	ACTB/RHOA/CALM1/YWHAH/CALM3/BASP1/GNB4/CALM2/DYNLL1/NDRG2/GLUD1	11
BP	GO:0045773	positive regulation of axon extension	11/926	43/18670	5.61325e-06	0.000140612	0.00010994	FN1/MAP1B/ILK/LRP1/SEMA5A/CXCL12/MACF1/NRP1/RUFY3/DBNL/PAFAH1B1	11
BP	GO:0045930	negative regulation of mitotic cell cycle	37/926	338/18670	5.6138e-06	0.000140612	0.00010994	RPS27L/TIMP2/BAX/FHL1/PSMB1/CDKN1A/FAP/PSMB9/PSMA1/PTEN/PRMT2/RBX1/PSMA4/PSME2/PSMB6/PSMB3/CCL2/MDM2/PSMC3/PSMA2/TAOK3/ATRX/BTG3/PSMD7/PSMD13/SYF2/PSMB8/KANK2/PSMB2/PSMC5/PSMA7/PSMD11/VPS4A/PSMB5/USP47/FOXC1/TAOK1	37
BP	GO:0051056	regulation of small GTPase mediated signal transduction	37/926	338/18670	5.6138e-06	0.000140612	0.00010994	COL3A1/ITGB1/EPS8/RHOC/PDGFRB/TIMP2/DYNLT1/F2R/CHN1/A2M/RHOA/ARHGDIB/DLC1/AKAP13/ARHGAP42/FARP1/ARHGAP29/GDI2/ARHGEF12/ARHGAP10/RAC1/SYDE1/SPRY1/NRP1/ITSN1/MAP4K4/RDX/MAPRE2/APOE/RHOQ/RHOG/KANK2/ARHGDIA/SQSTM1/SHC1/ARHGEF7/SHOC2	37
BP	GO:0034612	response to tumor necrosis factor	35/926	312/18670	5.8246e-06	0.000145201	0.000113528	COL1A1/TMSB4X/HSPA1A/PSMB1/ILK/AKAP12/GBP2/POSTN/TNFSF13B/PSMB9/TNFRSF1A/GBP1/PSMA1/PSMA4/PSME2/PSMB6/PSMB3/CCL2/STAT1/PSMC3/PSMA2/CASP3/PSMD7/HSPA1B/PSMD13/PSMB8/LIMS1/PSMB2/CD40/PSMC5/PSMA7/PSMD11/ADAM9/PSMB5/SPPL2A	35
BP	GO:0019883	antigen processing and presentation of endogenous antigen	8/926	22/18670	6.09804e-06	0.0001513	0.000118297	HLA-B/B2M/HLA-A/HLA-C/HLA-E/HLA-F/TAP1/TAPBP	8
BP	GO:0030193	regulation of blood coagulation	15/926	79/18670	6.61982e-06	0.000163475	0.000127816	SERPING1/TFPI/ANXA5/CAV1/F2R/VKORC1/SERPINE1/C1QTNF1/FAP/F3/PLAT/CD36/PDGFA/PLAU/APOE	15
BP	GO:0006888	endoplasmic reticulum to Golgi vesicle-mediated transport	27/926	212/18670	6.70774e-06	0.000164199	0.000128382	CD59/SEC31A/SPTBN1/CAPZB/KDELR2/TRAPPC1/BCAP29/CTSC/KDELR3/ANKRD28/DYNLL1/DYNC1LI2/ARF4/SEC23A/CAPZA1/COPZ2/DCTN2/SEC24D/ARFGAP3/CTSZ/NAPA/YIF1B/TRAPPC2L/USO1/SCFD1/TMED7/COPB1	27
BP	GO:0006898	receptor-mediated endocytosis	35/926	314/18670	6.71155e-06	0.000164199	0.000128382	SPARC/B2M/CD63/ITGB1/CAV1/RAB31/AP2S1/SCARB2/AP2M1/DAB2/CALR/SERPINE1/SGIP1/HSP90B1/CAV2/SDCBP/LRP1/CAP1/PDLIM7/CD36/RAC1/APOL1/HSP90AA1/AP2B1/APOE/AHI1/PICALM/CD81/LRPAP1/DBNL/TGFBR2/WASL/SNX17/SNX9/CLTC	35
BP	GO:0031345	negative regulation of cell projection organization	25/926	188/18670	6.79412e-06	0.000165449	0.00012936	VIM/LGALS1/B2M/THY1/PMP22/NR2F1/MAP4/RTN4/RHOA/ODF2L/CAPZB/LRP1/SEMA5A/PTEN/YWHAH/NRP1/MAP4K4/MDM2/RUFY3/APOE/FYN/CTSZ/ARHGDIA/ASAP1/PAFAH1B1	25
BP	GO:0031346	positive regulation of cell projection organization	40/926	383/18670	7.46444e-06	0.000180935	0.000141468	FN1/EPS8/PTN/MAP1B/SNX3/DYNLT1/SCARB2/ARPC2/ZEB2/RHOA/TGFB3/SERPINF1/PFN1/ILK/LRP1/SEMA5A/WASF2/CXCL12/RAC1/MACF1/DYNLL1/GRN/P3H1/NRP1/ITSN1/RUFY3/APOE/FYN/CORO1C/RHOQ/RAP1A/PTK7/TMEM30A/ARHGDIA/DBNL/PAFAH1B1/ARHGEF7/WASL/RALA/STK25	40
BP	GO:0010770	positive regulation of cell morphogenesis involved in differentiation	22/926	154/18670	7.51928e-06	0.000181429	0.000141853	FN1/MAP1B/ARPC2/ZEB2/RHOA/CALR/ILK/LRP1/SEMA5A/CXCL12/RAC1/MACF1/NRP1/RUFY3/FLNA/LIMS1/ARHGDIA/DBNL/PAFAH1B1/ARHGEF7/STK25/C1QBP	22
BP	GO:0051495	positive regulation of cytoskeleton organization	28/926	226/18670	7.75604e-06	0.000185551	0.000145076	RHOC/TPM1/MAP1B/HSPA1A/ARPC2/RHOA/GMFG/TGFB3/DSTN/PFN1/CFL1/WDR1/NES/GSN/SEMA5A/RAC1/SYNPO2/ACTR3/NRP1/FLNA/HSPA1B/ARPC4/CFL2/ROCK2/WASL/SLAIN2/SNX9/ITGB1BP1	28
BP	GO:1900046	regulation of hemostasis	15/926	80/18670	7.77861e-06	0.000185551	0.000145076	SERPING1/TFPI/ANXA5/CAV1/F2R/VKORC1/SERPINE1/C1QTNF1/FAP/F3/PLAT/CD36/PDGFA/PLAU/APOE	15
BP	GO:0046718	viral entry into host cell	19/926	121/18670	7.79595e-06	0.000185551	0.000145076	IFITM3/LGALS1/ITGB1/HSPA1A/SNX3/CAV1/DYNLT1/SCARB2/CD4/P4HB/CTSB/AXL/CAV2/IFITM2/ITGAV/GSN/LAMP1/HSPA1B/CD81	19
BP	GO:0002244	hematopoietic progenitor cell differentiation	23/926	166/18670	7.90491e-06	0.000187297	0.000146441	PDGFRB/PSMB1/PSMB9/PSMA1/INHBA/PSMA4/PSME2/PSMB6/PSMB3/PSMC3/PSMA2/TCF12/PSMD7/PSMD13/PSMB8/EEF2/PSMB2/PSMC5/PSMA7/PSMD11/RUNX1/PSMB5/FOXC1	23
BP	GO:0051271	negative regulation of cellular component movement	40/926	384/18670	7.94517e-06	0.000187406	0.000146527	DCN/TIMP1/COL3A1/FBLN1/THY1/TPM1/PTN/NBL1/APOD/NR2F2/ENG/CLIC4/RHOA/CALR/SERPINF1/EMILIN1/MEF2C/OSBPL8/ILK/SERPINE1/ARHGDIB/LRP1/DLC1/SEMA5A/PTEN/SP100/ANGPT2/IGFBP5/JAG1/CXCL12/CCL2/ACTN1/NRP1/RRAS/APOE/VCL/SPRED1/CORO1C/WASL/ITGB1BP1	40
BP	GO:0045185	maintenance of protein location	16/926	90/18670	7.99425e-06	0.000187722	0.000146774	TMSB4X/CAV1/NBL1/TMSB10/CD4/FBN1/SRGN/OS9/KDELR2/GSN/KDELR3/SP100/SYNE1/FLNA/LTBP1/ARL2BP	16
BP	GO:0071356	cellular response to tumor necrosis factor	33/926	291/18670	8.50063e-06	0.000198726	0.000155378	COL1A1/TMSB4X/HSPA1A/PSMB1/ILK/AKAP12/GBP2/POSTN/TNFSF13B/PSMB9/TNFRSF1A/GBP1/PSMA1/PSMA4/PSME2/PSMB6/PSMB3/CCL2/STAT1/PSMC3/PSMA2/PSMD7/HSPA1B/PSMD13/PSMB8/LIMS1/PSMB2/CD40/PSMC5/PSMA7/PSMD11/PSMB5/SPPL2A	33
BP	GO:0052372	modulation by symbiont of entry into host	10/926	37/18670	8.78599e-06	0.000204488	0.000159883	IFITM3/LGALS1/SNX3/CAV1/CD4/P4HB/IFITM2/ITGAV/GSN/FUCA2	10
BP	GO:1903034	regulation of response to wounding	24/926	179/18670	8.95412e-06	0.000207483	0.000162225	SERPING1/TFPI/ANXA5/PTN/CAV1/F2R/MYH9/CDKN1A/VKORC1/SERPINE1/C1QTNF1/FAP/LRP1/MYLK/F3/PTEN/PLAT/CD36/SMOC2/PDGFA/GRN/PLAU/APOE/TGFBR2	24
BP	GO:0030512	negative regulation of transforming growth factor beta receptor signaling pathway	15/926	81/18670	9.11437e-06	0.00021027	0.000164404	HSPA1A/UBB/CAV1/TGFB1I1/HTRA1/TGFB3/EMILIN1/ASPN/CAV2/FBN1/SNX6/GLG1/LTBP1/PMEPA1/TGFBR2	15
BP	GO:0071346	cellular response to interferon-gamma	24/926	180/18670	9.85604e-06	0.000225848	0.000176583	VIM/HLA-B/B2M/HLA-A/MT2A/HLA-C/CD44/HLA-E/JAK1/GBP2/TRIM22/GBP1/GSN/SP100/ZYX/CCL2/ACTR3/IFNGR1/GBP4/STAT1/HLA-F/DAPK3/PARP14/IFNGR2	24
BP	GO:0043112	receptor metabolic process	25/926	192/18670	9.87547e-06	0.000225848	0.000176583	CD63/ITGB1/CAV1/RAB31/AP2S1/AP2M1/SDCBP/LRP1/SH3GLB1/ECE1/ITGAV/OPTN/CD36/HIF1A/AP2B1/LAMTOR1/APOE/LGMN/AHI1/PICALM/CD81/CHMP5/PTPN1/LRPAP1/CLTC	25
BP	GO:0044409	entry into host	20/926	134/18670	9.94254e-06	0.000226397	0.000177013	IFITM3/LGALS1/ITGB1/HSPA1A/SNX3/CAV1/DYNLT1/SCARB2/CD4/P4HB/CTSB/AXL/CAV2/IFITM2/ITGAV/GSN/FUCA2/LAMP1/HSPA1B/CD81	20
BP	GO:0060348	bone development	27/926	217/18670	1.03595e-05	0.000234874	0.000183641	COL1A1/SPARC/COL6A2/COL6A1/COL6A3/SERPINH1/PPIB/ANXA6/MMP14/ENG/PLS3/FOXP1/RHOA/TGFB3/VKORC1/MEF2C/FBN1/AKAP13/WASF2/PAPSS2/P3H1/GLG1/SBDS/ANKRD11/PAFAH1B1/TGFBR2/FOXC1	27
BP	GO:0030336	negative regulation of cell migration	36/926	334/18670	1.05774e-05	0.000238786	0.000186699	DCN/TIMP1/COL3A1/THY1/TPM1/PTN/NBL1/APOD/NR2F2/ENG/CLIC4/RHOA/CALR/SERPINF1/EMILIN1/MEF2C/OSBPL8/ILK/SERPINE1/ARHGDIB/LRP1/DLC1/PTEN/SP100/ANGPT2/IGFBP5/JAG1/CXCL12/CCL2/RRAS/APOE/VCL/SPRED1/CORO1C/WASL/ITGB1BP1	36
BP	GO:0030100	regulation of endocytosis	26/926	205/18670	1.06525e-05	0.000239454	0.000187222	B2M/CD63/CAV1/RAB31/AP2S1/DAB2/SERPINE1/SGIP1/AXL/SDCBP/LRP1/CD151/CD36/CALM3/RAC1/ITSN1/AP2B1/RAB5C/APOE/AHI1/PACSIN2/PICALM/PTPN1/LRPAP1/WASL/SNX17	26
BP	GO:0010256	endomembrane system organization	44/926	445/18670	1.0785e-05	0.0002414	0.000188743	SNX3/CAV1/F2R/ANXA6/MYH9/SCARB2/PSAP/RTN4/COL5A1/SOD1/SEC31A/EHD2/SGIP1/SPTBN1/REEP3/CAV2/SRGN/SH3GLB1/GSN/PTEN/OPTN/HOOK3/LAMTOR1/SYNE1/VMP1/CORO1C/PACSIN2/RAB7A/LMNA/SNF8/ASAP1/SQSTM1/CHMP5/RAB2A/TBPL1/USO1/PAFAH1B1/TMED7/ARHGEF7/WASL/STK25/VPS4A/SNX9/ATP2A2	44
BP	GO:0002223	stimulatory C-type lectin receptor signaling pathway	18/926	113/18670	1.09572e-05	0.000244215	0.000190944	PSMB1/PSMB9/PSMA1/PSMA4/PSME2/PSMB6/PSMB3/PSMC3/PSMA2/FYN/PSMD7/PSMD13/PSMB8/PSMB2/PSMC5/PSMA7/PSMD11/PSMB5	18
BP	GO:0051693	actin filament capping	10/926	38/18670	1.13971e-05	0.000252407	0.000197349	EPS8/SPTBN1/CAPZB/ADD3/GSN/RDX/CAPZA1/TMOD3/ADD1/MTPN	10
BP	GO:0052126	movement in host environment	22/926	158/18670	1.14207e-05	0.000252407	0.000197349	IFITM3/LGALS1/ITGB1/HSPA1A/SNX3/CAV1/DYNLT1/SCARB2/CD4/P4HB/CTSB/AXL/CAV2/IFITM2/ITGAV/GSN/FUCA2/LAMP1/HSPA1B/RAB7A/CD81/VPS4A	22
BP	GO:2000146	negative regulation of cell motility	37/926	349/18670	1.16362e-05	0.000256095	0.000200233	DCN/TIMP1/COL3A1/FBLN1/THY1/TPM1/PTN/NBL1/APOD/NR2F2/ENG/CLIC4/RHOA/CALR/SERPINF1/EMILIN1/MEF2C/OSBPL8/ILK/SERPINE1/ARHGDIB/LRP1/DLC1/PTEN/SP100/ANGPT2/IGFBP5/JAG1/CXCL12/CCL2/RRAS/APOE/VCL/SPRED1/CORO1C/WASL/ITGB1BP1	37
BP	GO:0051258	protein polymerization	32/926	283/18670	1.22992e-05	0.000269558	0.000210759	EPS8/TMSB4X/MAP1B/HSPA1A/TMSB10/ARPC2/RHOA/GMFG/PFN1/SPTBN1/CAPZB/ADD3/GSN/COTL1/RAC1/ACTR3/MX2/HSP90AA1/RDX/CAPZA1/GPX4/HSPA1B/TMOD3/TPPP3/ARPC4/ADD1/MTPN/DBNL/MX1/WASL/SLAIN2/SNX9	32
BP	GO:1903845	negative regulation of cellular response to transforming growth factor beta stimulus	15/926	83/18670	1.24113e-05	0.000270885	0.000211796	HSPA1A/UBB/CAV1/TGFB1I1/HTRA1/TGFB3/EMILIN1/ASPN/CAV2/FBN1/SNX6/GLG1/LTBP1/PMEPA1/TGFBR2	15
BP	GO:1903829	positive regulation of cellular protein localization	35/926	324/18670	1.33187e-05	0.000289489	0.000226342	ITGB1/PTN/OAZ1/STOM/UBE2D3/RTN4/EPB41L2/ZIC1/LEPROT/MAP1A/SPTBN1/LRP1/SH3GLB1/VAMP2/YWHAH/UBE2L3/MDM2/RUFY3/AP2B1/RDX/FLNA/FYN/MSN/RHOG/NUTF2/TMEM30A/SQSTM1/PIK3R1/CD81/CCT8/CEP290/ROCK2/OAZ2/TCP1/ITGB1BP1	35
BP	GO:0061041	regulation of wound healing	21/926	148/18670	1.33846e-05	0.000289724	0.000226526	SERPING1/TFPI/ANXA5/CAV1/F2R/MYH9/CDKN1A/VKORC1/SERPINE1/C1QTNF1/FAP/MYLK/F3/PTEN/PLAT/CD36/SMOC2/PDGFA/PLAU/APOE/TGFBR2	21
BP	GO:0050792	regulation of viral process	26/926	208/18670	1.38297e-05	0.000298132	0.0002331	IFITM3/LGALS1/PPIB/SNX3/DYNLT1/STOM/CD4/P4HB/CFL1/IFI16/CAV2/IFITM2/GSN/DDX5/STAT1/PSMC3/APOE/APOBEC3C/RAB7A/ISG15/SMARCB1/SNF8/POLR2E/MX1/VPS4A/POLR2G	26
BP	GO:0048199	vesicle targeting, to, from or within Golgi	14/926	74/18670	1.39561e-05	0.000299629	0.00023427	CD59/SEC31A/TRAPPC1/WIPI1/CTSC/ANKRD28/SEC23A/SEC24D/ARFGAP3/CTSZ/NAPA/TRAPPC2L/USO1/SCFD1	14
BP	GO:0051895	negative regulation of focal adhesion assembly	7/926	18/18670	1.41897e-05	0.000302177	0.000236263	APOD/MMP14/LRP1/DLC1/PTEN/CORO1C/ITGB1BP1	7
BP	GO:0150118	negative regulation of cell-substrate junction organization	7/926	18/18670	1.41897e-05	0.000302177	0.000236263	APOD/MMP14/LRP1/DLC1/PTEN/CORO1C/ITGB1BP1	7
BP	GO:0050818	regulation of coagulation	15/926	84/18670	1.44259e-05	0.000305969	0.000239228	SERPING1/TFPI/ANXA5/CAV1/F2R/VKORC1/SERPINE1/C1QTNF1/FAP/F3/PLAT/CD36/PDGFA/PLAU/APOE	15
BP	GO:0006979	response to oxidative stress	44/926	451/18670	1.50591e-05	0.000318116	0.000248725	COL1A1/TPM1/PDGFRB/HSPA1A/PDLIM1/APOD/PSAP/MMP14/SOD1/MMP2/SOD3/P4HB/ATOX1/APP/RWDD1/AXL/EPAS1/GPX8/MAP1LC3A/ETS1/CD36/GPX7/HIF1A/RBPMS/PRDX4/MDM2/STAT1/ARL6IP5/CASP3/APOE/FYN/GPX4/NCOA7/HSPA1B/HMOX2/EEF2/NDUFA6/ADAM9/HNRNPD/NFE2L1/STK25/PSMB5/PON2/ATP2A2	44
BP	GO:1901987	regulation of cell cycle phase transition	46/926	480/18670	1.53151e-05	0.000322231	0.000251942	RPS27L/BAX/FHL1/TUBA1A/PSMB1/CDKN1A/APP/PSMB9/PSMA1/PTEN/PRMT2/RBX1/PSMA4/PSME2/PSMB6/DYNLL1/PSMB3/CCL2/MDM2/HSP90AA1/SUSD2/RDX/PSMC3/PSMA2/DCTN2/TAOK3/PSMD7/PSMD13/SYF2/PSMB8/KANK2/TMOD3/PSMB2/PSMC5/PSMA7/PSMD11/RNASEH2B/TUBB/CEP290/LSM10/CDC27/PAFAH1B1/VPS4A/PSMB5/USP47/TAOK1	46
BP	GO:0040013	negative regulation of locomotion	39/926	381/18670	1.54113e-05	0.000322961	0.000252513	DCN/TIMP1/COL3A1/FBLN1/THY1/TPM1/PTN/NBL1/APOD/NR2F2/ENG/CLIC4/RHOA/CALR/SERPINF1/EMILIN1/MEF2C/OSBPL8/ILK/SERPINE1/ARHGDIB/LRP1/DLC1/SEMA5A/PTEN/SP100/ANGPT2/IGFBP5/JAG1/CXCL12/CCL2/NRP1/RRAS/APOE/VCL/SPRED1/CORO1C/WASL/ITGB1BP1	39
BP	GO:0010952	positive regulation of peptidase activity	25/926	197/18670	1.5491e-05	0.000323344	0.000252813	FN1/PCOLCE/FBLN1/RPS27L/RCN3/CAV1/F2R/BAX/RHOA/APP/IFI16/DLC1/F3/GSN/PSME2/ANTXR1/GRN/ARL6IP5/FYN/ASPH/LGMN/PICALM/ROCK2/DAP/TNFSF10	25
BP	GO:0045216	cell-cell junction organization	24/926	185/18670	1.57283e-05	0.000326999	0.000255671	RHOC/CDH11/CAV1/F2R/RHOA/TGFB3/TLN1/SNAI2/WDR1/GJC1/RAB13/TJP1/ESAM/ZNF703/MAP4K4/RDX/MAPRE2/VCL/CCM2/LIMS1/CDH6/ADD1/RUNX1/ROCK2	24
BP	GO:0002220	innate immune response activating cell surface receptor signaling pathway	18/926	116/18670	1.58743e-05	0.000328736	0.000257028	PSMB1/PSMB9/PSMA1/PSMA4/PSME2/PSMB6/PSMB3/PSMC3/PSMA2/FYN/PSMD7/PSMD13/PSMB8/PSMB2/PSMC5/PSMA7/PSMD11/PSMB5	18
BP	GO:0043542	endothelial cell migration	31/926	274/18670	1.65518e-05	0.000341421	0.000266947	DCN/SPARC/ITGB1/TMSB4X/PTN/MYH9/NR2F2/FOXP1/RHOA/CALR/SERPINF1/LOXL2/MEF2C/FAP/ADGRA2/SEMA5A/PTEN/SP100/ETS1/ANGPT2/SMOC2/RAB13/GRN/HIF1A/NRP1/APOE/LGMN/SPRED1/CD40/ROCK2/ITGB1BP1	31
BP	GO:0050772	positive regulation of axonogenesis	15/926	85/18670	1.6725e-05	0.000343646	0.000268686	FN1/MAP1B/ZEB2/RHOA/ILK/LRP1/SEMA5A/CXCL12/MACF1/NRP1/RUFY3/ARHGDIA/DBNL/PAFAH1B1/STK25	15
BP	GO:0030833	regulation of actin filament polymerization	22/926	162/18670	1.70678e-05	0.000349325	0.000273127	EPS8/TMSB4X/TMSB10/ARPC2/RHOA/GMFG/PFN1/SPTBN1/CAPZB/ADD3/GSN/COTL1/ACTR3/RDX/CAPZA1/TMOD3/ARPC4/ADD1/MTPN/DBNL/WASL/SNX9	22
BP	GO:0007409	axonogenesis	45/926	468/18670	1.74018e-05	0.00035478	0.000277392	FN1/ITGB1/THY1/MAP1B/ACTB/CDH11/C12orf57/BSG/CHN1/PALLD/RTN4/ZEB2/RHOA/NEXN/ILK/MAP1A/SH3KBP1/SPTBN1/APP/ETV1/LRP1/LAMA2/PDLIM7/SEMA5A/PTEN/CXCL12/RAC1/MACF1/NRP1/DPYSL2/HSP90AA1/RUFY3/APOE/FYN/VCL/LAMB2/PICALM/ARHGDIA/PIK3R1/SHC1/PTPRA/DBNL/PAFAH1B1/STK25/GPC1	45
BP	GO:1901880	negative regulation of protein depolymerization	13/926	66/18670	1.78911e-05	0.000362243	0.000283227	EPS8/MAP1B/LIMA1/SPTBN1/CAPZB/ADD3/GSN/RDX/CAPZA1/TMOD3/ADD1/MTPN/TAOK1	13
BP	GO:0002758	innate immune response-activating signal transduction	18/926	117/18670	1.79055e-05	0.000362243	0.000283227	PSMB1/PSMB9/PSMA1/PSMA4/PSME2/PSMB6/PSMB3/PSMC3/PSMA2/FYN/PSMD7/PSMD13/PSMB8/PSMB2/PSMC5/PSMA7/PSMD11/PSMB5	18
BP	GO:0048010	vascular endothelial growth factor receptor signaling pathway	16/926	96/18670	1.86654e-05	0.000376169	0.000294115	PGF/TMEM204/RHOA/EMILIN1/AXL/ITGAV/WASF2/RAC1/HIF1A/NRP1/HSP90AA1/FYN/PIK3R1/PTPN1/ROCK2/FOXC1	16
BP	GO:0007492	endoderm development	14/926	76/18670	1.91807e-05	0.000384211	0.000300403	FN1/COL6A1/COL4A2/COL5A2/MMP14/COL5A1/LAMB1/HSBP1/MMP2/LAMC1/COL8A1/ITGAV/INHBA/PELO	14
BP	GO:0033157	regulation of intracellular protein transport	29/926	250/18670	1.92106e-05	0.000384211	0.000300403	OAZ1/STOM/APOD/UBE2D3/ZIC1/LEPROT/PKIG/OS9/SH3GLB1/NUCB1/VAMP2/SP100/YWHAH/CD36/ERLEC1/UBE2L3/MDM2/RUFY3/FLNA/FYN/NUTF2/TMEM30A/PIK3R1/CD81/PTPN1/DERL2/CEP290/OAZ2/ITGB1BP1	29
BP	GO:0050900	leukocyte migration	47/926	499/18670	1.93725e-05	0.000385982	0.000301788	COL1A2/COL1A1/FN1/ITGB1/ITGA1/EPS8/THY1/CD99/PTN/CAV1/PGF/NBL1/SDC2/BSG/CD44/MYH9/ECM1/APOD/MMP14/RHOA/CALR/EMILIN1/RARRES2/GYPC/SERPINE1/APP/WDR1/MTUS1/ATP1B3/ITGAV/ANGPT2/IL1R1/CXCL12/RAC1/CCL2/GLG1/ESAM/SBDS/FYN/MSN/LGMN/PIK3R1/CD81/SHC1/WASL/C1QBP/GPC1	47
BP	GO:0045665	negative regulation of neuron differentiation	27/926	225/18670	2.00844e-05	0.000398656	0.000311697	VIM/LGALS1/B2M/THY1/PMP22/NR2F1/RTN4/RHOA/CALR/APP/LRP1/SEMA5A/PTEN/YWHAH/JAG1/NOTCH3/NRP1/ID3/MAP4K4/MDM2/RUFY3/APOE/CTSZ/ARHGDIA/ASAP1/HES4/PAFAH1B1	27
BP	GO:0002831	regulation of response to biotic stimulus	40/926	400/18670	2.07263e-05	0.00040985	0.000320449	SERPING1/A2M/HLA-E/JAK1/FOXP1/HTRA1/PSMB1/IFI16/LY96/PSMB9/PSMA1/OPTN/PSMA4/CD36/PSME2/PSMB6/GRN/PSMB3/IFNGR1/STAT1/PSMC3/PSMA2/HLA-F/APOE/FYN/LAMP1/PARP14/PSMD7/PSMD13/PSMB8/PSMB2/SAMHD1/PSMC5/PSMA7/PSMD11/PTPN1/PPP2R3C/PSMB5/C1QBP/IFNGR2	40
BP	GO:0045088	regulation of innate immune response	33/926	305/18670	2.25656e-05	0.000444552	0.000347581	SERPING1/A2M/HLA-E/JAK1/PSMB1/IFI16/PSMB9/PSMA1/PSMA4/PSME2/PSMB6/GRN/PSMB3/IFNGR1/STAT1/PSMC3/PSMA2/HLA-F/APOE/FYN/LAMP1/PARP14/PSMD7/PSMD13/PSMB8/PSMB2/SAMHD1/PSMC5/PSMA7/PSMD11/PTPN1/PSMB5/IFNGR2	33
BP	GO:0061028	establishment of endothelial barrier	10/926	41/18670	2.36055e-05	0.000461579	0.000360895	ENG/S1PR3/TNFRSF1A/TJP1/RAP1B/RDX/MSN/RAP1A/ADD1/ROCK2	10
BP	GO:1903053	regulation of extracellular matrix organization	10/926	41/18670	2.36055e-05	0.000461579	0.000360895	CST3/AEBP1/EMILIN1/DDR2/FAP/LRP1/TNFRSF1A/ETS1/ANTXR1/COLGALT1	10
BP	GO:0010948	negative regulation of cell cycle process	37/926	361/18670	2.46022e-05	0.000479287	0.00037474	RPS27L/BAX/FHL1/PSMB1/CDKN1A/CALR/PRKAR1A/PSMB9/PSMA1/PTEN/PRMT2/RBX1/PSMA4/PSME2/PSMB6/PSMB3/CCL2/MDM2/SUSD2/PSMC3/PSMA2/TAOK3/ATRX/PSMD7/PSMD13/SYF2/PSMB8/KANK2/PSMB2/PSMC5/PSMA7/PSMD11/YAF2/VPS4A/PSMB5/USP47/TAOK1	37
BP	GO:0007568	aging	34/926	321/18670	2.65433e-05	0.000515194	0.000402815	DCN/TIMP1/IGFBP2/B2M/COL4A2/SERPING1/PDGFRB/TIMP2/APOD/ENG/SOD1/CDKN1A/TGFB3/CALR/SERPINF1/LOXL2/ILK/SERPINE1/APP/RWDD1/LRP1/CTSC/GSN/PTEN/IGFBP5/PRELP/SEC63/GPX4/PICALM/LIMS1/EEF2/LMNA/SMC6/TGFBR2	34
BP	GO:0061077	chaperone-mediated protein folding	12/926	59/18670	2.66891e-05	0.00051612	0.000403539	PPIB/HSPA1A/FKBP5/HSPA8/DNAJB4/CRTAP/P3H1/HSPA1B/FKBP1A/PDIA4/ST13/DNAJB14	12
BP	GO:0010977	negative regulation of neuron projection development	21/926	155/18670	2.72973e-05	0.000525949	0.000411223	VIM/LGALS1/B2M/THY1/PMP22/NR2F1/RTN4/RHOA/LRP1/SEMA5A/PTEN/YWHAH/NRP1/MAP4K4/MDM2/RUFY3/APOE/CTSZ/ARHGDIA/ASAP1/PAFAH1B1	21
BP	GO:0048771	tissue remodeling	23/926	179/18670	2.7423e-05	0.000526441	0.000411608	TIMP1/CST3/BGN/PTN/CTSK/CAV1/F2R/BAX/CTHRC1/MMP14/TGFB3/MMP2/MEF2C/AXL/EPAS1/IGFBP5/JAG1/RAC1/HIF1A/MDM2/TPP1/ROCK2/FOXC1	23
BP	GO:0050768	negative regulation of neurogenesis	32/926	295/18670	2.8403e-05	0.000543272	0.000424767	COL3A1/VIM/LGALS1/B2M/THY1/PTN/PMP22/DYNLT1/NR2F1/RTN4/RHOA/CALR/APP/LRP1/SEMA5A/PTEN/YWHAH/JAG1/NOTCH3/NRP1/ID3/MAP4K4/MDM2/RUFY3/HOOK3/APOE/TMEM98/CTSZ/ARHGDIA/ASAP1/HES4/PAFAH1B1	32
BP	GO:0048675	axon extension	18/926	121/18670	2.85513e-05	0.00054413	0.000425439	FN1/ITGB1/MAP1B/RTN4/ILK/LRP1/SEMA5A/CXCL12/MACF1/NRP1/DPYSL2/HSP90AA1/RUFY3/APOE/VCL/LAMB2/DBNL/PAFAH1B1	18
BP	GO:0060840	artery development	16/926	100/18670	3.1509e-05	0.000598329	0.000467815	COL3A1/PRRX1/PDGFRB/ENG/LRP1/MYLK/JAG1/NOTCH3/ADGRF5/NRP1/AP2B1/APOE/LOXL1/LTBP1/SNX17/FOXC1	16
BP	GO:0032507	maintenance of protein location in cell	12/926	60/18670	3.18724e-05	0.000603053	0.000471509	TMSB4X/CAV1/TMSB10/CD4/SRGN/OS9/KDELR2/GSN/KDELR3/SP100/SYNE1/ARL2BP	12
BP	GO:1903311	regulation of mRNA metabolic process	34/926	324/18670	3.21409e-05	0.000605954	0.000473777	VIM/HSPA1A/UBB/PSMB1/HSPA8/PSMB9/PSMA1/DDX5/RBM3/PSMA4/PSME2/PSMB6/PSMB3/PSMC3/PSMA2/SON/MBNL1/PSMD7/PSMD13/PSMB8/NSRP1/WTAP/PSMB2/CIRBP/PSMC5/PSMA7/PSMD11/XRN1/ROCK2/HNRNPD/CARHSP1/PSMB5/POLR2G/C1QBP	34
BP	GO:0031647	regulation of protein stability	31/926	284/18670	3.3399e-05	0.000627424	0.000490564	PPIB/HSPA1A/RTN4/CTSA/CDKN1A/CALR/PFN1/HSPA8/SH3GLB1/ATP1B3/GSN/PTEN/CRTAP/GRN/P3H1/MDM2/HSP90AA1/CASP3/FLNA/STX12/ASPH/LAMP1/HSPA1B/LMNA/PIK3R1/CD81/CCT8/LAMP2/USP47/SUGT1/TCP1	31
BP	GO:0051651	maintenance of location in cell	26/926	219/18670	3.42262e-05	0.000640675	0.000500924	ANXA5/THY1/TMSB4X/CAV1/F2R/BAX/ANXA6/TMSB10/GSTO1/CD4/CALR/HSP90B1/SRGN/CALM1/OS9/KDELR2/GSN/KDELR3/SP100/CALM3/CALM2/SYNE1/APOE/FKBP1A/ARL2BP/PAFAH1B1	26
BP	GO:0006901	vesicle coating	13/926	70/18670	3.45643e-05	0.00064471	0.000504079	CD59/SEC31A/TRAPPC1/CTSC/ANKRD28/SEC23A/SEC24D/ARFGAP3/CTSZ/NAPA/TRAPPC2L/USO1/SCFD1	13
BP	GO:0030041	actin filament polymerization	23/926	182/18670	3.58046e-05	0.000665485	0.000520322	EPS8/TMSB4X/TMSB10/ARPC2/RHOA/GMFG/PFN1/SPTBN1/CAPZB/ADD3/GSN/COTL1/RAC1/ACTR3/RDX/CAPZA1/TMOD3/ARPC4/ADD1/MTPN/DBNL/WASL/SNX9	23
BP	GO:0030866	cortical actin cytoskeleton organization	10/926	43/18670	3.68895e-05	0.000683236	0.000534201	EPB41L2/CALR/TLN1/EHD2/RAB13/WIPF1/RHOQ/ROCK2/WASL/VPS4A	10
BP	GO:0016049	cell growth	45/926	484/18670	3.97285e-05	0.000733234	0.000573293	IGFBP7/FN1/IGFBP4/ITGB1/MEG3/MAP1B/FRZB/HSPA1A/FHL1/MMP14/RTN4/ZEB2/RHOA/CDKN1A/ILK/APP/POSTN/SDCBP/LRP1/EIF4G2/AKAP13/INHBA/SEMA5A/PRMT2/IGFBP5/PDLIM5/CXCL12/MACF1/RERG/NRP1/DPYSL2/HSP90AA1/RUFY3/DCBLD2/LAMTOR1/APOE/VCL/LAMB2/HSPA1B/DERL2/MTPN/DBNL/PAFAH1B1/TGFBR2/USP47	45
BP	GO:0010634	positive regulation of epithelial cell migration	22/926	171/18670	3.98974e-05	0.000733777	0.000573717	SPARC/TMSB4X/RTN4/FOXP1/CALR/PFN1/ADGRA2/SEMA5A/ETS1/SMOC2/GRN/GLIPR2/HIF1A/NRP1/MAP4K4/MAPRE2/LGMN/CD40/ADAM9/ROCK2/TGFBR2/ITGB1BP1	22
BP	GO:0034109	homotypic cell-cell adhesion	14/926	81/18670	4.04167e-05	0.000740738	0.000579161	LGALS1/MYL9/CD99/ACTB/MYL12A/MYH9/TLN1/ILK/C1QTNF1/CLIC1/ZNF703/RDX/FLNA/VCL	14
BP	GO:0002685	regulation of leukocyte migration	24/926	196/18670	4.10648e-05	0.000750004	0.000586405	THY1/CD99/PTN/PGF/NBL1/ECM1/APOD/MMP14/RHOA/CALR/EMILIN1/RARRES2/SERPINE1/APP/MTUS1/IL1R1/CXCL12/RAC1/CCL2/MSN/LGMN/CD81/WASL/C1QBP	24
BP	GO:0045666	positive regulation of neuron differentiation	37/926	371/18670	4.43502e-05	0.000807204	0.000631128	FN1/TCF4/PTN/MAP1B/ZEB1/TIMP2/SNX3/DYNLT1/NBL1/SCARB2/ZEB2/RHOA/SERPINF1/MEF2C/ILK/LRP1/SEMA5A/PTEN/CXCL12/MACF1/GRN/P3H1/NRP1/ITSN1/RUFY3/SPAG9/TCF12/APOE/FYN/RAP1A/PTK7/TMEM30A/HMG20B/ARHGDIA/DBNL/PAFAH1B1/STK25	37
BP	GO:0050851	antigen receptor-mediated signaling pathway	33/926	316/18670	4.60127e-05	0.000831707	0.000650286	THY1/BAX/FOXP1/CD4/PSMB1/MEF2C/CMTM3/PSMB9/GBP1/PSMA1/PSMA4/PSME2/PSMB6/PSMB3/BTN3A2/CD276/RFTN1/PSMC3/PSMA2/FYN/PAG1/PSMD7/PSMD13/PSMB8/PSMB2/PSMC5/PIK3R1/PSMA7/CD81/PSMD11/RUNX1/PSMB5/ELF2	33
BP	GO:0051961	negative regulation of nervous system development	33/926	316/18670	4.60127e-05	0.000831707	0.000650286	COL3A1/VIM/LGALS1/B2M/THY1/PTN/PMP22/DYNLT1/NR2F1/RTN4/RHOA/CALR/APP/LRP1/CTSC/SEMA5A/PTEN/YWHAH/JAG1/NOTCH3/NRP1/ID3/MAP4K4/MDM2/RUFY3/HOOK3/APOE/TMEM98/CTSZ/ARHGDIA/ASAP1/HES4/PAFAH1B1	33
BP	GO:0097193	intrinsic apoptotic signaling pathway	31/926	289/18670	4.66805e-05	0.000840889	0.000657465	RPS27L/HSPA1A/UBB/CAV1/BAX/CD44/SOD1/CDKN1A/P4HB/SNAI2/IFI16/TNFRSF1A/DDX5/IFI6/CXCL12/HIC1/HIF1A/TMEM109/MDM2/ARL6IP5/HERPUD1/CASP3/MLLT11/PTTG1IP/PIK3R1/PTPN1/BCLAF1/PHLDA3/STK25/USP47/SHISA5	31
BP	GO:0032272	negative regulation of protein polymerization	13/926	72/18670	4.71101e-05	0.000844832	0.000660548	EPS8/TMSB4X/TMSB10/PFN1/SPTBN1/CAPZB/ADD3/GSN/RDX/CAPZA1/TMOD3/ADD1/MTPN	13
BP	GO:0032964	collagen biosynthetic process	11/926	53/18670	4.72207e-05	0.000844832	0.000660548	COL1A1/VIM/SERPINH1/PDGFRB/RCN3/F2R/ENG/COL5A1/TGFB3/EMILIN1/RAP1A	11
BP	GO:0031099	regeneration	24/926	198/18670	4.84333e-05	0.00086359	0.000675215	PRRX1/NNMT/THY1/PTN/MAP1B/PGF/APOD/NREP/CPQ/CDKN1A/POSTN/AXL/LRP1/GSN/PTEN/ANGPT2/CXCL12/GRN/MAP4K4/LAMB2/RAP1A/CD81/MTPN/TGFBR2	24
BP	GO:0046578	regulation of Ras protein signal transduction	27/926	238/18670	5.43339e-05	0.000965528	0.000754917	COL3A1/ITGB1/EPS8/PDGFRB/TIMP2/DYNLT1/F2R/ARHGDIB/DLC1/AKAP13/ARHGAP42/FARP1/ARHGEF12/RAC1/SPRY1/NRP1/ITSN1/MAP4K4/RDX/MAPRE2/APOE/KANK2/ARHGDIA/SQSTM1/SHC1/ARHGEF7/SHOC2	27
BP	GO:0007033	vacuole organization	21/926	163/18670	5.80684e-05	0.00102842	0.000804087	SCARB2/SH3GLB1/WIPI1/MAP1LC3A/MAP1LC3B/TMEM165/IFT20/SYNPO2/GRN/GABARAPL2/HOOK3/TPP1/LAMTOR1/STX12/VMP1/HEXB/RAB7A/RAB34/CHMP5/SCFD1/VPS4A	21
BP	GO:0031331	positive regulation of cellular catabolic process	36/926	362/18670	5.93701e-05	0.00104794	0.000819354	DCN/HSPA1A/CAV1/BAX/CALCOCO2/DAB2/APP/TMEM59/TRIM22/LRP1/SH3GLB1/CTSC/PTEN/OPTN/RBX1/SUMO2/ZBTB20/HIF1A/MDM2/HSP90AA1/SH3D19/RDX/HERPUD1/APOE/MSN/HSPA1B/PTTG1IP/CD81/FBXL5/ADAM9/ABHD5/PTPN1/ROCK2/HNRNPD/SNX9/POLR2G	36
BP	GO:0045732	positive regulation of protein catabolic process	25/926	214/18670	6.28104e-05	0.00110496	0.000863933	HSPA1A/CAV1/OAZ1/DAB2/LRP1/CTSC/PTEN/RBX1/SUMO2/MDM2/HSP90AA1/SH3D19/RDX/HERPUD1/APOE/MSN/HSPA1B/RAB7A/PTTG1IP/SNF8/CD81/FBXL5/ADAM9/OAZ2/SNX9	25
BP	GO:0097320	plasma membrane tubulation	7/926	22/18670	6.38603e-05	0.00111596	0.000872538	EHD2/SGIP1/SH3GLB1/PACSIN2/ASAP1/WASL/SNX9	7
BP	GO:1903077	negative regulation of protein localization to plasma membrane	7/926	22/18670	6.38603e-05	0.00111596	0.000872538	AP2M1/DAB2/TMEM59/GBP1/RHOQ/PICALM/CLTC	7
BP	GO:0051648	vesicle localization	24/926	202/18670	6.68242e-05	0.00116389	0.000910011	CD59/SEC31A/LIN7A/AP3S1/TRAPPC1/WIPI1/CTSC/PTEN/ANKRD28/SEC23A/TPGS1/DCTN2/SEC24D/KIFAP3/PICALM/TMEM230/ARFGAP3/CTSZ/NAPA/TRAPPC2L/USO1/SCFD1/PAFAH1B1/WASL	24
BP	GO:0001837	epithelial to mesenchymal transition	19/926	141/18670	6.99236e-05	0.00121385	0.000949076	COL1A1/ENG/RTN4/TGFB1I1/DAB2/TGFB3/LOXL2/SNAI2/SDCBP/DDX5/PTEN/JAG1/GLIPR2/ZNF703/HIF1A/SPRY1/WWTR1/TGFBR2/FOXC1	19
BP	GO:0030168	platelet activation	20/926	153/18670	7.0356e-05	0.00121734	0.000951804	COL1A2/COL3A1/COL1A1/MYL9/ACTB/MYL12A/F2R/MYH9/TLN1/ILK/C1QTNF1/CLIC1/AXL/PDGFA/FLNA/APOE/FYN/VCL/CD40/PIK3R1	20
BP	GO:0043242	negative regulation of protein-containing complex disassembly	13/926	75/18670	7.33105e-05	0.00126431	0.000988522	EPS8/MAP1B/LIMA1/SPTBN1/CAPZB/ADD3/GSN/RDX/CAPZA1/TMOD3/ADD1/MTPN/TAOK1	13
BP	GO:0000209	protein polyubiquitination	32/926	310/18670	7.44803e-05	0.00128028	0.00100101	UBB/UBE2D3/PSMB1/PSMB9/PSMA1/RBX1/PSMA4/PSME2/UBE2L3/WSB1/PSMB6/UBE2A/PSMB3/FBXO32/PSMC3/PSMA2/TTC3/PSMD7/PSMD13/PSMB8/RNF115/PSMB2/PSMC5/RNF146/PSMA7/UBE2Q2/FBXL5/PSMD11/CDC27/NFE2L1/ANAPC13/PSMB5	32
BP	GO:0090288	negative regulation of cellular response to growth factor stimulus	21/926	166/18670	7.59123e-05	0.00130065	0.00101694	DCN/HSPA1A/UBB/CAV1/NBL1/TGFB1I1/HTRA1/TGFB3/EMILIN1/ASPN/CAV2/FBN1/ADGRA2/SNX6/GLG1/SPRY1/LTBP1/PMEPA1/PTPN1/TGFBR2/GPC1	21
BP	GO:0002475	antigen processing and presentation via MHC class Ib	6/926	16/18670	7.6368e-05	0.00130421	0.00101972	HLA-B/B2M/HLA-A/HLA-C/HLA-E/HLA-F	6
BP	GO:0002218	activation of innate immune response	19/926	142/18670	7.70465e-05	0.00131154	0.00102545	PSMB1/IFI16/PSMB9/PSMA1/PSMA4/PSME2/PSMB6/PSMB3/PSMC3/PSMA2/FYN/PSMD7/PSMD13/PSMB8/PSMB2/PSMC5/PSMA7/PSMD11/PSMB5	19
BP	GO:1901889	negative regulation of cell junction assembly	8/926	30/18670	7.83334e-05	0.00132487	0.00103587	APOD/MMP14/LRP1/DLC1/PTEN/CORO1C/ROCK2/ITGB1BP1	8
BP	GO:1905476	negative regulation of protein localization to membrane	8/926	30/18670	7.83334e-05	0.00132487	0.00103587	AP2M1/DAB2/TMEM59/GBP1/RHOQ/PICALM/CLTC/ITGB1BP1	8
BP	GO:0009896	positive regulation of catabolic process	40/926	425/18670	8.06708e-05	0.00136003	0.00106336	DCN/HSPA1A/CAV1/OAZ1/BAX/CALCOCO2/DAB2/APP/TMEM59/TRIM22/LRP1/SH3GLB1/CTSC/PTEN/OPTN/RBX1/SUMO2/ZBTB20/HIF1A/MDM2/HSP90AA1/SH3D19/RDX/HERPUD1/APOE/MSN/HSPA1B/RAB7A/PTTG1IP/SNF8/CD81/FBXL5/ADAM9/ABHD5/PTPN1/ROCK2/OAZ2/HNRNPD/SNX9/POLR2G	40
BP	GO:0032231	regulation of actin filament bundle assembly	15/926	97/18670	8.2657e-05	0.00138906	0.00108606	RHOC/TPM1/RHOA/TGFB3/PFN1/DLC1/WASF2/RAC1/SYNPO2/NRP1/RDX/FLNA/PIK3R1/ROCK2/ITGB1BP1	15
BP	GO:0048207	vesicle targeting, rough ER to cis-Golgi	12/926	66/18670	8.5285e-05	0.00142412	0.00111348	CD59/SEC31A/TRAPPC1/CTSC/ANKRD28/SEC23A/SEC24D/CTSZ/NAPA/TRAPPC2L/USO1/SCFD1	12
BP	GO:0048208	COPII vesicle coating	12/926	66/18670	8.5285e-05	0.00142412	0.00111348	CD59/SEC31A/TRAPPC1/CTSC/ANKRD28/SEC23A/SEC24D/CTSZ/NAPA/TRAPPC2L/USO1/SCFD1	12
BP	GO:0045765	regulation of angiogenesis	37/926	383/18670	8.65182e-05	0.00144015	0.00112601	DCN/SPARC/ITGB1/COL4A2/PTN/PGF/ECM1/ENG/JAK1/THBS2/RHOA/ADAM12/SERPINF1/EMILIN1/SERPINE1/RNH1/F3/MYDGF/ADGRA2/SEMA5A/SP100/ETS1/ANGPTL4/ANGPT2/SMOC2/GRN/HIF1A/NRP1/RRAS/STAT1/SPRED1/CD40/RUNX1/ROCK2/TGFBR2/FOXC1/ITGB1BP1	37
BP	GO:0051043	regulation of membrane protein ectodomain proteolysis	7/926	23/18670	8.78859e-05	0.0014583	0.0011402	TIMP1/TIMP3/TIMP2/SH3D19/APOE/ADAM9/SNX9	7
BP	GO:0045807	positive regulation of endocytosis	15/926	98/18670	9.31951e-05	0.00154153	0.00120527	B2M/CD63/RAB31/DAB2/SERPINE1/SGIP1/AXL/LRP1/CD151/CD36/ITSN1/AP2B1/APOE/AHI1/WASL	15
BP	GO:0018208	peptidyl-proline modification	11/926	57/18670	9.53527e-05	0.00156736	0.00122547	PPIB/FKBP5/P4HB/PPIC/FKBP7/CRTAP/FKBP11/P3H1/P4HA2/FKBP10/FKBP1A	11
BP	GO:0048008	platelet-derived growth factor receptor signaling pathway	11/926	57/18670	9.53527e-05	0.00156736	0.00122547	PDGFRB/APOD/LRP1/F3/IFT20/PTEN/PLAT/PDGFA/PTGIR/NRP1/PTPN1	11
BP	GO:0042180	cellular ketone metabolic process	27/926	246/18670	9.57984e-05	0.00156978	0.00122736	DKK3/CAV1/OAZ1/PSMB1/COMT/PSMB9/PSMA1/PSMA4/PSME2/PSMB6/TDO2/FABP5/PSMB3/PSMC3/PSMA2/ELOVL5/PSMD7/PSMD13/ACADVL/PSMB8/PSMB2/PSMC5/PSMA7/PSMD11/OAZ2/NFE2L1/PSMB5	27
BP	GO:0016358	dendrite development	26/926	233/18670	9.7591e-05	0.00158894	0.00124234	ITGB1/PTN/MAP1B/DYNLT1/SDC2/RHOA/MEF2C/ILK/MAP1A/APP/CFL1/PTEN/YWHAH/FARP1/PDLIM5/LZTS1/ARF4/NRP1/ITSN1/APOE/FYN/PICALM/ASAP1/DBNL/PAFAH1B1/WASL	26
BP	GO:0002429	immune response-activating cell surface receptor signaling pathway	43/926	473/18670	9.78739e-05	0.00158894	0.00124234	THY1/ACTB/BAX/ARPC2/FOXP1/CD4/PSMB1/MEF2C/CMTM3/PSMB9/GBP1/PSMA1/WASF2/PSMA4/PSME2/PSMB6/RAC1/PSMB3/BTN3A2/ACTR3/CD276/RFTN1/WIPF1/HSP90AA1/PSMC3/PSMA2/FYN/PAG1/RAP1A/PSMD7/PSMD13/PSMB8/PSMB2/PSMC5/PIK3R1/PSMA7/CD81/PSMD11/ARPC4/RUNX1/WASL/PSMB5/ELF2	43
BP	GO:0002757	immune response-activating signal transduction	43/926	473/18670	9.78739e-05	0.00158894	0.00124234	THY1/ACTB/BAX/ARPC2/FOXP1/CD4/PSMB1/MEF2C/CMTM3/PSMB9/GBP1/PSMA1/WASF2/PSMA4/PSME2/PSMB6/RAC1/PSMB3/BTN3A2/ACTR3/CD276/RFTN1/WIPF1/HSP90AA1/PSMC3/PSMA2/FYN/PAG1/RAP1A/PSMD7/PSMD13/PSMB8/PSMB2/PSMC5/PIK3R1/PSMA7/CD81/PSMD11/ARPC4/RUNX1/WASL/PSMB5/ELF2	43
BP	GO:0038095	Fc-epsilon receptor signaling pathway	21/926	169/18670	9.84742e-05	0.00159377	0.00124612	PSMB1/CALM1/PSMB9/PSMA1/PSMA4/PSME2/PSMB6/RAC1/PSMB3/PSMC3/PSMA2/PSMD7/PSMD13/PSMB8/PSMB2/PSMC5/PIK3R1/PSMA7/PSMD11/SHC1/PSMB5	21
BP	GO:0032102	negative regulation of response to external stimulus	38/926	400/18670	9.93077e-05	0.00160233	0.00125281	SERPING1/TFPI/ANXA5/TNFAIP6/NBL1/A2M/APOD/HLA-E/SOD1/HTRA1/CDKN1A/SERPINF1/SERPINE1/C1QTNF1/SNAI2/IFI16/NUCB2/FAP/NENF/TNFRSF1A/PSMA1/SEMA5A/PTEN/ETS1/ANGPT2/PLAT/PDGFA/GRN/CCL2/NRP1/HLA-F/PLAU/APOE/PARP14/KANK2/CHID1/SAMHD1/C1QBP	38
BP	GO:1903362	regulation of cellular protein catabolic process	27/926	247/18670	0.000102602	0.00165042	0.00129042	HSPA1A/UBB/CAV1/DAB2/MAP1A/SDCBP/OS9/LRP1/CTSC/PTEN/RBX1/PSME2/ERLEC1/SUMO2/MDM2/HSP90AA1/GABARAPL2/RDX/HERPUD1/APOE/MSN/HSPA1B/PTTG1IP/CD81/FBXL5/DERL2/NFE2L1	27
BP	GO:0045861	negative regulation of proteolysis	35/926	358/18670	0.00010517	0.00168656	0.00131867	TIMP1/CST3/COL6A3/SERPING1/TFPI/TIMP3/SERPINH1/TIMP2/CD44/A2M/ECM1/SERPINF1/SERPINE1/MAP1A/APP/IFI16/SDCBP/TMEM59/OS9/CAST/IFI6/PLAT/ERLEC1/SERPINB6/GLG1/MDM2/GABARAPL2/DNAJC1/HERPUD1/TMEM98/PICALM/CTSZ/LXN/DERL2/USP47	35
BP	GO:1903706	regulation of hemopoiesis	43/926	475/18670	0.000107614	0.00172051	0.00134521	B2M/MYL9/PTN/ZEB1/HSPA1A/MMP14/SOD1/FOXP1/CD4/RHOA/PSMB1/MEF2C/AXL/FBN1/PSMB9/PSMA1/INHBA/ETS1/PSMA4/PSME2/JAG1/PSMB6/PSMB3/HIF1A/STAT1/PSMC3/PSMA2/TCF12/PSMD7/HSPA1B/PSMD13/PSMB8/ISG15/PSMB2/PSMC5/PIK3R1/PSMA7/PSMD11/RUNX1/PPP2R3C/TGFBR2/PSMB5/FOXC1	43
BP	GO:0032355	response to estradiol	18/926	134/18670	0.000112013	0.00178541	0.00139596	COL1A1/IGFBP2/TFPI/PTN/MAP1B/PDGFRB/NR2F2/CD4/CALR/POSTN/PAM/PTEN/ETS1/ZNF703/CASP3/GPX4/EEF2/HNRNPD	18
BP	GO:0018126	protein hydroxylation	7/926	24/18670	0.000118789	0.00187822	0.00146852	PLOD1/P4HB/CRTAP/P3H1/P4HA2/ASPH/PLOD3	7
BP	GO:1904376	negative regulation of protein localization to cell periphery	7/926	24/18670	0.000118789	0.00187822	0.00146852	AP2M1/DAB2/TMEM59/GBP1/RHOQ/PICALM/CLTC	7
BP	GO:0042026	protein refolding	9/926	40/18670	0.000118906	0.00187822	0.00146852	B2M/PPIB/HSPA1A/HSPA8/PPIC/HSP90AA1/HSPA1B/FKBP1A/ST13	9
BP	GO:0051650	establishment of vesicle localization	22/926	184/18670	0.000120629	0.00189507	0.0014817	CD59/SEC31A/LIN7A/AP3S1/TRAPPC1/WIPI1/CTSC/ANKRD28/SEC23A/DCTN2/SEC24D/KIFAP3/PICALM/TMEM230/ARFGAP3/CTSZ/NAPA/TRAPPC2L/USO1/SCFD1/PAFAH1B1/WASL	22
BP	GO:0010712	regulation of collagen metabolic process	10/926	49/18670	0.000120694	0.00189507	0.0014817	VIM/CST3/ITGB1/PDGFRB/F2R/ENG/TGFB3/EMILIN1/FAP/RAP1A	10
BP	GO:0043524	negative regulation of neuron apoptotic process	19/926	147/18670	0.000123185	0.00192454	0.00150474	F2R/BAX/SOD1/RHOA/TGFB3/MEF2C/ILK/AXL/LRP1/NES/SNX6/GRN/CCL2/HIF1A/NRP1/ITSN1/APOE/FYN/LGMN	19
BP	GO:0009612	response to mechanical stimulus	24/926	210/18670	0.000123302	0.00192454	0.00150474	DCN/COL3A1/COL1A1/IGFBP2/PTN/MAP1B/MMP14/ENG/RHOA/POSTN/ETV1/SLC1A3/TNFRSF1A/ETS1/ANGPT2/CXCL12/RAC1/STAT1/FYN/SLC38A2/CD40/CNN2/MTPN/TGFBR2	24
BP	GO:0030521	androgen receptor signaling pathway	11/926	59/18670	0.000132117	0.00203896	0.0015942	TGFB1I1/FOXP1/DAB2/RHOA/RWDD1/DDX5/PRMT2/PLPP1/NCOR1/FHL2/PMEPA1	11
BP	GO:0031102	neuron projection regeneration	11/926	59/18670	0.000132117	0.00203896	0.0015942	PRRX1/THY1/PTN/MAP1B/APOD/NREP/LRP1/PTEN/GRN/MAP4K4/LAMB2	11
BP	GO:0010717	regulation of epithelial to mesenchymal transition	14/926	90/18670	0.000132459	0.00203896	0.0015942	COL1A1/ENG/TGFB1I1/DAB2/TGFB3/LOXL2/SDCBP/PTEN/JAG1/GLIPR2/ZNF703/WWTR1/TGFBR2/FOXC1	14
BP	GO:0014033	neural crest cell differentiation	14/926	90/18670	0.000132459	0.00203896	0.0015942	FN1/FRZB/ANXA6/EDNRA/ZEB2/MEF2C/CFL1/SNAI2/SEMA5A/JAG1/HIF1A/NRP1/CORO1C/FOXC1	14
BP	GO:0001822	kidney development	29/926	278/18670	0.000132571	0.00203896	0.0015942	DCN/ACTA2/PDGFRB/NID1/PGF/BAX/SERPINF1/MEF2C/ILK/FBN1/IFT20/PCSK5/ANGPT2/PDGFA/JAG1/BASP1/NOTCH3/SPRY1/NRP1/ID3/STAT1/TNS2/LAMB2/AHI1/ARL3/KANK2/WWTR1/CEP290/FOXC1	29
BP	GO:0051494	negative regulation of cytoskeleton organization	19/926	148/18670	0.000134895	0.00206865	0.00161742	EPS8/TMSB4X/MAP1B/LIMA1/TMSB10/GMFG/PFN1/SPTBN1/CAPZB/ADD3/DLC1/GSN/WASF2/RDX/CAPZA1/TMOD3/ADD1/MTPN/TAOK1	19
BP	GO:0072001	renal system development	30/926	293/18670	0.000142802	0.00218354	0.00170724	DCN/COL4A1/ACTA2/PDGFRB/NID1/PGF/BAX/SERPINF1/MEF2C/ILK/FBN1/IFT20/PCSK5/ANGPT2/PDGFA/JAG1/BASP1/NOTCH3/SPRY1/NRP1/ID3/STAT1/TNS2/LAMB2/AHI1/ARL3/KANK2/WWTR1/CEP290/FOXC1	30
BP	GO:0048194	Golgi vesicle budding	13/926	80/18670	0.000145168	0.00221328	0.0017305	CD59/SEC31A/TRAPPC1/CTSC/ANKRD28/SEC23A/SEC24D/ARFGAP3/CTSZ/NAPA/TRAPPC2L/USO1/SCFD1	13
BP	GO:0014909	smooth muscle cell migration	14/926	91/18670	0.000149517	0.00227301	0.0017772	TPM1/PDGFRB/PARVA/MEF2C/ILK/SERPINE1/POSTN/LRP1/IGFBP5/PLAT/PDGFA/NRP1/MDM2/PLAU	14
BP	GO:0042326	negative regulation of phosphorylation	42/926	468/18670	0.000155796	0.00236164	0.00184649	TIMP3/FBLN1/THY1/CAV1/BAX/DNAJC15/NR2F2/ENG/RHOA/GMFG/CDKN1A/EMILIN1/ILK/PRKAR1A/PKIG/CALM1/GBP1/INHBA/PTEN/CALM3/CALM2/DYNLL1/SNX6/TERF2IP/SPRY1/NDRG2/NCOR1/CASP3/APOE/TAOK3/SPRED1/CORO1C/PARP14/AIDA/PMEPA1/DNAJC3/WWTR1/PTPN1/MVP/PAFAH1B1/GADD45B/ITGB1BP1	42
BP	GO:0045056	transcytosis	6/926	18/18670	0.000162528	0.0024566	0.00192074	LRP1/FCGRT/PICALM/LRPAP1/USO1/CLTC	6
BP	GO:0052548	regulation of endopeptidase activity	39/926	425/18670	0.000167631	0.00252647	0.00197537	TIMP1/CST3/COL6A3/SERPING1/TFPI/TIMP3/RPS27L/SERPINH1/TIMP2/F2R/BAX/CD44/A2M/RHOA/SERPINF1/SERPINE1/APP/IFI16/PSMB9/DLC1/CAST/F3/GSN/IFI6/PSME2/SERPINB6/MDM2/ARL6IP5/HERPUD1/FYN/ASPH/LGMN/PICALM/PSMB8/LXN/ROCK2/DAP/USP47/TNFSF10	39
BP	GO:0042340	keratan sulfate catabolic process	5/926	12/18670	0.000175555	0.00261731	0.00204639	LUM/PRELP/FMOD/HEXB/HEXA	5
BP	GO:0061450	trophoblast cell migration	5/926	12/18670	0.000175555	0.00261731	0.00204639	TIMP1/CALR/ARHGDIB/SYDE1/C1QBP	5
BP	GO:1901163	regulation of trophoblast cell migration	5/926	12/18670	0.000175555	0.00261731	0.00204639	TIMP1/CALR/ARHGDIB/SYDE1/C1QBP	5
BP	GO:0051897	positive regulation of protein kinase B signaling	21/926	176/18670	0.000175648	0.00261731	0.00204639	ITGB1/PDGFRB/ENG/RTN4/OSBPL8/ILK/C1QTNF1/AXL/F3/MYDGF/SEMA5A/IGFBP5/PDGFA/RAC1/ITSN1/HSP90AA1/FYN/RHOG/PIK3R1/C1QBP/ITGB1BP1	21
BP	GO:0006509	membrane protein ectodomain proteolysis	9/926	42/18670	0.000177371	0.00263552	0.00206063	TIMP1/TIMP3/TIMP2/MYH9/SH3D19/APOE/ADAM9/SNX9/SPPL2A	9
BP	GO:0007249	I-kappaB kinase/NF-kappaB signaling	28/926	269/18670	0.000178283	0.0026416	0.00206539	LGALS1/RHOC/UBB/F2R/ECM1/CD4/RHOA/LY96/TRIM22/TNFRSF1A/AKAP13/WLS/OPTN/CD36/TERF2IP/PRDX4/STAT1/FLNA/MIER1/FYN/GOLT1B/FKBP1A/CD40/SQSTM1/ROCK2/SHISA5/AZI2/TNFSF10	28
BP	GO:0051701	interaction with host	23/926	202/18670	0.000178883	0.00264304	0.00206651	IFITM3/LGALS1/ITGB1/HSPA1A/SNX3/CAV1/DYNLT1/SCARB2/CD4/P4HB/CTSB/AXL/CAV2/IFITM2/ITGAV/GSN/FUCA2/LAMP1/HSPA1B/RAB7A/CD81/VPS4A/TCP1	23
BP	GO:0006027	glycosaminoglycan catabolic process	11/926	61/18670	0.000180298	0.00264906	0.00207122	DCN/LUM/BGN/VCAN/SDC2/CD44/PRELP/FMOD/HEXB/GPC1/HEXA	11
BP	GO:0032233	positive regulation of actin filament bundle assembly	11/926	61/18670	0.000180298	0.00264906	0.00207122	RHOC/TPM1/RHOA/TGFB3/PFN1/RAC1/SYNPO2/NRP1/FLNA/ROCK2/ITGB1BP1	11
BP	GO:0014812	muscle cell migration	15/926	104/18670	0.000184557	0.0027041	0.00211425	TPM1/PDGFRB/PARVA/MEF2C/ILK/SERPINE1/POSTN/LRP1/IGFBP5/PLAT/PDGFA/NRP1/MDM2/PLAU/ITGB1BP1	15
BP	GO:0010594	regulation of endothelial cell migration	25/926	229/18670	0.00018631	0.00271466	0.0021225	DCN/SPARC/TMSB4X/PTN/NR2F2/FOXP1/RHOA/CALR/SERPINF1/MEF2C/ADGRA2/SEMA5A/SP100/ETS1/ANGPT2/SMOC2/GRN/HIF1A/NRP1/APOE/LGMN/SPRED1/CD40/ROCK2/ITGB1BP1	25
BP	GO:0032388	positive regulation of intracellular transport	25/926	229/18670	0.00018631	0.00271466	0.0021225	OAZ1/STOM/UBE2D3/ZIC1/DAB2/LEPROT/EHD2/SH3GLB1/VAMP2/YWHAH/UBE2L3/MDM2/RUFY3/RDX/FLNA/FYN/MSN/SCP2/NUTF2/TMEM30A/PIK3R1/CD81/CEP290/OAZ2/ITGB1BP1	25
BP	GO:0006903	vesicle targeting	14/926	93/18670	0.000189398	0.00275203	0.00215173	CD59/SEC31A/TRAPPC1/WIPI1/CTSC/ANKRD28/SEC23A/SEC24D/ARFGAP3/CTSZ/NAPA/TRAPPC2L/USO1/SCFD1	14
BP	GO:0034250	positive regulation of cellular amide metabolic process	19/926	152/18670	0.000192114	0.00278381	0.00217657	VIM/RPS27L/RHOA/APP/TNFRSF1A/RBM3/USP16/IFNGR1/CASP3/RBMS3/PICALM/EEF2/DNAJC3/CIRBP/ROCK2/HNRNPD/POLR2G/C1QBP/DHX29	19
BP	GO:0035023	regulation of Rho protein signal transduction	18/926	140/18670	0.000196721	0.00283493	0.00221655	COL3A1/ITGB1/EPS8/PDGFRB/F2R/ARHGDIB/DLC1/AKAP13/ARHGAP42/FARP1/ARHGEF12/RAC1/NRP1/ITSN1/APOE/KANK2/ARHGDIA/ARHGEF7	18
BP	GO:1903364	positive regulation of cellular protein catabolic process	18/926	140/18670	0.000196721	0.00283493	0.00221655	HSPA1A/CAV1/DAB2/LRP1/CTSC/PTEN/RBX1/SUMO2/MDM2/HSP90AA1/RDX/HERPUD1/APOE/MSN/HSPA1B/PTTG1IP/CD81/FBXL5	18
BP	GO:0090114	COPII-coated vesicle budding	12/926	72/18670	0.000202562	0.00291032	0.00227549	CD59/SEC31A/TRAPPC1/CTSC/ANKRD28/SEC23A/SEC24D/CTSZ/NAPA/TRAPPC2L/USO1/SCFD1	12
BP	GO:0031529	ruffle organization	10/926	52/18670	0.000203058	0.00291032	0.00227549	EPS8/TPM1/LIMA1/CAV1/PFN1/RAC1/RDX/CORO1C/RHOG/DBNL	10
BP	GO:0050769	positive regulation of neurogenesis	42/926	474/18670	0.000205036	0.00293068	0.00229141	FN1/TCF4/PTN/MAP1B/ZEB1/TIMP2/SNX3/DYNLT1/NBL1/SCARB2/ZEB2/RHOA/SERPINF1/MEF2C/ILK/LRP1/IL6ST/SEMA5A/NAP1L1/PTEN/CXCL12/MACF1/GRN/P3H1/HIF1A/NRP1/ITSN1/RUFY3/SPAG9/TCF12/FLNA/APOE/FYN/RAP1A/PTK7/PPP1CC/TMEM30A/HMG20B/ARHGDIA/DBNL/PAFAH1B1/STK25	42
BP	GO:0050821	protein stabilization	21/926	178/18670	0.00020579	0.00293349	0.0022936	PPIB/HSPA1A/RTN4/CDKN1A/CALR/PFN1/ATP1B3/PTEN/CRTAP/GRN/P3H1/HSP90AA1/FLNA/STX12/LAMP1/HSPA1B/PIK3R1/CCT8/LAMP2/SUGT1/TCP1	21
BP	GO:0031334	positive regulation of protein-containing complex assembly	26/926	244/18670	0.000206464	0.00293434	0.00229427	RHOC/MAP1B/HSPA1A/BAX/ARPC2/RHOA/GMFG/PFN1/SH3GLB1/GSN/RBX1/CD36/RAC1/ACTR3/HSP90AA1/PSMC3/MSN/HSPA1B/TPPP3/PSMC5/ASAP1/ARPC4/GTF2H5/WASL/SLAIN2/SNX9	26
BP	GO:0001916	positive regulation of T cell mediated cytotoxicity	7/926	26/18670	0.000206966	0.00293434	0.00229427	HLA-B/B2M/HLA-A/HLA-C/HLA-E/HLA-F/STX7	7
BP	GO:0032835	glomerulus development	11/926	62/18670	0.000209499	0.00295433	0.0023099	ACTA2/PDGFRB/NID1/MEF2C/ANGPT2/JAG1/BASP1/NOTCH3/LAMB2/WWTR1/FOXC1	11
BP	GO:0048857	neural nucleus development	11/926	62/18670	0.000209499	0.00295433	0.0023099	ACTB/RHOA/CALM1/YWHAH/CALM3/BASP1/GNB4/CALM2/DYNLL1/NDRG2/GLUD1	11
BP	GO:0008361	regulation of cell size	21/926	179/18670	0.000222501	0.00312929	0.00244669	FN1/MAP1B/RTN4/RHOA/ILK/LRP1/SEMA5A/PTEN/CXCL12/RAC1/MACF1/NRP1/DPYSL2/RUFY3/RDX/APOE/MSN/ADD1/MTPN/DBNL/PAFAH1B1	21
BP	GO:0061448	connective tissue development	28/926	273/18670	0.000228194	0.00320081	0.00250261	TIMP1/COL1A1/LUM/COL6A2/MGP/COL6A1/COL6A3/PRRX1/SERPINH1/FRZB/ZEB1/ACTA2/CTSK/PDGFRB/UBB/TGFBI/ANXA6/CD44/ECM1/COL5A1/LOXL2/MEF2C/SNAI2/GLG1/HIF1A/BMP1/TGFBR2/SLC39A13	28
BP	GO:0010498	proteasomal protein catabolic process	42/926	477/18670	0.00023457	0.00328148	0.00256569	RCN3/HSPA1A/UBB/CAV1/UBE2D3/DAB2/PSMB1/MAP1A/HSP90B1/SDCBP/OS9/PSMB9/PSMA1/RBX1/PSMA4/PSME2/ERLEC1/PSMB6/UBE2A/PSMB3/SUMO2/MDM2/GABARAPL2/PSMC3/PSMA2/HERPUD1/APOE/PSMD7/HSPA1B/PSMD13/PSMB8/PSMB2/PSMC5/WWTR1/PSMA7/FBXL5/PSMD11/DERL2/CDC27/NFE2L1/DNAJB14/PSMB5	42
BP	GO:0001655	urogenital system development	32/926	330/18670	0.000237161	0.00330893	0.00258715	DCN/COL4A1/ACTA2/PDGFRB/NID1/PGF/BAX/PSAP/SERPINF1/MEF2C/ILK/FBN1/IFT20/PTEN/PCSK5/ANGPT2/PDGFA/JAG1/BASP1/NOTCH3/SPRY1/NRP1/ID3/STAT1/TNS2/LAMB2/AHI1/ARL3/KANK2/WWTR1/CEP290/FOXC1	32
BP	GO:0110020	regulation of actomyosin structure organization	14/926	95/18670	0.000238128	0.00331364	0.00259083	RHOC/TPM1/RHOA/TGFB3/MEF2C/PFN1/DLC1/AKAP13/WASF2/RAC1/NRP1/PIK3R1/ROCK2/ITGB1BP1	14
BP	GO:0030195	negative regulation of blood coagulation	10/926	53/18670	0.000239299	0.00332115	0.0025967	SERPING1/TFPI/ANXA5/SERPINE1/C1QTNF1/FAP/PLAT/PDGFA/PLAU/APOE	10
BP	GO:0030705	cytoskeleton-dependent intracellular transport	21/926	180/18670	0.000240393	0.00332754	0.0026017	MAP1B/UBB/DST/SOD1/TUBA1A/MAP1A/APP/HSPA8/AP3S1/IFT20/TUBA1B/DYNLL1/HIF1A/HOOK3/LAMP1/DYNLRB1/KIFAP3/ARL3/TUBB/PAFAH1B1/WASL	21
BP	GO:0032801	receptor catabolic process	8/926	35/18670	0.000252691	0.00348859	0.00272762	AP2S1/AP2M1/SH3GLB1/AP2B1/APOE/LGMN/PTPN1/CLTC	8
BP	GO:0043161	proteasome-mediated ubiquitin-dependent protein catabolic process	38/926	419/18670	0.000255925	0.00352399	0.0027553	HSPA1A/UBB/CAV1/UBE2D3/DAB2/PSMB1/MAP1A/HSP90B1/SDCBP/OS9/PSMB9/PSMA1/RBX1/PSMA4/PSME2/ERLEC1/PSMB6/UBE2A/PSMB3/SUMO2/MDM2/PSMC3/PSMA2/HERPUD1/PSMD7/HSPA1B/PSMD13/PSMB8/PSMB2/PSMC5/WWTR1/PSMA7/FBXL5/PSMD11/DERL2/CDC27/DNAJB14/PSMB5	38
BP	GO:0007034	vacuolar transport	18/926	143/18670	0.00025702	0.00352982	0.00275986	HSPA1A/TMEM50A/SCARB2/PSAP/LEPROT/HSPA8/LRP1/GRN/HOOK3/LAMP1/LEPROTL1/RAB7A/SNF8/CHMP5/ATP6V0D1/LAMP2/TMEM50B/VPS4A	18
BP	GO:0044091	membrane biogenesis	9/926	44/18670	0.000257995	0.00353399	0.00276312	CAV1/PSAP/SPTBN1/CAV2/PTEN/SERINC1/RFTN1/PACSIN2/PICALM	9
BP	GO:0048588	developmental cell growth	25/926	234/18670	0.0002605	0.00355904	0.00278271	FN1/ITGB1/MAP1B/RTN4/ZEB2/ILK/APP/POSTN/LRP1/AKAP13/SEMA5A/PRMT2/PDLIM5/CXCL12/MACF1/NRP1/DPYSL2/HSP90AA1/RUFY3/APOE/VCL/LAMB2/DBNL/PAFAH1B1/TGFBR2	25
BP	GO:0030516	regulation of axon extension	14/926	96/18670	0.000266291	0.00362873	0.00283719	FN1/MAP1B/RTN4/ILK/LRP1/SEMA5A/CXCL12/MACF1/NRP1/DPYSL2/RUFY3/APOE/DBNL/PAFAH1B1	14
BP	GO:0070208	protein heterotrimerization	5/926	13/18670	0.000273645	0.00370019	0.00289307	COL1A2/COL1A1/COL6A2/COL6A1/C1QTNF1	5
BP	GO:1900025	negative regulation of substrate adhesion-dependent cell spreading	5/926	13/18670	0.000273645	0.00370019	0.00289307	FBLN1/POSTN/GBP1/CORO1C/ITGB1BP1	5
BP	GO:2000009	negative regulation of protein localization to cell surface	5/926	13/18670	0.000273645	0.00370019	0.00289307	TAX1BP3/LEPROT/GPM6B/LEPROTL1/PICALM	5
BP	GO:1901215	negative regulation of neuron death	23/926	208/18670	0.000275281	0.00371277	0.0029029	F2R/BAX/SOD1/RHOA/TGFB3/SERPINF1/MEF2C/ILK/AXL/LRP1/NES/SNX6/GRN/CCL2/HIF1A/NRP1/ITSN1/AP2B1/HLA-F/APOE/FYN/LGMN/NCOA7	23
BP	GO:1900047	negative regulation of hemostasis	10/926	54/18670	0.000280806	0.00377759	0.00295358	SERPING1/TFPI/ANXA5/SERPINE1/C1QTNF1/FAP/PLAT/PDGFA/PLAU/APOE	10
BP	GO:1901342	regulation of vasculature development	38/926	422/18670	0.000294825	0.00395059	0.00308884	DCN/SPARC/ITGB1/COL4A2/PTN/PGF/ECM1/ENG/JAK1/THBS2/RHOA/ADAM12/SERPINF1/EMILIN1/SERPINE1/RNH1/F3/MYDGF/ADGRA2/SEMA5A/SP100/ETS1/ANGPTL4/ANGPT2/SMOC2/GRN/HIF1A/NRP1/RRAS/STAT1/SPRED1/RAP1A/CD40/RUNX1/ROCK2/TGFBR2/FOXC1/ITGB1BP1	38
BP	GO:0051216	cartilage development	23/926	209/18670	0.000295168	0.00395059	0.00308884	TIMP1/COL1A1/LUM/COL6A2/MGP/COL6A1/COL6A3/PRRX1/SERPINH1/FRZB/ZEB1/CTSK/TGFBI/ANXA6/CD44/ECM1/LOXL2/MEF2C/SNAI2/GLG1/HIF1A/BMP1/TGFBR2	23
BP	GO:0010771	negative regulation of cell morphogenesis involved in differentiation	14/926	97/18670	0.000297265	0.00396857	0.0031029	FBLN1/THY1/RTN4/RHOA/POSTN/GBP1/SEMA5A/PTEN/YWHAH/NRP1/RUFY3/CORO1C/ARHGDIA/ITGB1BP1	14
BP	GO:0050770	regulation of axonogenesis	21/926	183/18670	0.000301872	0.00401987	0.00314301	FN1/THY1/MAP1B/CHN1/RTN4/ZEB2/RHOA/ILK/LRP1/SEMA5A/PTEN/CXCL12/MACF1/NRP1/DPYSL2/RUFY3/APOE/ARHGDIA/DBNL/PAFAH1B1/STK25	21
BP	GO:0001974	blood vessel remodeling	9/926	45/18670	0.000308471	0.00409737	0.0032036	CST3/BGN/BAX/MEF2C/AXL/EPAS1/JAG1/MDM2/FOXC1	9
BP	GO:1901881	positive regulation of protein depolymerization	6/926	20/18670	0.00031159	0.00412837	0.00322785	DSTN/CFL1/WDR1/NES/SEMA5A/CFL2	6
BP	GO:0001704	formation of primary germ layer	16/926	121/18670	0.000317066	0.00419037	0.00327632	FN1/COL6A1/ITGB1/COL4A2/COL5A2/MMP14/COL5A1/LAMB1/HSBP1/MMP2/PRKAR1A/COL8A1/ITGAV/WLS/INHBA/FOXC1	16
BP	GO:0006026	aminoglycan catabolic process	11/926	65/18670	0.000322185	0.00423673	0.00331257	DCN/LUM/BGN/VCAN/SDC2/CD44/PRELP/FMOD/HEXB/GPC1/HEXA	11
BP	GO:0072665	protein localization to vacuole	11/926	65/18670	0.000322185	0.00423673	0.00331257	SCARB2/RTN4/HSPA8/SH3GLB1/GBP1/RAB7A/SNF8/CD81/ROCK2/LAMP2/VPS4A	11
BP	GO:0007517	muscle organ development	37/926	410/18670	0.000337737	0.00443017	0.00346381	DCN/COL3A1/VAMP5/COL6A3/TAGLN/TPM1/MYL6/CAV1/FHL1/NR2F2/ENG/RHOA/MEF2C/SGCB/ETV1/CAV2/CD164/MYLK/SVIL/LAMA2/FHL3/DDX5/PTEN/BASP1/UTRN/ZFHX3/SGCE/ID3/TCF12/FKBP1A/EEF2/HMG20B/CFL2/MTPN/TGFBR2/FOXC1/GPC1	37
BP	GO:0048844	artery morphogenesis	12/926	76/18670	0.000341066	0.00445164	0.0034806	COL3A1/PRRX1/PDGFRB/ENG/LRP1/MYLK/JAG1/NOTCH3/ADGRF5/NRP1/APOE/FOXC1	12
BP	GO:0061045	negative regulation of wound healing	12/926	76/18670	0.000341066	0.00445164	0.0034806	SERPING1/TFPI/ANXA5/CDKN1A/SERPINE1/C1QTNF1/FAP/PTEN/PLAT/PDGFA/PLAU/APOE	12
BP	GO:0010976	positive regulation of neuron projection development	28/926	281/18670	0.000366594	0.00475263	0.00371594	FN1/PTN/MAP1B/SNX3/DYNLT1/SCARB2/ZEB2/RHOA/SERPINF1/ILK/LRP1/SEMA5A/CXCL12/MACF1/GRN/P3H1/NRP1/ITSN1/RUFY3/APOE/FYN/RAP1A/PTK7/TMEM30A/ARHGDIA/DBNL/PAFAH1B1/STK25	28
BP	GO:0035088	establishment or maintenance of apical/basal cell polarity	9/926	46/18670	0.000366838	0.00475263	0.00371594	CLIC4/RHOA/ILK/WDR1/LIN7A/ARF4/MSN/FAT1/PTK7	9
BP	GO:0061245	establishment or maintenance of bipolar cell polarity	9/926	46/18670	0.000366838	0.00475263	0.00371594	CLIC4/RHOA/ILK/WDR1/LIN7A/ARF4/MSN/FAT1/PTK7	9
BP	GO:0060323	head morphogenesis	8/926	37/18670	0.000379613	0.00489403	0.00382649	COL1A1/TGFB3/MMP2/CRISPLD2/RRAS/ASPH/ATP6AP2/ANKRD11	8
BP	GO:1900026	positive regulation of substrate adhesion-dependent cell spreading	8/926	37/18670	0.000379613	0.00489403	0.00382649	ARPC2/CALR/RAC1/NRP1/FLNA/LIMS1/ARHGEF7/C1QBP	8
BP	GO:0048678	response to axon injury	12/926	77/18670	0.000386108	0.00496559	0.00388244	LGALS1/PTN/MAP1B/BAX/APOD/NREP/SOD1/LRP1/PTEN/GRN/ARF4/LAMB2	12
BP	GO:0001933	negative regulation of protein phosphorylation	38/926	429/18670	0.000406875	0.00516312	0.00403688	TIMP3/FBLN1/THY1/CAV1/BAX/NR2F2/ENG/GMFG/CDKN1A/EMILIN1/ILK/PRKAR1A/PKIG/CALM1/GBP1/PTEN/CALM3/CALM2/SNX6/TERF2IP/SPRY1/NDRG2/NCOR1/CASP3/APOE/TAOK3/SPRED1/CORO1C/PARP14/AIDA/PMEPA1/DNAJC3/WWTR1/PTPN1/MVP/PAFAH1B1/GADD45B/ITGB1BP1	38
BP	GO:0062012	regulation of small molecule metabolic process	38/926	429/18670	0.000406875	0.00516312	0.00403688	IGFBP4/DKK3/TMSB4X/CAV1/OAZ1/SOD1/PSMB1/APP/COMT/C1QTNF1/SNAI2/PSMB9/PSMA1/PHLDA2/PSMA4/PGAM1/PSME2/PSMB6/FABP5/PSMB3/ZBTB20/HIF1A/PSMC3/PSMA2/ELOVL5/APOE/PSMD7/PSMD13/ACADVL/PSMB8/PSMB2/PSMC5/PSMA7/PSMD11/OAZ2/NFE2L1/PSMB5/CLTC	38
BP	GO:0030207	chondroitin sulfate catabolic process	5/926	14/18670	0.000408338	0.00516312	0.00403688	DCN/BGN/VCAN/HEXB/HEXA	5
BP	GO:0030836	positive regulation of actin filament depolymerization	5/926	14/18670	0.000408338	0.00516312	0.00403688	DSTN/CFL1/WDR1/SEMA5A/CFL2	5
BP	GO:0032802	low-density lipoprotein particle receptor catabolic process	5/926	14/18670	0.000408338	0.00516312	0.00403688	AP2S1/AP2M1/AP2B1/APOE/CLTC	5
BP	GO:1903054	negative regulation of extracellular matrix organization	5/926	14/18670	0.000408338	0.00516312	0.00403688	CST3/EMILIN1/FAP/TNFRSF1A/ANTXR1	5
BP	GO:2001044	regulation of integrin-mediated signaling pathway	5/926	14/18670	0.000408338	0.00516312	0.00403688	TIMP1/CD63/FLNA/LIMS1/ITGB1BP1	5
BP	GO:0043491	protein kinase B signaling	27/926	269/18670	0.000412999	0.00520953	0.00407317	ITGB1/PDGFRB/RCN3/ENG/RTN4/OSBPL8/ILK/C1QTNF1/AXL/F3/MYDGF/SEMA5A/PTEN/IGFBP5/PDGFA/RAC1/CCL2/ITSN1/RRAS/HSP90AA1/FYN/RHOG/CD40/PIK3R1/PHLDA3/C1QBP/ITGB1BP1	27
BP	GO:0032516	positive regulation of phosphoprotein phosphatase activity	6/926	21/18670	0.000418034	0.00524787	0.00410315	ITGA1/PDGFRB/CALM1/PPP1R12A/CALM3/CALM2	6
BP	GO:0035455	response to interferon-alpha	6/926	21/18670	0.000418034	0.00524787	0.00410315	IFITM3/AXL/IFITM2/MX2/IFIT3/IFIT2	6
BP	GO:1901653	cellular response to peptide	35/926	385/18670	0.000422287	0.00528073	0.00412884	VIM/ANXA5/MAP1B/CAV1/RAB31/LEPROT/RARRES2/OSBPL8/APP/PRKAR1A/CAV2/FBN1/LRP1/AP3S1/VAMP2/PTEN/CD36/RAB13/SNX6/MDM2/RAP1B/STAT1/FYN/LGMN/RHOQ/GNAI2/PIK3R1/CHMP5/PTPN1/ATP6V0D1/USO1/SHC1/ROCK2/PTPRA/PTPRE	35
BP	GO:0048662	negative regulation of smooth muscle cell proliferation	11/926	67/18670	0.000422659	0.00528073	0.00412884	TPM1/APOD/CDKN1A/TGFB3/MEF2C/ILK/COMT/PTEN/IGFBP5/PTGIR/NDRG2	11
BP	GO:0072332	intrinsic apoptotic signaling pathway by p53 class mediator	12/926	78/18670	0.000436073	0.00543541	0.00424978	RPS27L/UBB/BAX/CD44/CDKN1A/IFI16/DDX5/TMEM109/MDM2/PTTG1IP/PHLDA3/SHISA5	12
BP	GO:0050819	negative regulation of coagulation	10/926	57/18670	0.000442987	0.00550854	0.00430696	SERPING1/TFPI/ANXA5/SERPINE1/C1QTNF1/FAP/PLAT/PDGFA/PLAU/APOE	10
BP	GO:0051656	establishment of organelle localization	36/926	401/18670	0.000445322	0.00552452	0.00431945	MAP1B/UBB/DYNLT1/MYH9/CD59/MAP4/SEC31A/LIN7A/AP3S1/TRAPPC1/WIPI1/CTSC/ANKRD28/HIF1A/SPRY1/ACTR3/SEC23A/HOOK3/DCTN2/SEC24D/LAMP1/GEM/KIFAP3/PICALM/TMEM230/ARFGAP3/CTSZ/NAPA/CHMP5/TRAPPC2L/USO1/SCFD1/PAFAH1B1/WASL/STK25/VPS4A	36
BP	GO:0070646	protein modification by small protein removal	29/926	299/18670	0.000454118	0.00562038	0.0043944	ACTB/UBB/SNX3/RHOA/PSMB1/PSMB9/PSMA1/COPS8/PTEN/PSMA4/PSME2/PSMB6/PSMB3/USP16/HIF1A/MDM2/PSMC3/PSMA2/JOSD2/PSMD7/PSMD13/PSMB8/PSMB2/PSMC5/COPS7A/PSMA7/PSMD11/PSMB5/USP47	29
BP	GO:0045022	early endosome to late endosome transport	8/926	38/18670	0.000460177	0.00568199	0.00444257	SNX3/DAB2/EEA1/HOOK3/RDX/MSN/RAB7A/SNF8	8
BP	GO:0043200	response to amino acid	15/926	113/18670	0.000462815	0.00570118	0.00445758	COL1A2/COL3A1/COL1A1/COL6A1/COL4A1/COL5A2/PTN/ZEB1/RHOA/MMP2/CFL1/LAMTOR1/CASP3/FYN/HNRNPD	15
BP	GO:0090316	positive regulation of intracellular protein transport	20/926	176/18670	0.000472569	0.00580774	0.00454089	OAZ1/STOM/UBE2D3/ZIC1/LEPROT/SH3GLB1/VAMP2/YWHAH/UBE2L3/MDM2/RUFY3/FLNA/FYN/NUTF2/TMEM30A/PIK3R1/CD81/CEP290/OAZ2/ITGB1BP1	20
BP	GO:0070372	regulation of ERK1 and ERK2 cascade	29/926	300/18670	0.000479576	0.00588012	0.00459749	FN1/TIMP3/FBLN1/PDGFRB/F2R/CD44/CD4/EMILIN1/AKAP12/APP/LRP1/GBP1/PTEN/CD36/PDGFA/GLIPR2/CCL2/SPRY1/NRP1/RRAS/NDRG2/RAP1B/APOE/SPRED1/RAP1A/GNAI2/PTPN1/SHC1/ITGB1BP1	29
BP	GO:0071230	cellular response to amino acid stimulus	11/926	68/18670	0.000481998	0.00589607	0.00460996	COL1A2/COL3A1/COL1A1/COL6A1/COL4A1/COL5A2/ZEB1/MMP2/LAMTOR1/FYN/HNRNPD	11
BP	GO:0051896	regulation of protein kinase B signaling	25/926	244/18670	0.000490685	0.00598841	0.00468215	ITGB1/PDGFRB/RCN3/ENG/RTN4/OSBPL8/ILK/C1QTNF1/AXL/F3/MYDGF/SEMA5A/PTEN/IGFBP5/PDGFA/RAC1/ITSN1/RRAS/HSP90AA1/FYN/RHOG/PIK3R1/PHLDA3/C1QBP/ITGB1BP1	25
BP	GO:0090101	negative regulation of transmembrane receptor protein serine/threonine kinase signaling pathway	16/926	126/18670	0.000502408	0.00611729	0.00478292	HSPA1A/UBB/CAV1/NBL1/TGFB1I1/HTRA1/TGFB3/EMILIN1/ASPN/CAV2/FBN1/SNX6/GLG1/LTBP1/PMEPA1/TGFBR2	16
BP	GO:0002711	positive regulation of T cell mediated immunity	9/926	48/18670	0.000510984	0.00618923	0.00483917	HLA-B/B2M/HLA-A/HLA-C/HLA-E/IL1R1/HLA-F/STX7/CD81	9
BP	GO:0008038	neuron recognition	9/926	48/18670	0.000510984	0.00618923	0.00483917	BSG/NTM/PALLD/RTN4/NEXN/APP/SEMA5A/NRP1/CASP3	9
BP	GO:0035904	aorta development	10/926	58/18670	0.000511847	0.00618923	0.00483917	COL3A1/PDGFRB/ENG/LRP1/MYLK/JAG1/AP2B1/LOXL1/LTBP1/SNX17	10
BP	GO:0046596	regulation of viral entry into host cell	7/926	30/18670	0.00053851	0.00648184	0.00506795	IFITM3/LGALS1/SNX3/CD4/P4HB/IFITM2/GSN	7
BP	GO:0050690	regulation of defense response to virus by virus	7/926	30/18670	0.00053851	0.00648184	0.00506795	B2M/AP2S1/AP2M1/CD4/RAC1/AP2B1/FYN	7
BP	GO:0070371	ERK1 and ERK2 cascade	30/926	317/18670	0.000550521	0.00660014	0.00516045	FN1/TIMP3/FBLN1/PDGFRB/F2R/CD44/CD4/EMILIN1/AKAP12/APP/LRP1/ITGAV/GBP1/PTEN/CD36/PDGFA/GLIPR2/CCL2/SPRY1/NRP1/RRAS/NDRG2/RAP1B/APOE/SPRED1/RAP1A/GNAI2/PTPN1/SHC1/ITGB1BP1	30
BP	GO:0033622	integrin activation	6/926	22/18670	0.000550849	0.00660014	0.00516045	FN1/TLN1/FERMT2/CXCL12/FBLIM1/ITGB1BP1	6
BP	GO:0071709	membrane assembly	8/926	39/18670	0.000554066	0.00662361	0.0051788	CAV1/PSAP/SPTBN1/CAV2/PTEN/RFTN1/PACSIN2/PICALM	8
BP	GO:0010927	cellular component assembly involved in morphogenesis	15/926	115/18670	0.000559091	0.00666853	0.00521392	ITGB1/TPM1/PDGFRB/PMP22/MEF2C/ILK/PRKAR1A/WDR1/AKAP13/CSRP2/TMOD3/TBPL1/CFL2/PAFAH1B1/GPC1	15
BP	GO:2001233	regulation of apoptotic signaling pathway	36/926	406/18670	0.000560442	0.00666952	0.00521469	TIMP3/HSPA1A/UBB/CAV1/BAX/CD44/SOD1/SERPINE1/P4HB/SNAI2/PDIA3/ITGAV/CTSC/GSN/INHBA/PTEN/SP100/IFI6/YWHAH/CXCL12/HIF1A/NRP1/MDM2/HERPUD1/MLLT11/DAPK3/FYN/HSPA1B/GNAI2/PTTG1IP/LMNA/PEA15/PTPN1/BCLAF1/USP47/TNFSF10	36
BP	GO:1901136	carbohydrate derivative catabolic process	21/926	192/18670	0.000576186	0.00684139	0.00534908	DCN/LUM/CST3/BGN/VCAN/SDC2/CD44/PSAP/TYMP/PRELP/FMOD/PDE5A/FUCA2/HEXB/APOBEC3C/MGAT1/SAMHD1/NAGK/NUDT4/GPC1/HEXA	21
BP	GO:1903729	regulation of plasma membrane organization	5/926	15/18670	0.000587598	0.00696118	0.00544273	MYH9/SH3GLB1/GSN/ASAP1/WASL	5
BP	GO:0070527	platelet aggregation	10/926	59/18670	0.000589343	0.00696616	0.00544663	MYL9/ACTB/MYL12A/MYH9/TLN1/ILK/C1QTNF1/CLIC1/FLNA/VCL	10
BP	GO:0001913	T cell mediated cytotoxicity	9/926	49/18670	0.000598799	0.00706207	0.00552161	HLA-B/B2M/HLA-A/HLA-C/HLA-E/CTSC/PRF1/HLA-F/STX7	9
BP	GO:0042063	gliogenesis	28/926	290/18670	0.00060667	0.0071389	0.00558168	VIM/PTN/MXRA8/MMP14/RTN4/LAMB1/SOD1/RHOA/ILK/APP/WDR1/LRP1/LAMC3/LAMA2/GSN/IL6ST/PTEN/GRN/CCL2/IFNGR1/TMEM98/HEXB/LAMB2/EEF2/PPP1CC/NFE2L1/PAFAH1B1/GPC1	28
BP	GO:0008630	intrinsic apoptotic signaling pathway in response to DNA damage	14/926	104/18670	0.000613477	0.00720288	0.00563171	RPS27L/BAX/CD44/CDKN1A/SNAI2/IFI16/TNFRSF1A/CXCL12/HIC1/TMEM109/PIK3R1/PHLDA3/USP47/SHISA5	14
BP	GO:0014032	neural crest cell development	12/926	81/18670	0.000619832	0.00726128	0.00567737	FN1/ANXA6/EDNRA/ZEB2/CFL1/SNAI2/SEMA5A/JAG1/HIF1A/NRP1/CORO1C/FOXC1	12
BP	GO:0071383	cellular response to steroid hormone stimulus	25/926	248/18670	0.000623888	0.00729256	0.00570183	TFPI/NR2F1/NR2F2/TGFB1I1/FOXP1/DAB2/RHOA/CALR/SERPINF1/RWDD1/AKAP13/DDX5/KLF9/PRMT2/PLPP1/YWHAH/UBE2L3/FBXO32/NCOR1/FHL2/KANK2/PMEPA1/RUNX1/NR3C1/PGRMC2	25
BP	GO:0007043	cell-cell junction assembly	16/926	129/18670	0.00065317	0.00761791	0.00595621	RHOC/CDH11/CAV1/RHOA/TLN1/SNAI2/WDR1/GJC1/RAB13/TJP1/ESAM/ZNF703/VCL/CDH6/RUNX1/ROCK2	16
BP	GO:0060560	developmental growth involved in morphogenesis	24/926	235/18670	0.000659975	0.00763343	0.00596834	FN1/ITGB1/MAP1B/RTN4/ZEB2/ILK/APP/POSTN/LRP1/SEMA5A/CXCL12/MACF1/SPRY1/NRP1/DPYSL2/HSP90AA1/RUFY3/APOE/VCL/LAMB2/PTK7/DBNL/PAFAH1B1/TGFBR2	24
BP	GO:0051668	localization within membrane	13/926	93/18670	0.000660761	0.00763343	0.00596834	THY1/PTN/SEC31A/GSN/RAC1/RFTN1/SEC23A/FLNA/SEC24D/APOE/CD81/RALA/ITGB1BP1	13
BP	GO:0002833	positive regulation of response to biotic stimulus	25/926	249/18670	0.000661754	0.00763343	0.00596834	HLA-E/PSMB1/IFI16/LY96/PSMB9/PSMA1/OPTN/PSMA4/PSME2/PSMB6/GRN/PSMB3/PSMC3/PSMA2/HLA-F/FYN/LAMP1/PSMD7/PSMD13/PSMB8/PSMB2/PSMC5/PSMA7/PSMD11/PSMB5	25
BP	GO:0061462	protein localization to lysosome	8/926	40/18670	0.000662856	0.00763343	0.00596834	SCARB2/RTN4/HSPA8/RAB7A/CD81/ROCK2/LAMP2/VPS4A	8
BP	GO:0072583	clathrin-dependent endocytosis	8/926	40/18670	0.000662856	0.00763343	0.00596834	AP2S1/AP2M1/DAB2/SGIP1/AP2B1/PICALM/WASL/CLTC	8
BP	GO:0044319	wound healing, spreading of cells	7/926	31/18670	0.000666111	0.00763343	0.00596834	RHOC/CD44/COL5A1/RHOA/CD151/PTEN/FLNA	7
BP	GO:0045648	positive regulation of erythrocyte differentiation	7/926	31/18670	0.000666111	0.00763343	0.00596834	HSPA1A/INHBA/ETS1/HIF1A/STAT1/HSPA1B/ISG15	7
BP	GO:0090505	epiboly involved in wound healing	7/926	31/18670	0.000666111	0.00763343	0.00596834	RHOC/CD44/COL5A1/RHOA/CD151/PTEN/FLNA	7
BP	GO:0043666	regulation of phosphoprotein phosphatase activity	15/926	117/18670	0.000671949	0.00768359	0.00600756	ITGA1/PTN/PDGFRB/PPP1R14A/PHACTR2/HSP90B1/CALM1/PPP1R12A/CALM3/CALM2/GNAI2/FKBP1A/PPP1R7/ROCK2/SHOC2	15
BP	GO:1990138	neuron projection extension	19/926	168/18670	0.000686942	0.00782927	0.00612146	FN1/ITGB1/MAP1B/RTN4/ILK/POSTN/LRP1/SEMA5A/CXCL12/MACF1/NRP1/DPYSL2/HSP90AA1/RUFY3/APOE/VCL/LAMB2/DBNL/PAFAH1B1	19
BP	GO:2001236	regulation of extrinsic apoptotic signaling pathway	18/926	155/18670	0.000687666	0.00782927	0.00612146	TIMP3/HSPA1A/CAV1/SERPINE1/SNAI2/PDIA3/ITGAV/INHBA/PTEN/SP100/IFI6/NRP1/DAPK3/FYN/HSPA1B/LMNA/PEA15/TNFSF10	18
BP	GO:0030518	intracellular steroid hormone receptor signaling pathway	16/926	130/18670	0.000711329	0.00808119	0.00631844	TGFB1I1/FOXP1/DAB2/RHOA/CALR/RWDD1/DDX5/PRMT2/PLPP1/YWHAH/NCOR1/FHL2/KANK2/PMEPA1/RUNX1/NR3C1	16
BP	GO:0032799	low-density lipoprotein receptor particle metabolic process	6/926	23/18670	0.000714247	0.00809685	0.00633068	AP2S1/AP2M1/ITGAV/AP2B1/APOE/CLTC	6
BP	GO:0043401	steroid hormone mediated signaling pathway	20/926	182/18670	0.000726265	0.00821539	0.00642336	NR2F1/NR2F2/TGFB1I1/FOXP1/DAB2/RHOA/CALR/RWDD1/AKAP13/DDX5/PRMT2/PLPP1/YWHAH/NCOR1/FHL2/KANK2/PMEPA1/RUNX1/NR3C1/PGRMC2	20
BP	GO:0070167	regulation of biomineral tissue development	13/926	94/18670	0.000732694	0.00824831	0.0064491	MGP/PTN/ECM1/TGFB3/MEF2C/DDR2/ASPN/SRGN/GPM6B/HIF1A/ANKH/ISG15/ROCK2	13
BP	GO:0110149	regulation of biomineralization	13/926	94/18670	0.000732694	0.00824831	0.0064491	MGP/PTN/ECM1/TGFB3/MEF2C/DDR2/ASPN/SRGN/GPM6B/HIF1A/ANKH/ISG15/ROCK2	13
BP	GO:0030048	actin filament-based movement	17/926	143/18670	0.00073388	0.00824831	0.0064491	VIM/TPM2/TPM1/MYL6/CAV1/TPM4/MYH9/MYO1B/PARVA/KCNE4/GJC1/WASF2/WIPF1/FLNA/WASL/MYO6/ATP2A2	17
BP	GO:0048660	regulation of smooth muscle cell proliferation	19/926	169/18670	0.000738865	0.00828663	0.00647906	TPM1/PDGFRB/APOD/FOXP1/CDKN1A/TGFB3/MMP2/MEF2C/ILK/COMT/PTEN/IGFBP5/NOTCH3/PTGIR/NDRG2/MDM2/STAT1/GNAI2/TGFBR2	19
BP	GO:0030856	regulation of epithelial cell differentiation	18/926	156/18670	0.000742198	0.0083063	0.00649444	FRZB/ZEB1/CTSK/CAV1/ZEB2/SERPINE1/S1PR3/TNFRSF1A/CTSL/JAG1/APOLD1/STAT1/AHI1/WWTR1/ADD1/RUNX1/ROCK2/FOXC1	18
BP	GO:0002456	T cell mediated immunity	14/926	106/18670	0.000744318	0.00831234	0.00649916	HLA-B/B2M/HLA-A/HLA-C/HLA-E/CTSC/PRF1/IL1R1/JAG1/BTN3A2/RFTN1/HLA-F/STX7/CD81	14
BP	GO:0007040	lysosome organization	10/926	61/18670	0.00077354	0.00859898	0.00672328	SCARB2/TMEM165/GRN/HOOK3/TPP1/LAMTOR1/HEXB/RAB7A/RAB34/CHMP5	10
BP	GO:0080171	lytic vacuole organization	10/926	61/18670	0.00077354	0.00859898	0.00672328	SCARB2/TMEM165/GRN/HOOK3/TPP1/LAMTOR1/HEXB/RAB7A/RAB34/CHMP5	10
BP	GO:0043523	regulation of neuron apoptotic process	22/926	210/18670	0.000774889	0.00859898	0.00672328	ITGA1/F2R/BAX/SOD1/RHOA/TGFB3/MEF2C/ILK/AXL/LRP1/NES/SNX6/GRN/CCL2/HIF1A/NRP1/ITSN1/CASP3/APOE/FYN/LGMN/CTSZ	22
BP	GO:0043123	positive regulation of I-kappaB kinase/NF-kappaB signaling	20/926	183/18670	0.000778338	0.00861907	0.00673899	LGALS1/RHOC/F2R/ECM1/CD4/RHOA/TRIM22/TNFRSF1A/AKAP13/WLS/CD36/TERF2IP/FLNA/MIER1/FYN/GOLT1B/FKBP1A/CD40/SHISA5/TNFSF10	20
BP	GO:0097191	extrinsic apoptotic signaling pathway	23/926	224/18670	0.00078613	0.00863764	0.0067535	TIMP3/HSPA1A/CAV1/BAX/SERPINE1/SNAI2/PDIA3/TNFRSF1A/ITGAV/INHBA/PTEN/SP100/IFI6/NRP1/CASP3/MLLT11/DAPK3/FYN/HSPA1B/LMNA/PIK3R1/PEA15/TNFSF10	23
BP	GO:0085029	extracellular matrix assembly	8/926	41/18670	0.000788225	0.00863764	0.0067535	COL1A2/LAMB1/EFEMP2/EMILIN1/GPM6B/ANTXR1/LAMB2/PLOD3	8
BP	GO:0090317	negative regulation of intracellular protein transport	8/926	41/18670	0.000788225	0.00863764	0.0067535	APOD/PKIG/OS9/SP100/CD36/ERLEC1/DERL2/ITGB1BP1	8
BP	GO:0097178	ruffle assembly	8/926	41/18670	0.000788225	0.00863764	0.0067535	EPS8/CAV1/PFN1/RAC1/RDX/CORO1C/RHOG/DBNL	8
BP	GO:0098927	vesicle-mediated transport between endosomal compartments	8/926	41/18670	0.000788225	0.00863764	0.0067535	SNX3/DAB2/EEA1/HOOK3/RDX/MSN/RAB7A/SNF8	8
BP	GO:0001954	positive regulation of cell-matrix adhesion	9/926	51/18670	0.000811518	0.00883825	0.00691036	THY1/ILK/CD36/RAC1/UTRN/NRP1/MAP4K4/LIMS1/ITGB1BP1	9
BP	GO:0060325	face morphogenesis	7/926	32/18670	0.000816535	0.00883825	0.00691036	COL1A1/TGFB3/MMP2/CRISPLD2/RRAS/ASPH/ANKRD11	7
BP	GO:0070570	regulation of neuron projection regeneration	7/926	32/18670	0.000816535	0.00883825	0.00691036	PRRX1/THY1/PTN/LRP1/PTEN/GRN/MAP4K4	7
BP	GO:0090504	epiboly	7/926	32/18670	0.000816535	0.00883825	0.00691036	RHOC/CD44/COL5A1/RHOA/CD151/PTEN/FLNA	7
BP	GO:0044794	positive regulation by host of viral process	5/926	16/18670	0.000819975	0.00883825	0.00691036	PPIB/STOM/CFL1/CAV2/APOE	5
BP	GO:0061684	chaperone-mediated autophagy	5/926	16/18670	0.000819975	0.00883825	0.00691036	CTSA/HSPA8/SYNPO2/HSP90AA1/LAMP2	5
BP	GO:0097067	cellular response to thyroid hormone stimulus	5/926	16/18670	0.000819975	0.00883825	0.00691036	CTSB/CTSL/KLF9/CTSS/RDX	5
BP	GO:1902004	positive regulation of amyloid-beta formation	5/926	16/18670	0.000819975	0.00883825	0.00691036	APP/IFNGR1/CASP3/PICALM/ROCK2	5
BP	GO:0051402	neuron apoptotic process	24/926	239/18670	0.000838081	0.00901494	0.0070485	ITGA1/F2R/BAX/SOD1/RHOA/TGFB3/MEF2C/ILK/APP/AXL/LRP1/NES/SNX6/GRN/CCL2/HIF1A/NRP1/ITSN1/CASP3/APOE/FYN/LGMN/PIGT/CTSZ	24
BP	GO:0042476	odontogenesis	16/926	132/18670	0.000840984	0.00902771	0.00705848	COL1A2/COL1A1/BAX/BSG/LAMB1/RHOA/HTRA1/TGFB3/SERPINE1/ASPN/PAM/NFIC/INHBA/ID3/ANKRD11/FOXC1	16
BP	GO:0048659	smooth muscle cell proliferation	19/926	171/18670	0.000852905	0.00913703	0.00714396	TPM1/PDGFRB/APOD/FOXP1/CDKN1A/TGFB3/MMP2/MEF2C/ILK/COMT/PTEN/IGFBP5/NOTCH3/PTGIR/NDRG2/MDM2/STAT1/GNAI2/TGFBR2	19
BP	GO:0014910	regulation of smooth muscle cell migration	12/926	84/18670	0.000864514	0.00920515	0.00719723	TPM1/PDGFRB/MEF2C/ILK/SERPINE1/POSTN/LRP1/IGFBP5/PDGFA/NRP1/MDM2/PLAU	12
BP	GO:0051492	regulation of stress fiber assembly	12/926	84/18670	0.000864514	0.00920515	0.00719723	RHOC/TPM1/RHOA/TGFB3/PFN1/DLC1/WASF2/RAC1/NRP1/PIK3R1/ROCK2/ITGB1BP1	12
BP	GO:1905897	regulation of response to endoplasmic reticulum stress	12/926	84/18670	0.000864514	0.00920515	0.00719723	HSPA1A/CAV1/BAX/OS9/ERLEC1/HERPUD1/DNAJC3/PIK3R1/PTPN1/DERL2/NFE2L1/MANF	12
BP	GO:0032387	negative regulation of intracellular transport	10/926	62/18670	0.00088201	0.00937246	0.00732804	MAP1B/SNX3/APOD/PKIG/OS9/SP100/CD36/ERLEC1/DERL2/ITGB1BP1	10
BP	GO:0016197	endosomal transport	23/926	226/18670	0.00088788	0.00941582	0.00736194	UBB/TMEM50A/LEPROT/EHD2/RHOBTB3/EEA1/RAB13/SNX6/SPAG9/LAMTOR1/LEPROTL1/CORO1C/PICALM/RAB7A/SNF8/SQSTM1/CHMP5/TINAGL1/SNX17/TMEM50B/VPS4A/SNX9/CLTC	23
BP	GO:0016579	protein deubiquitination	27/926	283/18670	0.000901748	0.00954365	0.00746188	ACTB/UBB/SNX3/RHOA/PSMB1/PSMB9/PSMA1/PTEN/PSMA4/PSME2/PSMB6/PSMB3/USP16/HIF1A/MDM2/PSMC3/PSMA2/JOSD2/PSMD7/PSMD13/PSMB8/PSMB2/PSMC5/PSMA7/PSMD11/PSMB5/USP47	27
BP	GO:0036010	protein localization to endosome	6/926	24/18670	0.000912733	0.00962411	0.0075248	NRP1/RDX/MSN/PACSIN2/TMEM30A/ROCK2	6
BP	GO:0055076	transition metal ion homeostasis	16/926	133/18670	0.00091301	0.00962411	0.0075248	B2M/MT2A/SOD1/ATOX1/APP/EPAS1/HIF1A/ISCU/BDH2/HMOX2/PICALM/CYBRD1/FBXL5/ATP6V0D1/SLC39A6/SLC39A13	16
BP	GO:0043087	regulation of GTPase activity	40/926	479/18670	0.000926576	0.00974758	0.00762133	ITGB1/THY1/DYNLT1/F2R/CHN1/SOD1/TAX1BP3/RSU1/ARHGDIB/CAV2/DLC1/RGS5/RGS16/ARHGAP42/RASAL2/ARHGAP29/GDI2/ARHGEF12/ARHGAP10/SYDE1/CCL2/SPRY1/NRP1/MAP4K4/SEC23A/RDX/MAPRE2/CORO1C/RAP1A/RHOG/PICALM/LIMS1/ARFGAP3/CD40/ARHGDIA/ASAP1/PAFAH1B1/ARHGEF7/SNX9/ITGB1BP1	40
BP	GO:0014031	mesenchymal cell development	12/926	85/18670	0.000962106	0.010081	0.00788205	FN1/ANXA6/EDNRA/ZEB2/CFL1/SNAI2/SEMA5A/JAG1/HIF1A/NRP1/CORO1C/FOXC1	12
BP	GO:0048864	stem cell development	12/926	85/18670	0.000962106	0.010081	0.00788205	FN1/ANXA6/EDNRA/ZEB2/CFL1/SNAI2/SEMA5A/JAG1/HIF1A/NRP1/CORO1C/FOXC1	12
BP	GO:0050673	epithelial cell proliferation	37/926	434/18670	0.000978265	0.010218	0.00798917	SPARC/B2M/IGFBP4/PTN/CAV1/PGF/BAX/ECM1/NR2F2/MMP14/RTN4/LAMB1/HTRA1/SERPINF1/LOXL2/MEF2C/LAMC1/SNAI2/CAV2/FAP/COL8A1/F3/MYDGF/SEMA5A/PTEN/KLF9/IGFBP5/CXCL12/GRN/CCL2/ZNF703/HIF1A/NRP1/STAT1/APOE/WDR13/ITGB1BP1	37
BP	GO:0032273	positive regulation of protein polymerization	16/926	134/18670	0.000990206	0.010218	0.00798917	MAP1B/HSPA1A/ARPC2/RHOA/GMFG/PFN1/GSN/RAC1/ACTR3/HSP90AA1/HSPA1B/TPPP3/ARPC4/WASL/SLAIN2/SNX9	16
BP	GO:0001914	regulation of T cell mediated cytotoxicity	7/926	33/18670	0.000992543	0.010218	0.00798917	HLA-B/B2M/HLA-A/HLA-C/HLA-E/HLA-F/STX7	7
BP	GO:0010464	regulation of mesenchymal cell proliferation	7/926	33/18670	0.000992543	0.010218	0.00798917	PRRX1/PTN/ZEB1/PDGFA/STAT1/LMNA/TGFBR2	7
BP	GO:0010955	negative regulation of protein processing	7/926	33/18670	0.000992543	0.010218	0.00798917	SERPINE1/TMEM59/CAST/GLG1/MDM2/TMEM98/CTSZ	7
BP	GO:1903318	negative regulation of protein maturation	7/926	33/18670	0.000992543	0.010218	0.00798917	SERPINE1/TMEM59/CAST/GLG1/MDM2/TMEM98/CTSZ	7
BP	GO:0038063	collagen-activated tyrosine kinase receptor signaling pathway	4/926	10/18670	0.000992665	0.010218	0.00798917	COL1A1/COL4A2/COL4A1/DDR2	4
BP	GO:0051014	actin filament severing	4/926	10/18670	0.000992665	0.010218	0.00798917	MYH9/GMFG/DSTN/GSN	4
BP	GO:0061635	regulation of protein complex stability	4/926	10/18670	0.000992665	0.010218	0.00798917	HSPA8/TAPBP/SNF8/SQSTM1	4
BP	GO:0045089	positive regulation of innate immune response	22/926	214/18670	0.000995579	0.010228	0.00799697	HLA-E/PSMB1/IFI16/PSMB9/PSMA1/PSMA4/PSME2/PSMB6/PSMB3/PSMC3/PSMA2/HLA-F/FYN/LAMP1/PSMD7/PSMD13/PSMB8/PSMB2/PSMC5/PSMA7/PSMD11/PSMB5	22
BP	GO:0002262	myeloid cell homeostasis	17/926	147/18670	0.00100305	0.0102847	0.0080413	B2M/HSPA1A/BAX/SOD1/AXL/EPAS1/INHBA/ETS1/ADGRF5/HIF1A/STAT1/CASP3/HSPA1B/TMOD3/ISG15/ADD1/NFE2L1	17
BP	GO:0034101	erythrocyte homeostasis	15/926	122/18670	0.00104177	0.0106609	0.00833545	B2M/HSPA1A/AXL/EPAS1/INHBA/ETS1/ADGRF5/HIF1A/STAT1/CASP3/HSPA1B/TMOD3/ISG15/ADD1/NFE2L1	15
BP	GO:0061387	regulation of extent of cell growth	14/926	110/18670	0.00107757	0.0110059	0.00860515	FN1/MAP1B/RTN4/ILK/LRP1/SEMA5A/CXCL12/MACF1/NRP1/DPYSL2/RUFY3/APOE/DBNL/PAFAH1B1	14
BP	GO:0031638	zymogen activation	9/926	53/18670	0.00108196	0.0110293	0.00862349	C1R/MMP14/SERPINE1/IFI16/PLAT/PLAU/ASPH/LGMN/CTSZ	9
BP	GO:0030038	contractile actin filament bundle assembly	13/926	98/18670	0.00108978	0.0110661	0.00865223	RHOC/TPM1/RHOA/TGFB3/PFN1/DLC1/WASF2/ZYX/RAC1/NRP1/PIK3R1/ROCK2/ITGB1BP1	13
BP	GO:0043149	stress fiber assembly	13/926	98/18670	0.00108978	0.0110661	0.00865223	RHOC/TPM1/RHOA/TGFB3/PFN1/DLC1/WASF2/ZYX/RAC1/NRP1/PIK3R1/ROCK2/ITGB1BP1	13
BP	GO:0045197	establishment or maintenance of epithelial cell apical/basal polarity	8/926	43/18670	0.00109593	0.0111071	0.00868433	RHOA/ILK/WDR1/LIN7A/ARF4/MSN/FAT1/PTK7	8
BP	GO:0010715	regulation of extracellular matrix disassembly	5/926	17/18670	0.00111451	0.0112521	0.00879767	CST3/DDR2/FAP/LRP1/ETS1	5
BP	GO:0045324	late endosome to vacuole transport	5/926	17/18670	0.00111451	0.0112521	0.00879767	TMEM50A/LEPROT/LEPROTL1/SNF8/TMEM50B	5
BP	GO:0120032	regulation of plasma membrane bounded cell projection assembly	19/926	175/18670	0.00112685	0.0113549	0.00887804	EPS8/CAV1/ARPC2/MAP4/TGFB3/PFN1/ODF2L/CAPZB/IFT20/WASF2/RAC1/DYNLL1/NRP1/RDX/CORO1C/RHOQ/RHOG/WASL/RALA	19
BP	GO:0043297	apical junction assembly	10/926	64/18670	0.00113647	0.0114081	0.00891964	RHOC/RHOA/SNAI2/WDR1/RAB13/TJP1/ESAM/VCL/RUNX1/ROCK2	10
BP	GO:0046579	positive regulation of Ras protein signal transduction	10/926	64/18670	0.00113647	0.0114081	0.00891964	COL3A1/PDGFRB/DYNLT1/F2R/AKAP13/RAC1/MAP4K4/MAPRE2/SHC1/SHOC2	10
BP	GO:0051894	positive regulation of focal adhesion assembly	6/926	25/18670	0.00115108	0.0115327	0.0090171	THY1/RAC1/NRP1/MAP4K4/LIMS1/ITGB1BP1	6
BP	GO:0031960	response to corticosteroid	18/926	162/18670	0.00115362	0.0115362	0.00901981	IGFBP7/COL1A1/SPARC/IGFBP2/ENG/RHOA/CDKN1A/SERPINF1/AKAP13/PAM/KLF9/CALM3/UBE2L3/FBXO32/CASP3/HNMT/ADAM9/NR3C1	18
BP	GO:0090257	regulation of muscle system process	25/926	259/18670	0.00116506	0.0115987	0.00906867	MYL9/TPM1/C12orf57/CAV1/F2R/ANXA6/GSTO1/SOD1/RHOA/CALM1/TNFRSF1A/IL6ST/ARHGAP42/IGFBP5/CALM3/CALM2/UTRN/FBXO32/PDE5A/FLNA/DAPK3/LMNA/ROCK2/MTPN/ATP2A2	25
BP	GO:0010038	response to metal ion	32/926	362/18670	0.00116553	0.0115987	0.00906867	SPARC/IGFBP2/B2M/ANXA5/MT2A/CAV1/BSG/SOD1/CLIC4/CALR/SERPINF1/LOXL2/SOD3/SEC31A/MEF2C/APP/CALM1/MAP1LC3A/PAM/GSN/PTEN/CALM3/CALM2/HIF1A/MDM2/CASP3/LGMN/CYBRD1/ADAM9/ADD1/HNRNPD/SLC39A13	32
BP	GO:1903900	regulation of viral life cycle	17/926	149/18670	0.00116649	0.0115987	0.00906867	IFITM3/LGALS1/PPIB/SNX3/STOM/CD4/P4HB/IFI16/CAV2/IFITM2/GSN/DDX5/APOBEC3C/ISG15/SNF8/MX1/VPS4A	17
BP	GO:0031623	receptor internalization	14/926	111/18670	0.00117809	0.011692	0.00914163	CD63/ITGB1/CAV1/RAB31/AP2M1/SDCBP/LRP1/CD36/AP2B1/AHI1/PICALM/CD81/LRPAP1/CLTC	14
BP	GO:0030278	regulation of ossification	21/926	203/18670	0.00118541	0.0117425	0.00918106	MGP/PTN/CTHRC1/ECM1/TGFB3/MEF2C/ILK/DDR2/CLIC1/SNAI2/SRGN/IL6ST/PDLIM7/DDX5/IGFBP5/JAG1/GPM6B/HIF1A/ID3/ANKH/ISG15	21
BP	GO:0060537	muscle tissue development	35/926	408/18670	0.00118953	0.0117612	0.00919571	DCN/COL3A1/VAMP5/ITGB1/TPM1/MYL6/PDGFRB/CAV1/NR2F2/ENG/RHOA/CALR/MEF2C/SGCB/PRKAR1A/CAV2/MYLK/AKAP13/SVIL/IFT20/DDX5/GJC1/PTEN/IGFBP5/PDLIM5/CSRP2/FKBP1A/EEF2/LMNA/HMG20B/CFL2/MTPN/TGFBR2/FOXC1/GPC1	35
BP	GO:0043393	regulation of protein binding	22/926	217/18670	0.00119482	0.0117692	0.00920197	B2M/ACTB/CAV1/BAX/CTHRC1/DAB2/CCPG1/MEF2C/APP/LRP1/NES/PHLDA2/CD36/NRP1/APOE/AIDA/FKBP1A/CTSZ/LRPAP1/ADD1/IFIT2/ITGB1BP1	22
BP	GO:0010922	positive regulation of phosphatase activity	7/926	34/18670	0.00119706	0.0117692	0.00920197	ITGA1/PDGFRB/MEF2C/CALM1/PPP1R12A/CALM3/CALM2	7
BP	GO:0043516	regulation of DNA damage response, signal transduction by p53 class mediator	7/926	34/18670	0.00119706	0.0117692	0.00920197	CD44/SNAI2/DDX5/HIC1/MDM2/SPRED1/PTTG1IP	7
BP	GO:0010524	positive regulation of calcium ion transport into cytosol	9/926	54/18670	0.0012422	0.0121902	0.00953115	THY1/CAV1/F2R/BAX/GSTO1/CD4/CALM1/CALM3/CALM2	9
BP	GO:0030500	regulation of bone mineralization	11/926	76/18670	0.00125636	0.0123063	0.00962191	MGP/PTN/ECM1/TGFB3/MEF2C/DDR2/SRGN/GPM6B/HIF1A/ANKH/ISG15	11
BP	GO:0045766	positive regulation of angiogenesis	21/926	204/18670	0.00126138	0.0123324	0.00964235	ITGB1/PGF/ECM1/ENG/JAK1/ADAM12/SERPINE1/F3/MYDGF/SEMA5A/ETS1/ANGPTL4/ANGPT2/SMOC2/GRN/HIF1A/NRP1/RRAS/CD40/RUNX1/TGFBR2	21
BP	GO:0006402	mRNA catabolic process	32/926	364/18670	0.0012753	0.0124454	0.00973067	VIM/HSPA1A/UBB/PSMB1/HSPA8/RNH1/PSMB9/PSMA1/DDX5/PSMA4/PSME2/PSMB6/PELO/PSMB3/PSMC3/PSMA2/PSMD7/HSPA1B/PSMD13/PSMB8/TTC37/PSMB2/CIRBP/PSMC5/PSMA7/PSMD11/XRN1/ROCK2/HNRNPD/CARHSP1/PSMB5/POLR2G	32
BP	GO:0035307	positive regulation of protein dephosphorylation	8/926	44/18670	0.00128214	0.0124659	0.00974671	ITGA1/PDGFRB/CALM1/DLC1/PPP1R12A/CALM3/CALM2/PPP1R7	8
BP	GO:0038084	vascular endothelial growth factor signaling pathway	8/926	44/18670	0.00128214	0.0124659	0.00974671	DCN/CD63/PDGFRB/PGF/ADGRA2/SMOC2/NRP1/FOXC1	8
BP	GO:0060491	regulation of cell projection assembly	19/926	177/18670	0.00128991	0.0125183	0.00978769	EPS8/CAV1/ARPC2/MAP4/TGFB3/PFN1/ODF2L/CAPZB/IFT20/WASF2/RAC1/DYNLL1/NRP1/RDX/CORO1C/RHOQ/RHOG/WASL/RALA	19
BP	GO:0032781	positive regulation of ATPase activity	9/926	55/18670	0.00142103	0.0137401	0.010743	TPM1/DNAJC15/PFN1/DNAJB4/ATP1B3/DYNLL1/GABARAPL2/DNAJC1/NAPA	9
BP	GO:0044273	sulfur compound catabolic process	9/926	55/18670	0.00142103	0.0137401	0.010743	DCN/LUM/BGN/VCAN/GGT5/PRELP/FMOD/HEXB/HEXA	9
BP	GO:1902991	regulation of amyloid precursor protein catabolic process	7/926	35/18670	0.00143315	0.0137925	0.0107839	APP/IFNGR1/CASP3/APOE/FKBP1A/PICALM/ROCK2	7
BP	GO:0097066	response to thyroid hormone	6/926	26/18670	0.00143432	0.0137925	0.0107839	ANXA5/CTSB/CTSL/KLF9/CTSS/RDX	6
BP	GO:0150117	positive regulation of cell-substrate junction organization	6/926	26/18670	0.00143432	0.0137925	0.0107839	THY1/RAC1/NRP1/MAP4K4/LIMS1/ITGB1BP1	6
BP	GO:0070613	regulation of protein processing	10/926	66/18670	0.00144791	0.0138978	0.0108663	MYH9/MMP14/SERPINE1/TMEM59/CAST/GSN/GLG1/MDM2/TMEM98/CTSZ	10
BP	GO:0035304	regulation of protein dephosphorylation	16/926	139/18670	0.00146438	0.0140303	0.0109699	ITGA1/PTN/PDGFRB/PPP1R14A/PHACTR2/HSP90B1/CALM1/DLC1/PPP1R12A/CALM3/CALM2/GNAI2/FKBP1A/PPP1R7/ROCK2/SHOC2	16
BP	GO:0048268	clathrin coat assembly	5/926	18/18670	0.00148066	0.0141605	0.0110717	AP2S1/SGIP1/AP2B1/PICALM/CLTC	5
BP	GO:0060315	negative regulation of ryanodine-sensitive calcium-release channel activity	4/926	11/18670	0.00149889	0.0142095	0.0111099	GSTO1/CALM1/CALM3/CALM2	4
BP	GO:1900115	extracellular regulation of signal transduction	4/926	11/18670	0.00149889	0.0142095	0.0111099	NBL1/FBN1/LTBP1/LRPAP1	4
BP	GO:1900116	extracellular negative regulation of signal transduction	4/926	11/18670	0.00149889	0.0142095	0.0111099	NBL1/FBN1/LTBP1/LRPAP1	4
BP	GO:1902946	protein localization to early endosome	4/926	11/18670	0.00149889	0.0142095	0.0111099	NRP1/RDX/MSN/ROCK2	4
BP	GO:0006469	negative regulation of protein kinase activity	23/926	235/18670	0.00149929	0.0142095	0.0111099	THY1/CAV1/NR2F2/GMFG/CDKN1A/ILK/PRKAR1A/PKIG/PTEN/SNX6/SPRY1/CASP3/APOE/TAOK3/SPRED1/CORO1C/AIDA/DNAJC3/WWTR1/PTPN1/MVP/GADD45B/ITGB1BP1	23
BP	GO:0051224	negative regulation of protein transport	20/926	193/18670	0.00150219	0.0142113	0.0111114	FN1/ANXA5/TMSB4X/SNX3/F2R/APOD/PKIG/SRGN/OS9/GBP1/SP100/LRRC32/CD36/ERLEC1/MAP4K4/APOE/DERL2/NDUFAF2/PFKL/ITGB1BP1	20
BP	GO:0030218	erythrocyte differentiation	14/926	114/18670	0.00152795	0.0144033	0.0112615	B2M/HSPA1A/EPAS1/INHBA/ETS1/ADGRF5/HIF1A/STAT1/CASP3/HSPA1B/TMOD3/ISG15/ADD1/NFE2L1	14
BP	GO:0030282	bone mineralization	14/926	114/18670	0.00152795	0.0144033	0.0112615	COL1A2/MGP/PTN/ECM1/TGFB3/MEF2C/DDR2/ASPN/SRGN/GPM6B/SBDS/HIF1A/ANKH/ISG15	14
BP	GO:0009615	response to virus	29/926	323/18670	0.00153377	0.0144323	0.0112841	IFITM3/ACTA2/SPON2/HTRA1/CFL1/IFI16/TRIM22/IFITM2/GBP1/PRF1/IFI6/CXCL12/IFI44L/MX2/IFNGR1/STAT1/PSMA2/IFIT3/FLNA/APOBEC3C/STAT2/ISG15/DNAJC3/CD40/SAMHD1/IFIT2/MX1/C1QBP/IFNGR2	29
BP	GO:0030901	midbrain development	12/926	90/18670	0.00159794	0.0149558	0.0116935	ACTB/RHOA/CALM1/WLS/YWHAH/CALM3/BASP1/GNB4/CALM2/DYNLL1/NDRG2/GLUD1	12
BP	GO:0045778	positive regulation of ossification	12/926	90/18670	0.00159794	0.0149558	0.0116935	PTN/CTHRC1/TGFB3/MEF2C/ILK/DDR2/CLIC1/IL6ST/PDLIM7/JAG1/GPM6B/ISG15	12
BP	GO:1903035	negative regulation of response to wounding	12/926	90/18670	0.00159794	0.0149558	0.0116935	SERPING1/TFPI/ANXA5/CDKN1A/SERPINE1/C1QTNF1/FAP/PTEN/PLAT/PDGFA/PLAU/APOE	12
BP	GO:0043122	regulation of I-kappaB kinase/NF-kappaB signaling	23/926	237/18670	0.00167587	0.0156362	0.0122255	LGALS1/RHOC/F2R/ECM1/CD4/RHOA/TRIM22/TNFRSF1A/AKAP13/WLS/OPTN/CD36/TERF2IP/STAT1/FLNA/MIER1/FYN/GOLT1B/FKBP1A/CD40/SQSTM1/SHISA5/TNFSF10	23
BP	GO:0061025	membrane fusion	17/926	154/18670	0.00167658	0.0156362	0.0122255	CD4/CALR/CAV2/EEA1/VAMP2/MX2/STX12/SAMD9L/TAP1/TAPBP/RAB7A/RAB34/NAPA/STX7/USO1/MX1/VPS4A	17
BP	GO:0002687	positive regulation of leukocyte migration	15/926	128/18670	0.00169921	0.0157912	0.0123467	THY1/CD99/PTN/PGF/MMP14/RHOA/CALR/RARRES2/SERPINE1/APP/IL1R1/CXCL12/RAC1/LGMN/C1QBP	15
BP	GO:0010595	positive regulation of endothelial cell migration	15/926	128/18670	0.00169921	0.0157912	0.0123467	SPARC/TMSB4X/FOXP1/CALR/ADGRA2/SEMA5A/ETS1/SMOC2/GRN/HIF1A/NRP1/LGMN/CD40/ROCK2/ITGB1BP1	15
BP	GO:0097242	amyloid-beta clearance	7/926	36/18670	0.00170403	0.0158081	0.0123599	LRP1/CD36/IFNGR1/APOE/PICALM/LRPAP1/CLTC	7
BP	GO:0072376	protein activation cascade	6/926	27/18670	0.00176768	0.0163396	0.0127754	SERPING1/TFPI/FBLN1/A2M/F3/C1QBP	6
BP	GO:0072378	blood coagulation, fibrin clot formation	6/926	27/18670	0.00176768	0.0163396	0.0127754	SERPING1/TFPI/FBLN1/A2M/F3/C1QBP	6
BP	GO:0051607	defense response to virus	23/926	238/18670	0.00177064	0.0163396	0.0127754	IFITM3/SPON2/HTRA1/IFI16/TRIM22/IFITM2/GBP1/PRF1/IFI6/IFI44L/MX2/STAT1/IFIT3/FLNA/APOBEC3C/STAT2/ISG15/DNAJC3/CD40/SAMHD1/IFIT2/MX1/C1QBP	23
BP	GO:1903317	regulation of protein maturation	10/926	68/18670	0.00182533	0.0168148	0.0131469	MYH9/MMP14/SERPINE1/TMEM59/CAST/GSN/GLG1/MDM2/TMEM98/CTSZ	10
BP	GO:0038127	ERBB signaling pathway	16/926	142/18670	0.00183142	0.0168414	0.0131677	ITGA1/RTN4/SH3KBP1/APP/IFI6/SNX6/SPRY1/ARF4/HSP90AA1/LGMN/RAB7A/RNF115/PIK3R1/SHC1/MVP/ARHGEF7	16
BP	GO:0030307	positive regulation of cell growth	18/926	169/18670	0.00186488	0.0171191	0.0133849	FN1/MAP1B/MMP14/RHOA/ILK/SDCBP/LRP1/EIF4G2/SEMA5A/CXCL12/MACF1/NRP1/RUFY3/DERL2/MTPN/DBNL/PAFAH1B1/USP47	18
BP	GO:0006892	post-Golgi vesicle-mediated transport	13/926	104/18670	0.00188943	0.0173143	0.0135375	VAMP5/RAB31/MYO1B/SPTBN1/WIPI1/VAMP2/OPTN/MACF1/ARF4/LAMP1/ARL3/RAB34/SCFD1	13
BP	GO:0043462	regulation of ATPase activity	11/926	80/18670	0.0019209	0.0175474	0.0137198	TPM2/TPM1/CNN3/DNAJC15/PFN1/DNAJB4/ATP1B3/DYNLL1/GABARAPL2/DNAJC1/NAPA	11
BP	GO:1904950	negative regulation of establishment of protein localization	20/926	197/18670	0.00192155	0.0175474	0.0137198	FN1/ANXA5/TMSB4X/SNX3/F2R/APOD/PKIG/SRGN/OS9/GBP1/SP100/LRRC32/CD36/ERLEC1/MAP4K4/APOE/DERL2/NDUFAF2/PFKL/ITGB1BP1	20
BP	GO:0071800	podosome assembly	5/926	19/18670	0.00192818	0.0175775	0.0137433	RHOA/GSN/MSN/ASAP1/DBNL	5
BP	GO:1901214	regulation of neuron death	28/926	313/18670	0.0019321	0.0175828	0.0137474	ITGA1/UBB/F2R/BAX/SOD1/RHOA/TGFB3/SERPINF1/MEF2C/ILK/AXL/LRP1/NES/SNX6/GRN/CCL2/HIF1A/NRP1/ITSN1/AP2B1/HLA-F/CASP3/APOE/FYN/LGMN/NCOA7/PICALM/CTSZ	28
BP	GO:0048813	dendrite morphogenesis	16/926	143/18670	0.00196969	0.0178939	0.0139907	ITGB1/PTN/SDC2/ILK/CFL1/PTEN/YWHAH/FARP1/PDLIM5/LZTS1/NRP1/FYN/PICALM/DBNL/PAFAH1B1/WASL	16
BP	GO:0043434	response to peptide hormone	36/926	436/18670	0.00197765	0.0179352	0.014023	TIMP1/COL1A1/SPARC/ANXA5/MAP1B/CAV1/RAB31/BSG/LEPROT/RARRES2/OSBPL8/PRKAR1A/CAV2/FBN1/AP3S1/VAMP2/PTEN/IGFBP5/RAB13/CXCL12/MDM2/RAP1B/STAT1/FYN/RHOQ/STAT2/GNAI2/PIK3R1/PTPN1/ATP6V0D1/USO1/SHC1/ROCK2/PTPRA/PTPRE/TNFSF10	36
BP	GO:0043547	positive regulation of GTPase activity	34/926	405/18670	0.00198582	0.0179783	0.0140567	ITGB1/THY1/F2R/CHN1/TAX1BP3/RSU1/ARHGDIB/CAV2/DLC1/RGS5/RGS16/ARHGAP42/RASAL2/ARHGAP29/GDI2/ARHGEF12/ARHGAP10/SYDE1/CCL2/NRP1/MAP4K4/SEC23A/MAPRE2/CORO1C/RAP1A/RHOG/PICALM/LIMS1/ARFGAP3/CD40/ARHGDIA/ASAP1/ARHGEF7/SNX9	34
BP	GO:0045646	regulation of erythrocyte differentiation	8/926	47/18670	0.00199546	0.0180345	0.0141007	B2M/HSPA1A/INHBA/ETS1/HIF1A/STAT1/HSPA1B/ISG15	8
BP	GO:0043243	positive regulation of protein-containing complex disassembly	7/926	37/18670	0.00201307	0.0181625	0.0142007	CALCOCO2/DSTN/CFL1/WDR1/NES/SEMA5A/CFL2	7
BP	GO:0002821	positive regulation of adaptive immune response	13/926	105/18670	0.00206086	0.0185619	0.014513	HLA-B/B2M/HLA-A/HLA-C/HLA-E/CD4/TNFSF13B/IL6ST/IL1R1/HLA-F/CD40/STX7/CD81	13
BP	GO:0035306	positive regulation of dephosphorylation	9/926	58/18670	0.00208475	0.018745	0.0146561	ITGA1/PDGFRB/MEF2C/CALM1/DLC1/PPP1R12A/CALM3/CALM2/PPP1R7	9
BP	GO:1901184	regulation of ERBB signaling pathway	12/926	93/18670	0.00212279	0.0190449	0.0148906	ITGA1/RTN4/SH3KBP1/APP/IFI6/SNX6/SPRY1/LGMN/RAB7A/RNF115/SHC1/ARHGEF7	12
BP	GO:0055072	iron ion homeostasis	11/926	81/18670	0.00212535	0.0190449	0.0148906	B2M/SOD1/EPAS1/HIF1A/ISCU/BDH2/HMOX2/PICALM/CYBRD1/FBXL5/ATP6V0D1	11
BP	GO:1902003	regulation of amyloid-beta formation	6/926	28/18670	0.00215663	0.019262	0.0150603	APP/IFNGR1/CASP3/APOE/PICALM/ROCK2	6
BP	GO:0010649	regulation of cell communication by electrical coupling	4/926	12/18670	0.00216056	0.019262	0.0150603	CAV1/CALM1/CALM3/CALM2	4
BP	GO:0090148	membrane fission	4/926	12/18670	0.00216056	0.019262	0.0150603	SH3GLB1/MX2/CORO1C/MX1	4
BP	GO:0022900	electron transport chain	19/926	186/18670	0.00229491	0.0204251	0.0159698	COX7A1/DNAJC15/SH3BGRL3/GLRX/NDUFA4L2/LOXL2/ADH5/COX4I2/NDUFS7/NDUFB2/UQCR11/P4HA2/ASPH/ISCU/NDUFA6/NDUFS5/DEGS1/COX4I1/NDUFAF2	19
BP	GO:0031333	negative regulation of protein-containing complex assembly	15/926	132/18670	0.00230664	0.0204948	0.0160243	EPS8/TMSB4X/DNAJC15/TMSB10/PFN1/SPTBN1/CAPZB/ADD3/GSN/RDX/CAPZA1/TMOD3/PMEPA1/ADD1/MTPN	15
BP	GO:0006906	vesicle fusion	12/926	94/18670	0.00232622	0.0206339	0.016133	CALR/CAV2/EEA1/STX12/SAMD9L/TAP1/TAPBP/RAB7A/RAB34/STX7/USO1/VPS4A	12
BP	GO:0033619	membrane protein proteolysis	9/926	59/18670	0.00235393	0.0208445	0.0162977	TIMP1/TIMP3/TIMP2/MYH9/SH3D19/APOE/ADAM9/SNX9/SPPL2A	9
BP	GO:0010959	regulation of metal ion transport	33/926	394/18670	0.00237993	0.0210394	0.01645	B2M/CD63/THY1/PDGFRB/CAV1/F2R/BAX/FHL1/STOM/GLRX/GSTO1/CD4/RHOA/KCNE4/CALM1/FXYD6/MYLK/ATP1B3/VAMP2/PTEN/YWHAH/CALM3/CXCL12/CALM2/UTRN/CCL2/FLNA/FYN/GEM/SARAF/ISCU/GNAI2/FKBP1A	33
BP	GO:0006520	cellular amino acid metabolic process	30/926	348/18670	0.00239403	0.0210932	0.0164921	GGT5/OAZ1/PSMB1/PLOD1/COMT/PSMB9/SLC1A3/PSMA1/PSMA4/PSME2/PSMB6/TDO2/PSMB3/PPM1K/PRDX4/PSMC3/PSMA2/HNMT/PSMD7/PLOD3/PSMD13/PSMB8/PSMB2/PSMC5/PSMA7/PSMD11/OAZ2/GLUD1/PSMB5/GAMT	30
BP	GO:0070997	neuron death	30/926	348/18670	0.00239403	0.0210932	0.0164921	ITGA1/UBB/F2R/BAX/SOD1/RHOA/TGFB3/SERPINF1/MEF2C/ILK/APP/AXL/LRP1/NES/SNX6/GRN/CCL2/HIF1A/NRP1/ITSN1/AP2B1/HLA-F/CASP3/APOE/FYN/LGMN/NCOA7/PIGT/PICALM/CTSZ	30
BP	GO:0051384	response to glucocorticoid	16/926	146/18670	0.00243786	0.0214101	0.0167399	IGFBP7/SPARC/IGFBP2/RHOA/CDKN1A/SERPINF1/AKAP13/PAM/KLF9/CALM3/UBE2L3/FBXO32/CASP3/HNMT/ADAM9/NR3C1	16
BP	GO:0030330	DNA damage response, signal transduction by p53 class mediator	13/926	107/18670	0.00244222	0.0214101	0.0167399	RPS27L/BAX/CD44/CDKN1A/SNAI2/DDX5/SP100/HIC1/MDM2/SPRED1/ATRX/PTTG1IP/MYO6	13
BP	GO:0048524	positive regulation of viral process	13/926	107/18670	0.00244222	0.0214101	0.0167399	LGALS1/PPIB/STOM/CD4/P4HB/CFL1/CAV2/APOE/RAB7A/SMARCB1/POLR2E/VPS4A/POLR2G	13
BP	GO:0030220	platelet formation	5/926	20/18670	0.00246704	0.0215559	0.0168539	MYH9/MEF2C/WDR1/ACTN1/CASP3	5
BP	GO:1902993	positive regulation of amyloid precursor protein catabolic process	5/926	20/18670	0.00246704	0.0215559	0.0168539	APP/IFNGR1/CASP3/PICALM/ROCK2	5
BP	GO:0009743	response to carbohydrate	22/926	230/18670	0.0025023	0.0217916	0.0170382	SPARC/COL6A2/LGALS1/MAP1B/RHOA/SERPINF1/LRP1/VAMP2/PTEN/ANGPT2/RAC1/DYNLL1/ZBTB20/HIF1A/MAP4K4/RAP1B/CASP3/RAP1A/SMARCB1/NDUFAF2/TGFBR2/PFKL	22
BP	GO:1904018	positive regulation of vasculature development	22/926	230/18670	0.0025023	0.0217916	0.0170382	ITGB1/PGF/ECM1/ENG/JAK1/ADAM12/SERPINE1/F3/MYDGF/SEMA5A/ETS1/ANGPTL4/ANGPT2/SMOC2/GRN/HIF1A/NRP1/RRAS/RAP1A/CD40/RUNX1/TGFBR2	22
BP	GO:0051057	positive regulation of small GTPase mediated signal transduction	10/926	71/18670	0.00253671	0.0220547	0.0172439	COL3A1/PDGFRB/DYNLT1/F2R/AKAP13/RAC1/MAP4K4/MAPRE2/SHC1/SHOC2	10
BP	GO:1900027	regulation of ruffle assembly	6/926	29/18670	0.00260675	0.022598	0.0176687	EPS8/CAV1/PFN1/RDX/CORO1C/RHOG	6
BP	GO:0062197	cellular response to chemical stress	30/926	350/18670	0.00260779	0.022598	0.0176687	TPM1/HSPA1A/CAV1/PSAP/SOD1/MMP2/SOD3/P4HB/RWDD1/AXL/EPAS1/MYLK/GPX8/MAP1LC3A/ETS1/CD36/GPX7/SERPINB6/HIF1A/MDM2/ARL6IP5/CASP3/FYN/NCOA7/HSPA1B/EFHD1/HNRNPD/NFE2L1/STK25/ATP2A2	30
BP	GO:2001238	positive regulation of extrinsic apoptotic signaling pathway	8/926	49/18670	0.0026228	0.0226907	0.0177411	TIMP3/CAV1/PDIA3/INHBA/PTEN/DAPK3/PEA15/TNFSF10	8
BP	GO:0030900	forebrain development	32/926	381/18670	0.00263145	0.0227282	0.0177704	COL3A1/B2M/PTN/UBB/C12orf57/BAX/NR2F2/RTN4/ZEB2/LAMB1/RHOA/APP/AXL/LRP1/DLC1/TACC1/INHBA/SEMA5A/PTEN/ETS1/NOTCH3/CXCL12/HIF1A/NRP1/HOOK3/CASP3/FLNA/FYN/SLC38A2/GNG12/ATRX/PAFAH1B1	32
BP	GO:0006401	RNA catabolic process	33/926	397/18670	0.0026826	0.023132	0.0180862	VIM/HSPA1A/UBB/PSMB1/HSPA8/RNH1/PSMB9/PSMA1/DDX5/PSMA4/PSME2/PSMB6/PELO/PSMB3/PSMC3/PSMA2/PSMD7/HSPA1B/PSMD13/PSMB8/TTC37/PSMB2/CIRBP/PSMC5/PSMA7/PSMD11/RNASEH2B/XRN1/ROCK2/HNRNPD/CARHSP1/PSMB5/POLR2G	33
BP	GO:0010921	regulation of phosphatase activity	18/926	175/18670	0.00273969	0.0235855	0.0184408	ITGA1/PTN/PDGFRB/PPP1R14A/PHACTR2/MEF2C/HSP90B1/CALM1/PPP1R12A/FARP1/CALM3/CALM2/SPRED1/GNAI2/FKBP1A/PPP1R7/ROCK2/SHOC2	18
BP	GO:0010761	fibroblast migration	7/926	39/18670	0.00275958	0.0236793	0.0185141	ILK/DDR2/AKAP12/CORO1C/TNS1/ARHGEF7/ITGB1BP1	7
BP	GO:0043001	Golgi to plasma membrane protein transport	7/926	39/18670	0.00275958	0.0236793	0.0185141	VAMP5/RAB31/SPTBN1/VAMP2/OPTN/MACF1/RAB34	7
BP	GO:0071375	cellular response to peptide hormone stimulus	28/926	321/18670	0.00277891	0.0238063	0.0186134	ANXA5/MAP1B/CAV1/RAB31/LEPROT/RARRES2/OSBPL8/PRKAR1A/CAV2/FBN1/AP3S1/VAMP2/PTEN/RAB13/MDM2/RAP1B/STAT1/FYN/RHOQ/GNAI2/PIK3R1/PTPN1/ATP6V0D1/USO1/SHC1/ROCK2/PTPRA/PTPRE	28
BP	GO:0000281	mitotic cytokinesis	10/926	72/18670	0.00281786	0.0240226	0.0187825	RHOC/RHOA/SPTBN1/CFL1/SON/ARL3/CHMP5/ROCK2/VPS4A/SNX9	10
BP	GO:0038034	signal transduction in absence of ligand	10/926	72/18670	0.00281786	0.0240226	0.0187825	HSPA1A/BAX/SNAI2/ITGAV/INHBA/IFI6/CASP3/DAPK3/FYN/HSPA1B	10
BP	GO:0097192	extrinsic apoptotic signaling pathway in absence of ligand	10/926	72/18670	0.00281786	0.0240226	0.0187825	HSPA1A/BAX/SNAI2/ITGAV/INHBA/IFI6/CASP3/DAPK3/FYN/HSPA1B	10
BP	GO:0097237	cellular response to toxic substance	23/926	247/18670	0.0028493	0.0242513	0.0189613	B2M/ACTB/PSAP/GSTO1/MGST3/SOD1/SOD3/AXL/GPX8/MAP1LC3A/ADH5/PTEN/ETS1/CD36/GPX7/PRDX4/MDM2/APOE/GPX4/ESD/GSTK1/XRN1/STK25	23
BP	GO:0030010	establishment of cell polarity	15/926	135/18670	0.00287197	0.0243654	0.0190506	MAP1B/DYNLT1/MYH9/MAP4/RHOA/CFL1/GSN/SPRY1/RAP1B/HSP90AA1/RUFY3/MSN/PTK7/ROCK2/PAFAH1B1	15
BP	GO:0050921	positive regulation of chemotaxis	15/926	135/18670	0.00287197	0.0243654	0.0190506	TMSB4X/PTN/PDGFRB/PGF/CALR/RARRES2/SERPINE1/F3/SEMA5A/SMOC2/CXCL12/RAC1/NRP1/LGMN/C1QBP	15
BP	GO:0010171	body morphogenesis	8/926	50/18670	0.00298932	0.0251206	0.019641	COL1A1/TGFB3/MMP2/CRISPLD2/RRAS/ASPH/ATP6AP2/ANKRD11	8
BP	GO:0060976	coronary vasculature development	8/926	50/18670	0.00298932	0.0251206	0.019641	PDGFRB/PCSK5/NRP1/AP2B1/SPRED1/LTBP1/PTK7/SNX17	8
BP	GO:0001765	membrane raft assembly	4/926	13/18670	0.00299919	0.0251206	0.019641	CAV1/CAV2/RFTN1/PACSIN2	4
BP	GO:0019511	peptidyl-proline hydroxylation	4/926	13/18670	0.00299919	0.0251206	0.019641	P4HB/CRTAP/P3H1/P4HA2	4
BP	GO:0038065	collagen-activated signaling pathway	4/926	13/18670	0.00299919	0.0251206	0.019641	COL1A1/COL4A2/COL4A1/DDR2	4
BP	GO:0090594	inflammatory response to wounding	4/926	13/18670	0.00299919	0.0251206	0.019641	TIMP1/F2R/GRN/HIF1A	4
BP	GO:1901550	regulation of endothelial cell development	4/926	13/18670	0.00299919	0.0251206	0.019641	S1PR3/TNFRSF1A/ADD1/ROCK2	4
BP	GO:1903140	regulation of establishment of endothelial barrier	4/926	13/18670	0.00299919	0.0251206	0.019641	S1PR3/TNFRSF1A/ADD1/ROCK2	4
BP	GO:0007584	response to nutrient	21/926	219/18670	0.00300712	0.0251469	0.0196616	COL1A1/SPARC/IGFBP2/PTN/MAP1B/SOD1/CD4/POSTN/SNAI2/HSP90B1/GSN/PTEN/MDM2/STAT1/C2/FYN/GNAI2/KANK2/EEF2/COX4I1/TGFBR2	21
BP	GO:0006909	phagocytosis	31/926	369/18670	0.00302988	0.0252971	0.019779	ITGB1/ACTB/SPON2/SNX3/RAB31/MYH9/ARPC2/MFGE8/SOD1/CALR/AXL/LRP1/ITGAV/GSN/PTEN/WASF2/CD36/RAC1/CCL2/ACTR3/WIPF1/HSP90AA1/C2/FYN/CORO1C/RAP1A/RAB7A/RAB34/PIK3R1/ARPC4/WASL	31
BP	GO:0001558	regulation of cell growth	34/926	416/18670	0.00305668	0.0253642	0.0198315	IGFBP7/FN1/IGFBP4/MEG3/MAP1B/FRZB/HSPA1A/FHL1/MMP14/RTN4/RHOA/CDKN1A/ILK/SDCBP/LRP1/EIF4G2/INHBA/SEMA5A/IGFBP5/CXCL12/MACF1/RERG/NRP1/DPYSL2/RUFY3/DCBLD2/LAMTOR1/APOE/HSPA1B/DERL2/MTPN/DBNL/PAFAH1B1/USP47	34
BP	GO:0030522	intracellular receptor signaling pathway	25/926	278/18670	0.00306086	0.0253642	0.0198315	HSPA1A/UBB/NR2F1/NR2F2/TGFB1I1/FOXP1/DAB2/RHOA/CALR/RWDD1/SNAI2/DDX5/PRMT2/PLPP1/YWHAH/FABP5/DCBLD2/NCOR1/FHL2/HSPA1B/KANK2/PMEPA1/RUNX1/NR3C1/C1QBP	25
BP	GO:0051146	striated muscle cell differentiation	26/926	293/18670	0.003066	0.0253642	0.0198315	ITGB1/TPM1/PDGFRB/MYH9/MMP14/CALR/ADAM12/EHD2/MEF2C/SGCB/PRKAR1A/WDR1/CAV2/AKAP13/IFT20/IGFBP5/PDLIM5/SPAG9/CASP3/CSRP2/TMOD3/LMNA/CD81/CFL2/MORF4L2/MTPN	26
BP	GO:0031214	biomineral tissue development	17/926	163/18670	0.00306776	0.0253642	0.0198315	COL1A2/COL1A1/MGP/PTN/ECM1/TGFB3/MEF2C/DDR2/ASPN/SRGN/GPM6B/SBDS/HIF1A/ANKH/ISG15/ROCK2/ITGB1BP1	17
BP	GO:0110148	biomineralization	17/926	163/18670	0.00306776	0.0253642	0.0198315	COL1A2/COL1A1/MGP/PTN/ECM1/TGFB3/MEF2C/DDR2/ASPN/SRGN/GPM6B/SBDS/HIF1A/ANKH/ISG15/ROCK2/ITGB1BP1	17
BP	GO:0042692	muscle cell differentiation	32/926	385/18670	0.00308901	0.0253642	0.0198315	ITGB1/TPM1/ZEB1/PDGFRB/MYH9/TMEM204/MMP14/ENG/CALR/ADAM12/EHD2/MEF2C/SGCB/PRKAR1A/WDR1/CAV2/AKAP13/IFT20/IGFBP5/PDLIM5/SPAG9/QKI/SYNE1/CASP3/CSRP2/TMOD3/LMNA/CD81/CFL2/MORF4L2/MTPN/ATP2A2	32
BP	GO:0001935	endothelial cell proliferation	19/926	191/18670	0.00309413	0.0253642	0.0198315	SPARC/CAV1/PGF/ECM1/NR2F2/MMP14/LOXL2/MEF2C/CAV2/F3/MYDGF/SEMA5A/CXCL12/CCL2/HIF1A/NRP1/STAT1/APOE/ITGB1BP1	19
BP	GO:0001959	regulation of cytokine-mediated signaling pathway	18/926	177/18670	0.00309831	0.0253642	0.0198315	HSPA1A/CAV1/ECM1/JAK1/AXL/TNFRSF1A/IL1R1/HIF1A/IFNGR1/STAT1/PARP14/HSPA1B/SAMHD1/PTPN1/RUNX1/PAFAH1B1/SPPL2A/IFNGR2	18
BP	GO:0006622	protein targeting to lysosome	5/926	21/18670	0.00310736	0.0253642	0.0198315	SCARB2/HSPA8/RAB7A/LAMP2/VPS4A	5
BP	GO:0036344	platelet morphogenesis	5/926	21/18670	0.00310736	0.0253642	0.0198315	MYH9/MEF2C/WDR1/ACTN1/CASP3	5
BP	GO:0006024	glycosaminoglycan biosynthetic process	13/926	110/18670	0.00312107	0.0253642	0.0198315	DCN/LUM/BGN/VCAN/PDGFRB/SDC2/PRELP/FMOD/EXTL2/CHPF/CLTC/GPC1/HEXA	13
BP	GO:0030239	myofibril assembly	10/926	73/18670	0.00312335	0.0253642	0.0198315	ITGB1/TPM1/PDGFRB/MEF2C/PRKAR1A/WDR1/AKAP13/CSRP2/TMOD3/CFL2	10
BP	GO:0060350	endochondral bone morphogenesis	10/926	73/18670	0.00312335	0.0253642	0.0198315	COL1A1/COL6A2/COL6A1/COL6A3/SERPINH1/ANXA6/MMP14/MEF2C/TGFBR2/FOXC1	10
BP	GO:0001782	B cell homeostasis	6/926	30/18670	0.00312382	0.0253642	0.0198315	BAX/MEF2C/TNFSF13B/HIF1A/CASP3/PPP2R3C	6
BP	GO:0003413	chondrocyte differentiation involved in endochondral bone morphogenesis	6/926	30/18670	0.00312382	0.0253642	0.0198315	COL6A2/COL6A1/COL6A3/SERPINH1/ANXA6/TGFBR2	6
BP	GO:0044788	modulation by host of viral process	6/926	30/18670	0.00312382	0.0253642	0.0198315	PPIB/STOM/CFL1/CAV2/PSMC3/APOE	6
BP	GO:0006914	autophagy	39/926	496/18670	0.00312471	0.0253642	0.0198315	DCN/CTSK/PSAP/CALCOCO2/CTSA/HSPA8/IFI16/TMEM59/TRIM22/SH3GLB1/EIF4G2/WIPI1/MAP1LC3A/MAP1LC3B/IFT20/OPTN/DYNLL1/SNX6/LZTS1/SYNPO2/HIF1A/HSP90AA1/GABARAPL2/LAMTOR1/CASP3/DAPK3/STX12/VMP1/WDR41/RAB7A/SNF8/SQSTM1/ATP6V0D1/SCFD1/CAPNS1/DAP/LAMP2/VPS4A/CLTC	39
BP	GO:0061919	process utilizing autophagic mechanism	39/926	496/18670	0.00312471	0.0253642	0.0198315	DCN/CTSK/PSAP/CALCOCO2/CTSA/HSPA8/IFI16/TMEM59/TRIM22/SH3GLB1/EIF4G2/WIPI1/MAP1LC3A/MAP1LC3B/IFT20/OPTN/DYNLL1/SNX6/LZTS1/SYNPO2/HIF1A/HSP90AA1/GABARAPL2/LAMTOR1/CASP3/DAPK3/STX12/VMP1/WDR41/RAB7A/SNF8/SQSTM1/ATP6V0D1/SCFD1/CAPNS1/DAP/LAMP2/VPS4A/CLTC	39
BP	GO:0071496	cellular response to external stimulus	29/926	339/18670	0.00313159	0.0253809	0.0198445	COL1A1/PTN/DNAJC15/ENG/SOD1/CDKN1A/COMT/POSTN/SNAI2/HSPA8/IFI16/AXL/HSP90B1/SH3GLB1/TNFRSF1A/WIPI1/MAP1LC3A/MAP1LC3B/RAC1/MDM2/GABARAPL2/FYN/SLC38A2/KANK2/CD40/CNN2/DAP/LAMP2/MTPN	29
BP	GO:0051281	positive regulation of release of sequestered calcium ion into cytosol	7/926	40/18670	0.00320434	0.0259305	0.0202743	THY1/F2R/BAX/GSTO1/CALM1/CALM3/CALM2	7
BP	GO:0050764	regulation of phagocytosis	12/926	98/18670	0.00330502	0.0267041	0.0208791	SNX3/RAB31/MFGE8/SOD1/CALR/LRP1/ITGAV/PTEN/CD36/CCL2/C2/RAP1A	12
BP	GO:0016236	macroautophagy	26/926	295/18670	0.00335938	0.0271018	0.02119	DCN/CALCOCO2/SH3GLB1/WIPI1/MAP1LC3A/MAP1LC3B/IFT20/OPTN/DYNLL1/SNX6/LZTS1/SYNPO2/HIF1A/GABARAPL2/LAMTOR1/CASP3/STX12/VMP1/RAB7A/SNF8/SQSTM1/ATP6V0D1/SCFD1/CAPNS1/LAMP2/VPS4A	26
BP	GO:0031103	axon regeneration	8/926	51/18670	0.00339449	0.0273013	0.021346	PTN/MAP1B/APOD/NREP/LRP1/PTEN/GRN/LAMB2	8
BP	GO:0051496	positive regulation of stress fiber assembly	8/926	51/18670	0.00339449	0.0273013	0.021346	RHOC/TPM1/RHOA/TGFB3/RAC1/NRP1/ROCK2/ITGB1BP1	8
BP	GO:0034284	response to monosaccharide	20/926	207/18670	0.003422	0.0274805	0.0214862	SPARC/COL6A2/LGALS1/RHOA/SERPINF1/LRP1/VAMP2/PTEN/ANGPT2/RAC1/DYNLL1/ZBTB20/HIF1A/MAP4K4/CASP3/RAP1A/SMARCB1/NDUFAF2/TGFBR2/PFKL	20
BP	GO:0006890	retrograde vesicle-mediated transport, Golgi to endoplasmic reticulum	11/926	86/18670	0.00342891	0.027494	0.0214967	KDELR2/KDELR3/ARF4/COPZ2/KIFAP3/TAPBP/ARFGAP3/NAPA/SCFD1/TMED7/COPB1	11
BP	GO:0070373	negative regulation of ERK1 and ERK2 cascade	10/926	74/18670	0.00345463	0.027616	0.0215921	TIMP3/FBLN1/EMILIN1/GBP1/PTEN/SPRY1/NDRG2/SPRED1/PTPN1/ITGB1BP1	10
BP	GO:1903036	positive regulation of response to wounding	10/926	74/18670	0.00345463	0.027616	0.0215921	PTN/F2R/SERPINE1/LRP1/MYLK/F3/CD36/SMOC2/GRN/TGFBR2	10
BP	GO:0031667	response to nutrient levels	39/926	499/18670	0.0034632	0.0276426	0.0216129	COL1A1/SPARC/IGFBP2/FSTL1/PTN/MAP1B/DNAJC15/SOD1/CD4/CDKN1A/SGIP1/COMT/POSTN/SNAI2/HSPA8/IFI16/HSP90B1/NUCB2/NENF/SH3GLB1/WIPI1/MAP1LC3A/MAP1LC3B/GSN/PTEN/MDM2/GABARAPL2/STAT1/C2/APOE/FYN/SLC38A2/GNAI2/KANK2/EEF2/COX4I1/DAP/LAMP2/TGFBR2	39
BP	GO:1904062	regulation of cation transmembrane transport	29/926	342/18670	0.00355193	0.0283078	0.022133	CD63/THY1/TMSB4X/CAV1/F2R/BAX/FHL1/STOM/GLRX/GSTO1/MEF2C/APP/KCNE4/CALM1/FXYD6/ATP1B3/VAMP2/PTEN/YWHAH/CALM3/CALM2/UTRN/CCL2/CTSS/FLNA/FYN/GEM/ISCU/FKBP1A	29
BP	GO:0046677	response to antibiotic	28/926	327/18670	0.00360524	0.028669	0.0224154	COL1A1/SPARC/EPS8/PDGFRB/PSAP/JAK1/SOD1/RHOA/VKORC1/MEF2C/AXL/SLC1A3/MAP1LC3A/GSN/PTEN/ETS1/ID3/MDM2/HSP90AA1/STAT1/CASP3/FYN/SDF4/EEF2/ADAM9/XRN1/HNRNPD/STK25	28
BP	GO:0031669	cellular response to nutrient levels	22/926	237/18670	0.00360815	0.028669	0.0224154	COL1A1/PTN/DNAJC15/SOD1/CDKN1A/COMT/POSTN/SNAI2/HSPA8/IFI16/HSP90B1/SH3GLB1/WIPI1/MAP1LC3A/MAP1LC3B/MDM2/GABARAPL2/FYN/SLC38A2/KANK2/DAP/LAMP2	22
BP	GO:1990748	cellular detoxification	13/926	112/18670	0.00365358	0.0289862	0.0226634	GSTO1/MGST3/SOD1/SOD3/GPX8/ADH5/CD36/GPX7/PRDX4/APOE/GPX4/ESD/GSTK1	13
BP	GO:0006458	'de novo' protein folding	7/926	41/18670	0.00370177	0.0293243	0.0229278	HSPA1A/HSPA8/DNAJB4/HSPA1B/FKBP1A/ST13/DNAJB14	7
BP	GO:0035767	endothelial cell chemotaxis	6/926	31/18670	0.00371367	0.0293646	0.0229593	TMSB4X/SEMA5A/SMOC2/RAB13/NRP1/LGMN	6
BP	GO:0006893	Golgi to plasma membrane transport	9/926	63/18670	0.00371803	0.0293646	0.0229593	VAMP5/RAB31/SPTBN1/VAMP2/OPTN/MACF1/ARF4/ARL3/RAB34	9
BP	GO:0035303	regulation of dephosphorylation	20/926	209/18670	0.00381685	0.0300999	0.0235342	ITGA1/PTN/PDGFRB/PPP1R14A/PHACTR2/MEF2C/HSP90B1/CALM1/DLC1/PPP1R12A/FARP1/CALM3/CALM2/SPRED1/GNAI2/FKBP1A/PPP1R7/ROCK2/PPP2R3C/SHOC2	20
BP	GO:0060390	regulation of SMAD protein signal transduction	5/926	22/18670	0.00385927	0.0303889	0.0237601	DAB2/TGFB3/SPTBN1/RBPMS/WWTR1	5
BP	GO:0002824	positive regulation of adaptive immune response based on somatic recombination of immune receptors built from immunoglobulin superfamily domains	12/926	100/18670	0.00390627	0.0306671	0.0239777	HLA-B/B2M/HLA-A/HLA-C/HLA-E/CD4/TNFSF13B/IL1R1/HLA-F/CD40/STX7/CD81	12
BP	GO:0090174	organelle membrane fusion	12/926	100/18670	0.00390627	0.0306671	0.0239777	CALR/CAV2/EEA1/STX12/SAMD9L/TAP1/TAPBP/RAB7A/RAB34/STX7/USO1/VPS4A	12
BP	GO:0035791	platelet-derived growth factor receptor-beta signaling pathway	4/926	14/18670	0.00403553	0.0315407	0.0246607	PDGFRB/LRP1/PDGFA/PTPN1	4
BP	GO:0051547	regulation of keratinocyte migration	4/926	14/18670	0.00403553	0.0315407	0.0246607	PTEN/MAP4K4/MAPRE2/ADAM9	4
BP	GO:1905049	negative regulation of metallopeptidase activity	4/926	14/18670	0.00403553	0.0315407	0.0246607	TIMP1/TIMP3/TIMP2/PICALM	4
BP	GO:0106027	neuron projection organization	11/926	88/18670	0.0041026	0.0320173	0.0250333	MAP1A/APP/CFL1/PTEN/PDLIM5/APOE/FYN/LGMN/DBNL/PAFAH1B1/WASL	11
BP	GO:0001649	osteoblast differentiation	21/926	225/18670	0.00412799	0.0321677	0.0251509	COL1A1/COL6A1/VCAN/TPM4/CTHRC1/MRC2/MEF2C/ILK/DDR2/CLIC1/SNAI2/BCAP29/IL6ST/PDLIM7/DDX5/IGFBP5/JAG1/RRBP1/ID3/WWTR1/CLTC	21
BP	GO:1904951	positive regulation of establishment of protein localization	36/926	456/18670	0.0041356	0.0321793	0.02516	F2R/OAZ1/STOM/HLA-E/UBE2D3/ZIC1/TGFB3/LEPROT/AKAP12/SPTBN1/POSTN/LRP1/SH3GLB1/WLS/VAMP2/YWHAH/UBE2L3/RAC1/DYNLL1/HIF1A/MDM2/IFNGR1/RUFY3/FLNA/FYN/NUTF2/TMEM30A/PIK3R1/CD81/ADAM9/CCT8/CEP290/OAZ2/GLUD1/TCP1/ITGB1BP1	36
BP	GO:0045454	cell redox homeostasis	10/926	76/18670	0.00420061	0.0326369	0.0255178	SH3BGRL3/GLRX/P4HB/PDIA3/TMX1/PRDX4/TMX3/PDIA4/PDIA6/TXNDC15	10
BP	GO:0046688	response to copper ion	7/926	42/18670	0.00425574	0.0330165	0.0258146	MT2A/SOD1/LOXL2/SOD3/APP/MAP1LC3A/PAM	7
BP	GO:0045214	sarcomere organization	8/926	53/18670	0.00433146	0.0335051	0.0261966	ITGB1/TPM1/MEF2C/PRKAR1A/WDR1/AKAP13/CSRP2/CFL2	8
BP	GO:1901185	negative regulation of ERBB signaling pathway	8/926	53/18670	0.00433146	0.0335051	0.0261966	ITGA1/SH3KBP1/SNX6/SPRY1/LGMN/RAB7A/RNF115/ARHGEF7	8
BP	GO:0009749	response to glucose	19/926	197/18670	0.0043472	0.0335775	0.0262532	COL6A2/LGALS1/RHOA/SERPINF1/LRP1/VAMP2/PTEN/ANGPT2/RAC1/DYNLL1/ZBTB20/HIF1A/MAP4K4/CASP3/RAP1A/SMARCB1/NDUFAF2/TGFBR2/PFKL	19
BP	GO:0051085	chaperone cofactor-dependent protein refolding	6/926	32/18670	0.00438223	0.0336996	0.0263487	HSPA1A/HSPA8/DNAJB4/HSPA1B/ST13/DNAJB14	6
BP	GO:0060317	cardiac epithelial to mesenchymal transition	6/926	32/18670	0.00438223	0.0336996	0.0263487	ENG/RTN4/SNAI2/JAG1/SPRY1/TGFBR2	6
BP	GO:0071295	cellular response to vitamin	6/926	32/18670	0.00438223	0.0336996	0.0263487	COL1A1/PTN/POSTN/SNAI2/MDM2/KANK2	6
BP	GO:0061136	regulation of proteasomal protein catabolic process	18/926	183/18670	0.0044157	0.0339074	0.0265112	HSPA1A/UBB/CAV1/DAB2/MAP1A/SDCBP/OS9/RBX1/PSME2/ERLEC1/SUMO2/MDM2/GABARAPL2/HERPUD1/APOE/HSPA1B/DERL2/NFE2L1	18
BP	GO:0034763	negative regulation of transmembrane transport	14/926	128/18670	0.00449751	0.0344853	0.026963	CAV1/OAZ1/GSTO1/KCNE4/CALM1/PTEN/CALM3/CALM2/FABP5/ARL6IP5/GEM/ISCU/PEA15/OAZ2	14
BP	GO:0006023	aminoglycan biosynthetic process	13/926	115/18670	0.0045882	0.0351294	0.0274666	DCN/LUM/BGN/VCAN/PDGFRB/SDC2/PRELP/FMOD/EXTL2/CHPF/CLTC/GPC1/HEXA	13
BP	GO:0060389	pathway-restricted SMAD protein phosphorylation	9/926	65/18670	0.00459946	0.0351645	0.027494	ENG/DAB2/TGFB3/EMILIN1/SDCBP/INHBA/RBPMS/PMEPA1/TGFBR2	9
BP	GO:0072006	nephron development	15/926	142/18670	0.00464362	0.0354505	0.0277177	ACTA2/PDGFRB/NID1/PGF/MEF2C/ILK/ANGPT2/JAG1/BASP1/NOTCH3/STAT1/LAMB2/AHI1/WWTR1/FOXC1	15
BP	GO:0033673	negative regulation of kinase activity	23/926	257/18670	0.00465167	0.0354605	0.0277255	THY1/CAV1/NR2F2/GMFG/CDKN1A/ILK/PRKAR1A/PKIG/PTEN/SNX6/SPRY1/CASP3/APOE/TAOK3/SPRED1/CORO1C/AIDA/DNAJC3/WWTR1/PTPN1/MVP/GADD45B/ITGB1BP1	23
BP	GO:0072215	regulation of metanephros development	5/926	23/18670	0.00473289	0.0360275	0.0281688	PDGFRB/PDGFA/BASP1/STAT1/WWTR1	5
BP	GO:0000413	protein peptidyl-prolyl isomerization	7/926	43/18670	0.00487015	0.037003	0.0289315	PPIB/FKBP5/PPIC/FKBP7/FKBP11/FKBP10/FKBP1A	7
BP	GO:0043406	positive regulation of MAP kinase activity	23/926	258/18670	0.00487511	0.037003	0.0289315	ITGA1/PDGFRB/UBB/F2R/ZEB2/SOD1/TGFB3/ILK/AKAP13/PDGFA/MAP4K5/PDE5A/SPAG9/TAOK3/CD40/CD81/ADAM9/PEA15/PTPN1/SHC1/DBNL/GADD45B/TAOK1	23
BP	GO:0007569	cell aging	13/926	116/18670	0.00493932	0.0374084	0.0292485	B2M/ENG/SOD1/CDKN1A/CALR/ILK/SERPINE1/RWDD1/PTEN/PRELP/LIMS1/LMNA/SMC6	13
BP	GO:0007369	gastrulation	18/926	185/18670	0.00494586	0.0374084	0.0292485	FN1/COL6A1/ITGB1/COL4A2/COL5A2/MMP14/COL5A1/LAMB1/HSBP1/MMP2/PRKAR1A/COL8A1/ITGAV/WLS/INHBA/SYF2/TGFBR2/FOXC1	18
BP	GO:0035296	regulation of tube diameter	15/926	143/18670	0.00495697	0.0374084	0.0292485	ITGA1/ACTA2/SCPEP1/CAV1/F2R/EDNRA/SOD1/RHOA/ECE1/ARHGAP42/APOE/PLOD3/ROCK2/FOXC1/ITGB1BP1	15
BP	GO:0097746	regulation of blood vessel diameter	15/926	143/18670	0.00495697	0.0374084	0.0292485	ITGA1/ACTA2/SCPEP1/CAV1/F2R/EDNRA/SOD1/RHOA/ECE1/ARHGAP42/APOE/PLOD3/ROCK2/FOXC1/ITGB1BP1	15
BP	GO:1903050	regulation of proteolysis involved in cellular protein catabolic process	20/926	214/18670	0.00497232	0.0374705	0.029297	HSPA1A/UBB/CAV1/DAB2/MAP1A/SDCBP/OS9/CTSC/PTEN/RBX1/PSME2/ERLEC1/SUMO2/MDM2/GABARAPL2/HERPUD1/APOE/HSPA1B/DERL2/NFE2L1	20
BP	GO:0000910	cytokinesis	17/926	171/18670	0.00500452	0.0375517	0.0293605	RHOC/MYH9/RHOA/SPTBN1/CFL1/CALM1/SH3GLB1/SVIL/CALM3/CALM2/ACTR3/SON/ARL3/CHMP5/ROCK2/VPS4A/SNX9	17
BP	GO:0003205	cardiac chamber development	17/926	171/18670	0.00500452	0.0375517	0.0293605	TPM1/CPE/ENG/PARVA/MEF2C/PCSK5/JAG1/HIF1A/NRP1/MDM2/AP2B1/FKBP1A/LTBP1/PTK7/TGFBR2/SNX17/FOXC1	17
BP	GO:0006937	regulation of muscle contraction	17/926	171/18670	0.00500452	0.0375517	0.0293605	MYL9/TPM1/C12orf57/CAV1/F2R/ANXA6/GSTO1/SOD1/RHOA/CALM1/ARHGAP42/CALM3/CALM2/PDE5A/FLNA/DAPK3/ATP2A2	17
BP	GO:0071985	multivesicular body sorting pathway	6/926	33/18670	0.0051355	0.0384797	0.0300861	TMEM50A/LEPROT/LEPROTL1/SNF8/CHMP5/TMEM50B	6
BP	GO:0035150	regulation of tube size	15/926	144/18670	0.00528725	0.0390757	0.0305521	ITGA1/ACTA2/SCPEP1/CAV1/F2R/EDNRA/SOD1/RHOA/ECE1/ARHGAP42/APOE/PLOD3/ROCK2/FOXC1/ITGB1BP1	15
BP	GO:0032105	negative regulation of response to extracellular stimulus	4/926	15/18670	0.00528933	0.0390757	0.0305521	SNAI2/NUCB2/NENF/KANK2	4
BP	GO:0032108	negative regulation of response to nutrient levels	4/926	15/18670	0.00528933	0.0390757	0.0305521	SNAI2/NUCB2/NENF/KANK2	4
BP	GO:0032486	Rap protein signal transduction	4/926	15/18670	0.00528933	0.0390757	0.0305521	TIMP2/RAP1B/RDX/RAP1A	4
BP	GO:0043518	negative regulation of DNA damage response, signal transduction by p53 class mediator	4/926	15/18670	0.00528933	0.0390757	0.0305521	CD44/SNAI2/MDM2/PTTG1IP	4
BP	GO:0051044	positive regulation of membrane protein ectodomain proteolysis	4/926	15/18670	0.00528933	0.0390757	0.0305521	SH3D19/APOE/ADAM9/SNX9	4
BP	GO:0051280	negative regulation of release of sequestered calcium ion into cytosol	4/926	15/18670	0.00528933	0.0390757	0.0305521	GSTO1/CALM1/CALM3/CALM2	4
BP	GO:0071801	regulation of podosome assembly	4/926	15/18670	0.00528933	0.0390757	0.0305521	RHOA/GSN/MSN/ASAP1	4
BP	GO:1903543	positive regulation of exosomal secretion	4/926	15/18670	0.00528933	0.0390757	0.0305521	SDCBP/RAB7A/SNF8/VPS4A	4
BP	GO:2001028	positive regulation of endothelial cell chemotaxis	4/926	15/18670	0.00528933	0.0390757	0.0305521	TMSB4X/SEMA5A/SMOC2/LGMN	4
BP	GO:2001234	negative regulation of apoptotic signaling pathway	21/926	230/18670	0.00530955	0.0391701	0.0306259	HSPA1A/BAX/CD44/SERPINE1/SNAI2/ITGAV/IFI6/CXCL12/HIF1A/NRP1/MDM2/HERPUD1/FYN/HSPA1B/GNAI2/PTTG1IP/LMNA/PEA15/PTPN1/USP47/TNFSF10	21
BP	GO:0046822	regulation of nucleocytoplasmic transport	12/926	104/18670	0.00537171	0.0395731	0.030941	APOD/ZIC1/PKIG/SP100/PPP1R12A/CD36/MX2/MDM2/FLNA/NUTF2/PPP1CC/PIK3R1	12
BP	GO:0031349	positive regulation of defense response	31/926	384/18670	0.00542703	0.0398676	0.0311712	HLA-E/PSMB1/MEF2C/SERPINE1/IFI16/PSMB9/TNFRSF1A/CTSC/PSMA1/IL6ST/OPTN/ETS1/PSMA4/PSME2/PSMB6/GRN/PSMB3/PSMC3/PSMA2/HLA-F/FYN/LAMP1/PSMD7/PSMD13/PSMB8/PSMB2/PSMC5/PSMA7/CD81/PSMD11/PSMB5	31
BP	GO:0001819	positive regulation of cytokine production	36/926	464/18670	0.00544012	0.0398676	0.0311712	LUM/B2M/SPON2/HSPA1A/F2R/HLA-E/SOD1/CD4/SERPINE1/AKAP12/SPTBN1/APP/POSTN/IFI16/LY96/LRP1/IL6ST/CD36/IL1R1/ZBTB20/HIF1A/CD276/IFNGR1/STAT1/HLA-F/POLR3GL/LRRFIP1/HSPA1B/ATP6AP2/CD40/PIK3R1/POLR2E/CD81/RUNX1/ROCK2/C1QBP	36
BP	GO:0007159	leukocyte cell-cell adhesion	28/926	337/18670	0.005442	0.0398676	0.0311712	IGFBP2/LGALS1/ITGB1/THY1/CAV1/CD44/HLA-E/CD4/RHOA/PRKAR1A/TNFSF13B/IL6ST/ETS1/LRRC32/CXCL12/RAC1/CCL2/CD276/CERCAM/PDE5A/CASP3/FYN/MSN/PAG1/PIK3R1/CD81/RUNX1/TGFBR2	28
BP	GO:0043405	regulation of MAP kinase activity	28/926	337/18670	0.005442	0.0398676	0.0311712	ITGA1/PDGFRB/UBB/CAV1/F2R/ZEB2/SOD1/TGFB3/ILK/AKAP13/PDGFA/MAP4K5/SPRY1/PDE5A/SPAG9/APOE/TAOK3/SPRED1/AIDA/CD40/CD81/ADAM9/PEA15/PTPN1/SHC1/DBNL/GADD45B/TAOK1	28
BP	GO:0002011	morphogenesis of an epithelial sheet	8/926	55/18670	0.00545556	0.0399113	0.0312054	RHOC/CD44/COL5A1/RHOA/CD151/PTEN/JAG1/FLNA	8
BP	GO:0003416	endochondral bone growth	7/926	44/18670	0.00554896	0.0400566	0.031319	COL6A2/COL6A1/COL6A3/ANXA6/ECM1/DDR2/TGFBR2	7
BP	GO:0010463	mesenchymal cell proliferation	7/926	44/18670	0.00554896	0.0400566	0.031319	PRRX1/PTN/ZEB1/PDGFA/STAT1/LMNA/TGFBR2	7
BP	GO:0014002	astrocyte development	7/926	44/18670	0.00554896	0.0400566	0.031319	VIM/APP/LRP1/LAMC3/GRN/IFNGR1/LAMB2	7
BP	GO:0032965	regulation of collagen biosynthetic process	7/926	44/18670	0.00554896	0.0400566	0.031319	VIM/PDGFRB/F2R/ENG/TGFB3/EMILIN1/RAP1A	7
BP	GO:0035850	epithelial cell differentiation involved in kidney development	7/926	44/18670	0.00554896	0.0400566	0.031319	ACTA2/MEF2C/JAG1/BASP1/STAT1/LAMB2/WWTR1	7
BP	GO:0042987	amyloid precursor protein catabolic process	7/926	44/18670	0.00554896	0.0400566	0.031319	APP/IFNGR1/CASP3/APOE/FKBP1A/PICALM/ROCK2	7
BP	GO:0045601	regulation of endothelial cell differentiation	7/926	44/18670	0.00554896	0.0400566	0.031319	ZEB1/S1PR3/TNFRSF1A/JAG1/APOLD1/ADD1/ROCK2	7
BP	GO:1903573	negative regulation of response to endoplasmic reticulum stress	7/926	44/18670	0.00554896	0.0400566	0.031319	HSPA1A/OS9/ERLEC1/HERPUD1/DNAJC3/PTPN1/DERL2	7
BP	GO:0001570	vasculogenesis	10/926	79/18670	0.00555157	0.0400566	0.031319	PDGFRB/CAV1/ENG/ITGAV/GJC1/QKI/CCM2/SPRED1/RAP1A/TGFBR2	10
BP	GO:0007032	endosome organization	10/926	79/18670	0.00555157	0.0400566	0.031319	SNX3/SCARB2/HOOK3/LAMTOR1/CORO1C/RAB7A/SNF8/SQSTM1/CHMP5/VPS4A	10
BP	GO:0048872	homeostasis of number of cells	22/926	246/18670	0.00560483	0.0403855	0.0315762	B2M/HSPA1A/F2R/BAX/SOD1/MEF2C/TSC22D3/AXL/EPAS1/TNFSF13B/INHBA/ETS1/ADGRF5/HIF1A/STAT1/CASP3/HSPA1B/TMOD3/ISG15/ADD1/NFE2L1/PPP2R3C	22
BP	GO:0009746	response to hexose	19/926	202/18670	0.0056878	0.0409273	0.0319998	COL6A2/LGALS1/RHOA/SERPINF1/LRP1/VAMP2/PTEN/ANGPT2/RAC1/DYNLL1/ZBTB20/HIF1A/MAP4K4/CASP3/RAP1A/SMARCB1/NDUFAF2/TGFBR2/PFKL	19
BP	GO:0003418	growth plate cartilage chondrocyte differentiation	5/926	24/18670	0.00573819	0.0410094	0.032064	COL6A2/COL6A1/COL6A3/ANXA6/TGFBR2	5
BP	GO:0003433	chondrocyte development involved in endochondral bone morphogenesis	5/926	24/18670	0.00573819	0.0410094	0.032064	COL6A2/COL6A1/COL6A3/SERPINH1/TGFBR2	5
BP	GO:0010640	regulation of platelet-derived growth factor receptor signaling pathway	5/926	24/18670	0.00573819	0.0410094	0.032064	APOD/LRP1/F3/IFT20/PTGIR	5
BP	GO:0031579	membrane raft organization	5/926	24/18670	0.00573819	0.0410094	0.032064	CAV1/CAV2/GSN/RFTN1/PACSIN2	5
BP	GO:0086064	cell communication by electrical coupling involved in cardiac conduction	5/926	24/18670	0.00573819	0.0410094	0.032064	CAV1/CALM1/GJC1/CALM3/CALM2	5
BP	GO:0050920	regulation of chemotaxis	20/926	217/18670	0.00579447	0.0413554	0.0323345	TMSB4X/PTN/PDGFRB/PGF/NBL1/CALR/RARRES2/SERPINE1/MTUS1/F3/ADGRA2/SEMA5A/ANGPT2/SMOC2/CXCL12/RAC1/CCL2/NRP1/LGMN/C1QBP	20
BP	GO:0000302	response to reactive oxygen species	21/926	232/18670	0.00585441	0.0417099	0.0326117	COL1A1/TPM1/PDGFRB/APOD/PSAP/SOD1/MMP2/SOD3/AXL/MAP1LC3A/ETS1/CD36/MDM2/STAT1/CASP3/APOE/FYN/EEF2/ADAM9/HNRNPD/STK25	21
BP	GO:0010466	negative regulation of peptidase activity	23/926	262/18670	0.00586001	0.0417099	0.0326117	TIMP1/CST3/COL6A3/SERPING1/TFPI/TIMP3/SERPINH1/TIMP2/CD44/A2M/ECM1/SERPINF1/SERPINE1/APP/IFI16/CAST/IFI6/SERPINB6/MDM2/HERPUD1/PICALM/LXN/USP47	23
BP	GO:0042177	negative regulation of protein catabolic process	14/926	132/18670	0.00590766	0.0419923	0.0328325	TIMP1/CST3/TIMP3/TIMP2/SNX3/CTSA/MAP1A/SDCBP/OS9/ERLEC1/GABARAPL2/FLNA/FYN/DERL2	14
BP	GO:0016601	Rac protein signal transduction	6/926	34/18670	0.00597945	0.042388	0.0331419	EPS8/DYNLT1/WASF2/RAC1/RHOG/DBNL	6
BP	GO:0034205	amyloid-beta formation	6/926	34/18670	0.00597945	0.042388	0.0331419	APP/IFNGR1/CASP3/APOE/PICALM/ROCK2	6
BP	GO:0030203	glycosaminoglycan metabolic process	16/926	160/18670	0.00600885	0.0425391	0.03326	DCN/LUM/BGN/VCAN/PDGFRB/SDC2/CD44/PRELP/FMOD/HEXB/EXTL2/CHPF/FOXC1/CLTC/GPC1/HEXA	16
BP	GO:0002683	negative regulation of immune system process	34/926	435/18670	0.00607145	0.0429245	0.0335613	COL3A1/SERPING1/THY1/NBL1/A2M/APOD/HLA-E/CD59/HTRA1/TGFB3/EMILIN1/PRKAR1A/TSC22D3/IFI16/AXL/FBN1/GBP1/PSMA1/INHBA/LRRC32/CXCL12/ADGRF5/GRN/CCL2/PDE5A/HLA-F/CASP3/PARP14/PAG1/SAMHD1/PIK3R1/RUNX1/WASL/C1QBP	34
BP	GO:0010001	glial cell differentiation	20/926	218/18670	0.00609211	0.0429742	0.0336002	VIM/PTN/MXRA8/SOD1/RHOA/ILK/APP/WDR1/LRP1/LAMC3/LAMA2/GSN/IL6ST/PTEN/GRN/IFNGR1/TMEM98/LAMB2/NFE2L1/GPC1	20
BP	GO:0001912	positive regulation of leukocyte mediated cytotoxicity	8/926	56/18670	0.00609482	0.0429742	0.0336002	HLA-B/B2M/HLA-A/HLA-C/HLA-E/HLA-F/LAMP1/STX7	8
BP	GO:0031343	positive regulation of cell killing	9/926	68/18670	0.00621661	0.0437157	0.03418	HLA-B/B2M/HLA-A/HLA-C/HLA-E/PRF1/HLA-F/LAMP1/STX7	9
BP	GO:0035924	cellular response to vascular endothelial growth factor stimulus	9/926	68/18670	0.00621661	0.0437157	0.03418	DCN/CD63/PDGFRB/PGF/ADGRA2/SMOC2/NRP1/FOXC1/ITGB1BP1	9
BP	GO:0007041	lysosomal transport	12/926	106/18670	0.00625262	0.0437956	0.0342425	HSPA1A/SCARB2/PSAP/HSPA8/LRP1/GRN/HOOK3/LAMP1/RAB7A/CHMP5/LAMP2/VPS4A	12
BP	GO:0000045	autophagosome assembly	11/926	93/18670	0.00625295	0.0437956	0.0342425	SH3GLB1/WIPI1/MAP1LC3A/MAP1LC3B/IFT20/SYNPO2/GABARAPL2/STX12/VMP1/RAB7A/SCFD1	11
BP	GO:0033273	response to vitamin	11/926	93/18670	0.00625295	0.0437956	0.0342425	COL1A1/SPARC/PTN/MAP1B/CD4/POSTN/SNAI2/GSN/MDM2/KANK2/EEF2	11
BP	GO:0042771	intrinsic apoptotic signaling pathway in response to DNA damage by p53 class mediator	7/926	45/18670	0.00629617	0.0439812	0.0343875	RPS27L/CD44/CDKN1A/IFI16/TMEM109/PHLDA3/SHISA5	7
BP	GO:1902743	regulation of lamellipodium organization	7/926	45/18670	0.00629617	0.0439812	0.0343875	CD44/ARPC2/CAPZB/WASF2/RAC1/CORO1C/ARHGEF7	7
BP	GO:0010970	transport along microtubule	16/926	161/18670	0.00637439	0.0444686	0.0347686	MAP1B/UBB/DST/SOD1/MAP1A/APP/HSPA8/AP3S1/IFT20/DYNLL1/HIF1A/LAMP1/DYNLRB1/KIFAP3/ARL3/PAFAH1B1	16
BP	GO:0060759	regulation of response to cytokine stimulus	18/926	190/18670	0.00650267	0.0453034	0.0354213	HSPA1A/CAV1/ECM1/JAK1/AXL/TNFRSF1A/IL1R1/HIF1A/IFNGR1/STAT1/PARP14/HSPA1B/SAMHD1/PTPN1/RUNX1/PAFAH1B1/SPPL2A/IFNGR2	18
BP	GO:0030323	respiratory tube development	17/926	176/18670	0.00665604	0.0463105	0.0362088	SPARC/PTN/PDGFRB/RCN3/MMP14/TGFB3/EPAS1/ADAMTS2/PCSK5/CRISPLD2/IGFBP5/PDGFA/SPRY1/PLOD3/PTK7/CTSZ/TGFBR2	17
BP	GO:0010951	negative regulation of endopeptidase activity	22/926	250/18670	0.0067473	0.0468757	0.0366507	TIMP1/CST3/COL6A3/SERPING1/TFPI/TIMP3/SERPINH1/TIMP2/CD44/A2M/SERPINF1/SERPINE1/APP/IFI16/CAST/IFI6/SERPINB6/MDM2/HERPUD1/PICALM/LXN/USP47	22
BP	GO:0014706	striated muscle tissue development	31/926	390/18670	0.0067551	0.0468757	0.0366507	DCN/VAMP5/ITGB1/TPM1/MYL6/PDGFRB/CAV1/NR2F2/ENG/RHOA/CALR/MEF2C/SGCB/PRKAR1A/CAV2/AKAP13/SVIL/IFT20/DDX5/GJC1/PTEN/PDLIM5/FKBP1A/EEF2/LMNA/HMG20B/CFL2/MTPN/TGFBR2/FOXC1/GPC1	31
BP	GO:0034975	protein folding in endoplasmic reticulum	4/926	16/18670	0.00677911	0.0469186	0.0366842	CALR/HSP90B1/PDIA3/DNAJC3	4
BP	GO:1903541	regulation of exosomal secretion	4/926	16/18670	0.00677911	0.0469186	0.0366842	SDCBP/RAB7A/SNF8/VPS4A	4
BP	GO:0001755	neural crest cell migration	8/926	57/18670	0.00678938	0.0469279	0.0366915	FN1/ANXA6/ZEB2/CFL1/SEMA5A/HIF1A/NRP1/CORO1C	8
BP	GO:0050766	positive regulation of phagocytosis	9/926	69/18670	0.00684283	0.0472353	0.0369318	RAB31/MFGE8/SOD1/CALR/LRP1/CD36/CCL2/C2/RAP1A	9
BP	GO:0032509	endosome transport via multivesicular body sorting pathway	5/926	25/18670	0.00688497	0.0473398	0.0370135	TMEM50A/LEPROT/LEPROTL1/SNF8/TMEM50B	5
BP	GO:0060330	regulation of response to interferon-gamma	5/926	25/18670	0.00688497	0.0473398	0.0370135	JAK1/IFNGR1/STAT1/PARP14/IFNGR2	5
BP	GO:0060334	regulation of interferon-gamma-mediated signaling pathway	5/926	25/18670	0.00688497	0.0473398	0.0370135	JAK1/IFNGR1/STAT1/PARP14/IFNGR2	5
BP	GO:0021955	central nervous system neuron axonogenesis	6/926	35/18670	0.00692006	0.0473952	0.0370569	CDH11/C12orf57/ZEB2/PTEN/HSP90AA1/PAFAH1B1	6
BP	GO:0033144	negative regulation of intracellular steroid hormone receptor signaling pathway	6/926	35/18670	0.00692006	0.0473952	0.0370569	FOXP1/DAB2/RHOA/CALR/NCOR1/KANK2	6
BP	GO:0035909	aorta morphogenesis	6/926	35/18670	0.00692006	0.0473952	0.0370569	COL3A1/PDGFRB/ENG/LRP1/MYLK/JAG1	6
BP	GO:0032527	protein exit from endoplasmic reticulum	7/926	46/18670	0.0071158	0.0486092	0.038006	HSP90B1/OS9/ERLEC1/HERPUD1/TMEM30A/CD81/DERL2	7
BP	GO:0043277	apoptotic cell clearance	7/926	46/18670	0.0071158	0.0486092	0.038006	MFGE8/AXL/LRP1/ITGAV/CD36/CCL2/C2	7
BP	GO:0051222	positive regulation of protein transport	34/926	440/18670	0.00718908	0.0490461	0.0383476	F2R/OAZ1/STOM/HLA-E/UBE2D3/ZIC1/TGFB3/LEPROT/AKAP12/SPTBN1/POSTN/LRP1/SH3GLB1/WLS/VAMP2/YWHAH/UBE2L3/RAC1/DYNLL1/HIF1A/MDM2/IFNGR1/RUFY3/FLNA/FYN/NUTF2/TMEM30A/PIK3R1/CD81/ADAM9/CEP290/OAZ2/GLUD1/ITGB1BP1	34
BP	GO:0050773	regulation of dendrite development	15/926	149/18670	0.00721572	0.0491641	0.0384399	PTN/SDC2/RHOA/MEF2C/ILK/CFL1/PTEN/YWHAH/PDLIM5/LZTS1/ITSN1/APOE/ASAP1/DBNL/PAFAH1B1	15
BP	GO:0048839	inner ear development	18/926	192/18670	0.00722748	0.0491805	0.0384527	SPARC/PRRX1/FRZB/ZEB1/PDGFRB/CTHRC1/PSAP/SOD1/ZIC1/TGFB3/LIN7A/IFT20/JAG1/CCM2/AHI1/PTK7/CEP290/PAFAH1B1	18
BP	GO:0050808	synapse organization	32/926	408/18670	0.00724858	0.0492604	0.0385152	SPARC/SPARCL1/COL4A1/PTN/MAP1B/ACTB/F2R/THBS2/TUBA1A/RHOA/MEF2C/PFN1/APP/CFL1/CAST/PTEN/WASF2/FARP1/PDLIM5/UTRN/ACTN1/ARF4/NRP1/ITSN1/APOE/FYN/LGMN/LAMB2/TUBB/DBNL/PAFAH1B1/WASL	32
CC	GO:0005925	focal adhesion	108/962	405/19717	4.76736e-50	2.83658e-47	2.00731e-47	VIM/B2M/ITGB1/ITGA1/ANXA5/THY1/CD99/MARCKS/ACTB/PDGFRB/CNN3/PPIB/HSPA1A/LIMA1/CAV1/TPM4/DST/ANXA6/BSG/CD44/MYH9/FHL1/PDLIM1/PPFIBP1/PALLD/SCARB2/ARPC2/MMP14/ENG/CD59/TGFB1I1/JAK1/EPB41L2/MRC2/PARVA/DAB2/RHOA/NEXN/CALR/TLN1/PFN1/ILK/P4HB/DDR2/SH3KBP1/AKAP12/RSU1/LPP/CFL1/HSPA8/HSP90B1/CAV2/SDCBP/FAP/LRP1/DLC1/CAP1/PDIA3/CD151/PEAK1/FERMT2/SVIL/ITGAV/LAP3/GSN/FHL3/PDLIM7/PPP1R12A/GDI2/ZYX/RAC1/SYNP…	108
CC	GO:0030055	cell-substrate junction	108/962	412/19717	2.98115e-49	8.86891e-47	6.2761e-47	VIM/B2M/ITGB1/ITGA1/ANXA5/THY1/CD99/MARCKS/ACTB/PDGFRB/CNN3/PPIB/HSPA1A/LIMA1/CAV1/TPM4/DST/ANXA6/BSG/CD44/MYH9/FHL1/PDLIM1/PPFIBP1/PALLD/SCARB2/ARPC2/MMP14/ENG/CD59/TGFB1I1/JAK1/EPB41L2/MRC2/PARVA/DAB2/RHOA/NEXN/CALR/TLN1/PFN1/ILK/P4HB/DDR2/SH3KBP1/AKAP12/RSU1/LPP/CFL1/HSPA8/HSP90B1/CAV2/SDCBP/FAP/LRP1/DLC1/CAP1/PDIA3/CD151/PEAK1/FERMT2/SVIL/ITGAV/LAP3/GSN/FHL3/PDLIM7/PPP1R12A/GDI2/ZYX/RAC1/SYNP…	108
CC	GO:0062023	collagen-containing extracellular matrix	94/962	406/19717	5.41944e-38	1.07486e-35	7.60623e-36	IGFBP7/COL1A2/DCN/TIMP1/COL3A1/COL1A1/LUM/SPARC/FN1/COL6A2/SPARCL1/PCOLCE/MGP/BGN/LGALS1/COL6A1/COL6A3/COL4A2/COL4A1/AEBP1/SERPING1/TIMP3/FBLN1/COL5A2/SERPINH1/ANXA5/VCAN/LAMA4/PTN/NID1/LGALS3BP/COL18A1/TGFBI/TIMP2/SDC2/DST/ANXA6/A2M/CTHRC1/ECM1/PSAP/MFGE8/COL5A1/TGFB1I1/LAMB1/THBS2/HTRA1/MXRA5/TGFB3/CALR/MMP2/SERPINF1/LOXL2/SOD3/EFEMP2/FBLN2/EMILIN1/RARRES2/CCDC80/SERPINE1/LAMC1/CTSB/POSTN/ASPN/…	94
CC	GO:0005788	endoplasmic reticulum lumen	75/962	309/19717	6.89255e-32	1.02527e-29	7.25531e-30	IGFBP7/COL1A2/TIMP1/COL3A1/COL1A1/FN1/COL6A2/SPARCL1/CST3/LGALS1/COL6A1/B2M/IGFBP4/COL6A3/COL4A2/COL4A1/COL5A2/FSTL1/SERPINH1/VCAN/MXRA8/RCN3/PPIB/COL18A1/SDC2/CALU/MFGE8/COL5A1/RCN1/LAMB1/CD4/CALR/P4HB/LAMC1/APP/HSP90B1/FBN1/OS9/GOLM1/PDIA3/NUCB1/COL8A1/GPX8/MYDGF/CTSC/PRSS23/FKBP7/IGFBP5/CRTAP/PDGFA/ERLEC1/GPX7/CKAP4/TSPAN5/P3H1/CERCAM/APOL1/P4HA2/FUCA2/APOE/LAMB2/FKBP10/ESD/PLOD3/LTBP1/PDIA4/C…	75
CC	GO:0034774	secretory granule lumen	58/962	321/19717	3.25949e-18	3.87879e-16	2.74483e-16	TIMP1/SPARC/FN1/B2M/SERPING1/TIMP3/TMSB4X/LGALS3BP/TIMP2/CYB5R3/DYNLT1/A2M/ECM1/ISLR/GMFG/PSMB1/CTSA/TGFB3/RARRES2/SERPINE1/APP/HSPA8/SDCBP/SRGN/CAP1/TRAPPC1/CTSC/GSN/CRISPLD2/PGAM1/COTL1/GDI2/PDGFA/FABP5/GRN/ACTN1/PRDX4/HSP90AA1/PSMC3/PSMA2/FUCA2/VCL/MAGED2/HEXB/PSMD7/PSMD13/EEF2/CTSZ/DNAJC3/PSMD11/TUBB/CCT8/CNN2/CEP290/OSTF1/MVP/DBNL/PFKL	58
CC	GO:0060205	cytoplasmic vesicle lumen	58/962	325/19717	5.96099e-18	5.91132e-16	4.18315e-16	TIMP1/SPARC/FN1/B2M/SERPING1/TIMP3/TMSB4X/LGALS3BP/TIMP2/CYB5R3/DYNLT1/A2M/ECM1/ISLR/GMFG/PSMB1/CTSA/TGFB3/RARRES2/SERPINE1/APP/HSPA8/SDCBP/SRGN/CAP1/TRAPPC1/CTSC/GSN/CRISPLD2/PGAM1/COTL1/GDI2/PDGFA/FABP5/GRN/ACTN1/PRDX4/HSP90AA1/PSMC3/PSMA2/FUCA2/VCL/MAGED2/HEXB/PSMD7/PSMD13/EEF2/CTSZ/DNAJC3/PSMD11/TUBB/CCT8/CNN2/CEP290/OSTF1/MVP/DBNL/PFKL	58
CC	GO:0031983	vesicle lumen	58/962	327/19717	8.0289e-18	6.82456e-16	4.82941e-16	TIMP1/SPARC/FN1/B2M/SERPING1/TIMP3/TMSB4X/LGALS3BP/TIMP2/CYB5R3/DYNLT1/A2M/ECM1/ISLR/GMFG/PSMB1/CTSA/TGFB3/RARRES2/SERPINE1/APP/HSPA8/SDCBP/SRGN/CAP1/TRAPPC1/CTSC/GSN/CRISPLD2/PGAM1/COTL1/GDI2/PDGFA/FABP5/GRN/ACTN1/PRDX4/HSP90AA1/PSMC3/PSMA2/FUCA2/VCL/MAGED2/HEXB/PSMD7/PSMD13/EEF2/CTSZ/DNAJC3/PSMD11/TUBB/CCT8/CNN2/CEP290/OSTF1/MVP/DBNL/PFKL	58
CC	GO:0005604	basement membrane	30/962	95/19717	6.48101e-17	4.82025e-15	3.41106e-15	TIMP1/SPARC/FN1/COL4A2/COL4A1/TIMP3/FBLN1/LAMA4/PTN/NID1/COL18A1/TGFBI/DST/COL5A1/LAMB1/THBS2/SERPINF1/LOXL2/EFEMP2/CCDC80/LAMC1/FBN1/CD151/COL8A1/LAMC3/LAMA2/SMOC2/NID2/LOXL1/LAMB2	30
CC	GO:0005775	vacuolar lumen	38/962	172/19717	2.71668e-15	1.79603e-13	1.27096e-13	DCN/LUM/BGN/VCAN/CTSK/PDGFRB/CYB5R3/SDC2/SCARB2/PSAP/CTSA/CTSB/HSPA8/SDCBP/CAP1/CTSL/TRAPPC1/CTSC/TCN2/GDI2/PRELP/FABP5/GRN/FMOD/CTSS/HSP90AA1/TPP1/FUCA2/LGMN/HEXB/CHID1/DNAJC3/TUBB/CCT8/LAMP2/CTSF/GPC1/HEXA	38
CC	GO:0101002	ficolin-1-rich granule	31/962	124/19717	2.76746e-14	1.49695e-12	1.05932e-12	CST3/TNFAIP6/HSPA1A/TIMP2/DYNLT1/GMFG/PSMB1/CTSB/HSPA8/GSN/CRISPLD2/PGAM1/COTL1/CTSS/PRDX4/HSP90AA1/PSMC3/PSMA2/VCL/PSMD7/HSPA1B/PSMD13/EEF2/CTSZ/PSMD11/CCT8/OSTF1/MVP/DBNL/PFKL/COMMD3	31
CC	GO:1904813	ficolin-1-rich granule lumen	31/962	124/19717	2.76746e-14	1.49695e-12	1.05932e-12	CST3/TNFAIP6/HSPA1A/TIMP2/DYNLT1/GMFG/PSMB1/CTSB/HSPA8/GSN/CRISPLD2/PGAM1/COTL1/CTSS/PRDX4/HSP90AA1/PSMC3/PSMA2/VCL/PSMD7/HSPA1B/PSMD13/EEF2/CTSZ/PSMD11/CCT8/OSTF1/MVP/DBNL/PFKL/COMMD3	31
CC	GO:0042470	melanosome	28/962	106/19717	1.10449e-13	5.05517e-12	3.5773e-12	CD63/ITGB1/PPIB/ANXA6/BSG/STOM/CALU/MMP14/SERPINF1/P4HB/CTSB/HSPA8/HSP90B1/SDCBP/PDIA3/ATP1B3/NAP1L1/RAC1/HSP90AA1/TPP1/RAB5C/LAMP1/PDIA4/RAB7A/GANAB/PDIA6/RAB2A/CLTC	28
CC	GO:0048770	pigment granule	28/962	106/19717	1.10449e-13	5.05517e-12	3.5773e-12	CD63/ITGB1/PPIB/ANXA6/BSG/STOM/CALU/MMP14/SERPINF1/P4HB/CTSB/HSPA8/HSP90B1/SDCBP/PDIA3/ATP1B3/NAP1L1/RAC1/HSP90AA1/TPP1/RAB5C/LAMP1/PDIA4/RAB7A/GANAB/PDIA6/RAB2A/CLTC	28
CC	GO:0030139	endocytic vesicle	49/962	303/19717	1.21149e-13	5.14882e-12	3.64357e-12	VIM/SPARC/HLA-B/B2M/HLA-A/HLA-C/UBB/SNX3/CAV1/RAB31/AP2S1/SCARB2/GOLIM4/HLA-E/AP2M1/CALR/SH3KBP1/SGIP1/HSP90B1/LRP1/PDIA3/ITGAV/WLS/GSN/CD36/RAB13/ZYX/ITSN1/MDM2/HSP90AA1/AP2B1/HLA-F/RAB5C/APOE/STX12/LAMP1/TAP1/RAP1A/TAPBP/PICALM/RAB7A/RAB34/STX7/ATP6V0D1/LAMP2/WASL/RALA/MYO6/CLTC	49
CC	GO:0043202	lysosomal lumen	26/962	95/19717	3.37307e-13	1.33799e-11	9.46828e-12	DCN/LUM/BGN/VCAN/CTSK/PDGFRB/SDC2/SCARB2/PSAP/CTSA/CTSB/HSPA8/CTSL/TCN2/PRELP/FMOD/CTSS/HSP90AA1/TPP1/LGMN/HEXB/CHID1/LAMP2/CTSF/GPC1/HEXA	26
CC	GO:0032432	actin filament bundle	23/962	75/19717	5.52721e-13	2.05543e-11	1.45453e-11	MYL9/TPM1/MARCKS/LIMA1/TPM4/MYH9/PDLIM1/PDLIM2/PLS3/ILK/LPP/MYLK/FERMT2/PDLIM3/FHL3/PDLIM7/PDLIM5/ZYX/SYNPO2/ACTN1/FBLIM1/CNN2/PDLIM4	23
CC	GO:0042641	actomyosin	23/962	79/19717	1.87611e-12	6.56639e-11	4.64671e-11	MYL9/TPM1/LIMA1/TPM4/MYH9/PDLIM1/PDLIM2/ILK/LPP/WDR1/MYLK/FERMT2/PDLIM3/FHL3/PDLIM7/PDLIM5/ZYX/SYNPO2/ACTN1/FBLIM1/CDC42BPA/CNN2/PDLIM4	23
CC	GO:0001725	stress fiber	21/962	67/19717	3.51494e-12	1.07565e-10	7.61185e-11	MYL9/TPM1/LIMA1/TPM4/MYH9/PDLIM1/PDLIM2/ILK/LPP/MYLK/FERMT2/PDLIM3/FHL3/PDLIM7/PDLIM5/ZYX/SYNPO2/ACTN1/FBLIM1/CNN2/PDLIM4	21
CC	GO:0097517	contractile actin filament bundle	21/962	67/19717	3.51494e-12	1.07565e-10	7.61185e-11	MYL9/TPM1/LIMA1/TPM4/MYH9/PDLIM1/PDLIM2/ILK/LPP/MYLK/FERMT2/PDLIM3/FHL3/PDLIM7/PDLIM5/ZYX/SYNPO2/ACTN1/FBLIM1/CNN2/PDLIM4	21
CC	GO:0043292	contractile fiber	40/962	234/19717	3.67406e-12	1.07565e-10	7.61185e-11	CALD1/TPM2/MYL9/TPM1/ACTA2/TPM4/DST/PDLIM1/PALLD/PDLIM2/PARVA/NEXN/MMP2/ILK/SPTBN1/CAPZB/CALM1/FERMT2/PDLIM3/SVIL/FHL3/PDLIM7/PPP1R12A/CALM3/PDLIM5/CALM2/SYNPO2/ACTN1/FBXO32/SYNE1/FLNA/FHL2/CSRP2/VCL/CORO1C/FKBP1A/TMOD3/SQSTM1/CFL2/PDLIM4	40
CC	GO:0030016	myofibril	39/962	224/19717	3.79641e-12	1.07565e-10	7.61185e-11	CALD1/TPM2/MYL9/TPM1/TPM4/DST/PDLIM1/PALLD/PDLIM2/PARVA/NEXN/MMP2/ILK/SPTBN1/CAPZB/CALM1/FERMT2/PDLIM3/SVIL/FHL3/PDLIM7/PPP1R12A/CALM3/PDLIM5/CALM2/SYNPO2/ACTN1/FBXO32/SYNE1/FLNA/FHL2/CSRP2/VCL/CORO1C/FKBP1A/TMOD3/SQSTM1/CFL2/PDLIM4	39
CC	GO:0031252	cell leading edge	54/962	403/19717	1.5158e-11	4.09956e-10	2.90106e-10	VIM/ITGB1/EPS8/THY1/TPM1/ACTA2/LIMA1/DYNLT1/DST/CD44/MYH9/PALLD/ARPC2/PARVA/RHOA/TLN1/ILK/SPTBN1/APP/CFL1/FAP/MYLK/DLC1/FERMT2/ITGAV/WLS/GSN/PDLIM7/WASF2/RAB13/RAC1/ANTXR1/MACF1/ACTN1/ARF4/ACTR3/SGCE/ITSN1/WIPF1/RUFY3/RDX/CORO1C/CDC42BPA/FAT1/PACSIN2/SLC39A6/DBNL/PAFAH1B1/PDLIM4/ARHGEF7/WASL/SNX9/MYO6/ITGB1BP1	54
CC	GO:0005884	actin filament	26/962	111/19717	1.65489e-11	4.24993e-10	3.00747e-10	TPM2/TPM1/TPM4/PDLIM1/PALLD/PDLIM2/MYO1B/PLS3/WDR1/PDLIM3/AKAP13/PDLIM7/COTL1/PDLIM5/RAC1/ACTN1/WIPF1/FLNA/DAPK3/FYN/GNG12/RHOQ/DBNL/PDLIM4/WASL/MYO6	26
CC	GO:0030017	sarcomere	36/962	204/19717	1.71426e-11	4.24993e-10	3.00747e-10	TPM2/MYL9/TPM1/TPM4/DST/PDLIM1/PALLD/PDLIM2/PARVA/NEXN/MMP2/ILK/SPTBN1/CAPZB/CALM1/FERMT2/PDLIM3/FHL3/PDLIM7/PPP1R12A/CALM3/PDLIM5/CALM2/SYNPO2/ACTN1/FBXO32/SYNE1/FLNA/FHL2/CSRP2/CORO1C/FKBP1A/TMOD3/SQSTM1/CFL2/PDLIM4	36
CC	GO:0005938	cell cortex	45/962	308/19717	4.31054e-11	1.02591e-09	7.25985e-10	CALD1/EPS8/RHOC/MARCKS/ACTB/CAV1/TPM4/DST/MYH9/EPB41L2/RHOA/GMFG/GYPC/DSTN/PFN1/AKAP12/SPTBN1/CFL1/WDR1/RHOBTB3/ADD3/DLC1/CAP1/FERMT2/AKAP13/GSN/COTL1/UTRN/ACTR3/WIPF1/RDX/CAPZA1/FLNA/ASPH/LASP1/CORO1C/RHOQ/RHOG/CTSZ/DBNL/PAFAH1B1/ARHGEF7/WASL/SNX9/MYO6	45
CC	GO:0030863	cortical cytoskeleton	26/962	116/19717	4.78085e-11	1.09408e-09	7.74227e-10	CALD1/ACTB/TPM4/MYH9/EPB41L2/GMFG/GYPC/DSTN/SPTBN1/CFL1/WDR1/DLC1/CAP1/AKAP13/GSN/COTL1/UTRN/ACTR3/WIPF1/RDX/CAPZA1/FLNA/LASP1/DBNL/WASL/SNX9	26
CC	GO:0010008	endosome membrane	58/962	479/19717	1.61143e-10	3.55111e-09	2.51295e-09	HLA-B/IFITM3/B2M/HLA-A/CD63/HLA-C/UBB/SNX3/CAV1/LAPTM4A/RAB31/ANXA6/ITM2B/AP2S1/SCARB2/MYO1B/GOLIM4/HLA-E/UBE2D3/AP2M1/LEPROT/EHD2/LY96/TMEM59/CD164/PDIA3/ECE1/WIPI1/EEA1/TMEM165/WLS/OPTN/ANTXR2/RAB13/RAC1/ANTXR1/SNX6/AP2B1/HLA-F/LAMTOR1/RAB5C/STX12/LAMP1/CORO1C/PACSIN2/RAB7A/PMEPA1/SNF8/STX7/CHMP5/ATP6V0D1/LAMP2/PDLIM4/SNX17/VPS4A/PRAF2/SPPL2A/CLTC	58
CC	GO:0030864	cortical actin cytoskeleton	22/962	90/19717	2.46894e-10	5.2465e-09	3.7127e-09	CALD1/MYH9/EPB41L2/GMFG/DSTN/SPTBN1/CFL1/WDR1/DLC1/CAP1/AKAP13/GSN/COTL1/UTRN/ACTR3/WIPF1/RDX/CAPZA1/LASP1/DBNL/WASL/SNX9	22
CC	GO:0030027	lamellipodium	33/962	193/19717	2.82367e-10	5.79338e-09	4.0997e-09	ITGB1/ACTA2/DYNLT1/CD44/PALLD/ARPC2/PARVA/RHOA/ILK/APP/CFL1/FAP/MYLK/FERMT2/ITGAV/GSN/WASF2/RAB13/RAC1/ANTXR1/ACTR3/ITSN1/RUFY3/RDX/CORO1C/CDC42BPA/FAT1/SLC39A6/DBNL/PDLIM4/ARHGEF7/WASL/ITGB1BP1	33
CC	GO:0005839	proteasome core complex	11/962	20/19717	3.94935e-10	7.83289e-09	5.54295e-09	PSMB1/PSMB9/PSMA1/PSMA4/PSMB6/PSMB3/PSMA2/PSMB8/PSMB2/PSMA7/PSMB5	11
CC	GO:0030666	endocytic vesicle membrane	30/962	167/19717	5.3214e-10	1.02136e-08	7.2277e-09	HLA-B/B2M/HLA-A/HLA-C/UBB/CAV1/RAB31/AP2S1/SCARB2/HLA-E/AP2M1/CALR/SGIP1/LRP1/WLS/CD36/MDM2/AP2B1/HLA-F/APOE/LAMP1/TAP1/TAPBP/PICALM/RAB7A/RAB34/ATP6V0D1/LAMP2/WASL/CLTC	30
CC	GO:0030662	coated vesicle membrane	31/962	182/19717	1.07689e-09	2.00235e-08	1.41696e-08	HLA-B/B2M/HLA-A/HLA-C/AP2S1/SCARB2/HLA-E/AP2M1/CD59/CD4/DAB2/SEC31A/SGIP1/HSPA8/KDELR2/KDELR3/VAMP2/SEC23A/AP2B1/HLA-F/COPZ2/SEC24D/APOE/PICALM/ARFGAP3/USO1/DBNL/TMED7/COPB1/MYO6/CLTC	31
CC	GO:0030135	coated vesicle	40/962	289/19717	2.62488e-09	4.73273e-08	3.34912e-08	HLA-B/B2M/HLA-A/HLA-C/SNX3/AP2S1/SCARB2/HLA-E/AP2M1/CD59/CD4/DAB2/SEC31A/SGIP1/APP/HSPA8/LRP1/KDELR2/ECE1/WIPI1/CTSC/KDELR3/VAMP2/SEC23A/AP2B1/HLA-F/COPZ2/SEC24D/APOE/PICALM/ARFGAP3/CTSZ/YIF1B/USO1/DBNL/TMED7/COPB1/SNX9/MYO6/CLTC	40
CC	GO:0005774	vacuolar membrane	50/962	412/19717	2.79319e-09	4.88809e-08	3.45906e-08	IFITM3/COL6A1/CD63/LAPTM4A/ANXA6/AP2S1/GLIPR1/STOM/SCARB2/PSAP/CALCOCO2/AP2M1/DAB2/CTSA/HSPA8/TMEM59/CD164/LRP1/SH3GLB1/ECE1/WIPI1/MAP1LC3A/MAP1LC3B/TMEM165/GNB4/GRN/CKAP4/RAP1B/AP2B1/GABARAPL2/SPAG9/HLA-F/LAMTOR1/RAB5C/VMP1/LAMP1/WDR41/CYBRD1/RAB7A/TMEM30A/NAPA/STX7/RAB2A/ATP6V0D1/LAMP2/BORCS7/VPS4A/MYO6/SPPL2A/CLTC	50
CC	GO:0000502	proteasome complex	17/962	63/19717	5.30458e-09	9.01778e-08	6.38145e-08	PSMB1/PSMB9/PSMA1/PSMA4/PSME2/PSMB6/PSMB3/PSMC3/PSMA2/PSMD7/PSMD13/PSMB8/PSMB2/PSMC5/PSMA7/PSMD11/PSMB5	17
CC	GO:1905369	endopeptidase complex	17/962	64/19717	6.89775e-09	1.14005e-07	8.06755e-08	PSMB1/PSMB9/PSMA1/PSMA4/PSME2/PSMB6/PSMB3/PSMC3/PSMA2/PSMD7/PSMD13/PSMB8/PSMB2/PSMC5/PSMA7/PSMD11/PSMB5	17
CC	GO:0005766	primary lysosome	27/962	155/19717	7.72894e-09	1.21019e-07	8.56392e-08	CD63/CYB5R3/GLIPR1/STOM/PSAP/CTSA/SDCBP/CAP1/TRAPPC1/CTSC/GDI2/FABP5/GRN/CKAP4/RAP1B/LAMTOR1/FUCA2/RAB5C/LAMP1/HEXB/TMEM30A/DNAJC3/STX7/TUBB/CCT8/LAMP2/HEXA	27
CC	GO:0042582	azurophil granule	27/962	155/19717	7.72894e-09	1.21019e-07	8.56392e-08	CD63/CYB5R3/GLIPR1/STOM/PSAP/CTSA/SDCBP/CAP1/TRAPPC1/CTSC/GDI2/FABP5/GRN/CKAP4/RAP1B/LAMTOR1/FUCA2/RAB5C/LAMP1/HEXB/TMEM30A/DNAJC3/STX7/TUBB/CCT8/LAMP2/HEXA	27
CC	GO:0045121	membrane raft	41/962	315/19717	1.02513e-08	1.56399e-07	1.10676e-07	ITGB1/ITGA1/TFPI/SERPINH1/THY1/CAV1/F2R/BSG/STOM/TUBA1A/CD4/EHD2/APP/PRKAR1A/CAV2/SDCBP/ADD3/DLC1/ATP1B3/TNFRSF1A/TUBA1B/CD36/GPM6B/RFTN1/LAMTOR1/CASP3/DAPK3/FYN/STX12/SPRED1/CORO1C/RHOQ/PAG1/GNAI2/PACSIN2/EEF2/TUBB/ADD1/LAMP2/TGFBR2/GPC1	41
CC	GO:0098857	membrane microdomain	41/962	316/19717	1.12399e-08	1.67194e-07	1.18315e-07	ITGB1/ITGA1/TFPI/SERPINH1/THY1/CAV1/F2R/BSG/STOM/TUBA1A/CD4/EHD2/APP/PRKAR1A/CAV2/SDCBP/ADD3/DLC1/ATP1B3/TNFRSF1A/TUBA1B/CD36/GPM6B/RFTN1/LAMTOR1/CASP3/DAPK3/FYN/STX12/SPRED1/CORO1C/RHOQ/PAG1/GNAI2/PACSIN2/EEF2/TUBB/ADD1/LAMP2/TGFBR2/GPC1	41
CC	GO:0001726	ruffle	28/962	172/19717	1.91483e-08	2.77883e-07	1.96644e-07	ITGB1/EPS8/TPM1/LIMA1/MYH9/PALLD/RHOA/TLN1/CFL1/FAP/DLC1/ITGAV/GSN/PDLIM7/WASF2/RAC1/MACF1/ACTN1/ARF4/WIPF1/RDX/CORO1C/PACSIN2/DBNL/ARHGEF7/SNX9/MYO6/ITGB1BP1	28
CC	GO:0045335	phagocytic vesicle	24/962	132/19717	2.20617e-08	3.1254e-07	2.2117e-07	VIM/HLA-B/B2M/HLA-A/HLA-C/SNX3/RAB31/HLA-E/CALR/PDIA3/ITGAV/GSN/CD36/ZYX/HLA-F/STX12/LAMP1/TAP1/RAP1A/TAPBP/RAB7A/RAB34/ATP6V0D1/LAMP2	24
CC	GO:0098589	membrane region	41/962	328/19717	3.27351e-08	4.52962e-07	3.20539e-07	ITGB1/ITGA1/TFPI/SERPINH1/THY1/CAV1/F2R/BSG/STOM/TUBA1A/CD4/EHD2/APP/PRKAR1A/CAV2/SDCBP/ADD3/DLC1/ATP1B3/TNFRSF1A/TUBA1B/CD36/GPM6B/RFTN1/LAMTOR1/CASP3/DAPK3/FYN/STX12/SPRED1/CORO1C/RHOQ/PAG1/GNAI2/PACSIN2/EEF2/TUBB/ADD1/LAMP2/TGFBR2/GPC1	41
CC	GO:1905368	peptidase complex	19/962	89/19717	4.44422e-08	6.0098e-07	4.25285e-07	PSMB1/PSMB9/F3/PSMA1/PSMA4/PSME2/PSMB6/PSMB3/PSMC3/PSMA2/PSMD7/PSMD13/SPCS3/PSMB8/PSMB2/PSMC5/PSMA7/PSMD11/PSMB5	19
CC	GO:0030667	secretory granule membrane	38/962	298/19717	6.13023e-08	8.10553e-07	5.73589e-07	SPARC/CD63/CPE/CAV1/RAB31/BSG/CD44/GLIPR1/STOM/PSAP/CD59/RHOA/PHACTR2/CAV2/ITGAV/PAM/VAMP2/CD36/RAC1/DYNLL1/FABP5/SERPINB6/CKAP4/RAP1B/LAMTOR1/RAB5C/PLAU/LAMP1/RAP1A/TMX3/RHOG/HMOX2/ATP6AP2/RAB7A/TMEM30A/DEGS1/LAMP2/COPB1	38
CC	GO:0098644	complex of collagen trimers	9/962	19/19717	8.95782e-08	1.15867e-06	8.19937e-07	COL1A2/COL3A1/COL1A1/LUM/COL4A2/COL4A1/COL5A2/COL5A1/COL8A1	9
CC	GO:0030660	Golgi-associated vesicle membrane	21/962	114/19717	1.31355e-07	1.6629e-06	1.17675e-06	HLA-B/B2M/HLA-A/HLA-C/ITM2B/HLA-E/CD59/SEC31A/KDELR2/KDELR3/SEC23A/HLA-F/COPZ2/SEC24D/RHOQ/ARFGAP3/USO1/TMED7/COPB1/SPPL2A/CLTC	21
CC	GO:0005798	Golgi-associated vesicle	27/962	178/19717	1.53743e-07	1.892e-06	1.33888e-06	HLA-B/B2M/HLA-A/HLA-C/ITM2B/HLA-E/CD59/SEC31A/APP/KDELR2/NUCB1/CTSC/KDELR3/SEC23A/HLA-F/COPZ2/SEC24D/RHOQ/ARFGAP3/CTSZ/YIF1B/USO1/SCFD1/TMED7/COPB1/SPPL2A/CLTC	27
CC	GO:0036019	endolysosome	9/962	20/19717	1.55812e-07	1.892e-06	1.33888e-06	CTSK/AP2S1/AP2M1/CTSB/CTSL/CTSS/AP2B1/LGMN/CLTC	9
CC	GO:0019774	proteasome core complex, beta-subunit complex	7/962	11/19717	1.7891e-07	2.12903e-06	1.50661e-06	PSMB1/PSMB9/PSMB6/PSMB3/PSMB8/PSMB2/PSMB5	7
CC	GO:0072562	blood microparticle	24/962	147/19717	1.84888e-07	2.15703e-06	1.52642e-06	FN1/SERPING1/ANXA5/C1R/ACTB/C1S/HSPA1A/CFH/LGALS3BP/A2M/STOM/ENG/PFN1/CLIC1/HSPA8/SDCBP/ZBTB38/GSN/ANGPTL4/APOL1/APOE/MSN/HSPA1B/PSMC5	24
CC	GO:0005769	early endosome	41/962	350/19717	1.98198e-07	2.26784e-06	1.60484e-06	HLA-B/B2M/HLA-A/HLA-C/SNX3/CAV1/RAB31/F2R/MYO1B/HLA-E/CD4/APP/LRP1/NUCB1/EEA1/TMEM165/WLS/WASF2/SNX6/NRP1/RFTN1/HLA-F/RAB5C/APOE/STX12/SAMD9L/RAP1A/PACSIN2/PICALM/TMEM230/PMEPA1/DIAPH2/RNF11/STX7/PTPN1/DERL2/ATP6V0D1/DBNL/PDLIM4/SNX17/VPS4A	41
CC	GO:0005765	lysosomal membrane	41/962	354/19717	2.69429e-07	3.02472e-06	2.14045e-06	IFITM3/COL6A1/CD63/LAPTM4A/ANXA6/AP2S1/GLIPR1/STOM/SCARB2/PSAP/AP2M1/DAB2/CTSA/HSPA8/TMEM59/CD164/LRP1/ECE1/TMEM165/GNB4/GRN/CKAP4/RAP1B/AP2B1/SPAG9/HLA-F/LAMTOR1/RAB5C/LAMP1/WDR41/CYBRD1/RAB7A/TMEM30A/STX7/RAB2A/ATP6V0D1/LAMP2/BORCS7/MYO6/SPPL2A/CLTC	41
CC	GO:0098852	lytic vacuole membrane	41/962	355/19717	2.90655e-07	3.20259e-06	2.26632e-06	IFITM3/COL6A1/CD63/LAPTM4A/ANXA6/AP2S1/GLIPR1/STOM/SCARB2/PSAP/AP2M1/DAB2/CTSA/HSPA8/TMEM59/CD164/LRP1/ECE1/TMEM165/GNB4/GRN/CKAP4/RAP1B/AP2B1/SPAG9/HLA-F/LAMTOR1/RAB5C/LAMP1/WDR41/CYBRD1/RAB7A/TMEM30A/STX7/RAB2A/ATP6V0D1/LAMP2/BORCS7/MYO6/SPPL2A/CLTC	41
CC	GO:0031091	platelet alpha granule	18/962	91/19717	3.39327e-07	3.6709e-06	2.59772e-06	TIMP1/SPARC/FN1/SERPING1/TMSB4X/A2M/ISLR/THBS2/PHACTR2/TGFB3/SERPINE1/APP/SRGN/CD36/PDGFA/ACTN1/MAGED2/TMX3	18
CC	GO:0031904	endosome lumen	11/962	34/19717	3.58106e-07	3.73813e-06	2.64529e-06	B2M/CD63/CTSK/CTSB/APP/CTSL/PRF1/CTSS/LGMN/LRPAP1/PDLIM4	11
CC	GO:0098576	lumenal side of membrane	11/962	34/19717	3.58106e-07	3.73813e-06	2.64529e-06	HLA-B/HLA-A/HLA-C/HLA-E/CTSA/CALR/HSPA8/NUCB1/HLA-F/TAPBP/SPPL2A	11
CC	GO:0005581	collagen trimer	17/962	87/19717	8.58233e-07	8.80428e-06	6.23037e-06	COL1A2/DCN/COL3A1/COL1A1/LUM/COL6A2/COL6A1/COL6A3/COL4A2/COL4A1/COL5A2/COL18A1/CTHRC1/COL5A1/EMILIN1/C1QTNF1/COL8A1	17
CC	GO:0030018	Z disc	21/962	132/19717	1.64625e-06	1.65976e-05	1.17453e-05	MYL9/DST/PDLIM1/PALLD/PDLIM2/PARVA/NEXN/PDLIM3/FHL3/PDLIM7/PPP1R12A/PDLIM5/SYNPO2/ACTN1/FBXO32/FLNA/FHL2/CSRP2/FKBP1A/CFL2/PDLIM4	21
CC	GO:0031674	I band	22/962	143/19717	1.67371e-06	1.65976e-05	1.17453e-05	MYL9/DST/PDLIM1/PALLD/PDLIM2/PARVA/NEXN/FERMT2/PDLIM3/FHL3/PDLIM7/PPP1R12A/PDLIM5/SYNPO2/ACTN1/FBXO32/FLNA/FHL2/CSRP2/FKBP1A/CFL2/PDLIM4	22
CC	GO:0005793	endoplasmic reticulum-Golgi intermediate compartment	20/962	126/19717	3.00091e-06	2.92711e-05	2.07138e-05	FN1/SERPINH1/CD59/CALR/P4HB/NUCB2/NUCB1/MYDGF/CTSC/COPZ2/VMP1/TAP1/TAPBP/CTSZ/PDIA6/YIF1B/RAB2A/LRPAP1/TMED7/COPB1	20
CC	GO:0030670	phagocytic vesicle membrane	15/962	76/19717	3.29242e-06	3.15561e-05	2.23307e-05	HLA-B/B2M/HLA-A/HLA-C/RAB31/HLA-E/CALR/HLA-F/LAMP1/TAP1/TAPBP/RAB7A/RAB34/ATP6V0D1/LAMP2	15
CC	GO:0030120	vesicle coat	13/962	58/19717	3.34123e-06	3.15561e-05	2.23307e-05	AP2S1/AP2M1/SEC31A/SGIP1/SEC23A/AP2B1/COPZ2/SEC24D/PICALM/ARFGAP3/TMED7/COPB1/CLTC	13
CC	GO:0031093	platelet alpha granule lumen	14/962	67/19717	3.43248e-06	3.19113e-05	2.25821e-05	TIMP1/SPARC/FN1/SERPING1/TMSB4X/A2M/ISLR/TGFB3/SERPINE1/APP/SRGN/PDGFA/ACTN1/MAGED2	14
CC	GO:0005583	fibrillar collagen trimer	6/962	11/19717	4.96768e-06	4.47844e-05	3.16917e-05	COL1A2/COL3A1/COL1A1/LUM/COL5A2/COL5A1	6
CC	GO:0098643	banded collagen fibril	6/962	11/19717	4.96768e-06	4.47844e-05	3.16917e-05	COL1A2/COL3A1/COL1A1/LUM/COL5A2/COL5A1	6
CC	GO:0005770	late endosome	30/962	256/19717	8.35579e-06	7.31787e-05	5.1785e-05	IFITM3/VAMP5/CD63/LAPTM4A/F2R/ANXA6/SCARB2/PSAP/TMEM59/CTSL/MAP1LC3A/TMEM165/GRN/DYNC1LI2/CTSS/LAMTOR1/LAMP1/SDF4/LGMN/RAP1A/RAB7A/TMEM230/CHID1/SNF8/STX7/SQSTM1/DERL2/LAMP2/VPS4A/SPPL2A	30
CC	GO:0005796	Golgi lumen	17/962	102/19717	8.36328e-06	7.31787e-05	5.1785e-05	DCN/LUM/BGN/VCAN/SDC2/MMP14/GOLIM4/SOD3/MMP11/APP/PCSK5/PDGFA/PRELP/FMOD/SDF4/LRPAP1/GPC1	17
CC	GO:0002102	podosome	9/962	30/19717	8.53194e-06	7.35725e-05	5.20637e-05	TPM4/PALLD/WDR1/SVIL/GSN/TJP1/VCL/ASAP1/DBNL	9
CC	GO:0031256	leading edge membrane	23/962	170/19717	9.10055e-06	7.73547e-05	5.47401e-05	ITGB1/EPS8/THY1/TPM1/CD44/RHOA/TLN1/SPTBN1/CFL1/FAP/DLC1/FERMT2/ITGAV/WLS/RAC1/ANTXR1/MACF1/ARF4/SGCE/CORO1C/PACSIN2/SLC39A6/MYO6	23
CC	GO:0030134	COPII-coated ER to Golgi transport vesicle	16/962	93/19717	1.0095e-05	8.4599e-05	5.98666e-05	HLA-B/B2M/HLA-A/HLA-C/HLA-E/CD59/SEC31A/APP/CTSC/SEC23A/HLA-F/SEC24D/CTSZ/YIF1B/USO1/TMED7	16
CC	GO:0055037	recycling endosome	23/962	176/19717	1.61819e-05	0.000133726	9.46312e-05	HLA-B/B2M/HLA-A/ITGB1/HLA-C/HLA-E/TUBA1A/EHD2/APP/PDIA3/EEA1/OPTN/RAB13/RAC1/ITSN1/HLA-F/STX12/PACSIN2/TMEM230/RNF11/SNF8/STX7/PDLIM4	23
CC	GO:0055038	recycling endosome membrane	14/962	81/19717	3.38763e-05	0.000273778	0.000193739	HLA-B/B2M/HLA-A/HLA-C/HLA-E/EHD2/PDIA3/OPTN/RAB13/RAC1/HLA-F/STX12/PACSIN2/PDLIM4	14
CC	GO:0042383	sarcolemma	19/962	136/19717	3.40497e-05	0.000273778	0.000193739	COL6A2/BGN/COL6A1/COL6A3/ITGB1/CAV1/BSG/TGFB3/SGCB/CAV2/LAMA2/UTRN/SGCE/RDX/LAMP1/VCL/SLC38A2/CORO1C/SSPN	19
CC	GO:0012507	ER to Golgi transport vesicle membrane	12/962	62/19717	3.83642e-05	0.000304356	0.000215378	HLA-B/B2M/HLA-A/HLA-C/HLA-E/CD59/SEC31A/SEC23A/HLA-F/SEC24D/USO1/TMED7	12
CC	GO:0000421	autophagosome membrane	9/962	36/19717	4.31119e-05	0.000337521	0.000238847	CALCOCO2/SH3GLB1/WIPI1/MAP1LC3A/MAP1LC3B/GABARAPL2/VMP1/RAB7A/LAMP2	9
CC	GO:0032587	ruffle membrane	15/962	94/19717	4.74666e-05	0.000366787	0.000259557	ITGB1/EPS8/TPM1/RHOA/TLN1/CFL1/FAP/DLC1/ITGAV/RAC1/MACF1/ARF4/CORO1C/PACSIN2/MYO6	15
CC	GO:0071556	integral component of lumenal side of endoplasmic reticulum membrane	8/962	29/19717	5.35086e-05	0.000403008	0.000285189	HLA-B/HLA-A/HLA-C/HLA-E/CALR/HLA-F/TAPBP/SPPL2A	8
CC	GO:0098553	lumenal side of endoplasmic reticulum membrane	8/962	29/19717	5.35086e-05	0.000403008	0.000285189	HLA-B/HLA-A/HLA-C/HLA-E/CALR/HLA-F/TAPBP/SPPL2A	8
CC	GO:0031258	lamellipodium membrane	7/962	22/19717	5.75842e-05	0.000428282	0.000303075	CD44/CFL1/FAP/FERMT2/ITGAV/ANTXR1/SLC39A6	7
CC	GO:0005911	cell-cell junction	39/962	416/19717	7.67034e-05	0.000563439	0.000398718	VAMP5/ITGB1/MXRA8/PMP22/PLXDC1/TMEM204/CLIC4/RHOA/ILK/SH3KBP1/APP/CFL1/WDR1/SDCBP/ADD3/LIN7A/CLDN11/GJC1/WASF2/YWHAH/JAG1/RAB13/TMEM47/TJP1/ACTN1/ESAM/ACTR3/RAP1B/FLNA/VCL/AHI1/CDC42BPA/FAT1/PACSIN2/PTK7/LIMS1/PIK3R1/CNN2/ATP2A2	39
CC	GO:0035577	azurophil granule membrane	11/962	58/19717	9.73852e-05	0.000706637	0.000500053	CD63/GLIPR1/STOM/PSAP/CKAP4/RAP1B/LAMTOR1/RAB5C/LAMP1/TMEM30A/LAMP2	11
CC	GO:0030133	transport vesicle	37/962	392/19717	0.000101034	0.000724277	0.000512535	HLA-B/BGN/B2M/HLA-A/CPE/HLA-C/GOLIM4/HLA-E/CD59/RABAC1/SEC31A/APP/CAV2/KDELR2/AP3S1/PAM/KDELR3/VAMP2/CRISPLD2/CALM3/SEC23A/HLA-F/COPZ2/SEC24D/STX12/LAMP1/PICALM/TMEM230/TMEM30A/STX7/YIPF3/ATP6V0D1/USO1/TMED7/COPB1/SSPN/CLTC	37
CC	GO:0035578	azurophil granule lumen	14/962	91/19717	0.000126243	0.000894221	0.000632797	CYB5R3/CTSA/SDCBP/CAP1/TRAPPC1/CTSC/GDI2/FABP5/GRN/FUCA2/HEXB/DNAJC3/TUBB/CCT8	14
CC	GO:0031253	cell projection membrane	32/962	326/19717	0.000142569	0.00099798	0.000706222	ITGB1/EPS8/THY1/TPM1/MXRA8/LIMA1/CD44/ARPC2/RHOA/TLN1/SPTBN1/CFL1/FAP/DLC1/FERMT2/ITGAV/WLS/CD36/RAC1/ANTXR1/MACF1/UTRN/ARF4/SGCE/MSN/CORO1C/PACSIN2/CYBRD1/ASAP1/SLC39A6/MYO6/SHOC2	32
CC	GO:0070820	tertiary granule	20/962	164/19717	0.000149286	0.00103285	0.000730899	CST3/B2M/TNFAIP6/TIMP2/STOM/CD59/RHOA/RAC1/DYNLL1/SERPINB6/CTSS/LAMTOR1/PLAU/LAMP1/ATP6AP2/STX7/CNN2/LAMP2/DBNL/COPB1	20
CC	GO:0005776	autophagosome	14/962	93/19717	0.000160149	0.00109527	0.000775072	CALCOCO2/HSPA8/SH3GLB1/WIPI1/MAP1LC3A/MAP1LC3B/OPTN/GABARAPL2/VMP1/LAMP1/RAB7A/TMEM230/SQSTM1/LAMP2	14
CC	GO:0030117	membrane coat	14/962	96/19717	0.00022566	0.00150863	0.00106758	AP2S1/AP2M1/SEC31A/SGIP1/AP3S1/SEC23A/AP2B1/COPZ2/SEC24D/PICALM/ARFGAP3/TMED7/COPB1/CLTC	14
CC	GO:0048475	coated membrane	14/962	96/19717	0.00022566	0.00150863	0.00106758	AP2S1/AP2M1/SEC31A/SGIP1/AP3S1/SEC23A/AP2B1/COPZ2/SEC24D/PICALM/ARFGAP3/TMED7/COPB1/CLTC	14
CC	GO:0008180	COP9 signalosome	8/962	36/19717	0.000278474	0.00184102	0.0013028	HSPA1A/MYH9/EPB41L2/COPS8/BASP1/DYNLL1/HSPA1B/COPS7A	8
CC	GO:0030132	clathrin coat of coated pit	6/962	20/19717	0.000285294	0.00184429	0.00130511	AP2S1/AP2M1/SGIP1/AP2B1/PICALM/CLTC	6
CC	GO:0030663	COPI-coated vesicle membrane	6/962	20/19717	0.000285294	0.00184429	0.00130511	KDELR2/KDELR3/COPZ2/ARFGAP3/TMED7/COPB1	6
CC	GO:0032154	cleavage furrow	10/962	55/19717	0.000288267	0.00184429	0.00130511	ITGB1/RHOC/LIMA1/MYH9/RHOA/MYLK/SVIL/RDX/PPP1CC/RALA	10
CC	GO:0005874	microtubule	37/962	416/19717	0.000329742	0.0020872	0.00147701	MAP1B/DYNLT1/DST/MAP4/TUBA1A/DYNLT3/MAP1A/REEP3/CALM1/MTUS1/SVIL/MAP1LC3A/MAP1LC3B/TUBA1B/CALM3/CALM2/MACF1/DYNLL1/DYNC1LI2/DPYSL2/TPGS1/HOOK3/MAPRE2/DCTN2/SKA2/DYNLRB1/KIFAP3/ARL3/TPPP3/TUBB6/TUBB/CCT8/CDC27/PAFAH1B1/SLAIN2/CLTC/TCP1	37
CC	GO:0031901	early endosome membrane	18/962	149/19717	0.000352659	0.00220876	0.00156303	HLA-B/B2M/HLA-A/HLA-C/SNX3/CAV1/RAB31/HLA-E/EEA1/TMEM165/WLS/SNX6/HLA-F/RAB5C/STX12/PMEPA1/STX7/PDLIM4	18
CC	GO:0030176	integral component of endoplasmic reticulum membrane	18/962	150/19717	0.000382877	0.00234944	0.00166258	HLA-B/B2M/HLA-A/HLA-C/HLA-E/RTN4/CALR/PDIA3/RRBP1/HLA-F/ELOVL5/TAP1/SARAF/PIGT/TAPBP/DERL2/EMC7/SPPL2A	18
CC	GO:0042827	platelet dense granule	6/962	21/19717	0.000383018	0.00234944	0.00166258	CD63/TIMP3/LGALS3BP/ECM1/RARRES2/LAMP2	6
CC	GO:0009897	external side of plasma membrane	35/962	393/19717	0.000461044	0.0027992	0.00198086	HLA-B/B2M/HLA-A/ITGB1/ITGA1/ANXA5/THY1/HLA-C/CD248/ENG/HLA-E/CD59/MFGE8/CD4/CALR/P4HB/ECE1/F3/ITGAV/IL6ST/CD36/ANTXR2/IL1R1/CXCL12/ANTXR1/BTN3A2/CD276/FCGRT/HLA-F/MCAM/LAMP1/ATP6AP2/CD40/ADAM9/TGFBR2	35
CC	GO:0005905	clathrin-coated pit	11/962	69/19717	0.000478446	0.00287551	0.00203486	AP2S1/AP2M1/DAB2/SGIP1/APP/LRP1/ITSN1/AP2B1/PICALM/MYO6/CLTC	11
CC	GO:0005876	spindle microtubule	10/962	59/19717	0.000519177	0.00308044	0.00217988	DYNLT3/CALM1/CALM3/CALM2/SKA2/KIFAP3/ARL3/CDC27/PAFAH1B1/CLTC	10
CC	GO:0030175	filopodium	14/962	104/19717	0.000522898	0.00308044	0.00217988	ITGB1/ACTA2/MYO1B/APP/ITGAV/ADGRA2/FARP1/ANTXR1/UTRN/RUFY3/RDX/MSN/FAT1/MYO6	14
CC	GO:0030122	AP-2 adaptor complex	5/962	15/19717	0.000545189	0.00318027	0.00225052	AP2S1/AP2M1/SGIP1/AP2B1/PICALM	5
CC	GO:0005802	trans-Golgi network	24/962	236/19717	0.000559603	0.00323266	0.0022876	TGFBI/RAB31/MYO1B/APP/POSTN/RHOBTB3/NUCB1/WIPI1/PAM/TMEM165/LAP3/WLS/VAMP2/OPTN/PCSK5/RAB13/RAC1/GRN/PLOD3/TMEM230/CHID1/ARFGAP3/SNX9/CLTC	24
CC	GO:0031227	intrinsic component of endoplasmic reticulum membrane	18/962	158/19717	0.00071645	0.00409892	0.00290061	HLA-B/B2M/HLA-A/HLA-C/HLA-E/RTN4/CALR/PDIA3/RRBP1/HLA-F/ELOVL5/TAP1/SARAF/PIGT/TAPBP/DERL2/EMC7/SPPL2A	18
CC	GO:0031941	filamentous actin	7/962	32/19717	0.000741466	0.00415576	0.00294083	PDLIM1/PDLIM2/PDLIM3/PDLIM7/PDLIM5/PDLIM4/MYO6	7
CC	GO:0030128	clathrin coat of endocytic vesicle	5/962	16/19717	0.000761307	0.00415576	0.00294083	AP2S1/AP2M1/SGIP1/AP2B1/PICALM	5
CC	GO:0030479	actin cortical patch	5/962	16/19717	0.000761307	0.00415576	0.00294083	GMFG/ACTR3/WIPF1/CAPZA1/WASL	5
CC	GO:0061645	endocytic patch	5/962	16/19717	0.000761307	0.00415576	0.00294083	GMFG/ACTR3/WIPF1/CAPZA1/WASL	5
CC	GO:0071437	invadopodium	5/962	16/19717	0.000761307	0.00415576	0.00294083	ITGB1/FAP/SVIL/RUFY3/MSN	5
CC	GO:0022624	proteasome accessory complex	6/962	24/19717	0.000838006	0.00451365	0.00319409	PSME2/PSMC3/PSMD7/PSMD13/PSMC5/PSMD11	6
CC	GO:0044853	plasma membrane raft	14/962	109/19717	0.000842043	0.00451365	0.00319409	TFPI/CAV1/F2R/EHD2/PRKAR1A/CAV2/ADD3/DLC1/ATP1B3/SPRED1/CORO1C/PACSIN2/ADD1/TGFBR2	14
CC	GO:0030427	site of polarized growth	19/962	176/19717	0.000998778	0.00530601	0.0037548	EPS8/THY1/MAP1B/TIMP2/DYNLT1/PALLD/APP/LRP1/CALM3/BASP1/UTRN/NRP1/NDRG2/HSP90AA1/RUFY3/DCTN2/CTSZ/DBNL/PAFAH1B1	19
CC	GO:0031984	organelle subcompartment	33/962	380/19717	0.00101658	0.00535281	0.00378792	TGFBI/RAB31/MYO1B/GOLIM4/RTN4/APP/POSTN/RHOBTB3/TMEM59/NUCB1/WIPI1/PAM/TMEM165/LAP3/WLS/VAMP2/OPTN/PCSK5/RAB13/RAC1/GRN/ASPH/PLOD3/FKBP1A/TMEM230/CHID1/ARFGAP3/RAB34/USO1/SCFD1/CHPF/SNX9/CLTC	33
CC	GO:0042611	MHC protein complex	6/962	25/19717	0.00105756	0.00551974	0.00390605	HLA-B/B2M/HLA-A/HLA-C/HLA-E/HLA-F	6
CC	GO:0031594	neuromuscular junction	11/962	76/19717	0.00110211	0.00570221	0.00403517	ITGB1/PTN/F2R/MYH9/TUBA1A/APP/PRKAR1A/POSTN/LAMA2/UTRN/LAMB2	11
CC	GO:0098858	actin-based cell projection	21/962	208/19717	0.00132008	0.00677111	0.00479159	ITGB1/EPS8/RHOC/ACTA2/CD44/MYO1B/CLIC4/APP/ITGAV/ADGRA2/IFT20/FARP1/PDGFA/ANTXR1/UTRN/RUFY3/RDX/MSN/FAT1/PAFAH1B1/MYO6	21
CC	GO:0034663	endoplasmic reticulum chaperone complex	4/962	11/19717	0.00141038	0.00717245	0.00507559	PPIB/P4HB/HSP90B1/PDIA6	4
CC	GO:0030665	clathrin-coated vesicle membrane	14/962	115/19717	0.00142809	0.00720095	0.00509577	AP2S1/SCARB2/AP2M1/CD4/DAB2/SGIP1/HSPA8/VAMP2/AP2B1/APOE/PICALM/DBNL/MYO6/CLTC	14
CC	GO:0005801	cis-Golgi network	10/962	68/19717	0.00161831	0.00799703	0.00565911	GOLIM4/KDELR2/NUCB1/KDELR3/IFT20/HOOK3/COPZ2/PIK3R1/LRPAP1/SCFD1	10
CC	GO:0032153	cell division site	10/962	68/19717	0.00161831	0.00799703	0.00565911	ITGB1/RHOC/LIMA1/MYH9/RHOA/MYLK/SVIL/RDX/PPP1CC/RALA	10
CC	GO:0030137	COPI-coated vesicle	6/962	27/19717	0.00162629	0.00799703	0.00565911	KDELR2/KDELR3/COPZ2/ARFGAP3/TMED7/COPB1	6
CC	GO:0005901	caveola	11/962	80/19717	0.00168984	0.00817445	0.00578466	TFPI/CAV1/F2R/EHD2/CAV2/DLC1/ATP1B3/SPRED1/CORO1C/PACSIN2/TGFBR2	11
CC	GO:0016528	sarcoplasm	11/962	80/19717	0.00168984	0.00817445	0.00578466	CALU/MRVI1/CALR/MEF2C/HSP90B1/GSN/TMEM109/ASPH/FKBP1A/MANF/ATP2A2	11
CC	GO:0030426	growth cone	18/962	171/19717	0.00178248	0.00855303	0.00605256	EPS8/THY1/MAP1B/TIMP2/DYNLT1/PALLD/APP/LRP1/CALM3/BASP1/UTRN/NRP1/NDRG2/HSP90AA1/RUFY3/DCTN2/CTSZ/PAFAH1B1	18
CC	GO:0042581	specific granule	17/962	160/19717	0.00213456	0.0101605	0.00719009	B2M/TIMP2/STOM/CD59/ITGAV/CD36/CKAP4/LAMTOR1/PLAU/VCL/RAP1A/HMOX2/CTSZ/TMEM30A/DEGS1/CNN2/CEP290	17
CC	GO:0030136	clathrin-coated vesicle	19/962	188/19717	0.00216427	0.0102202	0.00723231	SNX3/AP2S1/SCARB2/AP2M1/CD4/DAB2/SGIP1/HSPA8/LRP1/ECE1/WIPI1/VAMP2/AP2B1/APOE/PICALM/DBNL/SNX9/MYO6/CLTC	19
CC	GO:0033116	endoplasmic reticulum-Golgi intermediate compartment membrane	10/962	71/19717	0.00225377	0.0105116	0.00743858	CD59/CALR/CTSC/COPZ2/VMP1/TAP1/TAPBP/CTSZ/RAB2A/TMED7	10
CC	GO:0044309	neuron spine	17/962	161/19717	0.002281	0.0105116	0.00743858	ITGB1/MAP1B/CNN3/RHOA/APP/COMT/EEA1/LAMA2/PTEN/FARP1/RAC1/LZTS1/ARF4/ITSN1/PPP1CC/ASAP1/PDLIM4	17
CC	GO:0005868	cytoplasmic dynein complex	5/962	20/19717	0.00229666	0.0105116	0.00743858	DYNLT1/DYNLT3/DYNLL1/DYNC1LI2/DYNLRB1	5
CC	GO:0071682	endocytic vesicle lumen	5/962	20/19717	0.00229666	0.0105116	0.00743858	SPARC/CALR/HSP90B1/HSP90AA1/APOE	5
CC	GO:0030125	clathrin vesicle coat	6/962	29/19717	0.0024015	0.0109076	0.00771875	AP2S1/AP2M1/SGIP1/AP2B1/PICALM/CLTC	6
CC	GO:0043025	neuronal cell body	39/962	497/19717	0.00245773	0.0110784	0.00783965	ITGA1/THY1/MAP1B/CPE/CNN3/UBB/TIMP2/DYNLT1/PLXDC1/TMEM50A/APOD/RTN4/SOD1/TGFB3/SERPINF1/ILK/MAP1A/AKAP12/APP/LRP1/SLC1A3/PAM/IL6ST/NDUFS7/NRP1/ITSN1/HSP90AA1/RUFY3/CASP3/FLNA/ELOVL5/APOE/LAMP1/SLC38A2/PICALM/PMM1/XRN1/PAFAH1B1/ARHGEF7	39
CC	GO:0101003	ficolin-1-rich granule membrane	9/962	61/19717	0.00266751	0.0119336	0.00844483	RHOA/RAC1/DYNLL1/SERPINB6/LAMTOR1/LAMP1/ATP6AP2/LAMP2/COPB1	9
CC	GO:0098862	cluster of actin-based cell projections	16/962	150/19717	0.00273179	0.01213	0.0085838	EPS8/RHOC/MYL6/LIMA1/MYH9/MYO1B/CLIC1/ADD3/IFT20/CD36/ACTN1/ACTR3/RDX/SLC38A2/CYBRD1/PAFAH1B1	16
CC	GO:0005838	proteasome regulatory particle	5/962	21/19717	0.00289467	0.012758	0.00902822	PSMC3/PSMD7/PSMD13/PSMC5/PSMD11	5
CC	GO:0098791	Golgi apparatus subcompartment	30/962	359/19717	0.00300052	0.013094	0.00926597	TGFBI/RAB31/MYO1B/GOLIM4/APP/POSTN/RHOBTB3/TMEM59/NUCB1/WIPI1/PAM/TMEM165/LAP3/WLS/VAMP2/OPTN/PCSK5/RAB13/RAC1/GRN/PLOD3/TMEM230/CHID1/ARFGAP3/RAB34/USO1/SCFD1/CHPF/SNX9/CLTC	30
CC	GO:0030658	transport vesicle membrane	20/962	208/19717	0.00301492	0.013094	0.00926597	HLA-B/B2M/HLA-A/CPE/HLA-C/HLA-E/CD59/SEC31A/PAM/VAMP2/CALM3/SEC23A/HLA-F/SEC24D/STX12/LAMP1/TMEM30A/USO1/TMED7/CLTC	20
CC	GO:0005903	brush border	12/962	99/19717	0.00315436	0.0136003	0.00962427	EPS8/MYL6/LIMA1/MYH9/MYO1B/CLIC1/ADD3/CD36/ACTN1/ACTR3/SLC38A2/CYBRD1	12
CC	GO:0005767	secondary lysosome	4/962	14/19717	0.00380458	0.0160548	0.0113612	MAP1LC3A/LAMP1/SQSTM1/LAMP2	4
CC	GO:0031089	platelet dense granule lumen	4/962	14/19717	0.00380458	0.0160548	0.0113612	TIMP3/LGALS3BP/ECM1/RARRES2	4
CC	GO:0036020	endolysosome membrane	4/962	14/19717	0.00380458	0.0160548	0.0113612	AP2S1/AP2M1/AP2B1/CLTC	4
CC	GO:0031301	integral component of organelle membrane	29/962	350/19717	0.00393308	0.0164801	0.0116622	HLA-B/VAMP5/B2M/HLA-A/HLA-C/ITM2B/HLA-E/RTN4/CALR/PDIA3/PCSK5/RRBP1/HLA-F/MPC1/ELOVL5/STX12/LAMP1/TAP1/SARAF/PIGT/TAPBP/ARMCX3/YIF1B/DERL2/LAMP2/EMC7/SLC39A13/SPPL2A/VOPP1	29
CC	GO:0035579	specific granule membrane	11/962	91/19717	0.00470446	0.0195745	0.0138519	STOM/CD59/ITGAV/CD36/CKAP4/LAMTOR1/PLAU/RAP1A/HMOX2/TMEM30A/DEGS1	11
CC	GO:0043197	dendritic spine	16/962	159/19717	0.00485932	0.0200785	0.0142085	ITGB1/MAP1B/CNN3/RHOA/APP/COMT/LAMA2/PTEN/FARP1/RAC1/LZTS1/ARF4/ITSN1/PPP1CC/ASAP1/PDLIM4	16
CC	GO:0030126	COPI vesicle coat	4/962	15/19717	0.00498982	0.0203352	0.0143903	COPZ2/ARFGAP3/TMED7/COPB1	4
CC	GO:0030127	COPII vesicle coat	4/962	15/19717	0.00498982	0.0203352	0.0143903	SEC31A/SEC23A/SEC24D/TMED7	4
CC	GO:0030669	clathrin-coated endocytic vesicle membrane	7/962	44/19717	0.00508051	0.020564	0.0145521	AP2S1/AP2M1/SGIP1/AP2B1/APOE/PICALM/CLTC	7
CC	GO:0031902	late endosome membrane	14/962	134/19717	0.00586485	0.0235783	0.0166852	IFITM3/CD63/LAPTM4A/ANXA6/SCARB2/TMEM59/TMEM165/LAMTOR1/LAMP1/RAB7A/SNF8/LAMP2/VPS4A/SPPL2A	14
CC	GO:0031300	intrinsic component of organelle membrane	30/962	381/19717	0.00697283	0.0278445	0.0197042	HLA-B/VAMP5/B2M/HLA-A/HLA-C/ITM2B/HLA-E/RTN4/CALR/PDIA3/ECE1/PCSK5/RRBP1/HLA-F/MPC1/ELOVL5/STX12/LAMP1/TAP1/SARAF/PIGT/TAPBP/ARMCX3/YIF1B/DERL2/LAMP2/EMC7/SLC39A13/SPPL2A/VOPP1	30
CC	GO:0016529	sarcoplasmic reticulum	9/962	71/19717	0.00743941	0.0295097	0.0208826	CALU/MRVI1/CALR/HSP90B1/TMEM109/ASPH/FKBP1A/MANF/ATP2A2	9
CC	GO:0000932	P-body	10/962	84/19717	0.00764884	0.0301395	0.0213282	PSMA4/RBPMS/PSMC3/PSMA2/SYNE1/APOBEC3C/SQSTM1/XRN1/CARHSP1/POLR2G	10
CC	GO:0036464	cytoplasmic ribonucleoprotein granule	19/962	212/19717	0.00797537	0.0312194	0.0220924	ACTB/EID1/TUBA1A/PSMA4/RAC1/CKAP4/RBPMS/PSMC3/PSMA2/SYNE1/APOBEC3C/MBNL1/CIRBP/SQSTM1/TUBB/XRN1/ROCK2/CARHSP1/POLR2G	19
CC	GO:0031092	platelet alpha granule membrane	4/962	17/19717	0.00804974	0.0313045	0.0221527	SPARC/PHACTR2/CD36/TMX3	4
CC	GO:0043209	myelin sheath	7/962	49/19717	0.00923201	0.0356691	0.0252413	ITGB1/PMP22/TUBA1A/GSN/PTEN/CALM3/HSP90AA1	7
CC	GO:0043256	laminin complex	3/962	10/19717	0.0107344	0.0412061	0.0291596	LAMB1/LAMC1/LAMB2	3
CC	GO:0045334	clathrin-coated endocytic vesicle	8/962	63/19717	0.0112068	0.0427439	0.0302478	AP2S1/AP2M1/SGIP1/AP2B1/APOE/PICALM/MYO6/CLTC	8
CC	GO:0016010	dystrophin-associated glycoprotein complex	4/962	19/19717	0.012133	0.0456909	0.0323332	SGCB/UTRN/SGCE/SSPN	4
CC	GO:0090665	glycoprotein complex	4/962	19/19717	0.012133	0.0456909	0.0323332	SGCB/UTRN/SGCE/SSPN	4
CC	GO:0030131	clathrin adaptor complex	5/962	29/19717	0.0122413	0.0458085	0.0324164	AP2S1/AP2M1/SGIP1/AP2B1/PICALM	5
CC	GO:0098978	glutamatergic synapse	27/962	349/19717	0.0125377	0.0466247	0.032994	SPARC/SPARCL1/ITGB1/EPS8/ACTB/CDH11/ARPC2/RHOA/PFN1/SPTBN1/PRKAR1A/FXYD6/PLAT/RAC1/ACTN1/ARF4/NRP1/ITSN1/AP2B1/FLNA/APOE/FYN/RAP1A/PACSIN2/PPP1CC/NAPA/C1QBP	27
CC	GO:0150034	distal axon	23/962	285/19717	0.0127663	0.04718	0.033387	EPS8/THY1/MAP1B/ACTB/TIMP2/DYNLT1/PALLD/ILK/APP/HSPA8/LRP1/CALM3/BASP1/UTRN/NRP1/ITSN1/NDRG2/HSP90AA1/RUFY3/DCTN2/CTSZ/ATP6V0D1/PAFAH1B1	23
CC	GO:0031234	extrinsic component of cytoplasmic side of plasma membrane	10/962	91/19717	0.0131483	0.0482915	0.0341736	GNG11/RHOA/CAV2/FERMT2/FARP1/FYN/GNG12/GNAI2/SNX9/ATP2A2	10
CC	GO:0035770	ribonucleoprotein granule	19/962	223/19717	0.0132391	0.0483267	0.0341984	ACTB/EID1/TUBA1A/PSMA4/RAC1/CKAP4/RBPMS/PSMC3/PSMA2/SYNE1/APOBEC3C/MBNL1/CIRBP/SQSTM1/TUBB/XRN1/ROCK2/CARHSP1/POLR2G	19
CC	GO:0098562	cytoplasmic side of membrane	16/962	178/19717	0.0137621	0.0499295	0.0353327	GNG11/RHOA/CAV2/FERMT2/PTEN/CISD1/FARP1/FYN/GEM/GNG12/GNAI2/FKBP1A/PTPN1/SNX9/SPPL2A/ATP2A2	16
MF	GO:0005201	extracellular matrix structural constituent	49/924	163/17696	1.90437e-24	9.1578e-22	7.62954e-22	IGFBP7/COL1A2/DCN/COL3A1/COL1A1/LUM/SPARC/FN1/COL6A2/PCOLCE/MGP/BGN/COL6A1/COL6A3/COL4A2/COL4A1/AEBP1/FBLN1/COL5A2/VCAN/LAMA4/NID1/COL18A1/TGFBI/CTHRC1/ECM1/MFGE8/COL5A1/LAMB1/THBS2/CD4/MXRA5/EFEMP2/FBLN2/EMILIN1/LAMC1/POSTN/ASPN/EDIL3/FBN1/COL8A1/LAMA2/PRELP/NID2/FMOD/LAMB2/LTBP1/LTBP2/TINAGL1	49
MF	GO:0050839	cell adhesion molecule binding	88/924	499/17696	2.23361e-24	9.1578e-22	7.62954e-22	CALD1/COL3A1/FN1/ITGB1/THY1/PTN/CPE/CNN3/HSPA1A/CDH11/TGFBI/TIMP2/LIMA1/DST/BSG/MYH9/PDLIM1/PPFIBP1/MYO1B/MMP14/RTN4/MFGE8/COL5A1/LAMB1/COBLL1/PARVA/CALR/TLN1/EMILIN1/PFN1/ILK/P4HB/S1PR3/SPTBN1/POSTN/CLIC1/CAPZB/HSPA8/EDIL3/FBN1/FAP/SH3GLB1/CD151/ECM2/EIF4G2/CAST/ITGAV/TAGLN2/WASF2/PDLIM5/NOTCH3/CXCL12/PSMB6/MACF1/UTRN/TJP1/ACTN1/TSPAN4/STAT1/RDX/CAPZA1/LRRFIP1/FLNA/MSN/VCL/LASP1/LAMB2/HDLBP/LRRC…	88
MF	GO:0003779	actin binding	79/924	431/17696	4.67062e-23	1.27664e-20	1.06359e-20	CALD1/ITGB1/EPS8/TPM2/TAGLN/TMSB4X/TPM1/MAP1B/MARCKS/CNN3/LIMA1/TPM4/DST/ANXA6/MYH9/PDLIM1/PALLD/TMSB10/ARPC2/PDLIM2/MYO1B/EPB41L2/PLS3/COBLL1/PARVA/GMFG/NEXN/PHACTR2/TLN1/DSTN/PFN1/MAP1A/SPTBN1/CFL1/WDR1/CAPZB/MYLK/ADD3/CAP1/FERMT2/PDLIM3/SVIL/GBP1/GSN/FHL3/PDLIM7/WASF2/YWHAH/COTL1/PDLIM5/ANTXR1/MACF1/UTRN/SYNPO2/ACTN1/MICAL2/ACTR3/WIPF1/RDX/PPP1R18/CAPZA1/SYNE1/FLNA/MSN/VCL/LASP1/CORO1C/TMOD3/E…	79
MF	GO:0005518	collagen binding	28/924	67/17696	7.01764e-19	1.43862e-16	1.19854e-16	DCN/LUM/SPARC/FN1/SPARCL1/PCOLCE/ITGB1/ITGA1/AEBP1/SERPINH1/CTSK/NID1/PPIB/TGFBI/CD44/MRC2/DDR2/CTSB/C1QTNF1/ASPN/ECM2/CTSL/PDGFA/NID2/ANTXR1/P3H1/CTSS/ADAM9	28
MF	GO:0005178	integrin binding	34/924	132/17696	4.15837e-15	6.81972e-13	5.68164e-13	COL3A1/FN1/ITGB1/THY1/PTN/TGFBI/TIMP2/DST/MYH9/MMP14/MFGE8/COL5A1/LAMB1/CALR/TLN1/EMILIN1/ILK/P4HB/S1PR3/EDIL3/FBN1/FAP/CD151/ECM2/ITGAV/CXCL12/UTRN/ACTN1/TSPAN4/LAMB2/ISG15/CD81/ADAM9/ITGB1BP1	34
MF	GO:0045296	cadherin binding	54/924	331/17696	6.75431e-14	9.23089e-12	7.69043e-12	CALD1/ITGB1/CNN3/HSPA1A/CDH11/LIMA1/BSG/MYH9/PDLIM1/PPFIBP1/MYO1B/RTN4/COBLL1/PARVA/TLN1/PFN1/SPTBN1/CLIC1/CAPZB/HSPA8/SH3GLB1/EIF4G2/CAST/TAGLN2/WASF2/PDLIM5/NOTCH3/PSMB6/MACF1/TJP1/STAT1/RDX/CAPZA1/LRRFIP1/FLNA/VCL/LASP1/HDLBP/LRRC59/PACSIN2/PICALM/TMOD3/EEF2/ASAP1/CHMP5/CDH6/PTPN1/CCT8/CNN2/ADD1/USO1/DBNL/SNX9/DHX29	54
MF	GO:0051015	actin filament binding	40/924	198/17696	1.08274e-13	1.26835e-11	1.05669e-11	TPM2/TAGLN/TPM1/MARCKS/LIMA1/TPM4/ANXA6/MYH9/ARPC2/MYO1B/PLS3/NEXN/TLN1/DSTN/CFL1/WDR1/CAPZB/ADD3/FERMT2/SVIL/GSN/COTL1/ANTXR1/MACF1/UTRN/ACTN1/ACTR3/WIPF1/CAPZA1/SYNE1/FLNA/LASP1/CORO1C/EEF2/ARPC4/ADD1/CFL2/DBNL/WASL/MYO6	40
MF	GO:0019838	growth factor binding	30/924	137/17696	1.55965e-11	1.59864e-09	1.33186e-09	IGFBP7/COL1A2/COL3A1/COL1A1/IGFBP2/COL6A1/IGFBP4/COL4A1/PTN/PDGFRB/IGFBP6/A2M/ENG/COL5A1/HTRA1/TGFB3/ITGAV/IL6ST/IGFBP5/LRRC32/CD36/PDGFA/IL1R1/GLG1/NRP1/LTBP1/LTBP2/SHC1/TGFBR2/GPC1	30
MF	GO:0004298	threonine-type endopeptidase activity	11/924	21/17696	1.61562e-09	1.32481e-07	1.10372e-07	PSMB1/PSMB9/PSMA1/PSMA4/PSMB6/PSMB3/PSMA2/PSMB8/PSMB2/PSMA7/PSMB5	11
MF	GO:0070003	threonine-type peptidase activity	11/924	21/17696	1.61562e-09	1.32481e-07	1.10372e-07	PSMB1/PSMB9/PSMA1/PSMA4/PSMB6/PSMB3/PSMA2/PSMB8/PSMB2/PSMA7/PSMB5	11
MF	GO:0002020	protease binding	26/924	128/17696	1.96976e-09	1.46837e-07	1.22332e-07	COL1A2/TIMP1/COL3A1/COL1A1/FN1/CST3/ITGB1/TIMP3/TIMP2/A2M/ECM1/PSAP/SERPINE1/OS9/FAP/LRP1/CAST/F3/ITGAV/PTEN/IL1R1/SERPINB6/NDUFS7/CASP3/DERL2/CLTC	26
MF	GO:0050840	extracellular matrix binding	17/924	57/17696	2.66558e-09	1.82148e-07	1.51751e-07	DCN/SPARC/SPARCL1/BGN/LGALS1/ITGB1/NID1/CD248/TGFBI/ECM1/FBLN2/ITGAV/OLFML2A/CTSS/ADAM9/TINAGL1/GPC1	17
MF	GO:0048407	platelet-derived growth factor binding	8/924	11/17696	7.69105e-09	4.85128e-07	4.04169e-07	COL1A2/COL3A1/COL1A1/COL6A1/COL4A1/PDGFRB/COL5A1/PDGFA	8
MF	GO:0005539	glycosaminoglycan binding	35/924	229/17696	1.03348e-08	6.05326e-07	5.04309e-07	DCN/FN1/PCOLCE/BGN/FSTL1/ANXA5/VCAN/TNFAIP6/PTN/CFH/PGF/ANXA6/CD44/ENG/COL5A1/THBS2/SOD3/CCDC80/APP/POSTN/FBN1/ECM2/SEMA5A/CRISPLD2/SMOC2/PRELP/NRP1/APOE/LTBP2/LXN/LRPAP1/EXTL2/PAFAH1B1/TGFBR2/C1QBP	35
MF	GO:0043394	proteoglycan binding	13/924	36/17696	1.48506e-08	8.11835e-07	6.76356e-07	FN1/PTN/CTSK/NID1/CFH/COL5A1/CTSB/SDCBP/LRP1/CTSL/SEMA5A/CTSS/APOE	13
MF	GO:0030020	extracellular matrix structural constituent conferring tensile strength	12/924	41/17696	7.40629e-07	3.79572e-05	3.16229e-05	COL1A2/COL3A1/COL1A1/COL6A2/COL6A1/COL6A3/COL4A2/COL4A1/COL5A2/COL18A1/COL5A1/COL8A1	12
MF	GO:0004175	endopeptidase activity	47/924	427/17696	1.12333e-06	5.41841e-05	4.51419e-05	C1R/CTSK/C1S/MMP14/HTRA1/PSMB1/MMP2/ADAM12/MMP11/CTSB/TMEM59/FAP/PSMB9/PDIA3/ECE1/ADAMTS2/CTSL/F3/CTSC/PRSS23/PSMA1/PCSK5/PSMA4/PLAT/PSMB6/PSMB3/USP16/CTSS/TPP1/PSMA2/CTSO/C2/CASP3/PLAU/CFI/LGMN/BMP1/PSMB8/CTSZ/PSMB2/PSMA7/ADAM9/CAPNS1/PSMB5/USP47/CTSF/SPPL2A	47
MF	GO:0001968	fibronectin binding	9/924	27/17696	5.54301e-06	0.000252515	0.000210375	ITGB1/FBLN1/CTSK/IGFBP6/CCDC80/CTSL/ITGAV/IGFBP5/CTSS	9
MF	GO:0008201	heparin binding	24/924	169/17696	7.75037e-06	0.00033449	0.00027867	FN1/PCOLCE/FSTL1/ANXA5/PTN/CFH/PGF/COL5A1/THBS2/SOD3/CCDC80/APP/POSTN/FBN1/ECM2/CRISPLD2/SMOC2/PRELP/NRP1/APOE/LTBP2/LXN/LRPAP1/PAFAH1B1	24
MF	GO:0051371	muscle alpha-actinin binding	8/924	23/17696	1.30199e-05	0.000533815	0.000444731	PDLIM1/PALLD/PDLIM2/PDLIM3/PDLIM7/PDLIM5/SYNPO2/PDLIM4	8
MF	GO:0003924	GTPase activity	36/924	324/17696	1.62409e-05	0.000634169	0.000528338	RHOC/GNG11/RAB31/TUBA1A/RHOA/ARHGDIB/GBP2/RHOBTB3/RGS5/GBP1/RGS16/TUBA1B/RAB13/RAC1/RERG/ARF4/MX2/RRAS/RAP1B/GBP4/RAB5C/GEM/GNG12/RHOQ/RAP1A/RHOG/GNAI2/ARL3/RAB7A/EEF2/RAB34/TUBB6/RAB2A/TUBB/MX1/RALA	36
MF	GO:0030674	protein-macromolecule adaptor activity	26/924	207/17696	3.04264e-05	0.00113408	0.000944821	COL1A2/EPS8/CAV1/AP2S1/MYH9/AP2M1/DAB2/MAP1A/HSPA8/CAV2/SDCBP/TRIM22/AKAP13/OPTN/SERINC1/SYNPO2/AP2B1/SPAG9/HERPUD1/STX12/ST13/NAPA/STX7/PIK3R1/ARPC4/SHC1	26
MF	GO:0097718	disordered domain specific binding	9/924	33/17696	3.43635e-05	0.00122513	0.00102068	FN1/HSPA1A/CALM1/CALM3/CALM2/MDM2/HSP90AA1/FYN/CLTC	9
MF	GO:0070325	lipoprotein particle receptor binding	8/924	26/17696	3.60648e-05	0.00123221	0.00102658	AP2M1/HSP90B1/LRP1/APOE/PICALM/LRPAP1/SNX17/CLTC	8
MF	GO:1901681	sulfur compound binding	29/924	250/17696	4.84817e-05	0.0015902	0.00132483	FN1/PCOLCE/FSTL1/ANXA5/PTN/CFH/PGF/ANXA6/COL5A1/THBS2/SOD3/CCDC80/APP/POSTN/FBN1/LRP1/ECM2/SEMA5A/CRISPLD2/SMOC2/PRELP/NRP1/APOE/SCP2/ACADVL/LTBP2/LXN/LRPAP1/PAFAH1B1	29
MF	GO:0050750	low-density lipoprotein particle receptor binding	7/924	21/17696	6.3071e-05	0.0019453	0.00162067	AP2M1/HSP90B1/APOE/PICALM/LRPAP1/SNX17/CLTC	7
MF	GO:0060090	molecular adaptor activity	29/924	254/17696	6.47096e-05	0.0019453	0.00162067	COL1A2/EPS8/CAV1/AP2S1/MYH9/AP2M1/DAB2/MAP1A/HSPA8/CAV2/SDCBP/TRIM22/AKAP13/OPTN/SERINC1/SYNPO2/ITSN1/AP2B1/SPAG9/LAMTOR1/HERPUD1/STX12/ISCU/ST13/NAPA/STX7/PIK3R1/ARPC4/SHC1	29
MF	GO:0015037	peptide disulfide oxidoreductase activity	6/924	15/17696	6.64248e-05	0.0019453	0.00162067	GLRX/GSTO1/P4HB/PDIA3/PDIA4/PDIA6	6
MF	GO:0044389	ubiquitin-like protein ligase binding	33/924	308/17696	7.4214e-05	0.00209846	0.00174827	HSPA1A/UBB/UBE2D3/RTN4/JAK1/CDKN1A/CALR/PRKAR1A/HSPA8/MAP1LC3A/MAP1LC3B/RBX1/TUBA1B/UBE2L3/CCDC50/UBE2A/SUMO2/HIF1A/MDM2/UBE2L6/HSP90AA1/GABARAPL2/STAT1/VCL/STAT2/HSPA1B/SMC6/CD40/SQSTM1/TUBB/RALA/SNX9/TCP1	33
MF	GO:0043236	laminin binding	8/924	29/17696	8.61619e-05	0.00226402	0.0018862	LGALS1/ITGB1/NID1/ECM1/CTSS/ADAM9/TINAGL1/GPC1	8
MF	GO:0030021	extracellular matrix structural constituent conferring compression resistance	7/924	22/17696	8.8352e-05	0.00226402	0.0018862	DCN/LUM/BGN/VCAN/ASPN/PRELP/FMOD	7
MF	GO:0050431	transforming growth factor beta binding	7/924	22/17696	8.8352e-05	0.00226402	0.0018862	ENG/TGFB3/ITGAV/LRRC32/CD36/LTBP1/TGFBR2	7
MF	GO:0019003	GDP binding	13/924	74/17696	0.000106443	0.00264495	0.00220356	RAB31/RHOA/GBP1/RERG/RRAS/RAP1B/RAB5C/GEM/RAP1A/ARL3/RAB7A/RAB2A/RALA	13
MF	GO:0031625	ubiquitin protein ligase binding	31/924	290/17696	0.000126481	0.00305043	0.00254137	HSPA1A/UBB/UBE2D3/RTN4/JAK1/CDKN1A/CALR/PRKAR1A/HSPA8/MAP1LC3A/MAP1LC3B/RBX1/TUBA1B/UBE2L3/CCDC50/UBE2A/SUMO2/HIF1A/MDM2/UBE2L6/HSP90AA1/GABARAPL2/VCL/HSPA1B/SMC6/CD40/SQSTM1/TUBB/RALA/SNX9/TCP1	31
MF	GO:0005525	GTP binding	37/924	374/17696	0.000148436	0.00347765	0.0028973	RHOC/RAB31/ANXA6/TUBA1A/RHOA/EHD2/GBP2/RHOBTB3/GBP1/TUBA1B/RAB13/IFI44L/RAC1/RERG/ARF4/MX2/RRAS/RAP1B/GBP4/RAB5C/AK3/GEM/RHOQ/RAP1A/RHOG/GNAI2/ARL3/RAB7A/EEF2/RAB34/SAMHD1/TUBB6/RAB2A/TUBB/MX1/GLUD1/RALA	37
MF	GO:0015036	disulfide oxidoreductase activity	9/924	40/17696	0.000175297	0.00399288	0.00332654	SH3BGRL3/GLRX/GSTO1/P4HB/PDIA3/TMX1/PDIA4/GSTK1/PDIA6	9
MF	GO:0032550	purine ribonucleoside binding	37/924	378/17696	0.000183813	0.00407369	0.00339387	RHOC/RAB31/ANXA6/TUBA1A/RHOA/EHD2/GBP2/RHOBTB3/GBP1/TUBA1B/RAB13/IFI44L/RAC1/RERG/ARF4/MX2/RRAS/RAP1B/GBP4/RAB5C/AK3/GEM/RHOQ/RAP1A/RHOG/GNAI2/ARL3/RAB7A/EEF2/RAB34/SAMHD1/TUBB6/RAB2A/TUBB/MX1/GLUD1/RALA	37
MF	GO:0019001	guanyl nucleotide binding	38/924	394/17696	0.000204351	0.0042966	0.00357958	RHOC/RAB31/ANXA6/TUBA1A/RHOA/EHD2/GBP2/RHOBTB3/GBP1/TUBA1B/RAB13/IFI44L/RAC1/RERG/ARF4/MX2/RRAS/RAP1B/PDE5A/GBP4/RAB5C/AK3/GEM/RHOQ/RAP1A/RHOG/GNAI2/ARL3/RAB7A/EEF2/RAB34/SAMHD1/TUBB6/RAB2A/TUBB/MX1/GLUD1/RALA	38
MF	GO:0032561	guanyl ribonucleotide binding	38/924	394/17696	0.000204351	0.0042966	0.00357958	RHOC/RAB31/ANXA6/TUBA1A/RHOA/EHD2/GBP2/RHOBTB3/GBP1/TUBA1B/RAB13/IFI44L/RAC1/RERG/ARF4/MX2/RRAS/RAP1B/PDE5A/GBP4/RAB5C/AK3/GEM/RHOQ/RAP1A/RHOG/GNAI2/ARL3/RAB7A/EEF2/RAB34/SAMHD1/TUBB6/RAB2A/TUBB/MX1/GLUD1/RALA	38
MF	GO:0001883	purine nucleoside binding	37/924	381/17696	0.000215133	0.00430266	0.00358463	RHOC/RAB31/ANXA6/TUBA1A/RHOA/EHD2/GBP2/RHOBTB3/GBP1/TUBA1B/RAB13/IFI44L/RAC1/RERG/ARF4/MX2/RRAS/RAP1B/GBP4/RAB5C/AK3/GEM/RHOQ/RAP1A/RHOG/GNAI2/ARL3/RAB7A/EEF2/RAB34/SAMHD1/TUBB6/RAB2A/TUBB/MX1/GLUD1/RALA	37
MF	GO:0032549	ribonucleoside binding	37/924	381/17696	0.000215133	0.00430266	0.00358463	RHOC/RAB31/ANXA6/TUBA1A/RHOA/EHD2/GBP2/RHOBTB3/GBP1/TUBA1B/RAB13/IFI44L/RAC1/RERG/ARF4/MX2/RRAS/RAP1B/GBP4/RAB5C/AK3/GEM/RHOQ/RAP1A/RHOG/GNAI2/ARL3/RAB7A/EEF2/RAB34/SAMHD1/TUBB6/RAB2A/TUBB/MX1/GLUD1/RALA	37
MF	GO:0031994	insulin-like growth factor I binding	5/924	12/17696	0.000223477	0.00436312	0.003635	IGFBP2/IGFBP4/IGFBP6/ITGAV/IGFBP5	5
MF	GO:0005200	structural constituent of cytoskeleton	15/924	102/17696	0.000257652	0.00491336	0.00409342	VIM/TPM1/ACTB/ARPC2/TUBA1A/TLN1/SPTBN1/ADD3/TUBA1B/ACTR3/MSN/TUBB6/TUBB/ARPC4/ADD1	15
MF	GO:0001882	nucleoside binding	37/924	388/17696	0.000307569	0.00573197	0.00477542	RHOC/RAB31/ANXA6/TUBA1A/RHOA/EHD2/GBP2/RHOBTB3/GBP1/TUBA1B/RAB13/IFI44L/RAC1/RERG/ARF4/MX2/RRAS/RAP1B/GBP4/RAB5C/AK3/GEM/RHOQ/RAP1A/RHOG/GNAI2/ARL3/RAB7A/EEF2/RAB34/SAMHD1/TUBB6/RAB2A/TUBB/MX1/GLUD1/RALA	37
MF	GO:0008179	adenylate cyclase binding	5/924	13/17696	0.000347571	0.00633351	0.00527657	AKAP12/CALM1/CAP1/CALM3/CALM2	5
MF	GO:0019955	cytokine binding	17/924	128/17696	0.000358881	0.00639745	0.00532984	ITGB1/NBL1/A2M/ENG/CD4/TGFB3/TNFRSF1A/ITGAV/GBP1/IL6ST/LRRC32/CD36/IL1R1/NRP1/IFNGR1/LTBP1/TGFBR2	17
MF	GO:0048156	tau protein binding	9/924	45/17696	0.000449436	0.00784123	0.00653268	ACTB/MAP1A/HSP90AA1/APOE/FYN/LGMN/PICALM/ROCK2/TAOK1	9
MF	GO:0005520	insulin-like growth factor binding	7/924	28/17696	0.000466045	0.00790064	0.00658217	IGFBP7/IGFBP2/IGFBP4/IGFBP6/HTRA1/ITGAV/IGFBP5	7
MF	GO:0051082	unfolded protein binding	17/924	131/17696	0.000472111	0.00790064	0.00658217	SERPINH1/PPIB/HSPA1A/CALR/HSPA8/HSP90B1/PPIC/DNAJB4/ERLEC1/HSP90AA1/TAPBP/HSPA1B/DNAJC3/ST13/SIL1/CCT8/TCP1	17
MF	GO:0008307	structural constituent of muscle	9/924	46/17696	0.000533224	0.00843168	0.0070246	TPM2/MYL9/TPM1/MYL6/TPM4/NEXN/PDLIM3/CSRP2/ASPH	9
MF	GO:0042805	actinin binding	9/924	46/17696	0.000533224	0.00843168	0.0070246	PDLIM1/PALLD/PDLIM2/PDLIM3/PDLIM7/PDLIM5/SYNPO2/CSRP2/PDLIM4	9
MF	GO:0051393	alpha-actinin binding	8/924	37/17696	0.000534692	0.00843168	0.0070246	PDLIM1/PALLD/PDLIM2/PDLIM3/PDLIM7/PDLIM5/SYNPO2/PDLIM4	8
MF	GO:0016504	peptidase activator activity	8/924	38/17696	0.000646665	0.010005	0.00833536	FN1/PCOLCE/FBLN1/RPS27L/CAV1/APP/CTSC/PSME2	8
MF	GO:0016667	oxidoreductase activity, acting on a sulfur group of donors	10/924	58/17696	0.000762211	0.0115743	0.00964279	SH3BGRL3/GLRX/GSTO1/P4HB/PDIA3/TMX1/TMX3/PDIA4/GSTK1/PDIA6	10
MF	GO:0015485	cholesterol binding	9/924	49/17696	0.000864308	0.0125956	0.0104937	CAV1/ANXA6/SCARB2/APOD/OSBPL8/APOE/SCP2/CD81/NFE2L1	9
MF	GO:0046332	SMAD binding	12/924	80/17696	0.000866963	0.0125956	0.0104937	COL1A2/COL3A1/COL5A2/ZEB2/TGFB1I1/DAB2/DDX5/TCF12/FLNA/FKBP1A/PMEPA1/TGFBR2	12
MF	GO:0098631	cell adhesion mediator activity	10/924	59/17696	0.000875551	0.0125956	0.0104937	ITGB1/ITGA1/CNN3/BSG/PDLIM1/PALLD/NEXN/EMILIN1/PDLIM5/TMOD3	10
MF	GO:0042605	peptide antigen binding	7/924	31/17696	0.000902652	0.0127616	0.010632	HLA-B/HLA-A/HLA-C/HLA-E/HLA-F/TAP1/TAPBP	7
MF	GO:0003756	protein disulfide isomerase activity	5/924	16/17696	0.00103461	0.0141396	0.01178	P4HB/PDIA3/TMX3/PDIA4/PDIA6	5
MF	GO:0016864	intramolecular oxidoreductase activity, transposing S-S bonds	5/924	16/17696	0.00103461	0.0141396	0.01178	P4HB/PDIA3/TMX3/PDIA4/PDIA6	5
MF	GO:0035615	clathrin adaptor activity	4/924	10/17696	0.00120369	0.0161807	0.0134805	AP2S1/AP2M1/DAB2/AP2B1	4
MF	GO:0047485	protein N-terminus binding	14/924	109/17696	0.00159972	0.0211576	0.0176268	DCN/HSPA1A/GLRX/MORF4L1/SDCBP/CALM1/CALM3/PDLIM5/CALM2/MDM2/HSPA1B/PPP1CC/SNF8/SCFD1	14
MF	GO:0050681	androgen receptor binding	8/924	44/17696	0.00177696	0.0225335	0.0187731	TGFB1I1/FOXP1/CALR/WIPI1/DDX5/PRMT2/FHL2/ARID5A	8
MF	GO:0034713	type I transforming growth factor beta receptor binding	4/924	11/17696	0.00181367	0.0225335	0.0187731	ENG/TGFB3/FKBP1A/TGFBR2	4
MF	GO:0097493	structural molecule activity conferring elasticity	4/924	11/17696	0.00181367	0.0225335	0.0187731	FBLN2/EMILIN1/LAMC1/FBN1	4
MF	GO:0140312	cargo adaptor activity	4/924	11/17696	0.00181367	0.0225335	0.0187731	AP2S1/AP2M1/DAB2/AP2B1	4
MF	GO:0004180	carboxypeptidase activity	8/924	45/17696	0.00206399	0.0252608	0.0210452	AEBP1/CPE/SCPEP1/CPQ/CTSA/CPXM1/CPM/CTSZ	8
MF	GO:0032934	sterol binding	9/924	56/17696	0.00230061	0.0277426	0.0231129	CAV1/ANXA6/SCARB2/APOD/OSBPL8/APOE/SCP2/CD81/NFE2L1	9
MF	GO:0008017	microtubule binding	24/924	246/17696	0.00245303	0.0291519	0.024287	MAP1B/CNN3/DST/MAP4/MAP1A/SGIP1/MTUS1/MAP1LC3A/MAP1LC3B/CCSER2/MACF1/LZTS1/SBDS/DPYSL2/MX2/MAP4K4/TPGS1/GABARAPL2/HOOK3/MAPRE2/SKA2/ARL3/PAFAH1B1/MX1	24
MF	GO:0061134	peptidase regulator activity	22/924	219/17696	0.00254067	0.0297621	0.0247954	TIMP1/FN1/CST3/PCOLCE/COL6A3/SERPING1/TFPI/TIMP3/FBLN1/RPS27L/SERPINH1/TIMP2/CAV1/A2M/SERPINF1/SERPINE1/APP/CAST/CTSC/PSME2/SERPINB6/LXN	22
MF	GO:0004197	cysteine-type endopeptidase activity	14/924	116/17696	0.00288701	0.0333429	0.0277786	CTSK/CTSB/PDIA3/CTSL/CTSC/USP16/CTSS/CTSO/CASP3/LGMN/CTSZ/CAPNS1/USP47/CTSF	14
MF	GO:0031418	L-ascorbic acid binding	5/924	20/17696	0.00308568	0.0351424	0.0292778	PLOD1/PAM/P3H1/P4HA2/PLOD3	5
MF	GO:0042277	peptide binding	27/924	295/17696	0.00337989	0.0379658	0.0316301	HLA-B/CST3/HLA-A/ANXA5/HLA-C/PPIB/ITM2B/HLA-E/AP2M1/CALR/PPIC/LRP1/KDELR2/ECE1/KDELR3/INHBA/PCSK5/CD36/AP2B1/TPP1/HLA-F/APOE/TAP1/TAPBP/PICALM/PIK3R1/LRPAP1	27
MF	GO:0033218	amide binding	31/924	356/17696	0.00376845	0.0408606	0.0340417	HLA-B/CST3/HLA-A/ANXA5/HLA-C/PPIB/ITM2B/PSAP/HLA-E/AP2M1/PLTP/CALR/PPIC/LRP1/KDELR2/ECE1/KDELR3/INHBA/PCSK5/CD36/AP2B1/TPP1/HLA-F/APOE/SCP2/TAP1/TAPBP/ACADVL/PICALM/PIK3R1/LRPAP1	31
MF	GO:0019902	phosphatase binding	19/924	185/17696	0.00378708	0.0408606	0.0340417	ITGA1/SNX3/JAK1/SOD1/HSP90B1/CTSC/TERF2IP/STAT1/PPP1R18/SPRED1/KIFAP3/PPP1CC/PIK3R1/PTPN1/MVP/CDC27/CARHSP1/PDLIM4/SHOC2	19
MF	GO:0051427	hormone receptor binding	19/924	185/17696	0.00378708	0.0408606	0.0340417	TGFB1I1/JAK1/FOXP1/CALR/WIPI1/TACC1/DDX5/PRMT2/YWHAH/RERG/HIF1A/STAT1/NCOR1/FHL2/FYN/ARID5A/NCOA7/JMJD1C/PSMC5	19
MF	GO:0004602	glutathione peroxidase activity	5/924	21/17696	0.00387813	0.0412996	0.0344075	MGST3/GPX8/GPX7/GPX4/GSTK1	5
MF	GO:0004857	enzyme inhibitor activity	32/924	375/17696	0.00444825	0.0467637	0.0389597	TIMP1/CST3/COL6A3/SERPING1/TFPI/TIMP3/SERPINH1/ANXA5/PTN/TIMP2/OAZ1/A2M/PPP1R14A/GMFG/PHACTR2/CDKN1A/SERPINF1/SERPINE1/APP/PRKAR1A/PKIG/RNH1/CAST/ANGPTL4/PPP1R12A/SERPINB6/CASP3/TAOK3/SPRED1/DNAJC3/LXN/OAZ2	32
MF	GO:0005044	scavenger receptor activity	8/924	51/17696	0.00463003	0.0480585	0.0400385	LGALS3BP/SCARB2/LOXL2/LRP1/CD36/SUSD2/CFI/TINAGL1	8

## Sheet: Endo
ONTOLOGY	ID	Description	GeneRatio	BgRatio	pvalue	p.adjust	qvalue	geneID	Count
BP	GO:0003158	endothelium development	49/1645	132/18670	3.34266e-19	1.8907e-15	1.37362e-15	ENG/PECAM1/CLDN5/NOTCH4/CDH5/APOLD1/CD34/ACVRL1/ID1/ZEB1/NRP1/KDR/BMPR2/RDX/STC1/MSN/HEG1/GJA1/SOX18/TJP1/BTG1/RHOA/S1PR1/CTNNB1/COL18A1/ADD1/DLL4/RAPGEF1/RHOB/ICAM1/RAP1A/TNFRSF1A/STARD13/FOXP1/ROCK2/VEZF1/KDM6B/NOTCH1/PRKD2/GPX1/ATOH8/ACVR1/JAG1/BMP4/PLOD3/HEY1/RAP1B/RAPGEF2/PDE4D	49
BP	GO:0002446	neutrophil mediated immunity	108/1645	499/18670	6.42986e-19	1.8907e-15	1.37362e-15	PECAM1/CD93/CD59/CDA/GMFG/PNP/STOM/GSN/CYB5R3/HSPA1A/B2M/PTPRB/MLEC/GRN/SERPINB6/CSTB/RHOA/DYNLT1/RAC1/RAB5C/GNS/ACE/QPCT/COTL1/SRP14/DDX3X/HSPA8/PTPRN2/PRCP/OSTF1/SLC2A3/PSAP/CST3/CTSA/VCP/RAP1A/TMEM30A/PFKL/HSP90AB1/BCR/HSPA1B/SERPINB1/ATP6V1D/WDR1/CAP1/SDCBP/TRAPPC1/CD63/DNAJC3/VAT1/PSMD13/CTSS/LAMTOR1/CTSB/ACTR2/ATP11A/CTSD/TNFRSF1B/ADAM10/IST1/PSMB1/PGM2/HSP90AA1/DYNLL1/RHOG/DNASE1L1/NEU1/CT…	108
BP	GO:0042119	neutrophil activation	107/1645	498/18670	1.65221e-18	2.89761e-15	2.10515e-15	PECAM1/CD93/CD59/CDA/GMFG/PNP/STOM/GSN/CYB5R3/HSPA1A/B2M/PTPRB/MLEC/GRN/SERPINB6/CSTB/RHOA/DYNLT1/RAC1/RAB5C/GNS/PREX1/QPCT/COTL1/SRP14/DDX3X/HSPA8/PTPRN2/PRCP/OSTF1/SLC2A3/PSAP/CST3/CTSA/VCP/RAP1A/TMEM30A/PFKL/HSP90AB1/BCR/HSPA1B/SERPINB1/ATP6V1D/CAP1/SDCBP/TRAPPC1/CD63/DNAJC3/VAT1/PSMD13/CTSS/LAMTOR1/CTSB/ACTR2/ATP11A/CTSD/TNFRSF1B/ADAM10/IST1/PSMB1/PGM2/HSP90AA1/DYNLL1/RHOG/DNASE1L1/NEU1/CTSZ/…	107
BP	GO:0043312	neutrophil degranulation	105/1645	485/18670	1.97083e-18	2.89761e-15	2.10515e-15	PECAM1/CD93/CD59/CDA/GMFG/PNP/STOM/GSN/CYB5R3/HSPA1A/B2M/PTPRB/MLEC/GRN/SERPINB6/CSTB/RHOA/DYNLT1/RAC1/RAB5C/GNS/QPCT/COTL1/SRP14/DDX3X/HSPA8/PTPRN2/PRCP/OSTF1/SLC2A3/PSAP/CST3/CTSA/VCP/RAP1A/TMEM30A/PFKL/HSP90AB1/BCR/HSPA1B/SERPINB1/ATP6V1D/CAP1/SDCBP/TRAPPC1/CD63/DNAJC3/VAT1/PSMD13/CTSS/LAMTOR1/CTSB/ACTR2/ATP11A/CTSD/TNFRSF1B/ADAM10/IST1/PSMB1/PGM2/HSP90AA1/DYNLL1/RHOG/DNASE1L1/NEU1/CTSZ/TSPAN1…	105
BP	GO:0002283	neutrophil activation involved in immune response	105/1645	488/18670	3.14388e-18	3.69783e-15	2.68653e-15	PECAM1/CD93/CD59/CDA/GMFG/PNP/STOM/GSN/CYB5R3/HSPA1A/B2M/PTPRB/MLEC/GRN/SERPINB6/CSTB/RHOA/DYNLT1/RAC1/RAB5C/GNS/QPCT/COTL1/SRP14/DDX3X/HSPA8/PTPRN2/PRCP/OSTF1/SLC2A3/PSAP/CST3/CTSA/VCP/RAP1A/TMEM30A/PFKL/HSP90AB1/BCR/HSPA1B/SERPINB1/ATP6V1D/CAP1/SDCBP/TRAPPC1/CD63/DNAJC3/VAT1/PSMD13/CTSS/LAMTOR1/CTSB/ACTR2/ATP11A/CTSD/TNFRSF1B/ADAM10/IST1/PSMB1/PGM2/HSP90AA1/DYNLL1/RHOG/DNASE1L1/NEU1/CTSZ/TSPAN1…	105
BP	GO:0010631	epithelial cell migration	84/1645	352/18670	1.22908e-17	9.90008e-15	7.19255e-15	SPARC/PECAM1/CLEC14A/RGCC/ITGB1/ANGPT2/ACVRL1/ID1/MEF2C/NRP1/KDR/PLXND1/NRP2/BMPR2/GRN/ETS1/STC1/MYH9/TGFBR2/SOX18/HBEGF/MMRN2/PTPRG/RHOA/TMSB4X/RAB13/PIK3R3/MACF1/RHOJ/TGFB1/PIK3C2A/PDGFB/PFN1/PPM1F/PTPRM/DLL4/CALR/ITGA2/RHOB/EFNB2/PRCP/ADAMTS9/MAP4K4/PLPP3/GATA2/AKT3/RTN4/STARD13/EVL/LGMN/ADGRA2/FOXP1/ROCK2/RAB11A/VASH1/NOTCH1/PRKD2/GPX1/ATOH8/NOS3/PTGS2/SASH1/HDAC7/CD40/MAPRE2/ARF6/FBXW7/FAP/B…	84
BP	GO:0001667	ameboidal-type cell migration	100/1645	462/18670	1.33707e-17	9.90008e-15	7.19255e-15	SPARC/PECAM1/HYAL2/CLEC14A/RGCC/ITGB1/ANGPT2/ACVRL1/ID1/MEF2C/ARHGDIB/WASF2/NRP1/KDR/PLXND1/NRP2/BMPR2/GRN/ETS1/STC1/MYH9/TGFBR2/SOX18/HBEGF/CFL1/MMRN2/PTPRG/RHOA/FN1/TMSB4X/RAB13/PIK3R3/SEMA3F/MACF1/RHOJ/TGFB1/PIK3C2A/PDGFB/PFN1/PPM1F/PTPRM/DLL4/CALR/ITGA2/RHOB/EFNB2/PRCP/SEMA6B/PHACTR4/ADAMTS9/SMURF2/MAP4K4/PLPP3/GATA2/CAP1/AKT3/RTN4/ARHGEF7/STARD13/EVL/PAFAH1B1/LGMN/ADGRA2/FOXP1/ROCK2/ILK/RAB1…	100
BP	GO:0007265	Ras protein signal transduction	98/1645	448/18670	1.34672e-17	9.90008e-15	7.19255e-15	PECAM1/RHOC/ITGB1/ARHGDIB/LPAR6/WASF2/RASGRP3/NRP1/ARHGAP29/SPRY1/RDX/HEG1/CFL1/DLC1/ABL2/RHOA/TNFAIP1/RAB13/SHC1/MCF2L/DYNLT1/GPR4/RAC1/RAB5C/PREX1/TAX1BP3/RHOJ/SOS1/CDKN1A/RAPGEF1/F2R/RHOB/RASIP1/PLEKHG1/PREX2/ARHGEF12/PHACTR4/RAP1A/SPRY4/MAP4K4/BCR/SHOC2/RALB/CYTH2/AKAP13/ELMO1/RIT1/ARHGEF7/CRK/FGD6/ADGRG1/ROCK2/RAB11A/NOTCH1/CYTH1/RAB32/GNB1/RAP2A/LYN/G3BP2/MAPRE2/RND1/FGD5/HRAS/ARF6/RHOG/SHC…	98
BP	GO:0090132	epithelium migration	84/1645	355/18670	2.13047e-17	1.39214e-14	1.01141e-14	SPARC/PECAM1/CLEC14A/RGCC/ITGB1/ANGPT2/ACVRL1/ID1/MEF2C/NRP1/KDR/PLXND1/NRP2/BMPR2/GRN/ETS1/STC1/MYH9/TGFBR2/SOX18/HBEGF/MMRN2/PTPRG/RHOA/TMSB4X/RAB13/PIK3R3/MACF1/RHOJ/TGFB1/PIK3C2A/PDGFB/PFN1/PPM1F/PTPRM/DLL4/CALR/ITGA2/RHOB/EFNB2/PRCP/ADAMTS9/MAP4K4/PLPP3/GATA2/AKT3/RTN4/STARD13/EVL/LGMN/ADGRA2/FOXP1/ROCK2/RAB11A/VASH1/NOTCH1/PRKD2/GPX1/ATOH8/NOS3/PTGS2/SASH1/HDAC7/CD40/MAPRE2/ARF6/FBXW7/FAP/B…	84
BP	GO:0032956	regulation of actin cytoskeleton organization	82/1645	343/18670	2.69372e-17	1.58418e-14	1.15093e-14	RHOC/RGCC/SPTBN1/TMSB10/GMFG/SWAP70/ID1/MEF2C/ARHGDIB/GSN/WASF2/NRP1/RDX/ARHGAP18/SYNPO/CFL1/DLC1/ABL2/KANK3/RHOA/S1PR1/TMSB4X/RAC1/ARPC2/PREX1/RHOJ/PAM/TGFB1/ADD1/PFN1/PPM1F/COTL1/LIMCH1/NOX4/TPM1/CXCL12/RHOB/CX3CL1/ICAM1/MTPN/TMOD3/FSCN1/FHOD1/WDR1/TMOD2/ARPC5L/DSTN/AKAP13/CRK/ACTR3/EVL/CAPZA2/LIMA1/TRIOBP/ROCK2/ILK/FAM107A/ACTR2/RND1/HRAS/ARF6/RHOG/TAOK1/PXN/SNX9/VASP/TAOK2/CDC42EP2/ARPC1B/DIX…	82
BP	GO:0032970	regulation of actin filament-based process	88/1645	388/18670	6.1044e-17	3.06451e-14	2.22641e-14	RHOC/RGCC/SPTBN1/TMSB10/GMFG/SWAP70/ID1/MEF2C/ARHGDIB/GSN/WASF2/NRP1/RDX/ARHGAP18/STC1/MYH9/SYNPO/CFL1/DLC1/ABL2/KANK3/RHOA/S1PR1/TMSB4X/RAC1/ARPC2/PREX1/RHOJ/PAM/TGFB1/ADD1/PFN1/PPM1F/COTL1/LIMCH1/NOX4/TPM1/CXCL12/RHOB/CX3CL1/ICAM1/MTPN/TMOD3/FSCN1/FHOD1/WDR1/TMOD2/ARPC5L/DSTN/AKAP13/CRK/ACTR3/EVL/CAPZA2/LIMA1/TRIOBP/ROCK2/ILK/FAM107A/ACTR2/ABRACL/KCNJ2/CAV1/RND1/HRAS/ARF6/RHOG/TAOK1/PXN/SNX9/VA…	88
BP	GO:0090130	tissue migration	84/1645	361/18670	6.25304e-17	3.06451e-14	2.22641e-14	SPARC/PECAM1/CLEC14A/RGCC/ITGB1/ANGPT2/ACVRL1/ID1/MEF2C/NRP1/KDR/PLXND1/NRP2/BMPR2/GRN/ETS1/STC1/MYH9/TGFBR2/SOX18/HBEGF/MMRN2/PTPRG/RHOA/TMSB4X/RAB13/PIK3R3/MACF1/RHOJ/TGFB1/PIK3C2A/PDGFB/PFN1/PPM1F/PTPRM/DLL4/CALR/ITGA2/RHOB/EFNB2/PRCP/ADAMTS9/MAP4K4/PLPP3/GATA2/AKT3/RTN4/STARD13/EVL/LGMN/ADGRA2/FOXP1/ROCK2/RAB11A/VASH1/NOTCH1/PRKD2/GPX1/ATOH8/NOS3/PTGS2/SASH1/HDAC7/CD40/MAPRE2/ARF6/FBXW7/FAP/B…	84
BP	GO:0007015	actin filament organization	89/1645	400/18670	1.43238e-16	6.47986e-14	4.70771e-14	RHOC/RGCC/SPTBN1/TMSB10/GMFG/SWAP70/ID1/MYO1B/MARCKS/GSN/WASF2/NRP1/RDX/ARHGAP18/SYNPO/CFL1/DLC1/KANK3/RHOA/TPM3/S1PR1/TMSB4X/TNFAIP1/RAC1/ARPC2/PREX1/RHOJ/ADD1/PFN1/PPM1F/COTL1/SHROOM4/LIMCH1/NOX4/TPM1/CXCL12/RHOB/CX3CL1/ICAM1/MTPN/CGNL1/TMOD3/FSCN1/ACTN4/NEDD9/FHOD1/PLS3/WDR1/CAP1/TMOD2/ARPC5L/HIP1/DSTN/SORBS2/ACTR3/EVL/CAPZA2/LIMA1/SHROOM1/TRIOBP/ROCK2/FAM107A/ACTR2/HSP90B1/RND1/ARF6/RHOG/TPM4…	89
BP	GO:1902903	regulation of supramolecular fiber organization	82/1645	353/18670	1.64144e-16	6.8952e-14	5.00946e-14	APP/RHOC/RGCC/SPTBN1/CDH5/TMSB10/GMFG/SWAP70/ID1/MEF2C/GSN/WASF2/HSPA1A/NRP1/RDX/ARHGAP18/SYNPO/CFL1/MAP1B/DLC1/KANK3/RHOA/S1PR1/TMSB4X/RAC1/ARPC2/PREX1/ADD1/PFN1/PPM1F/COTL1/LIMCH1/NOX4/TPM1/CXCL12/HSPA8/CX3CL1/ICAM1/MTPN/SNCA/TMOD3/FHOD1/HSPA1B/WDR1/TMOD2/ARPC5L/DSTN/AKAP13/ACTR3/EVL/CAPZA2/LIMA1/TRIOBP/ROCK2/ACTR2/ARL2/GPX1/APC/ARF6/RB1/TAOK1/PXN/SNX9/VASP/CDC42EP2/ARPC1B/DBNL/CDC42/FCHSD2/ABL…	82
BP	GO:0045446	endothelial cell differentiation	41/1645	114/18670	9.8749e-16	3.87162e-13	2.81279e-13	ENG/PECAM1/CLDN5/NOTCH4/CDH5/APOLD1/ACVRL1/ID1/ZEB1/NRP1/KDR/BMPR2/RDX/STC1/MSN/HEG1/SOX18/TJP1/BTG1/S1PR1/CTNNB1/COL18A1/ADD1/RAPGEF1/ICAM1/RAP1A/TNFRSF1A/ROCK2/VEZF1/KDM6B/NOTCH1/GPX1/ATOH8/ACVR1/JAG1/BMP4/PLOD3/HEY1/RAP1B/RAPGEF2/PDE4D	41
BP	GO:0002478	antigen processing and presentation of exogenous peptide antigen	52/1645	175/18670	1.54829e-15	5.69092e-13	4.13453e-13	HLA-B/HLA-E/HLA-A/B2M/HLA-C/AP1S2/AP2S1/HLA-F/DYNC1LI2/CALR/TAP1/PSMB8/HLA-DRB1/CANX/VAMP3/CLTC/AP2B1/PSMD13/PSMA1/CTSS/CAPZA2/LGMN/TAP2/PSMB9/CTSD/PSMB1/TAPBP/PDIA3/DYNLL1/ACTR1A/PSMC6/DYNC1H1/SEC24D/KLC1/PSMC3/PSMD7/AP2M1/DCTN1/RAB7A/RILP/SNAP23/AP2A2/DCTN6/PSMD1/HLA-DRB5/PSMA5/PSMB6/DYNC1LI1/PSMB3/CD74/SEC23A/SEC31A	52
BP	GO:0019884	antigen processing and presentation of exogenous antigen	53/1645	182/18670	2.12388e-15	7.34737e-13	5.33797e-13	HLA-B/HLA-E/HLA-A/B2M/HLA-C/AP1S2/AP2S1/HLA-F/DYNC1LI2/CALR/TAP1/PSMB8/HLA-DRB1/CANX/VAMP3/CLTC/AP2B1/PSMD13/PSMA1/CTSS/CAPZA2/LGMN/TAP2/PSMB9/CTSD/PSMB1/AP3B1/TAPBP/PDIA3/DYNLL1/ACTR1A/PSMC6/DYNC1H1/SEC24D/KLC1/PSMC3/PSMD7/AP2M1/DCTN1/RAB7A/RILP/SNAP23/AP2A2/DCTN6/PSMD1/HLA-DRB5/PSMA5/PSMB6/DYNC1LI1/PSMB3/CD74/SEC23A/SEC31A	53
BP	GO:0048002	antigen processing and presentation of peptide antigen	54/1645	189/18670	2.83139e-15	9.25077e-13	6.72082e-13	HLA-B/HLA-E/HLA-A/B2M/HLA-C/AP1S2/AP2S1/ACE/HLA-F/DYNC1LI2/CALR/BCAP31/TAP1/PSMB8/HLA-DRB1/CANX/VAMP3/CLTC/AP2B1/PSMD13/PSMA1/CTSS/CAPZA2/LGMN/TAP2/PSMB9/CTSD/PSMB1/TAPBP/PDIA3/DYNLL1/ACTR1A/PSMC6/DYNC1H1/SEC24D/KLC1/PSMC3/PSMD7/AP2M1/DCTN1/RAB7A/RILP/SNAP23/AP2A2/DCTN6/PSMD1/HLA-DRB5/PSMA5/PSMB6/DYNC1LI1/PSMB3/CD74/SEC23A/SEC31A	54
BP	GO:0043542	endothelial cell migration	67/1645	274/18670	6.99412e-15	2.16486e-12	1.5728e-12	SPARC/PECAM1/CLEC14A/RGCC/ITGB1/ANGPT2/ACVRL1/ID1/MEF2C/NRP1/KDR/PLXND1/NRP2/BMPR2/GRN/ETS1/STC1/MYH9/SOX18/MMRN2/RHOA/TMSB4X/RAB13/PIK3R3/RHOJ/TGFB1/PIK3C2A/PDGFB/PTPRM/DLL4/CALR/RHOB/EFNB2/PRCP/ADAMTS9/PLPP3/GATA2/AKT3/STARD13/LGMN/ADGRA2/FOXP1/ROCK2/VASH1/NOTCH1/PRKD2/GPX1/ATOH8/NOS3/PTGS2/SASH1/HDAC7/CD40/FBXW7/FAP/BMP4/EFNA1/PXN/SP100/ABL1/KLF4/PLK2/LOXL2/DNAJA4/EPHB4/HDAC5/HIF1A	67
BP	GO:0031589	cell-substrate adhesion	78/1645	354/18670	1.95511e-14	5.74899e-12	4.17672e-12	PECAM1/VWF/HSPG2/ITGB1/ITGA6/CD34/ANGPT2/ACVRL1/ITGA1/ID1/UTRN/NRP1/ITGA5/KDR/SERPINE1/NID1/MMRN2/DLC1/RHOA/FN1/RAC1/ARPC2/CTNNB1/PREX1/MACF1/ADAM15/PPM1F/LIMCH1/LAMB1/CALR/ITGA2/CX3CL1/PARVB/RSU1/ADAMTS9/LIMS2/LAMC1/MAP4K4/BCR/FERMT2/ACTN4/FZD4/NEDD9/PTPRK/CD63/LIMS1/VAMP3/ARHGEF7/CRK/ITGA10/TRIOBP/CCDC80/ROCK2/ILK/FAM107A/ARL2/NOTCH1/JAG1/MMP14/EFNA1/PXN/TAOK2/DOCK1/CORO1C/PARVA/CDC42/ABL1/TBCD…	78
BP	GO:0034329	cell junction assembly	85/1645	409/18670	4.48246e-14	1.2553e-11	9.11995e-12	PECAM1/CLDN5/RAMP2/APP/RHOC/ESAM/ITGA6/CDH5/PCDH17/ACVRL1/MEF2C/NRP1/ITGA5/KDR/PLXND1/HEG1/GJA1/TJP1/MAP1B/DLC1/RHOA/FN1/RAB13/RAC1/ACE/CTNNB1/PRKCH/MACF1/PPM1F/LIMCH1/RAPGEF1/ITGA2/EFNB2/SNAI1/SNCA/LIMS2/RAP1A/FSCN1/ACTB/LAMC1/MAP4K4/BCR/FERMT2/ACTN4/PKP4/WDR1/PTPRK/CDH11/LIMS1/ARHGEF7/PDLIM5/AGRN/ROCK2/ILK/FAM107A/TLN1/ARL2/APC/CAV1/HDAC7/CD151/ARF6/MMP14/RAP1B/VASP/TAOK2/RAPGEF2/PIP5K1C/CORO1C…	85
BP	GO:0010632	regulation of epithelial cell migration	68/1645	291/18670	4.77457e-14	1.27633e-11	9.27272e-12	SPARC/RGCC/ANGPT2/ACVRL1/MEF2C/NRP1/KDR/NRP2/BMPR2/GRN/ETS1/STC1/TGFBR2/HBEGF/MMRN2/PTPRG/RHOA/TMSB4X/MACF1/RHOJ/TGFB1/PIK3C2A/PDGFB/PFN1/PPM1F/PTPRM/DLL4/CALR/ITGA2/RHOB/PRCP/ADAMTS9/MAP4K4/PLPP3/GATA2/AKT3/RTN4/STARD13/EVL/LGMN/ADGRA2/FOXP1/ROCK2/RAB11A/VASH1/NOTCH1/PRKD2/ATOH8/NOS3/PTGS2/SASH1/HDAC7/CD40/MAPRE2/ARF6/FBXW7/BMP4/EFNA1/SP100/DOCK1/CORO1C/ABL1/IQSEC1/KLF4/PLK2/DNAJA4/HDAC5/HIF1A	68
BP	GO:0060337	type I interferon signaling pathway	35/1645	95/18670	5.33055e-14	1.30621e-11	9.48977e-12	HLA-B/HLA-E/IFITM3/HLA-A/IFITM2/JAK1/HLA-C/CDC37/XAF1/HLA-F/PSMB8/MX1/ISG20/HSP90AB1/IFNAR1/MX2/IFI6/IRF1/IFNAR2/IFI27/RSAD2/IRF7/SAMHD1/ABCE1/PTPN1/IFI35/SP100/USP18/OAS2/STAT2/IRF9/GBP2/OAS3/IRF2/IFIT1	35
BP	GO:0071357	cellular response to type I interferon	35/1645	95/18670	5.33055e-14	1.30621e-11	9.48977e-12	HLA-B/HLA-E/IFITM3/HLA-A/IFITM2/JAK1/HLA-C/CDC37/XAF1/HLA-F/PSMB8/MX1/ISG20/HSP90AB1/IFNAR1/MX2/IFI6/IRF1/IFNAR2/IFI27/RSAD2/IRF7/SAMHD1/ABCE1/PTPN1/IFI35/SP100/USP18/OAS2/STAT2/IRF9/GBP2/OAS3/IRF2/IFIT1	35
BP	GO:0002064	epithelial cell development	54/1645	207/18670	1.77818e-13	4.0682e-11	2.95561e-11	ENG/PECAM1/CLDN5/VIM/NOTCH4/CDH5/PODXL/ID1/RDX/STC1/MSN/HEG1/GJA1/SOX18/TJP1/RAB13/RILPL2/GPR4/CTNNB1/COL18A1/CDKN1A/ADD1/PDGFB/RAPGEF1/ICAM1/PSAP/RAP1A/PRDM1/TNFRSF1A/PAFAH1B1/TRIOBP/ROCK2/FNDC3A/VEZF1/NOTCH1/GPX1/ATRX/JAG1/MYO1E/SLC4A7/BMP4/PLOD3/RAP1B/ARID4B/RAPGEF2/PDE4D/ARID4A/LAMB2/IQGAP1/E2F4/RFX3/GSK3A/TBC1D20/HIF1A	54
BP	GO:0019882	antigen processing and presentation	57/1645	226/18670	1.79856e-13	4.0682e-11	2.95561e-11	HLA-B/HLA-E/HLA-A/B2M/HLA-C/AP1S2/AP2S1/ACE/HLA-F/DYNC1LI2/CALR/BCAP31/ICAM1/TAP1/PSMB8/HLA-DRB1/CANX/VAMP3/CLTC/AP2B1/PSMD13/PSMA1/CTSS/CAPZA2/LGMN/TAP2/PSMB9/CTSD/RAB32/PSMB1/AP3B1/TAPBP/PDIA3/DYNLL1/ACTR1A/PSMC6/DYNC1H1/SEC24D/KLC1/PSMC3/PSMD7/AP2M1/DCTN1/RAB7A/RILP/SNAP23/AP2A2/DCTN6/PSMD1/HLA-DRB5/PSMA5/PSMB6/DYNC1LI1/PSMB3/CD74/SEC23A/SEC31A	57
BP	GO:0034340	response to type I interferon	35/1645	99/18670	2.22497e-13	4.84632e-11	3.52092e-11	HLA-B/HLA-E/IFITM3/HLA-A/IFITM2/JAK1/HLA-C/CDC37/XAF1/HLA-F/PSMB8/MX1/ISG20/HSP90AB1/IFNAR1/MX2/IFI6/IRF1/IFNAR2/IFI27/RSAD2/IRF7/SAMHD1/ABCE1/PTPN1/IFI35/SP100/USP18/OAS2/STAT2/IRF9/GBP2/OAS3/IRF2/IFIT1	35
BP	GO:0110053	regulation of actin filament organization	62/1645	261/18670	2.8872e-13	6.06416e-11	4.4057e-11	RHOC/RGCC/SPTBN1/TMSB10/GMFG/SWAP70/ID1/GSN/WASF2/NRP1/RDX/ARHGAP18/SYNPO/CFL1/DLC1/KANK3/RHOA/S1PR1/TMSB4X/RAC1/ARPC2/PREX1/ADD1/PFN1/PPM1F/COTL1/LIMCH1/NOX4/TPM1/CXCL12/CX3CL1/ICAM1/MTPN/TMOD3/FHOD1/WDR1/TMOD2/ARPC5L/DSTN/ACTR3/EVL/CAPZA2/LIMA1/TRIOBP/ROCK2/ACTR2/ARF6/PXN/SNX9/VASP/CDC42EP2/ARPC1B/DBNL/CDC42/FCHSD2/ABL1/EPS8/NCKAP1/CYFIP1/WHAMM/ARHGEF10/CDC42EP3	62
BP	GO:0007044	cell-substrate junction assembly	34/1645	97/18670	6.5012e-13	1.27445e-10	9.25908e-11	ITGA6/ACVRL1/NRP1/ITGA5/KDR/DLC1/RHOA/FN1/RAC1/MACF1/PPM1F/LIMCH1/ITGA2/LAMC1/MAP4K4/BCR/FERMT2/PTPRK/LIMS1/ARHGEF7/ROCK2/FAM107A/TLN1/CD151/MMP14/TAOK2/CORO1C/ABL1/IQGAP1/DUSP3/DST/DAPK3/WHAMM/SLK	34
BP	GO:0150115	cell-substrate junction organization	34/1645	97/18670	6.5012e-13	1.27445e-10	9.25908e-11	ITGA6/ACVRL1/NRP1/ITGA5/KDR/DLC1/RHOA/FN1/RAC1/MACF1/PPM1F/LIMCH1/ITGA2/LAMC1/MAP4K4/BCR/FERMT2/PTPRK/LIMS1/ARHGEF7/ROCK2/FAM107A/TLN1/CD151/MMP14/TAOK2/CORO1C/ABL1/IQGAP1/DUSP3/DST/DAPK3/WHAMM/SLK	34
BP	GO:0001885	endothelial cell development	26/1645	59/18670	6.91503e-13	1.31185e-10	9.53076e-11	ENG/PECAM1/CLDN5/NOTCH4/CDH5/ID1/RDX/STC1/MSN/HEG1/SOX18/TJP1/CTNNB1/COL18A1/ADD1/RAPGEF1/ICAM1/RAP1A/TNFRSF1A/ROCK2/VEZF1/GPX1/PLOD3/RAP1B/RAPGEF2/PDE4D	26
BP	GO:0022604	regulation of cell morphogenesis	92/1645	484/18670	9.85561e-13	1.81128e-10	1.31592e-10	SPARC/RHOC/PALMD/ID1/YWHAH/NRP1/KDR/PLXND1/BMPR2/RDX/ARHGAP18/MSN/MYH9/CFL1/MAP1B/DLC1/RHOA/FYN/FN1/RAC1/ARPC2/PREX1/FMNL3/SEMA3F/MACF1/DPYSL2/RHOJ/TPM1/PLEKHO1/CXCL12/PLXNA2/CALR/RHOB/MYO10/ICAM1/PARVB/SEMA6B/LIMS2/HECW2/FERMT2/ACTN4/FZD4/NEDD9/WDR1/LIMS1/RTN4/STK25/ARHGEF7/CRK/FGD6/PDLIM5/PAFAH1B1/EPHA4/TRIOBP/NEDD4/ILK/SYT1/RAB11A/ACTR2/ADAM10/IST1/RAP2A/RND1/FGD5/RHOG/EFNA1/HEXB/TAOK2/CDC42EP…	92
BP	GO:0032535	regulation of cellular component size	76/1645	370/18670	1.87502e-12	3.3415e-10	2.42765e-10	SPTBN1/TMSB10/GMFG/SWAP70/GSN/NRP1/BMPR2/RDX/ARHGAP18/MSN/CFL1/MAP1B/KANK3/RHOA/FN1/TMSB4X/RAC1/ARPC2/PREX1/SEMA3F/MACF1/DPYSL2/ADD1/PFN1/COTL1/PICALM/CXCL12/ICAM1/MTPN/SEMA6B/LRRC8A/TMOD3/HSP90AB1/RB1CC1/WDR1/AKT3/RTN4/TMOD2/ARPC5L/TMEM123/DSTN/ACTR3/EVL/PAFAH1B1/CAPZA2/LAMTOR5/LIMA1/TRIOBP/ILK/RAB11A/ACTR2/IST1/ARF6/CLCN3/ATP13A2/SNX9/VASP/CDC42EP2/ARPC1B/RUFY3/DBNL/RAB21/FCHSD2/AP2M1/ABL1/EPS8…	76
BP	GO:0030198	extracellular matrix organization	74/1645	368/18670	1.0793e-11	1.86687e-09	1.35631e-09	A2M/ENG/SPARC/PECAM1/VWF/RAMP2/COL4A1/APP/COL4A2/RGCC/HTRA1/HSPG2/ITGB1/ITGA6/ICAM2/VWA1/ITGA1/ITGA5/KDR/SERPINE1/JAM2/ETS1/NID1/LAMA4/FN1/BSG/SERPINH1/BGN/COL18A1/TGFB1/ADAM15/PDGFB/CFLAR/LAMB1/ITGA2/DNAJB6/ICAM1/CST3/ADAMTS9/FSCN1/COL15A1/LAMC1/MMP2/GFOD2/ADAMTSL2/PLOD1/TNFRSF1A/CTSS/MMP28/AGRN/ITGA10/CCDC80/FOXC1/CAPNS1/NOTCH1/TNFRSF1B/ADAM10/COL5A2/SULF2/MMP14/APBB2/MYO1E/FAP/RB1/FURIN/PLOD3/…	74
BP	GO:0043062	extracellular structure organization	74/1645	369/18670	1.23658e-11	2.07781e-09	1.50956e-09	A2M/ENG/SPARC/PECAM1/VWF/RAMP2/COL4A1/APP/COL4A2/RGCC/HTRA1/HSPG2/ITGB1/ITGA6/ICAM2/VWA1/ITGA1/ITGA5/KDR/SERPINE1/JAM2/ETS1/NID1/LAMA4/FN1/BSG/SERPINH1/BGN/COL18A1/TGFB1/ADAM15/PDGFB/CFLAR/LAMB1/ITGA2/DNAJB6/ICAM1/CST3/ADAMTS9/FSCN1/COL15A1/LAMC1/MMP2/GFOD2/ADAMTSL2/PLOD1/TNFRSF1A/CTSS/MMP28/AGRN/ITGA10/CCDC80/FOXC1/CAPNS1/NOTCH1/TNFRSF1B/ADAM10/COL5A2/SULF2/MMP14/APBB2/MYO1E/FAP/RB1/FURIN/PLOD3/…	74
BP	GO:0051017	actin filament bundle assembly	42/1645	153/18670	1.4434e-11	2.29933e-09	1.6705e-09	RHOC/RGCC/SWAP70/ID1/MYO1B/MARCKS/WASF2/NRP1/RDX/SYNPO/DLC1/RHOA/S1PR1/TNFAIP1/RAC1/ADD1/PFN1/PPM1F/LIMCH1/NOX4/TPM1/RHOB/CX3CL1/FSCN1/ACTN4/NEDD9/FHOD1/PLS3/EVL/LIMA1/SHROOM1/ROCK2/FAM107A/HSP90B1/RND1/PXN/CDC42/ABL1/EPS8/ZYX/ARHGEF10/AIF1L	42
BP	GO:0048010	vascular endothelial growth factor receptor signaling pathway	32/1645	96/18670	1.44661e-11	2.29933e-09	1.6705e-09	FLT1/TMEM204/WASF2/NRP1/ITGA5/KDR/NRP2/MMRN2/RHOA/FYN/RAC1/HHEX/GRB10/FZD4/PAK2/ELMO1/CRK/NEDD4/ROCK2/FOXC1/PRKD2/HSP90AA1/PGF/SHC2/EPN2/PTPN1/PXN/DOCK1/CDC42/NCKAP1/CYFIP1/HIF1A	32
BP	GO:1902905	positive regulation of supramolecular fiber organization	50/1645	204/18670	1.7035e-11	2.63639e-09	1.91537e-09	APP/RHOC/RGCC/GMFG/SWAP70/ID1/GSN/HSPA1A/NRP1/SYNPO/CFL1/MAP1B/RHOA/RAC1/ARPC2/PFN1/PPM1F/LIMCH1/NOX4/TPM1/CX3CL1/ICAM1/FHOD1/HSPA1B/WDR1/ARPC5L/DSTN/ACTR3/EVL/ROCK2/ACTR2/ARL2/GPX1/ARF6/RB1/PXN/SNX9/VASP/CDC42EP2/ARPC1B/CDC42/FCHSD2/ABL1/DCTN1/MAPRE1/NCKAP1/CYFIP1/WHAMM/ARHGEF10/CDC42EP3	50
BP	GO:2001233	regulation of apoptotic signaling pathway	78/1645	406/18670	3.16877e-11	4.77834e-09	3.47153e-09	HYAL2/GNAI2/ITGA6/TIMP3/YWHAH/GSN/HSPA1A/NRP1/SERPINE1/BAX/UBB/FYN/PINK1/YBX3/PTTG1IP/CTNNB1/IVNS1ABP/MSX1/CFLAR/DDX3X/CXCL12/PEA15/BCAP31/CX3CL1/ICAM1/SNAI1/LGALS9/YWHAE/ITPRIP/RB1CC1/TNFSF10/HSPA1B/HERPUD1/GNAI3/YWHAB/TPD52L1/IFI6/SFPQ/MCL1/SERINC3/PAK2/GPX1/NOS3/PTGS2/ACVR1/CAV1/BDKRB2/DNAJA1/BCLAF1/PDIA3/FBXW7/UBQLN1/BMP4/RB1/PCGF2/PTPN1/SOD2/SP100/CYLD/TXNDC12/NACC2/UNC5B/USP47/SGMS1/MDM2/CT…	78
BP	GO:0016050	vesicle organization	67/1645	325/18670	3.27982e-11	4.82216e-09	3.50337e-09	CD59/SNX3/SRGN/CD34/CAV2/ANKRD28/TBC1D4/STX12/PICALM/F2R/CALR/TAP1/SNCA/GNAI3/SDCBP/TRAPPC1/SAMD9L/VAMP3/CHMP5/LAMTOR1/PAFAH1B1/TAP2/SYT1/RAB11A/DYSF/EEA1/RAB32/IST1/CAV1/ZFYVE16/GOSR2/AP3B1/TAPBP/CTSZ/CLCN3/KIF5B/SCARB2/SEC24D/STX2/PEF1/ARFGAP3/CORO1C/HOOK3/AP2M1/SQSTM1/RAB7A/RAB1B/CHMP1A/CREB1/RILP/SNAP23/FNBP1L/NAPA/TMEM127/CHMP3/TBPL1/VPS37A/UVRAG/MCFD2/USO1/BLOC1S6/SNAP29/TBC1D20/SEC23A/SEC3…	67
BP	GO:1901342	regulation of vasculature development	80/1645	422/18670	3.52495e-11	5.01493e-09	3.64342e-09	ENG/SPARC/RAMP2/FLT1/COL4A2/RGCC/HSPG2/ITGB1/CDH5/CD34/KLF2/ANGPT2/ACVRL1/ID1/TIE1/NRP1/ITGA5/JAK1/KDR/PLXND1/SERPINE1/GRN/ETS1/TGFBR2/BTG1/MMRN2/STAT3/RHOA/GPR4/CTNNB1/RHOJ/PIK3C2A/HHEX/PDGFB/PTPRM/DLL4/CFLAR/RHOB/EFNB2/CX3CL1/SMAD1/ADAMTS9/RAP1A/GATA2/AKT3/GTF2I/STARD13/ADGRA2/ROCK2/VASH1/FOXC1/NOTCH1/PRKD2/NOS3/PTGS2/ADAM10/SASH1/HDAC7/CD40/PDCD4/FBXW7/PGF/BMP4/EFNA1/EPN2/HEY1/SOD2/RAPGEF2/SP1…	80
BP	GO:0061572	actin filament bundle organization	42/1645	157/18670	3.58148e-11	5.01493e-09	3.64342e-09	RHOC/RGCC/SWAP70/ID1/MYO1B/MARCKS/WASF2/NRP1/RDX/SYNPO/DLC1/RHOA/S1PR1/TNFAIP1/RAC1/ADD1/PFN1/PPM1F/LIMCH1/NOX4/TPM1/RHOB/CX3CL1/FSCN1/ACTN4/NEDD9/FHOD1/PLS3/EVL/LIMA1/SHROOM1/ROCK2/FAM107A/HSP90B1/RND1/PXN/CDC42/ABL1/EPS8/ZYX/ARHGEF10/AIF1L	42
BP	GO:0034446	substrate adhesion-dependent cell spreading	32/1645	100/18670	4.91123e-11	6.69757e-09	4.86588e-09	HSPG2/NRP1/FN1/RAC1/ARPC2/PREX1/LAMB1/CALR/PARVB/LIMS2/LAMC1/FERMT2/ACTN4/FZD4/NEDD9/LIMS1/VAMP3/ARHGEF7/CRK/TRIOBP/ILK/EFNA1/PXN/DOCK1/CORO1C/PARVA/CDC42/ABL1/LAMB2/AKIP1/SRGAP2/GBP1	32
BP	GO:0010634	positive regulation of epithelial cell migration	44/1645	171/18670	5.01094e-11	6.69757e-09	4.86588e-09	SPARC/NRP1/KDR/NRP2/BMPR2/GRN/ETS1/TGFBR2/HBEGF/TMSB4X/RHOJ/TGFB1/PIK3C2A/PDGFB/PFN1/PPM1F/CALR/ITGA2/RHOB/MAP4K4/PLPP3/GATA2/AKT3/RTN4/LGMN/ADGRA2/FOXP1/ROCK2/RAB11A/PRKD2/ATOH8/NOS3/PTGS2/SASH1/HDAC7/CD40/MAPRE2/ARF6/BMP4/DOCK1/ABL1/IQSEC1/PLK2/HIF1A	44
BP	GO:0046578	regulation of Ras protein signal transduction	54/1645	238/18670	6.43887e-11	8.41488e-09	6.11354e-09	ITGB1/ARHGDIB/LPAR6/NRP1/SPRY1/RDX/HEG1/DLC1/ABL2/TNFAIP1/SHC1/MCF2L/DYNLT1/GPR4/RAC1/PREX1/SOS1/RAPGEF1/F2R/RASIP1/PLEKHG1/PREX2/ARHGEF12/SPRY4/MAP4K4/BCR/SHOC2/CYTH2/AKAP13/ARHGEF7/CRK/FGD6/ADGRG1/NOTCH1/CYTH1/LYN/MAPRE2/FGD5/HRAS/ARF6/RGL2/ITSN1/KRAS/AUTS2/ABL1/EPS8/IQSEC1/SQSTM1/ITSN2/ARHGEF1/TIMP2/PPP2CB/CDC42SE1/ARHGEF10	54
BP	GO:0032271	regulation of protein polymerization	51/1645	218/18670	6.71805e-11	8.58888e-09	6.23995e-09	SPTBN1/CDH5/TMSB10/GMFG/GSN/HSPA1A/RDX/ARHGAP18/MAP1B/KANK3/RHOA/TMSB4X/PINK1/RAC1/ARPC2/PREX1/ADD1/PFN1/COTL1/ICAM1/MTPN/SNCA/TMOD3/HSPA1B/TMOD2/ARPC5L/ACTR3/EVL/CAPZA2/TRIOBP/ACTR2/ARL2/HSP90AA1/ARF6/SNX9/VASP/CDC42EP2/ARPC1B/DBNL/FCHSD2/ABL1/TBCD/EPS8/DCTN1/MAPRE1/CAMSAP2/DYRK1A/NCKAP1/CYFIP1/WHAMM/CDC42EP3	51
BP	GO:0051056	regulation of small GTPase mediated signal transduction	68/1645	338/18670	7.28703e-11	9.11809e-09	6.62442e-09	A2M/RHOC/ITGB1/ARHGDIB/LPAR6/NRP1/ARHGAP29/SPRY1/RDX/ARHGAP18/HEG1/DLC1/ABL2/RHOA/TNFAIP1/SHC1/MCF2L/DYNLT1/GPR4/RAC1/PREX1/RHOJ/SOS1/RAPGEF1/F2R/RHOB/RASIP1/PLEKHG1/PREX2/ARHGEF12/SPRY4/CGNL1/MAP4K4/BCR/SHOC2/CYTH2/AKAP13/ARHGEF7/CRK/FGD6/ADGRG1/STARD13/SIPA1L2/NOTCH1/CYTH1/LYN/MAPRE2/FGD5/HRAS/ARF6/RHOG/RGL2/ITSN1/GDI2/KRAS/CDC42/AUTS2/ABL1/EPS8/IQSEC1/SQSTM1/ITSN2/ARHGEF1/TIMP2/PPP2CB/SRGAP2/C…	68
BP	GO:0002474	antigen processing and presentation of peptide antigen via MHC class I	31/1645	96/18670	7.56403e-11	9.26751e-09	6.73298e-09	HLA-B/HLA-E/HLA-A/B2M/HLA-C/ACE/HLA-F/CALR/BCAP31/TAP1/PSMB8/CANX/VAMP3/PSMD13/PSMA1/TAP2/PSMB9/PSMB1/TAPBP/PDIA3/PSMC6/SEC24D/PSMC3/PSMD7/SNAP23/PSMD1/PSMA5/PSMB6/PSMB3/SEC23A/SEC31A	31
BP	GO:0043254	regulation of protein-containing complex assembly	80/1645	429/18670	8.17862e-11	9.81601e-09	7.13147e-09	RHOC/SPTBN1/CDH5/TMSB10/GMFG/GSN/HSPA1A/BAX/RDX/ARHGAP18/MSN/MAP1B/KANK3/RHOA/SH3GLB1/TMSB4X/PINK1/DNAJC15/RAC1/ARPC2/PREX1/TGFB1/ADD1/PFN1/COTL1/DDX3X/RASIP1/HSPA8/ICAM1/MTPN/SNCA/VCP/TMOD3/FSCN1/HSPA1B/GBP5/RALB/TMOD2/ARPC5L/ACTR3/EVL/CAPZA2/TRIOBP/ACTR2/ARL2/FNIP2/HSP90AA1/ARF6/RB1/PSMC6/SNX9/VASP/CDC42EP2/CUL4B/SVIP/ARPC1B/PSMC3/DBNL/PIEZO1/CDC42/FCHSD2/ABL1/TBCD/EPS8/DCTN1/BIRC2/DDB2/CREB1/M…	80
BP	GO:0008360	regulation of cell shape	40/1645	150/18670	1.16056e-10	1.36505e-08	9.91729e-09	RHOC/PALMD/KDR/PLXND1/RDX/ARHGAP18/MSN/MYH9/DLC1/RHOA/FYN/FN1/FMNL3/RHOJ/TPM1/PLEKHO1/PLXNA2/RHOB/MYO10/ICAM1/PARVB/FERMT2/WDR1/CRK/FGD6/RND1/FGD5/RHOG/HEXB/TAOK2/CDC42EP2/PARVA/CDC42/EPS8/BRWD1/ATP10A/DAPK3/CYFIP1/CDC42SE1/CDC42EP3	40
BP	GO:0010810	regulation of cell-substrate adhesion	50/1645	215/18670	1.29274e-10	1.49071e-08	1.08302e-08	ITGA6/ANGPT2/ACVRL1/UTRN/NRP1/ITGA5/KDR/SERPINE1/NID1/MMRN2/DLC1/RHOA/FN1/RAC1/ARPC2/PREX1/MACF1/ADAM15/PPM1F/LIMCH1/CALR/CX3CL1/RSU1/LIMS2/MAP4K4/ACTN4/FZD4/NEDD9/LIMS1/ARHGEF7/CRK/TRIOBP/CCDC80/ROCK2/ILK/FAM107A/ARL2/NOTCH1/JAG1/MMP14/DOCK1/CORO1C/CDC42/ABL1/TBCD/IQGAP1/DUSP3/DAPK3/GBP1/SLK	50
BP	GO:0010594	regulation of endothelial cell migration	52/1645	229/18670	1.40555e-10	1.58962e-08	1.15488e-08	SPARC/RGCC/ANGPT2/ACVRL1/MEF2C/NRP1/KDR/NRP2/BMPR2/GRN/ETS1/STC1/MMRN2/RHOA/TMSB4X/RHOJ/TGFB1/PIK3C2A/PDGFB/PTPRM/DLL4/CALR/RHOB/PRCP/ADAMTS9/PLPP3/GATA2/AKT3/STARD13/LGMN/ADGRA2/FOXP1/ROCK2/VASH1/NOTCH1/PRKD2/ATOH8/NOS3/PTGS2/SASH1/HDAC7/CD40/FBXW7/BMP4/EFNA1/SP100/ABL1/KLF4/PLK2/DNAJA4/HDAC5/HIF1A	52
BP	GO:0045216	cell-cell junction organization	45/1645	185/18670	2.27284e-10	2.522e-08	1.83227e-08	PECAM1/CLDN5/RAMP2/RHOC/ESAM/CDH5/RDX/HEG1/GJA1/TJP1/RHOA/RAB13/ACE/CTNNB1/PRKCH/TGFB1/ADD1/F2R/SNAI1/LIMS2/FSCN1/MAP4K4/ACTN4/PKP4/WDR1/CDH11/LIMS1/ROCK2/TLN1/ARL2/APC/CAV1/HDAC7/MAPRE2/ARF6/NUMB/PIP5K1C/CTNND1/CDH2/KIFC3/TBCD/IQSEC1/CTNNA1/PKN2/CBFB	45
BP	GO:0043087	regulation of GTPase activity	85/1645	479/18670	2.84569e-10	3.09916e-08	2.25159e-08	ITGB1/ITGA6/ARHGDIB/RGS3/RASGRP3/NRP1/ARHGAP29/PLXND1/SPRY1/RDX/ARHGAP18/DOCK9/DLC1/CAV2/S1PR1/DYNLT1/PREX1/TAX1BP3/TBC1D4/SOS1/PICALM/RAPGEF1/F2R/PLXNA2/RASIP1/PTPRN2/RASAL2/CX3CL1/ICAM1/PREX2/ARHGEF12/RSU1/BNIP2/RAP1A/MAP4K4/BCR/RABEP1/NEDD9/ALDH1A1/PKP4/LIMS1/RGS12/ARHGEF7/CRK/FGD6/STARD13/PAFAH1B1/AGRN/EPHA4/SIPA1L2/ARL2/TBC1D9/TBC1D1/RIN2/CD40/MAPRE2/FGD5/HRAS/RHOG/PLCB1/SNX9/GIT1/CDC42EP2/R…	85
BP	GO:0035567	non-canonical Wnt signaling pathway	39/1645	150/18670	4.45635e-10	4.76505e-08	3.46188e-08	DAB2/LEF1/CALM1/AP2S1/RHOA/RAC1/CTNNB1/CTHRC1/PFN1/PSMB8/SMURF2/FZD4/CLTC/AP2B1/PSMD13/PSMA1/PSMB9/GNB1/PSMB1/NLK/PLCB1/PSMC6/PSMC3/FZD6/CDC42/PSMD7/AP2M1/ABL1/RYK/TNRC6B/AP2A2/PSMD1/AGO3/PPP3CA/PSMA5/PSMB6/PSMB3/TCF7L2/RNF213	39
BP	GO:0007266	Rho protein signal transduction	47/1645	203/18670	5.40431e-10	5.67549e-08	4.12333e-08	PECAM1/RHOC/ITGB1/ARHGDIB/LPAR6/NRP1/ARHGAP29/HEG1/CFL1/DLC1/ABL2/RHOA/TNFAIP1/MCF2L/GPR4/RAC1/PREX1/TAX1BP3/RHOJ/SOS1/F2R/RHOB/RASIP1/PLEKHG1/PREX2/ARHGEF12/PHACTR4/BCR/AKAP13/ARHGEF7/FGD6/ADGRG1/ROCK2/RND1/FGD5/RHOG/CDC42EP2/ITSN1/CTNNAL1/CDC42/ABL1/EPS8/ITSN2/ARHGEF1/CDC42SE1/ARHGEF10/CDC42EP3	47
BP	GO:0048041	focal adhesion assembly	27/1645	81/18670	5.60126e-10	5.77913e-08	4.19862e-08	ACVRL1/NRP1/KDR/DLC1/RHOA/RAC1/MACF1/PPM1F/LIMCH1/ITGA2/MAP4K4/BCR/FERMT2/PTPRK/LIMS1/ARHGEF7/ROCK2/FAM107A/MMP14/TAOK2/CORO1C/ABL1/IQGAP1/DUSP3/DAPK3/WHAMM/SLK	27
BP	GO:0032386	regulation of intracellular transport	70/1645	370/18670	6.56374e-10	6.65541e-08	4.83525e-08	HYAL2/SNX3/YWHAH/DAB2/STOM/RDX/MSN/MAP1B/LEPROT/FYN/PKIG/SH3GLB1/CD81/PINK1/UBE2D3/OAZ1/UBE2J1/TGFB1/BAG3/IL4R/BCAP31/OAZ2/TMEM30A/SCP2/LGALS9/VAMP2/YWHAE/GATA2/OS9/YWHAB/MX2/NUCB1/UHMK1/NEDD4/IFI27/ERLEC1/PLK3/GRASP/PTGS2/LYN/HRAS/FBXW7/EHD2/BMP4/KIF5B/PTPN1/ATP13A2/PTPN14/DYNC1H1/SP100/SVIP/LAMP1/NUTF2/RUFY3/RAB21/UBE2L3/MDFIC/MDM2/UBE2G2/RBM22/CHMP3/EDEM2/SAE1/GSK3A/FIS1/TBC1D20/TCF7L2/DERL2/K…	70
BP	GO:0030111	regulation of Wnt signaling pathway	69/1645	363/18670	7.05358e-10	7.03087e-08	5.10803e-08	APP/SNX3/DAB2/WWTR1/LEF1/IGFBP4/CTNNB1/CTHRC1/MACF1/TAX1BP3/HHEX/APCDD1/MDFI/RAPGEF1/DDX3X/GRB10/VCP/PSMB8/SMURF2/CSNK1A1/PLPP3/TMEM88/IFT20/PSMD13/PSMA1/ADGRA2/WLS/ILK/PSMB9/CSNK1G3/NOTCH1/APC/CAV1/PSMB1/SKI/SULF2/NLK/PSMC6/IGFBP6/RBMS3/CYLD/PSMC3/CTDNEP1/USP34/LATS2/DIXDC1/CTNND1/GNAQ/FZD6/CDH2/USP47/PSMD7/MDFIC/ABL1/HDAC1/RNF146/PSMD1/LRP6/PSMA5/PSMB6/GSK3A/DAPK3/PSMB3/CBFB/TCF7L2/XIAP/TLE4/RN…	69
BP	GO:0051495	positive regulation of cytoskeleton organization	50/1645	226/18670	8.27874e-10	8.11455e-08	5.89534e-08	RHOC/RGCC/GMFG/SWAP70/ID1/GSN/HSPA1A/NRP1/SYNPO/CFL1/MAP1B/RHOA/RAC1/ARPC2/NES/PFN1/PPM1F/LIMCH1/NOX4/TPM1/CX3CL1/ICAM1/FHOD1/HSPA1B/WDR1/ARPC5L/DSTN/ACTR3/EVL/ROCK2/ACTR2/ARL2/HRAS/ARF6/PXN/SNX9/DYNC1H1/VASP/CDC42EP2/ARPC1B/CDC42/FCHSD2/ABL1/DCTN1/MAPRE1/NCKAP1/CYFIP1/WHAMM/ARHGEF10/CDC42EP3	50
BP	GO:0051258	protein polymerization	58/1645	283/18670	8.69373e-10	8.25464e-08	5.99712e-08	SPTBN1/CDH5/TMSB10/GMFG/GSN/HSPA1A/RDX/ARHGAP18/MAP1B/KANK3/RHOA/TMSB4X/PINK1/RAC1/ARPC2/PREX1/ADD1/PFN1/COTL1/ICAM1/MTPN/SNCA/MX1/TMOD3/HSPA1B/MX2/TMOD2/ARPC5L/ACTR3/EVL/CAPZA2/TRIOBP/FAM107A/ACTR2/ARL2/ZNF207/HSP90AA1/ARF6/SNX9/VASP/CDC42EP2/ARPC1B/GPX4/MSRB2/DBNL/FCHSD2/ABL1/TBCD/EPS8/DCTN1/MAPRE1/CAMSAP2/DYRK1A/NCKAP1/CHMP3/CYFIP1/WHAMM/CDC42EP3	58
BP	GO:0034341	response to interferon-gamma	46/1645	199/18670	8.70239e-10	8.25464e-08	5.99712e-08	VIM/HLA-B/HLA-E/IFITM3/HLA-A/GSN/IFITM2/B2M/JAK1/HLA-C/CDC37/IFNGR1/SOCS3/HLA-F/CX3CL1/ICAM1/GBP4/SNCA/HSP90AB1/LGALS9/HLA-DRB1/GBP5/TRIM22/VAMP3/IRF1/MT2A/ACTR3/EVL/CALCOCO2/ACTR2/IRF7/KIF5B/PARP14/CDC42EP2/SP100/OAS2/IRF9/TRIM5/GBP2/OAS3/HLA-DRB5/CASP1/DAPK3/ZYX/GBP1/IRF2	46
BP	GO:0071559	response to transforming growth factor beta	54/1645	255/18670	9.61468e-10	8.97523e-08	6.52063e-08	ENG/HYAL2/CLDN5/COL4A2/HTRA1/CDH5/ACVRL1/ID1/ZEB1/DAB2/MEF2C/HSPA1A/BMPR2/TGFBR2/UBB/CAV2/NREP/RHOA/FYN/FNDC4/TGFB1/NOX4/CFLAR/YES1/SMAD1/GDF15/HSP90AB1/SMURF2/FERMT2/PTPRK/SDCBP/LIMS1/ADAMTSL2/CRK/ZFHX3/ROCK2/NR3C1/ACVR1/CAV1/FOS/SKI/LRRC32/NLK/FURIN/PXN/HIPK2/CREB1/PMEPA1/GLG1/SKIL/TGFB1I1/HDAC2/CREBBP/ZYX	54
BP	GO:0052547	regulation of peptidase activity	80/1645	452/18670	1.08577e-09	9.97717e-08	7.24856e-08	A2M/APP/TIMP3/GSN/LEF1/SERPINE1/BAX/GRN/APLP2/SERPINB6/CSTB/RPS27L/ITIH5/DLC1/STAT3/RHOA/FYN/SPINK8/FN1/SERPINH1/PINK1/IFI16/PPM1F/ASPH/CFLAR/PICALM/F2R/DDX3X/DNAJB6/BCAP31/CST3/CARD16/SNCA/VCP/PSMB8/TFPI/LGALS9/YWHAE/TNFSF10/SERPINB1/HERPUD1/LXN/IFI6/ADRM1/HIP1/PAK2/CAST/DPEP1/LGMN/LAMTOR5/EPHA4/CRIM1/ROCK2/RPS6KA3/CASP4/PSMB9/CTSD/DAP/GPX1/CARD8/SERPINA5/PTGS2/CAV1/LYN/EFNA1/FURIN/CASP10/ATP13A…	80
BP	GO:0052548	regulation of endopeptidase activity	76/1645	425/18670	1.76829e-09	1.59989e-07	1.16235e-07	A2M/APP/TIMP3/GSN/LEF1/SERPINE1/BAX/APLP2/SERPINB6/CSTB/RPS27L/ITIH5/DLC1/STAT3/RHOA/FYN/SPINK8/SERPINH1/IFI16/PPM1F/ASPH/CFLAR/PICALM/F2R/DDX3X/DNAJB6/BCAP31/CST3/CARD16/SNCA/VCP/PSMB8/TFPI/LGALS9/YWHAE/TNFSF10/SERPINB1/HERPUD1/LXN/IFI6/ADRM1/HIP1/PAK2/CAST/DPEP1/LGMN/LAMTOR5/EPHA4/CRIM1/ROCK2/RPS6KA3/CASP4/PSMB9/CTSD/DAP/GPX1/CARD8/SERPINA5/PTGS2/LYN/EFNA1/FURIN/CASP10/ATP13A2/SERPINB9/PROS1/US…	76
BP	GO:0097193	intrinsic apoptotic signaling pathway	58/1645	289/18670	1.99461e-09	1.77732e-07	1.29125e-07	HSPA1A/BAX/UBB/RPS27L/DDX5/PINK1/YBX3/PTTG1IP/IFI16/IVNS1ABP/CDKN1A/MSX1/PPM1F/DDX3X/CXCL12/BCAP31/SNAI1/TMEM109/HERPUD1/SHISA5/IFI6/SFPQ/MCL1/SERINC3/STK25/TNFRSF1A/DDIT4/CASP4/GPX1/PTGS2/TNFRSF1B/FNIP2/CAV1/BDKRB2/DNAJA1/BCLAF1/HRAS/FBXW7/DNAJC10/UBQLN1/PTPN1/SOD2/CYLD/TXNDC12/NACC2/USP47/ABL1/HIPK2/SGMS1/MDM2/HDAC1/CASP3/SKIL/MOAP1/FIS1/CD74/HIF1A/TNFRSF10B	58
BP	GO:0048872	homeostasis of number of cells	52/1645	246/18670	2.09372e-09	1.83779e-07	1.33518e-07	ADGRF5/EPAS1/KLF2/MEF2C/HSPA1A/B2M/BAX/ETS1/SLC7A11/STAT3/SH2B3/SOS1/TGFB1/ADD1/ZFP36/TSC22D3/F2R/TMOD3/BCR/LGALS9/GATA2/HSPA1B/AKT3/INPP5D/LIPA/NOTCH1/NOS3/LYN/NFE2L1/PRDX1/BMP4/RB1/RBFOX2/CYLD/KRAS/CDH2/ABL1/ID2/HIPK2/ARID4A/SLC39A3/KMT2E/CASP3/SKIL/PTBP3/KLF13/JMJD6/BPGM/CD74/HIF1A/RC3H1/FAM210B	52
BP	GO:0002479	antigen processing and presentation of exogenous peptide antigen via MHC class I, TAP-dependent	25/1645	75/18670	2.42208e-09	2.09475e-07	1.52186e-07	HLA-B/HLA-E/HLA-A/B2M/HLA-C/HLA-F/CALR/TAP1/PSMB8/VAMP3/PSMD13/PSMA1/TAP2/PSMB9/PSMB1/TAPBP/PDIA3/PSMC6/PSMC3/PSMD7/SNAP23/PSMD1/PSMA5/PSMB6/PSMB3	25
BP	GO:0016358	dendrite development	50/1645	233/18670	2.49166e-09	2.11941e-07	1.53978e-07	APP/ITGB1/ID1/YWHAH/MEF2C/NRP1/CFL1/MAP1B/RHOA/FYN/DYNLT1/PREX1/MEF2A/PICALM/PREX2/SCARF1/HECW2/PAK2/CRK/PDLIM5/PAFAH1B1/EPHA4/NEDD4/ILK/ACTR2/KLF7/ADAM10/RAP2A/ARF6/EFNA1/RBFOX2/TAOK2/RAPGEF2/ITSN1/DBNL/RAB21/CDC42/IQGAP1/CAMK1D/PLK2/CAMSAP2/SRGAP2C/PPP3CA/SRGAP2/HDAC2/ASAP1/UBA6/GSK3A/CYFIP1/ZMYND8	50
BP	GO:0048013	ephrin receptor signaling pathway	27/1645	86/18670	2.52267e-09	2.11941e-07	1.53978e-07	AP2S1/RHOA/FYN/RAC1/ARPC2/YES1/EFNB2/ACTB/MMP2/SDCBP/AP2B1/ARHGEF7/CRK/ACTR3/EPHA4/ROCK2/ACTR2/LYN/HRAS/EFNA1/GIT1/ARPC1B/ITSN1/CDC42/AP2M1/AP2A2/EPHB4	27
BP	GO:0035966	response to topologically incorrect protein	45/1645	199/18670	2.77572e-09	2.29916e-07	1.67037e-07	HSPA1A/BAX/SERPINH1/SHC1/ADD1/BAG3/CALR/HSPA8/VCP/HSP90AB1/TPP1/HSPA1B/HERPUD1/HSPH1/CANX/ATP6V0D1/DNAJC3/SDF2/CREBRF/OPTN/TLN1/CTDSP2/HSP90B1/CREB3L2/DNAJA1/GOSR2/HSP90AA1/DNAJB4/MBTPS1/ATF6/ACADVL/PTPN1/PDIA6/MYDGF/DCTN1/TOR1A/ERP44/EDEM2/GSK3A/WIPI1/DNAJB14/SRPRA/DERL2/SEC31A/RNF5	45
BP	GO:0008064	regulation of actin polymerization or depolymerization	42/1645	179/18670	2.89253e-09	2.36264e-07	1.71649e-07	SPTBN1/TMSB10/GMFG/SWAP70/GSN/RDX/ARHGAP18/CFL1/KANK3/RHOA/TMSB4X/ARPC2/PREX1/ADD1/PFN1/COTL1/CXCL12/ICAM1/MTPN/TMOD3/WDR1/TMOD2/ARPC5L/DSTN/ACTR3/EVL/CAPZA2/LIMA1/TRIOBP/ACTR2/ARF6/SNX9/VASP/CDC42EP2/ARPC1B/DBNL/FCHSD2/EPS8/NCKAP1/CYFIP1/WHAMM/CDC42EP3	42
BP	GO:0034976	response to endoplasmic reticulum stress	57/1645	285/18670	3.13491e-09	2.52553e-07	1.83484e-07	HSPA1A/BAX/SHC1/UBE2J1/ADD1/CALR/BCAP31/VCP/TPP1/HERPUD1/OS9/CANX/SERINC3/ATP6V0D1/DNAJC3/SDF2/CREBRF/CASP4/TLN1/CTDSP2/ERLEC1/HSP90B1/PDIA4/CAV1/CREB3L2/GOSR2/NFE2L1/PDIA3/MBTPS1/DNAJC10/ATF6/UBQLN1/TMCO1/ACADVL/PTPN1/PSMC6/TMX1/PDIA6/TMEM259/SVIP/TXNDC12/EEF2/MYDGF/DCTN1/TOR1A/UBE2G2/ERP44/PPP2CB/EDEM2/GSK3A/WIPI1/DNAJB14/SRPRA/DERL2/SEC31A/RNF5/TNFRSF10B	57
BP	GO:0030832	regulation of actin filament length	42/1645	180/18670	3.45647e-09	2.67467e-07	1.94319e-07	SPTBN1/TMSB10/GMFG/SWAP70/GSN/RDX/ARHGAP18/CFL1/KANK3/RHOA/TMSB4X/ARPC2/PREX1/ADD1/PFN1/COTL1/CXCL12/ICAM1/MTPN/TMOD3/WDR1/TMOD2/ARPC5L/DSTN/ACTR3/EVL/CAPZA2/LIMA1/TRIOBP/ACTR2/ARF6/SNX9/VASP/CDC42EP2/ARPC1B/DBNL/FCHSD2/EPS8/NCKAP1/CYFIP1/WHAMM/CDC42EP3	42
BP	GO:0043534	blood vessel endothelial cell migration	42/1645	180/18670	3.45647e-09	2.67467e-07	1.94319e-07	CLEC14A/RGCC/ITGB1/ANGPT2/ACVRL1/ID1/MEF2C/NRP1/KDR/ETS1/MYH9/SOX18/MMRN2/RHOA/TMSB4X/PIK3R3/RHOJ/TGFB1/PIK3C2A/PDGFB/DLL4/EFNB2/PRCP/GATA2/AKT3/STARD13/VASH1/NOTCH1/PRKD2/GPX1/NOS3/PTGS2/HDAC7/CD40/FBXW7/EFNA1/ABL1/KLF4/PLK2/EPHB4/HDAC5/HIF1A	42
BP	GO:0071346	cellular response to interferon-gamma	42/1645	180/18670	3.45647e-09	2.67467e-07	1.94319e-07	VIM/HLA-B/HLA-E/HLA-A/GSN/B2M/JAK1/HLA-C/CDC37/IFNGR1/SOCS3/HLA-F/CX3CL1/ICAM1/GBP4/HSP90AB1/LGALS9/HLA-DRB1/GBP5/TRIM22/VAMP3/IRF1/MT2A/ACTR3/EVL/ACTR2/IRF7/KIF5B/PARP14/CDC42EP2/SP100/OAS2/IRF9/TRIM5/GBP2/OAS3/HLA-DRB5/CASP1/DAPK3/ZYX/GBP1/IRF2	42
BP	GO:2001234	negative regulation of apoptotic signaling pathway	49/1645	230/18670	4.62186e-09	3.49254e-07	2.53738e-07	GNAI2/ITGA6/HSPA1A/NRP1/SERPINE1/BAX/FYN/PINK1/YBX3/PTTG1IP/CTNNB1/IVNS1ABP/CFLAR/DDX3X/CXCL12/PEA15/CX3CL1/ICAM1/SNAI1/ITPRIP/RB1CC1/TNFSF10/HSPA1B/HERPUD1/GNAI3/IFI6/MCL1/GPX1/NOS3/PTGS2/ACVR1/BDKRB2/DNAJA1/BMP4/RB1/PCGF2/PTPN1/SOD2/TXNDC12/UNC5B/USP47/MDM2/CTNNA1/HDAC1/TCF7L2/CD74/GCLM/HIF1A/TNFRSF10B	49
BP	GO:0008154	actin polymerization or depolymerization	46/1645	209/18670	4.63218e-09	3.49254e-07	2.53738e-07	SPTBN1/TMSB10/GMFG/SWAP70/GSN/RDX/ARHGAP18/CFL1/KANK3/RHOA/TMSB4X/RAC1/ARPC2/PREX1/ADD1/PFN1/COTL1/CXCL12/ICAM1/MTPN/TMOD3/WDR1/CAP1/TMOD2/ARPC5L/DSTN/ACTR3/EVL/CAPZA2/LIMA1/TRIOBP/FAM107A/ACTR2/ARF6/SNX9/VASP/CDC42EP2/ARPC1B/MSRB2/DBNL/FCHSD2/EPS8/NCKAP1/CYFIP1/WHAMM/CDC42EP3	46
BP	GO:0010975	regulation of neuron projection development	84/1645	499/18670	4.92263e-09	3.66456e-07	2.66235e-07	VIM/SNX3/ITGA6/ID1/YWHAH/MEF2C/B2M/NRP1/PLXND1/BMPR2/GRN/CFL1/MAP1B/ABL2/PTPRG/RHOA/FYN/FN1/DYNLT1/PREX1/SEMA3F/MACF1/DPYSL2/CFLAR/RAPGEF1/CXCL12/PLXNA2/EFNB2/CX3CL1/SEMA6B/SCARF1/RAP1A/TMEM30A/HECW2/MAP4K4/FZD4/MOB2/RTN4/STK25/CRK/PDLIM5/PAFAH1B1/EPHA4/NEDD4/ILK/SYT1/RAB11A/ACTR2/ADAM10/IST1/RAP2A/CREB3L2/LYN/ARF6/CTSZ/EFNA1/SETX/SCARB2/PMP22/RAPGEF2/ITSN1/RUFY3/DENND5A/DBNL/CDH2/RAB21/MYCBP2/AB…	84
BP	GO:0006986	response to unfolded protein	41/1645	176/18670	5.56909e-09	4.09398e-07	2.97433e-07	HSPA1A/BAX/SERPINH1/SHC1/ADD1/BAG3/CALR/HSPA8/VCP/HSP90AB1/TPP1/HSPA1B/HERPUD1/HSPH1/CANX/ATP6V0D1/DNAJC3/CREBRF/OPTN/TLN1/CTDSP2/HSP90B1/CREB3L2/DNAJA1/GOSR2/HSP90AA1/DNAJB4/MBTPS1/ATF6/ACADVL/PTPN1/PDIA6/MYDGF/DCTN1/ERP44/EDEM2/GSK3A/WIPI1/SRPRA/DERL2/SEC31A	41
BP	GO:0042326	negative regulation of phosphorylation	80/1645	468/18670	5.64549e-09	4.0989e-07	2.97791e-07	ENG/HYAL2/DUSP6/TIMP3/GMFG/WWTR1/RGS3/CALM1/BAX/SPRY1/HEG1/SOCS3/STAT3/RHOA/PKIG/PINK1/DNAJC15/SH2B3/TGFB1/GADD45B/CDKN1A/HHEX/PPM1F/TERF2IP/RAPGEF1/RASIP1/SH3BP5/SNCA/SPRY4/MIDN/CALM3/PRKAR1A/ITPRIP/PLPP3/MECOM/DNAJC3/PAK2/PAFAH1B1/DDIT4/ILK/IRAK3/CTDSP2/CHORDC1/APC/CAV1/BDKRB2/DNAJA1/LYN/CNKSR3/DYNLL1/PDCD4/DNAJC10/BMP4/RB1/EFNA1/PTPN1/GGNBP2/SMPD1/PARP14/CYLD/IGFBP3/CORO1C/PDE4D/NCOR1/LATS2/GN…	80
BP	GO:0043547	positive regulation of GTPase activity	72/1645	405/18670	6.12273e-09	4.39119e-07	3.19027e-07	ITGB1/ITGA6/ARHGDIB/RGS3/RASGRP3/NRP1/ARHGAP29/ARHGAP18/DOCK9/DLC1/CAV2/S1PR1/PREX1/TAX1BP3/TBC1D4/SOS1/PICALM/RAPGEF1/F2R/RASAL2/CX3CL1/ICAM1/PREX2/ARHGEF12/RSU1/BNIP2/RAP1A/MAP4K4/BCR/RABEP1/NEDD9/ALDH1A1/PKP4/LIMS1/RGS12/ARHGEF7/CRK/STARD13/AGRN/SIPA1L2/TBC1D9/TBC1D1/RIN2/CD40/MAPRE2/HRAS/RHOG/PLCB1/SNX9/GIT1/CDC42EP2/RAPGEF2/TBC1D15/ARFGAP3/DOCK1/CORO1C/GDI2/GNAQ/DOCK4/TBCD/IQSEC1/ARHGEF1/IQG…	72
BP	GO:0001933	negative regulation of protein phosphorylation	75/1645	429/18670	6.28381e-09	4.45242e-07	3.23475e-07	ENG/HYAL2/DUSP6/TIMP3/GMFG/WWTR1/RGS3/CALM1/BAX/SPRY1/HEG1/SOCS3/PKIG/PINK1/SH2B3/TGFB1/GADD45B/CDKN1A/HHEX/PPM1F/TERF2IP/RAPGEF1/RASIP1/SH3BP5/SNCA/SPRY4/CALM3/PRKAR1A/ITPRIP/PLPP3/MECOM/DNAJC3/PAK2/PAFAH1B1/DDIT4/ILK/IRAK3/CTDSP2/CHORDC1/APC/CAV1/BDKRB2/DNAJA1/LYN/CNKSR3/PDCD4/DNAJC10/BMP4/RB1/EFNA1/PTPN1/GGNBP2/SMPD1/PARP14/CYLD/IGFBP3/CORO1C/PDE4D/NCOR1/LATS2/GNAQ/ABL1/KLF4/CASP3/AIDA/DUSP3/L…	75
BP	GO:0001666	response to hypoxia	66/1645	359/18670	6.7059e-09	4.69493e-07	3.41094e-07	RAMP2/RGCC/APOLD1/EPAS1/CD34/ANGPT2/ACVRL1/ETS1/STC1/TGFBR2/UBB/RHOA/PINK1/PAM/TGFB1/ADAM15/NOX4/CFLAR/CXCL12/ITGA2/ICAM1/PDLIM1/CARD16/PSMB8/ACTN4/MMP2/PSMD13/PLOD1/PSMA1/ROCK2/DDIT4/PSMB9/PLK3/NOTCH1/PTGS2/HSP90B1/GNB1/CAV1/PSMB1/RORA/MALAT1/PGF/MMP14/UBQLN1/PSMC6/PSMC3/PSMD7/HIPK2/SLC2A1/MDM2/BIRC2/CREB1/PLAT/PSMD1/CASP3/EGLN2/LOXL2/PSMA5/CREBBP/PSMB6/PSMB3/FIS1/EGLN1/ADM/HMOX2/HIF1A	66
BP	GO:0045765	regulation of angiogenesis	69/1645	383/18670	7.24598e-09	5.01336e-07	3.64228e-07	ENG/SPARC/RAMP2/FLT1/COL4A2/RGCC/HSPG2/ITGB1/CDH5/CD34/KLF2/ANGPT2/ACVRL1/ID1/TIE1/NRP1/ITGA5/JAK1/KDR/PLXND1/SERPINE1/GRN/ETS1/TGFBR2/BTG1/MMRN2/STAT3/RHOA/GPR4/CTNNB1/RHOJ/PIK3C2A/HHEX/PTPRM/DLL4/RHOB/CX3CL1/SMAD1/ADAMTS9/GATA2/AKT3/GTF2I/STARD13/ADGRA2/ROCK2/VASH1/FOXC1/NOTCH1/PRKD2/NOS3/PTGS2/SASH1/HDAC7/CD40/FBXW7/PGF/EFNA1/EPN2/SP100/MYDGF/ABL1/KLF4/HIPK2/RNH1/PLK2/EGLN1/HDAC5/ADM/HIF1A	69
BP	GO:0001570	vasculogenesis	25/1645	79/18670	8.1341e-09	5.49846e-07	3.99471e-07	ENG/RAMP2/EGFL7/CD34/TIE1/KDR/HEG1/TGFBR2/SOX18/QKI/CTNNB1/TGFB1/RASIP1/RAP1A/FZD4/NOTCH1/JUNB/CAV1/HDAC7/FBXW7/MYO1E/HEY1/RAPGEF2/ZMIZ1/ADM	25
BP	GO:0042590	antigen processing and presentation of exogenous peptide antigen via MHC class I	25/1645	79/18670	8.1341e-09	5.49846e-07	3.99471e-07	HLA-B/HLA-E/HLA-A/B2M/HLA-C/HLA-F/CALR/TAP1/PSMB8/VAMP3/PSMD13/PSMA1/TAP2/PSMB9/PSMB1/TAPBP/PDIA3/PSMC6/PSMC3/PSMD7/SNAP23/PSMD1/PSMA5/PSMB6/PSMB3	25
BP	GO:0006457	protein folding	48/1645	227/18670	8.54434e-09	5.71014e-07	4.1485e-07	FKBP1A/GNAI2/HSPA1A/B2M/MLEC/GRN/CDC37/PDCL/DNAJC1/BAG3/CALR/HSPA8/DNAJB6/VCP/HSP90AB1/HSPA1B/HSPH1/GNAI3/CANX/DNAJC3/TCP1/NKTR/PPIC/CHORDC1/HSP90B1/GNB1/PDIA4/DNAJA1/HSP90AA1/DNAJB4/PDIA3/DNAJC10/ATF6/GNB4/PDIA6/FKBP9/DNAJC7/FKBP5/TBCD/TOR1A/ERP44/MPDU1/GRPEL1/GANAB/DNAJA4/SIL1/DNAJB14/CD74	48
BP	GO:0042692	muscle cell differentiation	69/1645	385/18670	9.02816e-09	5.96569e-07	4.33416e-07	ENG/RAMP2/ITGB1/TMEM204/ZEB1/MEF2C/MYH9/CAV2/CD81/CSRP2/QKI/CTNNB1/MEF2A/TGFB1/PDGFB/MSX1/NOX4/CFLAR/TPM1/PLEKHO1/IL4R/CALR/EFNB2/MTPN/HES1/BNIP2/GDF15/TMOD3/PRKAR1A/WDR1/SPAG9/TBX3/TANC1/TMOD2/IFT20/AKAP13/SORBS2/PDLIM5/DYSF/KDM6B/NOTCH1/GPX1/ACVR1/SKI/RORA/PDCD4/MMP14/EHD2/BMP4/RB1/SGCB/HEY1/SOD2/ASF1A/KRAS/CDH2/CDC42/ABL1/EPC1/PTBP1/CTNNA1/ANKRD17/CASP3/PPP3CA/GSK3A/HDAC5/ADM/DNMT1/MED28	69
BP	GO:0071560	cellular response to transforming growth factor beta stimulus	51/1645	249/18670	9.15699e-09	5.98358e-07	4.34716e-07	ENG/HYAL2/CLDN5/COL4A2/HTRA1/CDH5/ACVRL1/ID1/ZEB1/DAB2/MEF2C/HSPA1A/BMPR2/TGFBR2/UBB/CAV2/NREP/RHOA/FYN/TGFB1/NOX4/CFLAR/YES1/SMAD1/GDF15/HSP90AB1/SMURF2/FERMT2/PTPRK/SDCBP/LIMS1/ADAMTSL2/CRK/NR3C1/ACVR1/CAV1/FOS/SKI/LRRC32/NLK/FURIN/PXN/HIPK2/CREB1/PMEPA1/GLG1/SKIL/TGFB1I1/HDAC2/CREBBP/ZYX	51
BP	GO:0060333	interferon-gamma-mediated signaling pathway	27/1645	91/18670	9.96445e-09	6.43966e-07	4.67851e-07	HLA-B/HLA-E/HLA-A/B2M/JAK1/HLA-C/CDC37/IFNGR1/SOCS3/HLA-F/ICAM1/HSP90AB1/HLA-DRB1/TRIM22/IRF1/MT2A/IRF7/PARP14/SP100/OAS2/IRF9/TRIM5/GBP2/OAS3/HLA-DRB5/GBP1/IRF2	27
BP	GO:0070482	response to oxygen levels	70/1645	394/18670	1.02158e-08	6.53034e-07	4.74439e-07	RAMP2/RGCC/APOLD1/EPAS1/CD34/ANGPT2/ACVRL1/ETS1/STC1/TGFBR2/UBB/RHOA/PINK1/PAM/TGFB1/CDKN1A/ADAM15/NOX4/CFLAR/CXCL12/ITGA2/ICAM1/PDLIM1/CARD16/PSMB8/ACTN4/MMP2/ATP6V0D1/PSMD13/PLOD1/PSMA1/ROCK2/DDIT4/PSMB9/PLK3/NOTCH1/PTGS2/HSP90B1/GNB1/CAV1/PSMB1/RORA/MALAT1/PGF/MMP14/UBQLN1/PSMC6/PSMC3/PSMD7/HIPK2/SLC2A1/MDM2/BIRC2/CREB1/PLAT/PSMD1/CASP3/EGLN2/LOXL2/HDAC2/PSMA5/CREBBP/PSMB6/PSMB3/FIS1/ATP6V1A/E…	70
BP	GO:0045785	positive regulation of cell adhesion	71/1645	403/18670	1.14872e-08	7.26413e-07	5.2775e-07	ITGA6/PODXL/HLA-E/PNP/UTRN/NRP1/ITGA5/KDR/IL6ST/ETS1/NID1/TGFBR2/MMRN2/RHOA/FYN/FN1/CD81/RAC1/ARPC2/PREX1/TGFB1/PPM1F/TGM2/YES1/TPM1/IL4R/CXCL12/CALR/ITGA2/MYO10/EFNB2/CX3CL1/ICAM1/HES1/RSU1/LIMS2/ZBTB16/MAP4K4/LGALS9/PLPP3/NEDD9/HSPH1/LIMS1/PAK2/ARHGEF7/CRK/ADGRG1/TRIOBP/CCDC80/ZFHX3/ILK/DYSF/ARL2/PRKD2/NFAT5/CAV1/LYN/AP3B1/CYLD/DOCK1/ZMIZ1/PIEZO1/CDC42/ABL1/FLOT2/IQGAP1/TNFRSF14/PPP3CA/CBFB/CD7…	71
BP	GO:0007599	hemostasis	63/1645	341/18670	1.21402e-08	7.59539e-07	5.51816e-07	A2M/VWF/CD59/CD34/ENTPD1/SERPINE1/DOCK9/MYH9/SLC7A11/MYL12A/ANXA5/PROCR/FYN/RAC1/SH2B3/PRKCH/FLI1/JMJD1C/PDGFB/THBD/PAPSS2/DOCK6/DGKH/F2R/ITGA2/PRCP/CLIC1/TFPI/ACTB/PRKAR1A/GATA2/DGKZ/IRF1/GNAS/AK3/CAPZA2/ILK/TLN1/PRKACB/SERPINA5/NOS3/GNB1/CAV1/LYN/AP3B1/CD40/EHD2/FAP/PROS1/DOCK1/GNAQ/FZD6/CDC42/HDAC1/PLAT/GNA11/MAFK/HDAC2/ANO6/HMG20B/MAFG/IRF2/PDGFA	63
BP	GO:0001701	in utero embryonic development	67/1645	373/18670	1.3498e-08	8.356e-07	6.07076e-07	ITGB1/EPAS1/KLF2/ACVRL1/TIE1/LPAR6/HOPX/LEF1/MYH9/HEG1/GJA1/TGFBR2/SOX18/SOCS3/ANKRD11/TM4SF1/YBX3/CMIP/MFNG/CTNNB1/ADD1/MDFI/PDGFB/MSX1/TPM1/DNAJB6/HES1/SNAI1/PELO/MBNL1/GATA2/MGAT1/TBX3/SMIM14/RTN4/SLC30A1/PRDM1/NCOA1/JAG2/ATP11A/VASH1/FOXC1/NOTCH1/NOS3/ADAM10/ACVR1/JUNB/NASP/MYO1E/UBE2A/PCGF2/PLOD3/GGNBP2/HEY1/SEC24D/PSMC3/ZMIZ1/SLC39A3/SBDS/RTCB/SKIL/CTR9/BPTF/RIC8A/MAFG/ADM/HIF1A	67
BP	GO:0042176	regulation of protein catabolic process	68/1645	381/18670	1.37308e-08	8.41153e-07	6.1111e-07	SNX3/TIMP3/DAB2/HSPA1A/RDX/MSN/GJA1/UBB/FYN/CD81/PINK1/GABARAPL2/OAZ1/PTTG1IP/UBE2J1/BCAP31/CST3/CTSA/OAZ2/SNCA/VCP/HECW2/HSP90AB1/SMURF2/CSNK1A1/HSPA1B/HERPUD1/OS9/SDCBP/EPHA4/NEDD4/DYSF/IRAK3/ERLEC1/PLK3/GPX1/APC/TNFRSF1B/CAV1/ZFAND2A/HSP90AA1/NFE2L1/FBXW7/UBQLN1/EFNA1/FURIN/ATP13A2/SNX9/CUL4B/TMEM259/SVIP/RYBP/MYCBP2/HIPK2/RAB7A/FBXL5/MDM2/UBE2G2/RILP/TIMP2/PLK2/PSMD1/EGLN2/EDEM2/RPL23/GSK3A/D…	68
BP	GO:0007043	cell-cell junction assembly	33/1645	129/18670	1.48371e-08	8.99558e-07	6.53542e-07	PECAM1/CLDN5/RAMP2/RHOC/ESAM/CDH5/HEG1/GJA1/TJP1/RHOA/RAB13/ACE/CTNNB1/PRKCH/SNAI1/FSCN1/ACTN4/PKP4/WDR1/CDH11/ROCK2/TLN1/ARL2/APC/CAV1/HDAC7/PIP5K1C/CTNND1/CDH2/TBCD/CTNNA1/PKN2/CBFB	33
BP	GO:0072659	protein localization to plasma membrane	52/1645	260/18670	1.52653e-08	9.16076e-07	6.65543e-07	RAMP2/ITGB1/VAMP5/SPTBN1/RAMP3/DAB2/RDX/BSG/RAB13/CD81/RILPL2/FCHO2/PRKCH/MACF1/TGFB1/TSPAN5/PICALM/ATP1B3/RAP1A/ACTB/VAMP2/TMEM88/EFR3B/VAMP3/LYPLA1/CLTC/IFT20/TNFRSF1A/ROCK2/RAB11A/OPTN/GRASP/TSPAN15/RAP2A/ARF6/RHOG/NUMB/MMP14/EHD2/ACSL3/TSPAN14/KIF5B/RAPGEF2/TMEM59/CDH2/AP2M1/SQSTM1/FLOT2/LRP6/CNST/GBP1/SEC23A	52
BP	GO:0019058	viral life cycle	61/1645	328/18670	1.60133e-08	9.51256e-07	6.91101e-07	HYAL2/ITGB1/SNX3/IFITM3/STOM/GSN/IFITM2/HSPA1A/ITGA5/UBB/DDX5/CAV2/CD81/DYNLT1/IFI16/DDX3X/ITGA2/EFNB2/ICAM1/VCP/MX1/ISG20/HSP90AB1/LGALS9/HSPA1B/TNFRSF4/CHMP5/CTSB/LAMTOR5/ZC3HAV1/ROCK2/IFI27/RSAD2/NOTCH1/EEA1/IST1/CAV1/FURIN/NFIA/SCARB2/PCBP2/LAMP1/CDC42/TRIM5/KPNA3/RAB7A/RAB1B/CHMP1A/OAS3/PKN2/TNFRSF14/CHMP3/YTHDC2/FAM111A/VPS37A/UVRAG/TBC1D20/CD74/DDB1/IFIT1/KPNA6	61
BP	GO:0007596	blood coagulation	62/1645	336/18670	1.66088e-08	9.76765e-07	7.09634e-07	A2M/VWF/CD59/CD34/ENTPD1/SERPINE1/DOCK9/MYH9/SLC7A11/MYL12A/ANXA5/PROCR/FYN/RAC1/SH2B3/PRKCH/JMJD1C/PDGFB/THBD/PAPSS2/DOCK6/DGKH/F2R/ITGA2/PRCP/CLIC1/TFPI/ACTB/PRKAR1A/GATA2/DGKZ/IRF1/GNAS/AK3/CAPZA2/ILK/TLN1/PRKACB/SERPINA5/NOS3/GNB1/CAV1/LYN/AP3B1/CD40/EHD2/FAP/PROS1/DOCK1/GNAQ/FZD6/CDC42/HDAC1/PLAT/GNA11/MAFK/HDAC2/ANO6/HMG20B/MAFG/IRF2/PDGFA	62
BP	GO:0010718	positive regulation of epithelial to mesenchymal transition	19/1645	50/18670	1.72445e-08	1.00411e-06	7.29497e-07	ENG/RGCC/DAB2/WWTR1/LEF1/TGFBR2/CTNNB1/TGFB1/SNAI1/SDCBP/FOXC1/NOTCH1/ACVR1/JAG1/BMP4/TGFB1I1/LOXL2/HDAC2/TCF7L2	19
BP	GO:0061028	establishment of endothelial barrier	17/1645	41/18670	2.08527e-08	1.2023e-06	8.73487e-07	ENG/CLDN5/CDH5/RDX/MSN/SOX18/TJP1/CTNNB1/ADD1/RAPGEF1/ICAM1/RAP1A/TNFRSF1A/ROCK2/RAP1B/RAPGEF2/PDE4D	17
BP	GO:0036293	response to decreased oxygen levels	66/1645	370/18670	2.28984e-08	1.30743e-06	9.4987e-07	RAMP2/RGCC/APOLD1/EPAS1/CD34/ANGPT2/ACVRL1/ETS1/STC1/TGFBR2/UBB/RHOA/PINK1/PAM/TGFB1/ADAM15/NOX4/CFLAR/CXCL12/ITGA2/ICAM1/PDLIM1/CARD16/PSMB8/ACTN4/MMP2/PSMD13/PLOD1/PSMA1/ROCK2/DDIT4/PSMB9/PLK3/NOTCH1/PTGS2/HSP90B1/GNB1/CAV1/PSMB1/RORA/MALAT1/PGF/MMP14/UBQLN1/PSMC6/PSMC3/PSMD7/HIPK2/SLC2A1/MDM2/BIRC2/CREB1/PLAT/PSMD1/CASP3/EGLN2/LOXL2/PSMA5/CREBBP/PSMB6/PSMB3/FIS1/EGLN1/ADM/HMOX2/HIF1A	66
BP	GO:0003170	heart valve development	21/1645	61/18670	2.3845e-08	1.33555e-06	9.70294e-07	MEF2C/BMPR2/TGFBR2/TGFB1/DLL4/SNAI1/ADAMTS9/PRDM1/HECTD1/TNFRSF1A/ROCK2/NOTCH1/NOS3/TNFRSF1B/ACVR1/JAG1/BMP4/RB1/EFNA1/HEY1/MDM2	21
BP	GO:0032233	positive regulation of actin filament bundle assembly	21/1645	61/18670	2.3845e-08	1.33555e-06	9.70294e-07	RHOC/RGCC/SWAP70/ID1/NRP1/SYNPO/RHOA/RAC1/PFN1/PPM1F/LIMCH1/NOX4/TPM1/CX3CL1/FHOD1/EVL/ROCK2/PXN/CDC42/ABL1/ARHGEF10	21
BP	GO:0033157	regulation of intracellular protein transport	50/1645	250/18670	2.87428e-08	1.59468e-06	1.15856e-06	HYAL2/YWHAH/STOM/LEPROT/FYN/PKIG/SH3GLB1/CD81/PINK1/UBE2D3/OAZ1/UBE2J1/TGFB1/BAG3/BCAP31/OAZ2/TMEM30A/VAMP2/YWHAE/OS9/YWHAB/NUCB1/UHMK1/IFI27/ERLEC1/PLK3/GRASP/PTGS2/HRAS/FBXW7/BMP4/KIF5B/PTPN1/ATP13A2/PTPN14/SP100/SVIP/NUTF2/RUFY3/UBE2L3/MDFIC/MDM2/UBE2G2/RBM22/EDEM2/SAE1/GSK3A/FIS1/TCF7L2/DERL2	50
BP	GO:0050817	coagulation	62/1645	342/18670	3.28855e-08	1.80472e-06	1.31115e-06	A2M/VWF/CD59/CD34/ENTPD1/SERPINE1/DOCK9/MYH9/SLC7A11/MYL12A/ANXA5/PROCR/FYN/RAC1/SH2B3/PRKCH/JMJD1C/PDGFB/THBD/PAPSS2/DOCK6/DGKH/F2R/ITGA2/PRCP/CLIC1/TFPI/ACTB/PRKAR1A/GATA2/DGKZ/IRF1/GNAS/AK3/CAPZA2/ILK/TLN1/PRKACB/SERPINA5/NOS3/GNB1/CAV1/LYN/AP3B1/CD40/EHD2/FAP/PROS1/DOCK1/GNAQ/FZD6/CDC42/HDAC1/PLAT/GNA11/MAFK/HDAC2/ANO6/HMG20B/MAFG/IRF2/PDGFA	62
BP	GO:0030218	erythrocyte differentiation	30/1645	114/18670	3.31422e-08	1.80472e-06	1.31115e-06	ADGRF5/EPAS1/KLF2/HSPA1A/B2M/ETS1/STAT3/SH2B3/ADD1/ZFP36/TMOD3/GATA2/HSPA1B/INPP5D/LYN/NFE2L1/BMP4/RB1/RBFOX2/ID2/HIPK2/ARID4A/KMT2E/CASP3/PTBP3/KLF13/JMJD6/BPGM/HIF1A/FAM210B	30
BP	GO:0062197	cellular response to chemical stress	63/1645	350/18670	3.36238e-08	1.81414e-06	1.318e-06	EPAS1/KLF2/HSPA1A/ETS1/NQO1/SERPINB6/SLC7A11/FYN/PINK1/YBX3/CTNNB1/NOX4/CFLAR/TPM1/DDX3X/AKR1B1/RHOB/PSAP/SNCA/PLEKHA1/HSPA1B/MMP2/PTPRK/SFPQ/MCL1/STK25/CRK/DPEP1/MSRA/MSRB3/DYSF/KDM6B/GPX1/RWDD1/NOS3/PTGS2/CAV1/FOS/BDKRB2/DNAJA1/LRRC8C/NFE2L1/MAP1LC3A/PRDX1/FBXW7/AKR1C3/UBQLN1/PCGF2/ATP13A2/PXN/SETX/SOD2/PDE8A/MSRB2/HNRNPD/ABL1/KLF4/SLC2A1/MDM2/CASP3/HDAC2/NUDT2/HIF1A	63
BP	GO:1904018	positive regulation of vasculature development	47/1645	230/18670	3.7299e-08	1.99414e-06	1.44877e-06	ENG/RAMP2/FLT1/ITGB1/CDH5/CD34/ANGPT2/ACVRL1/TIE1/NRP1/ITGA5/JAK1/KDR/SERPINE1/GRN/ETS1/TGFBR2/BTG1/STAT3/RHOJ/PIK3C2A/PDGFB/CFLAR/RHOB/EFNB2/CX3CL1/SMAD1/RAP1A/GATA2/AKT3/NOTCH1/PRKD2/NOS3/PTGS2/SASH1/HDAC7/CD40/PGF/SOD2/RAPGEF2/MYDGF/ABL1/KLF4/HIPK2/PLK2/ADM/HIF1A	47
BP	GO:2000027	regulation of animal organ morphogenesis	50/1645	253/18670	4.28975e-08	2.27279e-06	1.65122e-06	ENG/CD34/DAB2/BAX/SPRY1/BMPR2/TGFBR2/AP2S1/RHOA/RAC1/NFIB/CTNNB1/CTHRC1/TGFB1/MSX1/PFN1/CFLAR/HES1/LIMS2/PSMB8/SMURF2/FZD4/CLTC/AP2B1/PSMD13/PSMA1/PSMB9/FOXC1/NOTCH1/ACVR1/PSMB1/JAG1/SULF2/FBXW7/BMP4/PSMC6/PSMC3/FZD6/CDC42/PSMD7/AP2M1/ABL1/RYK/AP2A2/PSMD1/PSMA5/PSMB6/PSMB3/BTBD7/PDGFA	50
BP	GO:0010595	positive regulation of endothelial cell migration	32/1645	128/18670	4.41098e-08	2.31616e-06	1.68272e-06	SPARC/NRP1/KDR/NRP2/BMPR2/GRN/ETS1/TMSB4X/RHOJ/TGFB1/PIK3C2A/PDGFB/CALR/RHOB/PLPP3/GATA2/AKT3/LGMN/ADGRA2/FOXP1/ROCK2/PRKD2/ATOH8/NOS3/PTGS2/SASH1/HDAC7/CD40/BMP4/ABL1/PLK2/HIF1A	32
BP	GO:0035967	cellular response to topologically incorrect protein	37/1645	161/18670	4.45984e-08	2.32109e-06	1.68631e-06	HSPA1A/BAX/SHC1/ADD1/BAG3/CALR/HSPA8/VCP/TPP1/HSPA1B/HERPUD1/CANX/ATP6V0D1/DNAJC3/SDF2/CREBRF/OPTN/TLN1/CTDSP2/HSP90B1/CREB3L2/GOSR2/MBTPS1/ATF6/ACADVL/PTPN1/PDIA6/MYDGF/DCTN1/TOR1A/GSK3A/WIPI1/DNAJB14/SRPRA/DERL2/SEC31A/RNF5	37
BP	GO:0007163	establishment or maintenance of cell polarity	44/1645	210/18670	4.68691e-08	2.4145e-06	1.75417e-06	RHOC/CDH5/GSN/SPRY1/MSN/MYH9/CFL1/MAP1B/RHOA/DYNLT1/CLIC4/RHOJ/RHOB/HES1/PARVB/FSCN1/HSP90AB1/WDR1/CAP1/FRMD4B/STK25/CRK/ACTR3/PAFAH1B1/ROCK2/ILK/NEK3/ACTR2/CYTH1/CDC42BPB/HSP90AA1/RND1/ARF6/RHOG/ACTR1A/RAP1B/RUFY3/PARVA/CDC42/DCTN1/FLOT2/CTNNA1/DST/FRMD4A	44
BP	GO:0043687	post-translational protein modification	64/1645	361/18670	4.73428e-08	2.4145e-06	1.75417e-06	IGFBP7/APP/SPARCL1/VWA1/EPAS1/PRSS23/APLP2/SOCS3/FN1/RAB13/IGFBP4/LAMB1/MGAT4A/CST3/KLHL5/KTN1/ZBTB16/GOLM1/PSMB8/SOCS2/LAMC1/FOLH1/WSB1/SHISA5/UBE2F/NUCB1/DNAJC3/CALU/PSMD13/PSMA1/APOL1/RAB11A/PSMB9/HSP90B1/ADAM10/PSMB1/RCN1/FSTL1/COPS8/FBXW7/MBTPS1/BMP4/TGOLN2/PSMC6/CUL4B/PDIA6/IGFBP3/PSMC3/CDH2/PSMD7/RAB1B/FBXL5/DCAF7/RNF7/DDB2/LAMB2/PTP4A2/PSMD1/PSMA5/PSMB6/PSMB3/SUMF2/DDB1/HIF1A	64
BP	GO:0034101	erythrocyte homeostasis	31/1645	122/18670	4.76249e-08	2.4145e-06	1.75417e-06	ADGRF5/EPAS1/KLF2/HSPA1A/B2M/ETS1/STAT3/SH2B3/ADD1/ZFP36/TMOD3/GATA2/HSPA1B/INPP5D/LYN/NFE2L1/PRDX1/BMP4/RB1/RBFOX2/ID2/HIPK2/ARID4A/KMT2E/CASP3/PTBP3/KLF13/JMJD6/BPGM/HIF1A/FAM210B	31
BP	GO:0006979	response to oxidative stress	75/1645	451/18670	5.52983e-08	2.77957e-06	2.0194e-06	HYAL2/APP/EPAS1/KLF2/HSPA1A/ETS1/NQO1/PON2/BTG1/SLC7A11/FYN/PINK1/CTNNB1/ATOX1/NOX4/CFLAR/TPM1/RHOB/NDUFA12/PSAP/PDLIM1/SNCA/PLEKHA1/HSPA1B/MMP2/PTPRK/SFPQ/MCL1/STK25/CRK/DPEP1/MSRA/MSRB3/SESN3/KDM6B/PLK3/GPX1/RWDD1/NOS3/PTGS2/RBPMS/FOS/NFE2L1/MAP1LC3A/PRDX1/FBXW7/AKR1C3/MMP14/UBQLN1/PCGF2/ATP13A2/PXN/SETX/SOD2/STX2/GPX4/PDE8A/EEF2/MSRB2/HNRNPD/NDUFS2/ABL1/TOR1A/KLF4/MDM2/CASP3/NEIL1/PPP2CB/HDAC2…	75
BP	GO:0002040	sprouting angiogenesis	40/1645	183/18670	5.64161e-08	2.78961e-06	2.0267e-06	RAMP2/FLT1/CLEC14A/ITGB1/KLF2/ACVRL1/LEF1/NRP1/ITGA5/JAK1/KDR/MMRN2/RHOA/PIK3R3/RHOJ/PIK3C2A/DLL4/EFNB2/SMAD1/ADAMTS9/GATA2/AKT3/STARD13/ADGRA2/NOTCH1/PTGS2/HDAC7/FBXW7/PGF/BMP4/EPN2/PARVA/ABL1/KLF4/PLK2/LOXL2/EPHB4/JMJD6/HDAC5/RNF213	40
BP	GO:0019886	antigen processing and presentation of exogenous peptide antigen via MHC class II	27/1645	98/18670	5.64469e-08	2.78961e-06	2.0267e-06	AP1S2/AP2S1/DYNC1LI2/HLA-DRB1/CANX/CLTC/AP2B1/CTSS/CAPZA2/LGMN/CTSD/DYNLL1/ACTR1A/DYNC1H1/SEC24D/KLC1/AP2M1/DCTN1/RAB7A/RILP/AP2A2/DCTN6/HLA-DRB5/DYNC1LI1/CD74/SEC23A/SEC31A	27
BP	GO:0001736	establishment of planar polarity	31/1645	124/18670	7.13294e-08	3.46685e-06	2.51871e-06	DAB2/AP2S1/RHOA/RAC1/CTHRC1/PFN1/PSMB8/SMURF2/FZD4/WDR1/CLTC/IFT20/AP2B1/PSMD13/PSMA1/PAFAH1B1/PSMB9/PSMB1/PSMC6/PSMC3/FZD6/CDC42/PSMD7/AP2M1/ABL1/RYK/AP2A2/PSMD1/PSMA5/PSMB6/PSMB3	31
BP	GO:0007164	establishment of tissue polarity	31/1645	124/18670	7.13294e-08	3.46685e-06	2.51871e-06	DAB2/AP2S1/RHOA/RAC1/CTHRC1/PFN1/PSMB8/SMURF2/FZD4/WDR1/CLTC/IFT20/AP2B1/PSMD13/PSMA1/PAFAH1B1/PSMB9/PSMB1/PSMC6/PSMC3/FZD6/CDC42/PSMD7/AP2M1/ABL1/RYK/AP2A2/PSMD1/PSMA5/PSMB6/PSMB3	31
BP	GO:0051098	regulation of binding	65/1645	373/18670	7.26812e-08	3.49364e-06	2.53818e-06	APP/FKBP1A/ID1/DAB2/ID3/MEF2C/LEF1/B2M/NRP1/PLXND1/BAX/TMSB4X/MFNG/IFI16/ACE/CTNNB1/CTHRC1/NES/TGFB1/ADD1/ADAM15/MDFI/PDGFB/MSX1/ITGA2/HES1/CLIC2/CARD16/ACTB/HSP90AB1/CALM3/CSNK1A1/RALB/CCPG1/ARHGEF7/CRK/EPHA4/FOXC1/SYMPK/CAV1/SKI/ARF6/FBXW7/CTSZ/BMP4/RB1/HEY1/RAPGEF2/SP100/CYLD/HMBOX1/ABL1/ID2/KLF4/HIPK2/NFKBIA/MAPRE1/PLK2/AIDA/PPP2CB/PPP3CA/HDAC2/TCF7L2/HDAC5/IFIT1	65
BP	GO:0045601	regulation of endothelial cell differentiation	17/1645	44/18670	7.30688e-08	3.49364e-06	2.53818e-06	CLDN5/NOTCH4/CDH5/APOLD1/ACVRL1/ID1/ZEB1/BTG1/CTNNB1/ADD1/TNFRSF1A/ROCK2/VEZF1/NOTCH1/ATOH8/JAG1/BMP4	17
BP	GO:0045861	negative regulation of proteolysis	63/1645	358/18670	7.96938e-08	3.77967e-06	2.74598e-06	A2M/APP/TIMP3/LEF1/SERPINE1/APLP2/SERPINB6/CSTB/ITIH5/SPINK8/SERPINH1/GABARAPL2/IFI16/UBE2J1/DNAJC1/CFLAR/PICALM/DDX3X/DNAJB6/CST3/CARD16/SNCA/TFPI/HSP90AB1/YWHAE/SERPINB1/HERPUD1/OS9/LXN/SDCBP/IFI6/PAK2/CAST/DPEP1/LAMTOR5/EPHA4/CRIM1/RPS6KA3/ERLEC1/GPX1/CARD8/SERPINA5/PTGS2/CTSZ/EFNA1/FURIN/SERPINB9/PROS1/SVIP/TMEM59/USP47/RYBP/KLF4/HIPK2/MDM2/BIRC2/UBE2G2/TIMP2/PLAT/GLG1/RPL23/XIAP/DERL2	63
BP	GO:1990778	protein localization to cell periphery	58/1645	319/18670	8.16507e-08	3.8415e-06	2.79091e-06	RAMP2/ITGB1/VAMP5/SPTBN1/RAMP3/DAB2/RDX/BSG/RAB13/CD81/RILPL2/FCHO2/PRKCH/MACF1/TGFB1/TSPAN5/PICALM/ATP1B3/RAP1A/ACTB/VAMP2/RABEP1/TMEM88/EFR3B/VAMP3/LYPLA1/CLTC/IFT20/TNFRSF1A/ROCK2/EPB41L2/RAB11A/OPTN/GRASP/ADAM10/TSPAN15/CAV1/RAP2A/HRAS/ARF6/RHOG/NUMB/MMP14/EHD2/ACSL3/TSPAN14/KIF5B/RAPGEF2/TMEM59/CDH2/AP2M1/SQSTM1/FLOT2/LRP6/CNST/KIF1B/GBP1/SEC23A	58
BP	GO:2001242	regulation of intrinsic apoptotic signaling pathway	37/1645	165/18670	8.77643e-08	4.09637e-06	2.97607e-06	HSPA1A/BAX/UBB/PINK1/YBX3/PTTG1IP/IVNS1ABP/MSX1/DDX3X/CXCL12/BCAP31/SNAI1/HERPUD1/SFPQ/MCL1/SERINC3/GPX1/PTGS2/CAV1/BDKRB2/DNAJA1/BCLAF1/FBXW7/UBQLN1/PTPN1/SOD2/CYLD/TXNDC12/NACC2/USP47/SGMS1/MDM2/HDAC1/SKIL/FIS1/CD74/HIF1A	37
BP	GO:0031334	positive regulation of protein-containing complex assembly	48/1645	244/18670	9.20918e-08	4.2645e-06	3.09822e-06	RHOC/CDH5/GMFG/GSN/HSPA1A/BAX/MSN/MAP1B/RHOA/SH3GLB1/PINK1/RAC1/ARPC2/TGFB1/PFN1/RASIP1/ICAM1/VCP/FSCN1/HSPA1B/GBP5/ARPC5L/ACTR3/EVL/ACTR2/ARL2/FNIP2/HSP90AA1/ARF6/PSMC6/SNX9/VASP/CDC42EP2/CUL4B/ARPC1B/PSMC3/PIEZO1/FCHSD2/DCTN1/DDB2/CREB1/MAPRE1/NCKAP1/ASAP1/CYFIP1/WHAMM/DDB1/CDC42EP3	48
BP	GO:0051893	regulation of focal adhesion assembly	20/1645	60/18670	9.49354e-08	4.29473e-06	3.12019e-06	ACVRL1/NRP1/KDR/DLC1/RHOA/RAC1/MACF1/PPM1F/LIMCH1/MAP4K4/LIMS1/ROCK2/FAM107A/MMP14/CORO1C/ABL1/IQGAP1/DUSP3/DAPK3/SLK	20
BP	GO:0090109	regulation of cell-substrate junction assembly	20/1645	60/18670	9.49354e-08	4.29473e-06	3.12019e-06	ACVRL1/NRP1/KDR/DLC1/RHOA/RAC1/MACF1/PPM1F/LIMCH1/MAP4K4/LIMS1/ROCK2/FAM107A/MMP14/CORO1C/ABL1/IQGAP1/DUSP3/DAPK3/SLK	20
BP	GO:0150116	regulation of cell-substrate junction organization	20/1645	60/18670	9.49354e-08	4.29473e-06	3.12019e-06	ACVRL1/NRP1/KDR/DLC1/RHOA/RAC1/MACF1/PPM1F/LIMCH1/MAP4K4/LIMS1/ROCK2/FAM107A/MMP14/CORO1C/ABL1/IQGAP1/DUSP3/DAPK3/SLK	20
BP	GO:0002495	antigen processing and presentation of peptide antigen via MHC class II	27/1645	101/18670	1.11857e-07	5.02161e-06	3.64827e-06	AP1S2/AP2S1/DYNC1LI2/HLA-DRB1/CANX/CLTC/AP2B1/CTSS/CAPZA2/LGMN/CTSD/DYNLL1/ACTR1A/DYNC1H1/SEC24D/KLC1/AP2M1/DCTN1/RAB7A/RILP/AP2A2/DCTN6/HLA-DRB5/DYNC1LI1/CD74/SEC23A/SEC31A	27
BP	GO:0097191	extrinsic apoptotic signaling pathway	45/1645	224/18670	1.22036e-07	5.43707e-06	3.95011e-06	HYAL2/ITGA6/TIMP3/HSPA1A/NRP1/SERPINE1/BAX/FYN/TGFB1/BAG3/CFLAR/DDX3X/PEA15/CX3CL1/ICAM1/ITPRIP/RB1CC1/TNFSF10/HSPA1B/IFI6/MCL1/PAK2/TNFRSF1A/IFI27/GPX1/NOS3/TNFRSF1B/ACVR1/CAV1/PDIA3/BMP4/SP100/CYLD/UNC5B/CTNNA1/CASP3/SKIL/MOAP1/GSK3A/DAPK3/MKNK2/TCF7L2/GCLM/BLOC1S2/TNFRSF10B	45
BP	GO:0034620	cellular response to unfolded protein	33/1645	140/18670	1.24425e-07	5.50182e-06	3.99715e-06	HSPA1A/BAX/SHC1/ADD1/BAG3/CALR/HSPA8/VCP/TPP1/HSPA1B/HERPUD1/CANX/ATP6V0D1/DNAJC3/CREBRF/OPTN/TLN1/CTDSP2/HSP90B1/CREB3L2/GOSR2/MBTPS1/ATF6/ACADVL/PTPN1/PDIA6/MYDGF/DCTN1/GSK3A/WIPI1/SRPRA/DERL2/SEC31A	33
BP	GO:2000116	regulation of cysteine-type endopeptidase activity	47/1645	239/18670	1.2634e-07	5.5448e-06	4.02838e-06	GSN/LEF1/BAX/RPS27L/DLC1/RHOA/FYN/IFI16/PPM1F/ASPH/CFLAR/F2R/DDX3X/DNAJB6/BCAP31/CARD16/SNCA/VCP/LGALS9/YWHAE/TNFSF10/HERPUD1/IFI6/HIP1/PAK2/CAST/DPEP1/LGMN/LAMTOR5/RPS6KA3/CASP4/PSMB9/CTSD/DAP/GPX1/CARD8/PTGS2/CASP10/SERPINB9/USP47/KLF4/MDM2/BIRC2/CASP1/FIS1/XIAP/TNFRSF10B	47
BP	GO:0090287	regulation of cellular response to growth factor stimulus	54/1645	292/18670	1.27851e-07	5.56956e-06	4.04637e-06	ENG/FLT1/HTRA1/TMEM204/CDH5/ACVRL1/ZEB1/DAB2/HSPA1A/ITGA5/SPRY1/BMPR2/TGFBR2/UBB/MMRN2/CAV2/NREP/CTNNB1/TGFB1/HHEX/MSX1/CFLAR/GRB10/HES1/PELO/SPRY4/HSP90AB1/SMURF2/FZD4/SDCBP/CD63/ADAMTSL2/ADGRA2/NEDD4/ILK/NOTCH1/PRKD2/CAV1/SKI/FSTL1/SULF2/BMP4/EPN2/PTPN1/ABL1/HIPK2/PMEPA1/GLG1/SKIL/TGFB1I1/CREBBP/CYFIP1/XIAP/HIF1A	54
BP	GO:0060071	Wnt signaling pathway, planar cell polarity pathway	28/1645	108/18670	1.32772e-07	5.74139e-06	4.1712e-06	DAB2/AP2S1/RHOA/RAC1/CTHRC1/PFN1/PSMB8/SMURF2/FZD4/CLTC/AP2B1/PSMD13/PSMA1/PSMB9/PSMB1/PSMC6/PSMC3/FZD6/CDC42/PSMD7/AP2M1/ABL1/RYK/AP2A2/PSMD1/PSMA5/PSMB6/PSMB3	28
BP	GO:0002504	antigen processing and presentation of peptide or polysaccharide antigen via MHC class II	27/1645	102/18670	1.39486e-07	5.95583e-06	4.327e-06	AP1S2/AP2S1/DYNC1LI2/HLA-DRB1/CANX/CLTC/AP2B1/CTSS/CAPZA2/LGMN/CTSD/DYNLL1/ACTR1A/DYNC1H1/SEC24D/KLC1/AP2M1/DCTN1/RAB7A/RILP/AP2A2/DCTN6/HLA-DRB5/DYNC1LI1/CD74/SEC23A/SEC31A	27
BP	GO:0007160	cell-matrix adhesion	45/1645	225/18670	1.39756e-07	5.95583e-06	4.327e-06	PECAM1/ITGB1/ITGA6/CD34/ACVRL1/ITGA1/UTRN/NRP1/KDR/SERPINE1/NID1/DLC1/RHOA/FN1/RAC1/CTNNB1/MACF1/ADAM15/PPM1F/LIMCH1/ITGA2/CX3CL1/ADAMTS9/MAP4K4/BCR/FERMT2/PTPRK/CD63/LIMS1/ARHGEF7/ITGA10/ROCK2/ILK/FAM107A/JAG1/MMP14/TAOK2/CORO1C/ABL1/IQGAP1/DUSP3/DAPK3/ZYX/WHAMM/SLK	45
BP	GO:0030041	actin filament polymerization	39/1645	182/18670	1.43688e-07	6.07934e-06	4.41673e-06	SPTBN1/TMSB10/GMFG/GSN/RDX/ARHGAP18/KANK3/RHOA/TMSB4X/RAC1/ARPC2/PREX1/ADD1/PFN1/COTL1/ICAM1/MTPN/TMOD3/TMOD2/ARPC5L/ACTR3/EVL/CAPZA2/TRIOBP/FAM107A/ACTR2/ARF6/SNX9/VASP/CDC42EP2/ARPC1B/MSRB2/DBNL/FCHSD2/EPS8/NCKAP1/CYFIP1/WHAMM/CDC42EP3	39
BP	GO:0010769	regulation of cell morphogenesis involved in differentiation	55/1645	301/18670	1.48176e-07	6.22446e-06	4.52216e-06	ID1/YWHAH/NRP1/PLXND1/BMPR2/CFL1/MAP1B/RHOA/FN1/RAC1/ARPC2/PREX1/SEMA3F/MACF1/DPYSL2/CXCL12/PLXNA2/CALR/SEMA6B/LIMS2/HECW2/ACTN4/NEDD9/LIMS1/RTN4/STK25/ARHGEF7/CRK/PDLIM5/PAFAH1B1/EPHA4/TRIOBP/NEDD4/ILK/RAB11A/ACTR2/ADAM10/IST1/RAP2A/EFNA1/RAPGEF2/DOCK1/RUFY3/CORO1C/DBNL/CDH2/RAB21/CDC42/MYCBP2/ABL1/RYK/SKIL/PPP3CA/CYFIP1/GBP1	55
BP	GO:0030833	regulation of actin filament polymerization	36/1645	162/18670	1.65945e-07	6.92144e-06	5.02853e-06	SPTBN1/TMSB10/GMFG/GSN/RDX/ARHGAP18/KANK3/RHOA/TMSB4X/ARPC2/PREX1/ADD1/PFN1/COTL1/ICAM1/MTPN/TMOD3/TMOD2/ARPC5L/ACTR3/EVL/CAPZA2/TRIOBP/ACTR2/ARF6/SNX9/VASP/CDC42EP2/ARPC1B/DBNL/FCHSD2/EPS8/NCKAP1/CYFIP1/WHAMM/CDC42EP3	36
BP	GO:0032835	glomerulus development	20/1645	62/18670	1.75582e-07	7.2718e-06	5.28307e-06	PECAM1/PODXL/CD34/ANGPT2/MEF2C/WWTR1/NID1/GPR4/PDGFB/CFLAR/HES1/MTSS1/FOXC1/NOTCH1/JAG1/SULF2/MYO1E/BMP4/LAMB2/IQGAP1	20
BP	GO:0006469	negative regulation of protein kinase activity	46/1645	235/18670	1.97436e-07	8.06274e-06	5.8577e-06	HYAL2/DUSP6/GMFG/WWTR1/RGS3/SPRY1/HEG1/SOCS3/PKIG/SH2B3/GADD45B/CDKN1A/HHEX/PPM1F/RASIP1/SH3BP5/SPRY4/PRKAR1A/ITPRIP/DNAJC3/PAK2/ILK/IRAK3/CHORDC1/APC/CAV1/DNAJA1/LYN/PDCD4/BMP4/RB1/PTPN1/GGNBP2/SMPD1/CORO1C/LATS2/GNAQ/ABL1/CASP3/AIDA/DUSP3/LRP6/HIPK3/MVP/IPO7/DUSP5	46
BP	GO:0031346	positive regulation of cell projection organization	65/1645	383/18670	1.98792e-07	8.06274e-06	5.8577e-06	SNX3/ITGA6/WASF2/NRP1/PLXND1/BMPR2/GRN/MAP1B/ABL2/RHOA/FYN/FN1/DYNLT1/RAC1/ARPC2/MACF1/PFN1/CFLAR/RAPGEF1/CXCL12/PLXNA2/ITGA2/CX3CL1/SCARF1/RAP1A/TMEM30A/FSCN1/FZD4/MOB2/STK25/ARHGEF7/PAFAH1B1/AGRN/EPHA4/ILK/SYT1/RAB11A/ACTR2/APC/IST1/CREB3L2/LYN/HRAS/DYNLL1/SETX/SCARB2/CDC42EP2/RAPGEF2/ITSN1/RUFY3/CORO1C/DBNL/RAB21/CDC42/AUTS2/EPS8/ITSN2/IQGAP1/CAMK1D/NCKAP1/SKIL/FNBP1L/CYFIP1/ZMYND8/CDC42EP3	65
BP	GO:0048545	response to steroid hormone	65/1645	383/18670	1.98792e-07	8.06274e-06	5.8577e-06	ENG/SPARC/IGFBP7/RAMP2/YWHAH/DAB2/LEF1/CA2/STC1/TGFBR2/DDX5/RHOA/PLPP1/CTNNB1/PAM/TGFB1/CDKN1A/ZFP36/CFLAR/CALR/ICAM1/TFPI/CALM3/AKAP13/KLF9/NCOA1/NEDD4/FOXP1/DDIT4/CREBRF/FAM107A/PRMT2/NOTCH1/RWDD1/PTGS2/NR3C1/CAV1/FOS/DNAJA1/RORA/NCOA4/AKR1C3/BMP4/RB1/RBFOX2/NCOA3/ALPL/NR1D2/NCOR1/KRAS/DDX17/UBE2L3/MDM2/LBH/HDAC1/CASP3/PMEPA1/STRN3/EGLN2/TGFB1I1/PER1/EIF4E/CBFB/NRIP1/ADM	65
BP	GO:0090175	regulation of establishment of planar polarity	28/1645	110/18670	2.01477e-07	8.11568e-06	5.89616e-06	DAB2/AP2S1/RHOA/RAC1/CTHRC1/PFN1/PSMB8/SMURF2/FZD4/CLTC/AP2B1/PSMD13/PSMA1/PSMB9/PSMB1/PSMC6/PSMC3/FZD6/CDC42/PSMD7/AP2M1/ABL1/RYK/AP2A2/PSMD1/PSMA5/PSMB6/PSMB3	28
BP	GO:0032388	positive regulation of intracellular transport	45/1645	229/18670	2.37775e-07	9.51262e-06	6.91105e-06	HYAL2/YWHAH/DAB2/STOM/RDX/MSN/LEPROT/FYN/SH3GLB1/CD81/PINK1/UBE2D3/OAZ1/TGFB1/BAG3/IL4R/BCAP31/OAZ2/TMEM30A/SCP2/VAMP2/YWHAE/GATA2/YWHAB/NEDD4/PLK3/PTGS2/HRAS/FBXW7/EHD2/KIF5B/DYNC1H1/NUTF2/RUFY3/RAB21/UBE2L3/MDM2/RBM22/EDEM2/SAE1/GSK3A/FIS1/TBC1D20/TCF7L2/KHDRBS1	45
BP	GO:0032984	protein-containing complex disassembly	57/1645	323/18670	2.97665e-07	1.18281e-05	8.59332e-06	INSR/SPTBN1/SWAP70/GSN/MAP1LC3B/RDX/CFL1/MAP1B/GABARAPL2/CTNNB1/NES/ADD1/ASPH/HSPA8/MTPN/VCP/TMOD3/CSNK1A1/WDR1/CHMP5/TMOD2/DSTN/CALCOCO2/CAPZA2/MTRF1L/LIMA1/TRIOBP/DDIT4/IRAK3/SMARCD1/APC/IST1/CAV1/MAP1LC3A/UBQLN1/SH3GL1/TAOK1/KIF5B/ABCE1/SETX/TECPR1/KLC1/GABARAPL1/EPS8/CHMP1A/MRPL17/CAMSAP2/LRP6/MRPL54/NAPA/MRPS11/CHMP3/RPL23/LAMP2/UVRAG/SNAP29/SMARCE1	57
BP	GO:1905475	regulation of protein localization to membrane	39/1645	187/18670	3.03268e-07	1.19699e-05	8.69634e-06	ITGB1/SPTBN1/RAMP3/YWHAH/DAB2/STOM/GSN/SLC7A11/FYN/CD81/PRKCH/TGFB1/PICALM/RAP1A/ACTB/YWHAE/YWHAB/LYPLA1/CLTC/AP2B1/RAB11A/GRASP/ADAM10/HRAS/ARF6/RHOG/NUMB/MMP14/ACSL3/KIF5B/SSH1/TMEM59/CDH2/AP2M1/SQSTM1/CNST/FIS1/GBP1/ZMYND8	39
BP	GO:0043297	apical junction assembly	20/1645	64/18670	3.15121e-07	1.23549e-05	8.97598e-06	PECAM1/CLDN5/RAMP2/RHOC/ESAM/GJA1/TJP1/RHOA/RAB13/PRKCH/SNAI1/ACTN4/WDR1/ROCK2/ARL2/APC/TBCD/CTNNA1/PKN2/CBFB	20
BP	GO:0051648	vesicle localization	41/1645	202/18670	3.28421e-07	1.27069e-05	9.23171e-06	CD59/PCDH17/PINK1/ANKRD28/CTNNB1/PICALM/SNCA/ACTN4/TRAPPC1/PAFAH1B1/RAB11A/STARD3NL/GOSR2/AP3B1/STARD3/CTSZ/KIF5B/TPGS1/DYNC1H1/SEC24D/PEF1/ARFGAP3/CDH2/TMEM230/TOR1A/RAB1B/SNAP23/KIF1C/FNBP1L/NAPA/KIF1B/WIPI1/MCFD2/USO1/BLOC1S6/SNAP29/TBC1D20/SEC23A/SEC31A/BLOC1S2/TRAPPC3	41
BP	GO:0051701	interaction with host	41/1645	202/18670	3.28421e-07	1.27069e-05	9.23171e-06	HYAL2/ITGB1/SNX3/INSR/IFITM3/GSN/IFITM2/HSPA1A/ITGA5/CAV2/CD81/DYNLT1/CTNNB1/TGFB1/ITGA2/EFNB2/ICAM1/LGALS9/HSPA1B/TNFRSF4/TCP1/CTSB/IST1/CAV1/RRAGA/SCARB2/SERPINB9/LAMP1/CTNND1/TRIM5/KPNA3/HIPK2/RAB7A/TNFRSF14/CHMP3/UVRAG/KPNA4/CD74/DDB1/IFIT1/KPNA6	41
BP	GO:1903829	positive regulation of cellular protein localization	57/1645	324/18670	3.30871e-07	1.2718e-05	9.2398e-06	HYAL2/ITGB1/SPTBN1/RAMP3/YWHAH/STOM/RDX/MSN/LEPROT/FYN/SH3GLB1/CD81/PINK1/UBE2D3/OAZ1/PRKCH/TGFB1/BAG3/ABHD17A/BCAP31/OAZ2/TMEM30A/HSP90AB1/VAMP2/YWHAE/YWHAB/RTN4/AP2B1/TCP1/ROCK2/EPB41L2/RAB11A/PLK3/APC/PTGS2/HRAS/ARF6/RHOG/FBXW7/ACSL3/KIF5B/CYLD/NUTF2/RUFY3/SSH1/UBE2L3/SQSTM1/MDM2/SYT11/IQGAP1/RBM22/CNST/EDEM2/SAE1/GSK3A/FIS1/TCF7L2	57
BP	GO:0030521	androgen receptor signaling pathway	19/1645	59/18670	3.66152e-07	1.39827e-05	1.01586e-05	DAB2/DDX5/RHOA/PLPP1/CTNNB1/NCOA1/FOXP1/PRMT2/RWDD1/DNAJA1/NCOA4/RB1/NCOA3/NCOR1/DDX17/HDAC1/PMEPA1/TGFB1I1/NRIP1	19
BP	GO:0007178	transmembrane receptor protein serine/threonine kinase signaling pathway	60/1645	349/18670	3.70233e-07	1.40474e-05	1.02056e-05	ENG/CLDN5/VIM/FKBP1A/HTRA1/SPTBN1/CDH5/ACVRL1/ID1/ZEB1/DAB2/WWTR1/HSPA1A/LEF1/BMPR2/TGFBR2/UBB/DDX5/CAV2/NREP/RHOA/UBE2D3/TGFB1/MSX1/HES1/SMAD1/PELO/GDF15/HSP90AB1/SMURF2/FERMT2/PTPRK/SDCBP/ADAMTSL2/ILK/NOTCH1/ATOH8/ACVR1/RBPMS/CAV1/FOS/ZFYVE16/SKI/FSTL1/PDCD4/LRRC32/NLK/BMP4/FURIN/PXN/ABL1/HIPK2/CREB1/PMEPA1/GLG1/SKIL/TGFB1I1/CREBBP/ZYX/XIAP	60
BP	GO:0060828	regulation of canonical Wnt signaling pathway	52/1645	286/18670	3.77436e-07	1.42289e-05	1.03375e-05	DAB2/WWTR1/IGFBP4/CTNNB1/CTHRC1/RAPGEF1/DDX3X/VCP/PSMB8/SMURF2/CSNK1A1/TMEM88/IFT20/PSMD13/PSMA1/ADGRA2/WLS/ILK/PSMB9/CSNK1G3/NOTCH1/APC/CAV1/PSMB1/SULF2/PSMC6/IGFBP6/RBMS3/CYLD/PSMC3/CTDNEP1/USP34/LATS2/CTNND1/GNAQ/FZD6/CDH2/USP47/PSMD7/HDAC1/RNF146/PSMD1/LRP6/PSMA5/PSMB6/GSK3A/DAPK3/PSMB3/TCF7L2/XIAP/TLE4/CCNY	52
BP	GO:0071383	cellular response to steroid hormone stimulus	47/1645	248/18670	3.94113e-07	1.47629e-05	1.07255e-05	YWHAH/DAB2/LEF1/STC1/DDX5/RHOA/PLPP1/CTNNB1/TGFB1/ZFP36/CFLAR/CALR/ICAM1/TFPI/AKAP13/KLF9/NCOA1/NEDD4/FOXP1/DDIT4/CREBRF/FAM107A/PRMT2/RWDD1/NR3C1/DNAJA1/RORA/NCOA4/AKR1C3/BMP4/RB1/RBFOX2/NCOA3/NR1D2/NCOR1/DDX17/UBE2L3/LBH/HDAC1/PMEPA1/STRN3/EGLN2/TGFB1I1/PER1/EIF4E/CBFB/NRIP1	47
BP	GO:0002262	myeloid cell homeostasis	33/1645	147/18670	4.18381e-07	1.55728e-05	1.13138e-05	ADGRF5/EPAS1/KLF2/HSPA1A/B2M/BAX/ETS1/SLC7A11/STAT3/SH2B3/ADD1/ZFP36/TMOD3/GATA2/HSPA1B/INPP5D/LYN/NFE2L1/PRDX1/BMP4/RB1/RBFOX2/ID2/HIPK2/ARID4A/KMT2E/CASP3/PTBP3/KLF13/JMJD6/BPGM/HIF1A/FAM210B	33
BP	GO:0010770	positive regulation of cell morphogenesis involved in differentiation	34/1645	154/18670	4.26268e-07	1.57666e-05	1.14546e-05	NRP1/PLXND1/BMPR2/MAP1B/RHOA/FN1/RAC1/ARPC2/PREX1/MACF1/CXCL12/PLXNA2/CALR/LIMS2/NEDD9/LIMS1/STK25/ARHGEF7/CRK/PAFAH1B1/EPHA4/TRIOBP/ILK/RAB11A/ACTR2/IST1/DOCK1/RUFY3/DBNL/RAB21/CDC42/ABL1/SKIL/CYFIP1	34
BP	GO:0060070	canonical Wnt signaling pathway	58/1645	335/18670	4.53896e-07	1.66835e-05	1.21208e-05	DAB2/WWTR1/LEF1/IGFBP4/CTNNB1/CTHRC1/RAPGEF1/DDX3X/VCP/PSMB8/SMURF2/CSNK1A1/PLPP3/FZD4/TMEM88/IFT20/PSMD13/PSMA1/ADGRA2/WLS/ILK/PSMB9/CSNK1G3/NOTCH1/APC/CAV1/PSMB1/SULF2/PSMC6/IGFBP6/RBMS3/CYLD/PSMC3/CTDNEP1/USP34/LATS2/DIXDC1/CTNND1/GNAQ/FZD6/CDH2/USP47/PSMD7/KLF4/RYK/HDAC1/RNF146/PSMD1/LRP6/PSMA5/PSMB6/GSK3A/DAPK3/PSMB3/TCF7L2/XIAP/TLE4/CCNY	58
BP	GO:0009896	positive regulation of catabolic process	69/1645	425/18670	4.71254e-07	1.72139e-05	1.25062e-05	APP/INSR/DAB2/HSPA1A/KDR/BAX/RDX/CDC37/MSN/GJA1/SH3GLB1/CD81/PINK1/OAZ1/PTTG1IP/ZFP36/BAG3/BCAP31/OAZ2/SNCA/VCP/HECW2/SMURF2/CSNK1A1/HSPA1B/HERPUD1/GNAI3/TRIM22/RALB/CNOT6L/ZBTB20/CALCOCO2/NEDD4/ZC3HAV1/ROCK2/OPTN/SESN3/PLK3/APC/TNFRSF1B/CAV1/ZFAND2A/HSP90AA1/FBXW7/UBQLN1/PUM1/FURIN/PTPN1/SNX9/CUL4B/TMEM259/SVIP/TMEM59/HNRNPD/RAB7A/FBXL5/MDM2/RILP/TNRC6B/PLK2/EGLN2/DHRSX/EDEM2/GSK3A/UVRAG/DDB1/HI…	69
BP	GO:0001738	morphogenesis of a polarized epithelium	32/1645	141/18670	4.80782e-07	1.73465e-05	1.26025e-05	DAB2/MSN/AP2S1/RHOA/RAC1/CTHRC1/PFN1/PSMB8/SMURF2/FZD4/WDR1/CLTC/IFT20/AP2B1/PSMD13/PSMA1/PAFAH1B1/PSMB9/PSMB1/PSMC6/PSMC3/FZD6/CDC42/PSMD7/AP2M1/ABL1/RYK/AP2A2/PSMD1/PSMA5/PSMB6/PSMB3	32
BP	GO:0001837	epithelial to mesenchymal transition	32/1645	141/18670	4.80782e-07	1.73465e-05	1.26025e-05	ENG/RGCC/DAB2/WWTR1/LEF1/SPRY1/TGFBR2/DDX5/CTNNB1/TGFB1/ADAM15/MSX1/SNAI1/SDCBP/RTN4/FOXC1/NOTCH1/ACVR1/JAG1/PDCD4/BMP4/EFNA1/HEY1/PEF1/DDX17/PHLDB1/LRP6/TGFB1I1/LOXL2/HDAC2/TCF7L2/HIF1A	32
BP	GO:0016049	cell growth	76/1645	484/18670	4.87246e-07	1.74192e-05	1.26553e-05	IGFBP7/HYAL2/APP/ITGB1/CCDC85B/CDA/ACVRL1/EIF4G2/HSPA1A/LEF1/NRP1/NRP2/BMPR2/GJA1/TGFBR2/BTG1/HBEGF/MAP1B/RHOA/FN1/IGFBP4/CTNNB1/SEMA3F/MACF1/DPYSL2/TGFB1/CDKN1A/ADAM15/MSX1/DDX3X/CXCL12/MTPN/SEMA6B/SGK1/SOCS2/HSP90AB1/HSPA1B/SDCBP/RTN4/AKAP13/SORBS2/LAMTOR1/PDLIM5/PAFAH1B1/ADIPOR2/ILK/SYT1/RPS6KA3/FAM107A/RAB11A/PRMT2/ADAM10/IST1/HSP90AA1/MMP14/APBB2/RB1/TAOK2/IGFBP3/RUFY3/DBNL/RAB21/USP47/CDC42…	76
BP	GO:0010811	positive regulation of cell-substrate adhesion	29/1645	121/18670	4.8872e-07	1.74192e-05	1.26553e-05	ITGA6/UTRN/NRP1/ITGA5/KDR/NID1/MMRN2/FN1/RAC1/ARPC2/PREX1/PPM1F/CALR/CX3CL1/RSU1/LIMS2/MAP4K4/NEDD9/LIMS1/ARHGEF7/CRK/TRIOBP/CCDC80/ILK/ARL2/DOCK1/CDC42/ABL1/IQGAP1	29
BP	GO:0048762	mesenchymal cell differentiation	43/1645	220/18670	5.09648e-07	1.80557e-05	1.31177e-05	ENG/RGCC/DAB2/MEF2C/WWTR1/LEF1/NRP1/SPRY1/NRP2/TGFBR2/CFL1/DDX5/FN1/CTNNB1/SEMA3F/TGFB1/ADAM15/MSX1/HES1/SNAI1/SEMA6B/PHACTR4/SDCBP/RTN4/FOXC1/NOTCH1/ACVR1/JAG1/PDCD4/BMP4/EFNA1/HEY1/PEF1/CORO1C/DDX17/FAM172A/PHLDB1/LRP6/TGFB1I1/LOXL2/HDAC2/TCF7L2/HIF1A	43
BP	GO:1901653	cellular response to peptide	64/1645	385/18670	5.24826e-07	1.8482e-05	1.34275e-05	APP/VIM/GNAI2/INSR/KLF2/ID1/CA2/MAP1B/SOCS3/LEPROT/CAV2/STAT3/ANXA5/FYN/RAB13/SHC1/PIK3R3/TBC1D4/SOS1/TGFB1/PIK3C2A/CFLAR/ADCY4/AKR1B1/GRB10/ICAM1/SOCS2/GDF15/PRKAR1A/PTPRE/VAMP2/ATP6V1D/KLF3/CHMP5/ATP6V0D1/CRK/ATP6V1E1/LGMN/EPHA4/ROCK2/CASP4/SESN3/PRKACB/OSBPL8/CCND3/APC/CAV1/LYN/PTPN1/PXN/RAP1B/ZNF106/KLF11/KLF4/MDM2/CREB1/ATP6V1H/RPL23/GSK3A/FIS1/CYFIP1/ATP6V1A/USO1/HDAC5	64
BP	GO:0010498	proteasomal protein catabolic process	75/1645	477/18670	5.49394e-07	1.9205e-05	1.39527e-05	DAB2/WWTR1/HSPA1A/UBB/TNFAIP1/PINK1/GABARAPL2/UBE2D3/CTNNB1/UBE2J1/BCAP31/VCP/PSMB8/HECW2/HSP90AB1/SMURF2/HERC2/CSNK1A1/HSPA1B/HERPUD1/OS9/SDCBP/PSMD13/PSMA1/SDF2/NEDD4/IFI27/PSMB9/ERLEC1/PLK3/GPX1/HSP90B1/SPOP/CAV1/ZFAND2A/PSMB1/NFE2L1/FBXW7/DNAJC10/UBQLN1/UBE2A/PSMC6/CDC27/ANAPC10/PCBP2/CUL4B/TMEM259/SVIP/PSMC3/PSMD7/RYBP/TOR1A/FBXL5/UBE2G1/MDM2/RNF7/BIRC2/UBE2G2/PLK2/ZNRF1/PSMD1/UBE2H/PPP2CB/E…	75
BP	GO:0006470	protein dephosphorylation	56/1645	321/18670	5.54254e-07	1.9205e-05	1.39527e-05	FKBP1A/DUSP6/GNAI2/CDH5/ITGA1/SWAP70/PTPRB/CALM1/DLC1/PTPRG/PLPP1/CTTNBP2NL/PINK1/SLC39A10/PHACTR2/TGFB1/PPM1F/PTPRM/PTPRN2/DUSP23/PHACTR4/TNS2/HSP90AB1/CALM3/PTPRE/YWHAE/PLPP3/SHOC2/YWHAB/PTPRK/PALD1/NUAK1/MTMR6/ROCK2/CTDSP2/HSP90B1/SYMPK/PTPN1/PTPN12/SMPD1/PTPN14/IGFBP3/CTDNEP1/SSH1/PPM1G/PTBP1/PTP4A2/DUSP3/PPP1R7/PPP2CB/PPP3CA/PPM1K/PPA2/UBLCP1/PPP1R12A/DUSP5	56
BP	GO:0051650	establishment of vesicle localization	38/1645	184/18670	5.55152e-07	1.9205e-05	1.39527e-05	CD59/PINK1/ANKRD28/CTNNB1/PICALM/SNCA/ACTN4/TRAPPC1/PAFAH1B1/RAB11A/STARD3NL/GOSR2/AP3B1/STARD3/CTSZ/KIF5B/DYNC1H1/SEC24D/PEF1/ARFGAP3/TMEM230/TOR1A/RAB1B/SNAP23/KIF1C/FNBP1L/NAPA/KIF1B/WIPI1/MCFD2/USO1/BLOC1S6/SNAP29/TBC1D20/SEC23A/SEC31A/BLOC1S2/TRAPPC3	38
BP	GO:0043161	proteasome-mediated ubiquitin-dependent protein catabolic process	68/1645	419/18670	5.77965e-07	1.98683e-05	1.44346e-05	DAB2/WWTR1/HSPA1A/UBB/TNFAIP1/UBE2D3/CTNNB1/UBE2J1/BCAP31/VCP/PSMB8/HECW2/HSP90AB1/SMURF2/HERC2/CSNK1A1/HSPA1B/HERPUD1/OS9/SDCBP/PSMD13/PSMA1/NEDD4/IFI27/PSMB9/ERLEC1/PLK3/HSP90B1/SPOP/CAV1/ZFAND2A/PSMB1/FBXW7/DNAJC10/UBQLN1/UBE2A/PSMC6/CDC27/ANAPC10/PCBP2/CUL4B/SVIP/PSMC3/PSMD7/RYBP/FBXL5/UBE2G1/MDM2/RNF7/BIRC2/UBE2G2/PLK2/ZNRF1/PSMD1/UBE2H/PPP2CB/EDEM2/UBR2/PSMA5/PSMB6/NEMF/GSK3A/PSMB3/DNAJB14/…	68
BP	GO:0050773	regulation of dendrite development	33/1645	149/18670	5.81084e-07	1.98683e-05	1.44346e-05	ID1/YWHAH/MEF2C/CFL1/RHOA/PREX1/HECW2/CRK/PDLIM5/PAFAH1B1/EPHA4/NEDD4/ILK/ACTR2/ADAM10/RAP2A/ARF6/EFNA1/RAPGEF2/ITSN1/DBNL/RAB21/IQGAP1/CAMK1D/PLK2/CAMSAP2/SRGAP2C/PPP3CA/HDAC2/ASAP1/GSK3A/CYFIP1/ZMYND8	33
BP	GO:0007179	transforming growth factor beta receptor signaling pathway	40/1645	199/18670	5.93373e-07	2.01712e-05	1.46547e-05	ENG/CLDN5/HTRA1/CDH5/ACVRL1/ID1/ZEB1/DAB2/HSPA1A/BMPR2/TGFBR2/UBB/CAV2/NREP/RHOA/TGFB1/SMAD1/GDF15/HSP90AB1/SMURF2/FERMT2/PTPRK/SDCBP/ADAMTSL2/ACVR1/CAV1/FOS/SKI/LRRC32/NLK/FURIN/PXN/HIPK2/CREB1/PMEPA1/GLG1/SKIL/TGFB1I1/CREBBP/ZYX	40
BP	GO:0006914	autophagy	77/1645	496/18670	6.49716e-07	2.18342e-05	1.58628e-05	EIF4G2/MAP1LC3B/KDR/CDC37/ABL2/STAT3/SH3GLB1/PINK1/GABARAPL2/IFI16/BAG3/STX12/RASIP1/HSPA8/PSAP/CTSA/SNCA/VCP/RB1CC1/GNAI3/ATP6V1D/TRIM22/RALB/CLTC/MCL1/IFT20/ATP6V0D1/LAMTOR1/ATP6V1E1/CALCOCO2/LAMTOR5/NEDD4/OPTN/SESN3/PLK3/CAPNS1/DAP/FEZ2/ATG3/HSP90AA1/RRAGA/MAP1LC3A/DYNLL1/ATG4A/FBXW7/UBQLN1/ATP13A2/TECPR1/SVIP/GABARAPL1/TMEM59/TRIM5/ABL1/VPS13A/SQSTM1/RAB7A/RAB1B/PLK2/EI24/CASP3/ATP6V1H/FNBP1L…	77
BP	GO:0061919	process utilizing autophagic mechanism	77/1645	496/18670	6.49716e-07	2.18342e-05	1.58628e-05	EIF4G2/MAP1LC3B/KDR/CDC37/ABL2/STAT3/SH3GLB1/PINK1/GABARAPL2/IFI16/BAG3/STX12/RASIP1/HSPA8/PSAP/CTSA/SNCA/VCP/RB1CC1/GNAI3/ATP6V1D/TRIM22/RALB/CLTC/MCL1/IFT20/ATP6V0D1/LAMTOR1/ATP6V1E1/CALCOCO2/LAMTOR5/NEDD4/OPTN/SESN3/PLK3/CAPNS1/DAP/FEZ2/ATG3/HSP90AA1/RRAGA/MAP1LC3A/DYNLL1/ATG4A/FBXW7/UBQLN1/ATP13A2/TECPR1/SVIP/GABARAPL1/TMEM59/TRIM5/ABL1/VPS13A/SQSTM1/RAB7A/RAB1B/PLK2/EI24/CASP3/ATP6V1H/FNBP1L…	77
BP	GO:0001974	blood vessel remodeling	16/1645	45/18670	6.70478e-07	2.24039e-05	1.62767e-05	EPAS1/ACVRL1/MEF2C/BAX/BMPR2/BGN/ACE/TGFB1/DLL4/TGM2/CST3/BCR/FOXC1/NOS3/JAG1/MDM2	16
BP	GO:0032231	regulation of actin filament bundle assembly	25/1645	97/18670	6.93954e-07	2.30573e-05	1.67515e-05	RHOC/RGCC/SWAP70/ID1/WASF2/NRP1/RDX/SYNPO/DLC1/RHOA/S1PR1/RAC1/PFN1/PPM1F/LIMCH1/NOX4/TPM1/CX3CL1/FHOD1/EVL/ROCK2/PXN/CDC42/ABL1/ARHGEF10	25
BP	GO:0008361	regulation of cell size	37/1645	179/18670	7.61276e-07	2.5152e-05	1.82733e-05	NRP1/BMPR2/RDX/MSN/MAP1B/RHOA/FN1/RAC1/SEMA3F/MACF1/DPYSL2/ADD1/CXCL12/MTPN/SEMA6B/LRRC8A/HSP90AB1/RB1CC1/AKT3/RTN4/TMEM123/PAFAH1B1/LAMTOR5/ILK/RAB11A/IST1/CLCN3/RUFY3/DBNL/RAB21/ABL1/RYK/CREB1/E2F4/CYFIP1/ANO6/SLC12A2	37
BP	GO:0045862	positive regulation of proteolysis	60/1645	358/18670	8.94192e-07	2.93785e-05	2.13439e-05	APP/DAB2/GSN/HSPA1A/BAX/GRN/MYH9/RPS27L/DLC1/STAT3/RHOA/FYN/FN1/PINK1/IFI16/PPM1F/ASPH/CFLAR/PICALM/F2R/DDX3X/BCAP31/SNCA/VCP/LGALS9/CSNK1A1/TNFSF10/HSPA1B/HERPUD1/ADRM1/HIP1/LGMN/EPHA4/ROCK2/CASP4/PLK3/CTSD/DAP/CARD8/TNFRSF1B/IST1/CAV1/ZFAND2A/LYN/FBXW7/MMP14/UBQLN1/EFNA1/FURIN/CASP10/SNX9/TMEM259/MDM2/PLK2/EDEM2/CASP1/HDAC2/GSK3A/FIS1/TNFRSF10B	60
BP	GO:2000117	negative regulation of cysteine-type endopeptidase activity	24/1645	92/18670	9.08809e-07	2.96928e-05	2.15723e-05	LEF1/IFI16/CFLAR/DDX3X/DNAJB6/CARD16/SNCA/YWHAE/HERPUD1/IFI6/PAK2/CAST/DPEP1/LAMTOR5/RPS6KA3/GPX1/CARD8/PTGS2/SERPINB9/USP47/KLF4/MDM2/BIRC2/XIAP	24
BP	GO:0030099	myeloid cell differentiation	67/1645	416/18670	9.237e-07	3.00126e-05	2.18046e-05	APP/ADGRF5/EPAS1/KLF2/MEF2C/WASF2/HSPA1A/LEF1/B2M/CA2/ETS1/MYH9/TGFBR2/STAT3/CD81/SH2B3/IFI16/CTNNB1/FLI1/TGFB1/ADD1/SNRK/ZFP36/ZBTB16/TMOD3/GATA2/HSPA1B/WDR1/INPP5D/GNAS/PAFAH1B1/FOXP1/JUNB/FOS/JAG1/LYN/NFE2L1/IRF7/FBXW7/BMP4/RB1/RBFOX2/KAT6A/SBNO2/CDC42/ID2/HIPK2/ARID4A/NFKBIA/CREB1/HDAC1/TNRC6B/KMT2E/CASP3/DHRS7B/AGO3/CTR9/PTBP3/CREBBP/CBFB/KLF13/JMJD6/BPGM/LBR/CD74/HIF1A/FAM210B	67
BP	GO:0071901	negative regulation of protein serine/threonine kinase activity	32/1645	145/18670	9.31474e-07	3.00989e-05	2.18673e-05	HYAL2/DUSP6/RGS3/SPRY1/HEG1/PKIG/SH2B3/CDKN1A/HHEX/RASIP1/SPRY4/PRKAR1A/IRAK3/CHORDC1/APC/CAV1/DNAJA1/LYN/PDCD4/BMP4/RB1/PTPN1/SMPD1/LATS2/ABL1/CASP3/AIDA/DUSP3/LRP6/HIPK3/IPO7/DUSP5	32
BP	GO:0035690	cellular response to drug	69/1645	433/18670	9.47623e-07	3.04534e-05	2.21248e-05	VIM/GNAI2/KLF2/ID1/MEF2C/B2M/KDR/ETS1/NQO1/CAV2/FYN/PINK1/CTNNB1/TGFB1/ADAM15/PDGFB/MSX1/PPM1F/CFLAR/RHOB/ICAM1/PSAP/RAP1A/ACTB/HSP90AB1/PLEKHA1/GNAI3/CHMP5/STK25/MT2A/GNAS/KLF9/CRK/DPEP1/NCOA1/AGRN/ROCK2/DDIT4/KDM6B/ATRX/PTGS2/HSP90B1/NR3C1/GNB1/RAP2A/MAP1LC3A/HRH1/PCGF2/PLCB1/SETX/RAP1B/PDE8A/SSH1/GNAQ/HNRNPD/ABL1/KLF4/MDM2/CTNNA1/FDX1/RBM22/GNA11/SLC31A1/PPP3CA/HDAC2/EIF4E/GSK3A/PPP1R12A/GCLM	69
BP	GO:0002483	antigen processing and presentation of endogenous peptide antigen	9/1645	15/18670	9.59871e-07	3.05135e-05	2.21685e-05	HLA-B/HLA-E/HLA-A/B2M/HLA-C/HLA-F/TAP1/TAP2/TAPBP	9
BP	GO:0019885	antigen processing and presentation of endogenous peptide antigen via MHC class I	9/1645	15/18670	9.59871e-07	3.05135e-05	2.21685e-05	HLA-B/HLA-E/HLA-A/B2M/HLA-C/HLA-F/TAP1/TAP2/TAPBP	9
BP	GO:0051145	smooth muscle cell differentiation	21/1645	74/18670	9.68918e-07	3.06355e-05	2.22572e-05	ENG/RAMP2/TMEM204/ZEB1/MEF2C/CTNNB1/TGFB1/PDGFB/HES1/NOTCH1/ACVR1/PDCD4/BMP4/SGCB/HEY1/SOD2/EPC1/ANKRD17/ADM/DNMT1/MED28	21
BP	GO:0033673	negative regulation of kinase activity	47/1645	257/18670	1.13973e-06	3.56531e-05	2.59025e-05	HYAL2/DUSP6/GMFG/WWTR1/RGS3/SPRY1/HEG1/SOCS3/PKIG/SH2B3/GADD45B/CDKN1A/HHEX/PPM1F/RASIP1/SH3BP5/SPRY4/MIDN/PRKAR1A/ITPRIP/DNAJC3/PAK2/ILK/IRAK3/CHORDC1/APC/CAV1/DNAJA1/LYN/PDCD4/BMP4/RB1/PTPN1/GGNBP2/SMPD1/CORO1C/LATS2/GNAQ/ABL1/CASP3/AIDA/DUSP3/LRP6/HIPK3/MVP/IPO7/DUSP5	47
BP	GO:0048863	stem cell differentiation	47/1645	257/18670	1.13973e-06	3.56531e-05	2.59025e-05	A2M/LMO2/MEF2C/NRP1/NRP2/SOX18/CFL1/STAT3/FN1/ACE/SEMA3F/MSX1/HES1/SEMA6B/PHACTR4/PSMB8/GATA2/PSMD13/PSMA1/TCF12/PSMB9/FOXC1/NOTCH1/ACVR1/PSMB1/JAG1/MSI2/PUM1/OCIAD1/BMP4/ZNF281/PSMC6/PEF1/PSMC3/CORO1C/PSMD7/ABL1/JARID2/FAM172A/LBH/PSMD1/LRP6/PSMA5/PSMB6/PSMB3/CBFB/HIF1A	47
BP	GO:0045766	positive regulation of angiogenesis	40/1645	204/18670	1.15577e-06	3.59635e-05	2.6128e-05	ENG/RAMP2/FLT1/ITGB1/CDH5/CD34/ANGPT2/ACVRL1/TIE1/NRP1/ITGA5/JAK1/KDR/SERPINE1/GRN/ETS1/TGFBR2/BTG1/STAT3/RHOJ/PIK3C2A/RHOB/CX3CL1/SMAD1/GATA2/AKT3/PRKD2/NOS3/PTGS2/SASH1/HDAC7/CD40/PGF/MYDGF/ABL1/KLF4/HIPK2/PLK2/ADM/HIF1A	40
BP	GO:0003179	heart valve morphogenesis	17/1645	52/18670	1.18085e-06	3.61697e-05	2.62778e-05	MEF2C/BMPR2/TGFBR2/TGFB1/DLL4/SNAI1/ADAMTS9/ROCK2/NOTCH1/NOS3/ACVR1/JAG1/BMP4/RB1/EFNA1/HEY1/MDM2	17
BP	GO:0031529	ruffle organization	17/1645	52/18670	1.18085e-06	3.61697e-05	2.62778e-05	RDX/RAC1/PFN1/TPM1/ICAM1/PLEKHA1/EVL/LIMA1/CAV1/HRAS/ARF6/RHOG/CORO1C/DBNL/EPS8/CYFIP1/AIF1L	17
BP	GO:1900024	regulation of substrate adhesion-dependent cell spreading	17/1645	52/18670	1.18085e-06	3.61697e-05	2.62778e-05	NRP1/RAC1/ARPC2/PREX1/CALR/LIMS2/ACTN4/NEDD9/LIMS1/ARHGEF7/CRK/TRIOBP/DOCK1/CORO1C/CDC42/ABL1/GBP1	17
BP	GO:0010952	positive regulation of peptidase activity	39/1645	197/18670	1.21924e-06	3.69606e-05	2.68524e-05	APP/GSN/BAX/GRN/RPS27L/DLC1/STAT3/RHOA/FYN/FN1/PINK1/IFI16/PPM1F/ASPH/CFLAR/PICALM/F2R/DDX3X/BCAP31/SNCA/VCP/LGALS9/TNFSF10/ADRM1/HIP1/LGMN/EPHA4/ROCK2/CASP4/CTSD/DAP/CARD8/CAV1/LYN/EFNA1/CASP10/CASP1/FIS1/TNFRSF10B	39
BP	GO:1904950	negative regulation of establishment of protein localization	39/1645	197/18670	1.21924e-06	3.69606e-05	2.68524e-05	RGCC/SNX3/SRGN/CD34/ANXA5/FN1/PKIG/TMSB4X/UBE2J1/BAG3/PPM1F/F2R/CD200/CX3CL1/CARD16/PFKL/MIDN/MAP4K4/SERPINB1/OS9/TNFRSF4/LYPLA1/RSAD2/ERLEC1/KLF7/CARD8/DNAJA1/LRRC32/SP100/SVIP/RHBDF2/MDFIC/UBE2G2/SYT11/PPP3CA/FRMD4A/GBP1/DERL2/TNFRSF21	39
BP	GO:0035023	regulation of Rho protein signal transduction	31/1645	140/18670	1.27023e-06	3.83089e-05	2.7832e-05	ITGB1/ARHGDIB/LPAR6/NRP1/HEG1/DLC1/ABL2/TNFAIP1/MCF2L/GPR4/RAC1/PREX1/SOS1/F2R/RASIP1/PLEKHG1/PREX2/ARHGEF12/BCR/AKAP13/ARHGEF7/FGD6/ADGRG1/FGD5/ITSN1/ABL1/EPS8/ITSN2/ARHGEF1/CDC42SE1/ARHGEF10	31
BP	GO:0003176	aortic valve development	13/1645	32/18670	1.29137e-06	3.85509e-05	2.80078e-05	BMPR2/TGFB1/DLL4/SNAI1/TNFRSF1A/ROCK2/NOTCH1/NOS3/TNFRSF1B/JAG1/BMP4/RB1/EFNA1	13
BP	GO:0060317	cardiac epithelial to mesenchymal transition	13/1645	32/18670	1.29137e-06	3.85509e-05	2.80078e-05	ENG/SPRY1/TGFBR2/ADAM15/MSX1/SNAI1/RTN4/NOTCH1/ACVR1/JAG1/PDCD4/EFNA1/HEY1	13
BP	GO:1900026	positive regulation of substrate adhesion-dependent cell spreading	14/1645	37/18670	1.40476e-06	4.15146e-05	3.0161e-05	NRP1/RAC1/ARPC2/PREX1/CALR/LIMS2/NEDD9/LIMS1/ARHGEF7/CRK/TRIOBP/DOCK1/CDC42/ABL1	14
BP	GO:1905314	semi-lunar valve development	14/1645	37/18670	1.40476e-06	4.15146e-05	3.0161e-05	BMPR2/TGFB1/DLL4/SNAI1/TNFRSF1A/ROCK2/NOTCH1/NOS3/TNFRSF1B/JAG1/BMP4/RB1/EFNA1/HEY1	14
BP	GO:0003007	heart morphogenesis	47/1645	259/18670	1.42916e-06	4.20246e-05	3.05314e-05	ENG/CLDN5/FKBP1A/INSR/ACVRL1/MEF2C/ADAMTS1/NRP1/PLXND1/SPRY1/NRP2/BMPR2/HEG1/GJA1/TGFBR2/SOX18/DLC1/S1PR1/CTNNB1/SOS1/TGFB1/ADAM15/MSX1/DLL4/TPM1/HES1/SNAI1/TBX3/RTN4/ILK/FOXC1/NOTCH1/NOS3/ACVR1/JAG1/PDCD4/BMP4/EFNA1/HEY1/SAV1/PARVA/ZMIZ1/ID2/MDM2/GSK3A/EPHB4/HIF1A	47
BP	GO:2001236	regulation of extrinsic apoptotic signaling pathway	33/1645	155/18670	1.48928e-06	4.35745e-05	3.16575e-05	HYAL2/ITGA6/TIMP3/HSPA1A/NRP1/SERPINE1/FYN/CFLAR/PEA15/CX3CL1/ICAM1/ITPRIP/RB1CC1/TNFSF10/HSPA1B/IFI6/MCL1/PAK2/GPX1/NOS3/ACVR1/CAV1/PDIA3/BMP4/SP100/CYLD/UNC5B/CTNNA1/SKIL/DAPK3/TCF7L2/GCLM/TNFRSF10B	33
BP	GO:0030968	endoplasmic reticulum unfolded protein response	28/1645	121/18670	1.6254e-06	4.73216e-05	3.43798e-05	BAX/SHC1/ADD1/CALR/VCP/TPP1/HERPUD1/CANX/ATP6V0D1/DNAJC3/CREBRF/TLN1/CTDSP2/HSP90B1/CREB3L2/GOSR2/MBTPS1/ATF6/ACADVL/PTPN1/PDIA6/MYDGF/DCTN1/GSK3A/WIPI1/SRPRA/DERL2/SEC31A	28
BP	GO:1901888	regulation of cell junction assembly	38/1645	192/18670	1.67332e-06	4.82855e-05	3.50801e-05	CLDN5/APP/ACVRL1/MEF2C/NRP1/KDR/GJA1/TJP1/DLC1/RHOA/RAC1/ACE/PRKCH/MACF1/PPM1F/LIMCH1/RAPGEF1/SNAI1/SNCA/RAP1A/MAP4K4/LIMS1/PDLIM5/AGRN/ROCK2/FAM107A/CAV1/ARF6/MMP14/RAP1B/RAPGEF2/CORO1C/ABL1/IQGAP1/DUSP3/DAPK3/CBFB/SLK	38
BP	GO:0031647	regulation of protein stability	50/1645	284/18670	1.67858e-06	4.82855e-05	3.50801e-05	ID1/GSN/HSPA1A/GRN/CDC37/SH3GLB1/CD81/PINK1/CDKN1A/BAG3/MSX1/PFN1/ASPH/STX12/CALR/HSPA8/ATP1B3/CTSA/SNCA/HSP90AB1/PLPP3/HSPA1B/TMEM88/RTN4/HIP1/TCP1/EPHA4/FAM107A/ZNF207/HSP90AA1/FBXW7/TNIP2/NLK/EFNA1/SAV1/USP18/LAMP1/USP34/GNAQ/KRAS/USP47/MDM2/CREB1/FLOT2/ZSWIM7/CASP3/CREBBP/RPL23/LAMP2/RNF5	50
BP	GO:1903311	regulation of mRNA metabolic process	55/1645	324/18670	1.68314e-06	4.82855e-05	3.50801e-05	VIM/HSPA1A/UBB/DDX5/CARHSP1/YBX3/ZFP36/HSPA8/PSMB8/MBNL1/YWHAB/NSRP1/CNOT6L/PSMD13/PSMA1/HNRNPA2B1/SRSF4/ZC3HAV1/ROCK2/RBM17/MBNL2/RBM3/PSMB9/SON/CIRBP/PSMB1/TRA2B/SRSF8/PUM1/RBFOX2/WTAP/PSMC6/SLTM/TNPO1/SECISBP2/DCP2/SREK1/PSMC3/EXOSC6/HNRNPD/PSMD7/DDX17/PTBP1/FAM172A/TNRC6B/PSMD1/DYRK1A/CTR9/PSMA5/PSMB6/PSMB3/CELF1/JMJD6/KHDRBS1/RC3H1	55
BP	GO:0050769	positive regulation of neurogenesis	73/1645	474/18670	1.70836e-06	4.87712e-05	3.5433e-05	TCF4/SNX3/ITGA6/ZEB1/MEF2C/NRP1/PLXND1/IL6ST/BMPR2/GRN/MAP1B/ABL2/RHOA/FYN/FN1/DYNLT1/CTNNB1/PRKCH/MACF1/TGFB1/CFLAR/RAPGEF1/CXCL12/PLXNA2/CX3CL1/HES1/SCARF1/RAP1A/SOCS2/TMEM30A/FZD4/GATA2/MOB2/SPAG9/STK25/CYB5D2/NCOA1/PAFAH1B1/EPHA4/ILK/SYT1/RAB11A/TCF12/ACTR2/NOTCH1/TNFRSF1B/MMD/IST1/CREB3L2/LYN/NUMB/BMP4/SETX/SCARB2/RAPGEF2/ITSN1/RUFY3/DBNL/RAB21/ID2/ITSN2/SPEN/HDAC1/TIMP2/IQGAP1/CAMK1D/SRGAP2…	73
BP	GO:0043535	regulation of blood vessel endothelial cell migration	33/1645	156/18670	1.73147e-06	4.91922e-05	3.57389e-05	RGCC/ANGPT2/ACVRL1/MEF2C/NRP1/KDR/ETS1/MMRN2/RHOA/TMSB4X/RHOJ/TGFB1/PIK3C2A/PDGFB/DLL4/PRCP/GATA2/AKT3/STARD13/VASH1/NOTCH1/PRKD2/NOS3/PTGS2/HDAC7/CD40/FBXW7/EFNA1/ABL1/KLF4/PLK2/HDAC5/HIF1A	33
BP	GO:0043281	regulation of cysteine-type endopeptidase activity involved in apoptotic process	41/1645	215/18670	1.80499e-06	5.10343e-05	3.70772e-05	GSN/LEF1/BAX/RPS27L/DLC1/RHOA/PPM1F/CFLAR/F2R/DDX3X/DNAJB6/BCAP31/CARD16/SNCA/VCP/LGALS9/YWHAE/TNFSF10/HERPUD1/IFI6/HIP1/PAK2/DPEP1/LAMTOR5/RPS6KA3/CASP4/CTSD/DAP/GPX1/CARD8/PTGS2/CASP10/SERPINB9/USP47/KLF4/MDM2/BIRC2/CASP1/FIS1/XIAP/TNFRSF10B	41
BP	GO:0032963	collagen metabolic process	27/1645	115/18670	1.84012e-06	5.15321e-05	3.74388e-05	ENG/VIM/RGCC/ITGB1/ID1/SERPINH1/TGFB1/ADAM15/F2R/ITGA2/CST3/TNS2/RAP1A/COL15A1/MMP2/PLOD1/CTSS/MMP28/CTSB/CTSD/MMP14/FAP/BMP4/FURIN/PLOD3/HDAC2/HIF1A	27
BP	GO:1904375	regulation of protein localization to cell periphery	27/1645	115/18670	1.84012e-06	5.15321e-05	3.74388e-05	ITGB1/SPTBN1/RAMP3/DAB2/PRKCH/TGFB1/PICALM/RAP1A/ACTB/LYPLA1/CLTC/EPB41L2/RAB11A/GRASP/ADAM10/HRAS/ARF6/RHOG/NUMB/MMP14/ACSL3/KIF5B/TMEM59/AP2M1/SQSTM1/CNST/GBP1	27
BP	GO:0051348	negative regulation of transferase activity	50/1645	285/18670	1.86503e-06	5.19821e-05	3.77657e-05	HYAL2/DUSP6/GMFG/WWTR1/RGS3/SPRY1/HEG1/SOCS3/PKIG/SH2B3/GADD45B/CDKN1A/HHEX/ZFP36/PPM1F/RASIP1/SH3BP5/SPRY4/MIDN/PRKAR1A/ITPRIP/DNAJC3/PAK2/ILK/IRAK3/CHORDC1/APC/CAV1/DNAJA1/LYN/PDCD4/BMP4/RB1/PTPN1/GGNBP2/SMPD1/CORO1C/LATS2/GNAQ/ABL1/CASP3/AIDA/DUSP3/LRP6/HIPK3/MVP/IPO7/RPL23/GSK3A/DUSP5	50
BP	GO:0003205	cardiac chamber development	35/1645	171/18670	1.90457e-06	5.27222e-05	3.83034e-05	ENG/FKBP1A/LUZP1/MEF2C/ADAMTS1/NRP1/PLXND1/NRP2/BMPR2/HEG1/TGFBR2/SOS1/TGFB1/DLL4/TPM1/HES1/TBX3/AP2B1/PRDM1/HECTD1/FOXC1/NOTCH1/NOS3/ACVR1/JAG1/BMP4/HEY1/SAV1/SNX17/PARVA/ID2/MDM2/GSK3A/CRELD1/HIF1A	35
BP	GO:0051224	negative regulation of protein transport	38/1645	193/18670	1.90951e-06	5.27222e-05	3.83034e-05	RGCC/SNX3/SRGN/CD34/ANXA5/FN1/PKIG/TMSB4X/UBE2J1/BAG3/PPM1F/F2R/CD200/CX3CL1/CARD16/PFKL/MIDN/MAP4K4/SERPINB1/OS9/TNFRSF4/LYPLA1/RSAD2/ERLEC1/KLF7/CARD8/LRRC32/SP100/SVIP/RHBDF2/MDFIC/UBE2G2/SYT11/PPP3CA/FRMD4A/GBP1/DERL2/TNFRSF21	38
BP	GO:1902004	positive regulation of amyloid-beta formation	9/1645	16/18670	2.02176e-06	5.53773e-05	4.02324e-05	APP/IFNGR1/PICALM/ABCG1/EPHA4/ROCK2/EFNA1/CASP3/GSK3A	9
BP	GO:0002831	regulation of response to biotic stimulus	64/1645	400/18670	2.02451e-06	5.53773e-05	4.02324e-05	A2M/HTRA1/ICAM2/SEC14L1/HLA-E/JAK1/GRN/CDC37/IFNGR1/SOCS3/FYN/LY96/IFI16/HLA-F/SIGIRR/CX3CL1/CARD16/PSMB8/HSP90AB1/LGALS9/GBP5/SFPQ/IRF1/PAK2/PSMD13/IFNAR2/PSMA1/CRK/FOXP1/IRAK3/OPTN/PSMB9/PRKACB/CARD8/SASH1/PSMB1/LYN/IRF7/HRAS/SAMHD1/PUM1/ABCE1/PTPN1/PSMC6/SERPINB9/PARP14/NRAS/PCBP2/USP18/LAMP1/PSMC3/KRAS/PSMD7/TRIM5/BIRC2/SYT11/ANKRD17/PSMD1/PSMA5/CREBBP/PSMB6/PSMB3/XIAP/IFIT1	64
BP	GO:0030522	intracellular receptor signaling pathway	49/1645	278/18670	2.05372e-06	5.59162e-05	4.06239e-05	SEC14L1/YWHAH/DAB2/HSPA1A/UBB/DDX5/STAT3/RHOA/PLPP1/CTNNB1/CALR/CREM/PRCP/ACTN4/HSPA1B/NCOA1/NEDD4/FOXP1/PRMT2/RWDD1/NR3C1/DNAJA1/RORA/IRF7/NCOA4/AKR1C3/PUM1/RB1/RBFOX2/NCOA3/NR1D2/CYLD/NCOR1/DDX17/TIFA/NFKBIA/BIRC2/LBH/HDAC1/ANKRD17/PMEPA1/STRN3/EGLN2/TGFB1I1/PER1/CBFB/NRIP1/XIAP/IFIH1	49
BP	GO:1902993	positive regulation of amyloid precursor protein catabolic process	10/1645	20/18670	2.22148e-06	6.02051e-05	4.37399e-05	APP/IFNGR1/PICALM/ABCG1/EPHA4/ROCK2/LYN/EFNA1/CASP3/GSK3A	10
BP	GO:0007229	integrin-mediated signaling pathway	25/1645	103/18670	2.3004e-06	6.20579e-05	4.5086e-05	ITGB1/ITGA6/ITGA1/ADAMTS1/NRP1/ITGA5/MYH9/ADAM15/ITGA2/PHACTR4/LIMS2/FERMT2/NEDD9/CD63/LIMS1/ITGA10/ILK/TLN1/ADAM10/DOCK1/CDC42/ABL1/CTNNA1/DST/ZYX	25
BP	GO:0030518	intracellular steroid hormone receptor signaling pathway	29/1645	130/18670	2.35993e-06	6.33733e-05	4.60416e-05	YWHAH/DAB2/DDX5/RHOA/PLPP1/CTNNB1/CALR/NCOA1/NEDD4/FOXP1/PRMT2/RWDD1/NR3C1/DNAJA1/NCOA4/RB1/RBFOX2/NCOA3/NCOR1/DDX17/LBH/HDAC1/PMEPA1/STRN3/EGLN2/TGFB1I1/PER1/CBFB/NRIP1	29
BP	GO:0030178	negative regulation of Wnt signaling pathway	40/1645	210/18670	2.47422e-06	6.61403e-05	4.80519e-05	DAB2/WWTR1/IGFBP4/CTHRC1/TAX1BP3/APCDD1/MDFI/RAPGEF1/GRB10/PSMB8/CSNK1A1/TMEM88/PSMD13/PSMA1/PSMB9/NOTCH1/APC/CAV1/PSMB1/NLK/PSMC6/IGFBP6/RBMS3/CYLD/PSMC3/LATS2/CTNND1/FZD6/CDH2/PSMD7/HDAC1/PSMD1/LRP6/PSMA5/PSMB6/GSK3A/PSMB3/TCF7L2/TLE4/RNF213	40
BP	GO:0043405	regulation of MAP kinase activity	56/1645	337/18670	2.68579e-06	7.14711e-05	5.19248e-05	HYAL2/FLT1/DUSP6/INSR/ITGA1/RGS3/SPRY1/UBB/CD81/SHC1/SH2B3/TGFB1/GADD45B/PDGFB/MLKL/NOX4/RAPGEF1/F2R/PEA15/MAP3K11/SPRY4/GDF15/FZD4/TPD52L1/SPAG9/AKAP13/CRK/EPHA4/ILK/IRAK3/SASH1/CAV1/DNAJA1/LYN/CD40/HRAS/PDCD4/SHC2/BMP4/TAOK1/PTPN1/SMPD1/TAOK2/KRAS/DBNL/MDFIC/IQGAP1/MAP4K5/AIDA/DUSP3/HIPK3/CD74/TRAF7/GADD45G/PDGFA/DUSP5	56
BP	GO:0016601	Rac protein signal transduction	13/1645	34/18670	2.91666e-06	7.72652e-05	5.61343e-05	WASF2/DYNLT1/RAC1/ELMO1/CRK/ARF6/RHOG/KRAS/DBNL/AUTS2/EPS8/NCKAP1/CYFIP1	13
BP	GO:0060759	regulation of response to cytokine stimulus	37/1645	190/18670	3.39951e-06	8.96525e-05	6.51338e-05	HSPA1A/JAK1/CDC37/IFNGR1/SOCS3/SH2B3/ELF1/SIGIRR/CARD16/HSP90AB1/HSPA1B/IFNAR2/TNFRSF1A/CCDC3/PAFAH1B1/CREBRF/IRAK3/CASP4/CARD8/CAV1/IRF7/SAMHD1/ABCE1/PTPN1/AGPAT1/PARP14/CYLD/USP18/OTUD4/SPPL2A/KLF4/BIRC2/CASP1/CBFB/CD74/IFIH1/HIF1A	37
BP	GO:1903828	negative regulation of cellular protein localization	26/1645	112/18670	3.55167e-06	9.32473e-05	6.77455e-05	DAB2/LEPROT/PKIG/TAX1BP3/UBE2J1/TGFB1/BAG3/PICALM/ABHD17A/OS9/LYPLA1/CLTC/ROCK2/ERLEC1/DNAJA1/ARF6/NUMB/LEPROTL1/SP100/SVIP/TMEM59/MDFIC/AP2M1/UBE2G2/GBP1/DERL2	26
BP	GO:0050690	regulation of defense response to virus by virus	12/1645	30/18670	4.03393e-06	0.000104971	7.62632e-05	B2M/AP1S2/AP2S1/FYN/RAC1/AP2B1/PAK2/ELMO1/AP2M1/AP2A2/ATP6V1H/KPNA6	12
BP	GO:1904292	regulation of ERAD pathway	12/1645	30/18670	4.03393e-06	0.000104971	7.62632e-05	UBE2J1/BCAP31/HERPUD1/OS9/ERLEC1/CAV1/UBQLN1/TMEM259/SVIP/UBE2G2/EDEM2/DERL2	12
BP	GO:0032092	positive regulation of protein binding	23/1645	93/18670	4.10715e-06	0.000106406	7.73055e-05	APP/FKBP1A/MEF2C/B2M/NRP1/PLXND1/MFNG/ACE/CTHRC1/ADD1/HSP90AB1/RALB/EPHA4/CAV1/ARF6/BMP4/RAPGEF2/ABL1/HIPK2/MAPRE1/PLK2/PPP2CB/TCF7L2	23
BP	GO:0072583	clathrin-dependent endocytosis	14/1645	40/18670	4.1456e-06	0.000106931	7.7687e-05	DAB2/AP2S1/FCHO2/PICALM/CANX/CLTC/HIP1/AP2B1/PIP5K1C/FCHSD2/AP2M1/SYT11/AP2A2/FNBP1L	14
BP	GO:0043244	regulation of protein-containing complex disassembly	26/1645	113/18670	4.23124e-06	0.000108663	7.89455e-05	INSR/SPTBN1/SWAP70/GSN/RDX/CFL1/MAP1B/NES/ADD1/ASPH/MTPN/TMOD3/WDR1/TMOD2/DSTN/CALCOCO2/CAPZA2/LIMA1/TRIOBP/IRAK3/APC/TAOK1/SETX/EPS8/CAMSAP2/UVRAG	26
BP	GO:0001959	regulation of cytokine-mediated signaling pathway	35/1645	177/18670	4.32847e-06	0.000110677	8.04086e-05	HSPA1A/JAK1/CDC37/IFNGR1/SOCS3/SH2B3/ELF1/SIGIRR/CARD16/HSP90AB1/HSPA1B/IFNAR2/TNFRSF1A/CCDC3/PAFAH1B1/CREBRF/IRAK3/CASP4/CARD8/CAV1/IRF7/SAMHD1/ABCE1/PTPN1/AGPAT1/PARP14/CYLD/USP18/OTUD4/SPPL2A/BIRC2/CASP1/CBFB/CD74/HIF1A	35
BP	GO:0003014	renal system process	27/1645	120/18670	4.37797e-06	0.000111458	8.0976e-05	HYAL2/GNAI2/ADGRF5/CD34/GSN/STC1/GJA1/MCAM/RHOA/PDGFB/ADCY4/F2R/AKR1B1/PSAP/SGK1/PRKAR1A/BCR/LGMN/RAB11A/PRKACB/SULF2/AKR1C3/MYO1E/BMP4/COMT/MAGED2/ADM	27
BP	GO:0051271	negative regulation of cellular component movement	61/1645	384/18670	4.4205e-06	0.000112056	8.14101e-05	ENG/HYAL2/RGCC/ANGPT2/ACVRL1/MEF2C/ARHGDIB/TIE1/NRP1/SERPINE1/STC1/MMRN2/DLC1/PTPRG/STAT3/RHOA/CLIC4/SEMA3F/TGFB1/ADAM15/PTPRM/LIMCH1/DLL4/TPM1/CXCL12/CALR/CD200/RHOB/CX3CL1/SEMA6B/ADAMTS9/BCR/ACTN4/PTPRK/MMP28/CRK/DPEP1/ADGRG1/STARD13/EVL/ILK/VASH1/NOTCH1/OSBPL8/RAP2A/JAG1/SRGAP2B/PLCB1/SP100/IGFBP3/CORO1C/KLF4/RYK/CTNNA1/DUSP3/SRGAP2C/SRGAP2/DNAJA4/HDAC5/CD74/ZMYND8	61
BP	GO:0051496	positive regulation of stress fiber assembly	16/1645	51/18670	4.47004e-06	0.000112642	8.18363e-05	RHOC/RGCC/NRP1/RHOA/RAC1/PPM1F/LIMCH1/NOX4/TPM1/FHOD1/EVL/ROCK2/PXN/CDC42/ABL1/ARHGEF10	16
BP	GO:0032273	positive regulation of protein polymerization	29/1645	134/18670	4.48195e-06	0.000112642	8.18363e-05	GMFG/GSN/HSPA1A/MAP1B/RHOA/PINK1/RAC1/ARPC2/PFN1/ICAM1/HSPA1B/ARPC5L/ACTR3/EVL/ACTR2/ARL2/HSP90AA1/ARF6/SNX9/VASP/CDC42EP2/ARPC1B/FCHSD2/DCTN1/MAPRE1/NCKAP1/CYFIP1/WHAMM/CDC42EP3	29
BP	GO:0034599	cellular response to oxidative stress	51/1645	302/18670	4.62078e-06	0.000115637	8.40123e-05	EPAS1/KLF2/HSPA1A/ETS1/NQO1/SLC7A11/FYN/PINK1/CTNNB1/NOX4/CFLAR/TPM1/RHOB/PSAP/SNCA/PLEKHA1/HSPA1B/MMP2/PTPRK/SFPQ/MCL1/STK25/CRK/DPEP1/MSRA/MSRB3/KDM6B/GPX1/RWDD1/NOS3/FOS/NFE2L1/MAP1LC3A/PRDX1/FBXW7/AKR1C3/UBQLN1/PCGF2/ATP13A2/PXN/SETX/SOD2/PDE8A/MSRB2/HNRNPD/ABL1/KLF4/MDM2/HDAC2/NUDT2/HIF1A	51
BP	GO:0046328	regulation of JNK cascade	36/1645	185/18670	4.66552e-06	0.000116262	8.44663e-05	APP/PINK1/GADD45B/MLKL/RAPGEF1/MAP3K11/MAP4K4/FZD4/RB1CC1/MECOM/TPD52L1/SDCBP/SPAG9/PAFAH1B1/EPHA4/SASH1/RAP2A/DNAJA1/HRAS/PDCD4/TAOK1/PTPN1/PLCB1/TAOK2/CYLD/NCOR1/DBNL/MDFIC/PJA2/HIPK2/MAP4K5/AIDA/DUSP3/HIPK3/PER1/GADD45G	36
BP	GO:0048008	platelet-derived growth factor receptor signaling pathway	17/1645	57/18670	4.90996e-06	0.000121837	8.85166e-05	NRP1/PIK3C2A/PDGFB/RAPGEF1/SNCA/PLEKHA1/BCR/IFT20/HIP1/MYO1E/PTPN1/PTPN12/CSRNP1/ABL1/IQGAP1/PLAT/PDGFA	17
BP	GO:0016236	macroautophagy	50/1645	295/18670	5.13876e-06	0.000126448	9.18662e-05	MAP1LC3B/KDR/CDC37/SH3GLB1/PINK1/GABARAPL2/BAG3/STX12/VCP/RB1CC1/GNAI3/ATP6V1D/RALB/IFT20/ATP6V0D1/LAMTOR1/ATP6V1E1/CALCOCO2/LAMTOR5/NEDD4/OPTN/SESN3/CAPNS1/FEZ2/ATG3/RRAGA/MAP1LC3A/DYNLL1/ATG4A/UBQLN1/ATP13A2/TECPR1/GABARAPL1/SQSTM1/RAB7A/RAB1B/EI24/CASP3/ATP6V1H/CHMP3/VPS37A/LAMP2/WIPI1/UVRAG/TMEM41B/ATP6V1A/SNAP29/RNF5/HIF1A/RAB3GAP1	50
BP	GO:0050768	negative regulation of neurogenesis	50/1645	295/18670	5.13876e-06	0.000126448	9.18662e-05	APP/VIM/ID1/YWHAH/ID3/B2M/NRP1/PTPRG/STAT3/RHOA/DYNLT1/CTNNB1/SEMA3F/TGFB1/CALR/EFNB2/CX3CL1/HES1/SEMA6B/MAP4K4/RTN4/ADGRG1/PAFAH1B1/EPHA4/NOTCH1/JAG1/SKI/ARF6/CTSZ/EFNA1/HES4/HEY1/PMP22/RAPGEF2/RUFY3/DIXDC1/DENND5A/HOOK3/ID2/RYK/MDM2/CTNNA1/PLK2/SRGAP2C/PPP3CA/SRGAP2/HDAC2/ASAP1/EIF4E/GSK3A	50
BP	GO:1902904	negative regulation of supramolecular fiber organization	30/1645	142/18670	5.17644e-06	0.000126585	9.19658e-05	SPTBN1/CDH5/TMSB10/GMFG/SWAP70/GSN/WASF2/RDX/MAP1B/DLC1/KANK3/S1PR1/TMSB4X/ADD1/PFN1/HSPA8/MTPN/SNCA/TMOD3/TMOD2/CAPZA2/LIMA1/TRIOBP/APC/TAOK1/TBCD/EPS8/MAPRE1/CAMSAP2/DYRK1A	30
BP	GO:0060485	mesenchyme development	48/1645	279/18670	5.18738e-06	0.000126585	9.19658e-05	ENG/RGCC/ACVRL1/DAB2/MEF2C/WWTR1/LEF1/NRP1/SPRY1/NRP2/BMPR2/TGFBR2/CFL1/DDX5/FN1/CTNNB1/SEMA3F/TGFB1/ADAM15/MSX1/HES1/SNAI1/SEMA6B/PHACTR4/SDCBP/RTN4/FOXC1/NOTCH1/NOS3/ACVR1/JAG1/PDCD4/BMP4/EFNA1/HEY1/PEF1/CORO1C/DDX17/MDM2/FAM172A/PHLDB1/LRP6/TGFB1I1/LOXL2/HDAC2/TCF7L2/CRELD1/HIF1A	48
BP	GO:0002576	platelet degranulation	28/1645	128/18670	5.23476e-06	0.000127213	9.24224e-05	A2M/SPARC/PECAM1/VWF/APP/SRGN/TIMP3/TAGLN2/CALM1/SERPINE1/APLP2/ANXA5/FN1/TMSB4X/PHACTR2/TGFB1/PDGFB/PSAP/ACTN4/WDR1/CD63/TLN1/LYN/PROS1/TMX3/LAMP2/MAGED2/PDGFA	28
BP	GO:0031532	actin cytoskeleton reorganization	24/1645	101/18670	5.41366e-06	0.000131019	9.51875e-05	GMFG/ARHGDIB/GSN/NRP1/MYH9/ABL2/RHOA/S1PR1/SHC1/TGFB1/PARVB/THSD7A/NEDD9/CDC42BPB/RAP2A/HRAS/PTPN1/PARVA/CDC42/AUTS2/ABL1/EPS8/DAPK3/WHAMM	24
BP	GO:0050730	regulation of peptidyl-tyrosine phosphorylation	45/1645	256/18670	5.68743e-06	0.000137081	9.95913e-05	PECAM1/HYAL2/APP/NRP1/ITGA5/IL6ST/HBEGF/SOCS3/STAT3/FYN/CD81/SHC1/SH2B3/ACE/TGFB1/PDGFB/ARL2BP/NOX4/YES1/ICAM1/SH3BP5/HES1/EHD4/NEDD9/PAK2/TNFRSF1A/EPHA4/ACVR1/CAV1/LYN/CD40/FBXW7/EFNA1/PTPN1/GGNBP2/PARP14/ABL1/IQGAP1/AFAP1L2/TNFRSF14/MVP/PIBF1/HDAC2/CD74/PDGFA	45
BP	GO:0043393	regulation of protein binding	40/1645	217/18670	5.71847e-06	0.000137267	9.97262e-05	APP/FKBP1A/ID1/DAB2/MEF2C/LEF1/B2M/NRP1/PLXND1/BAX/MFNG/ACE/CTHRC1/NES/ADD1/ADAM15/PDGFB/CARD16/ACTB/HSP90AB1/RALB/CCPG1/CRK/EPHA4/SYMPK/CAV1/ARF6/CTSZ/BMP4/RAPGEF2/CYLD/ABL1/HIPK2/MAPRE1/PLK2/AIDA/PPP2CB/TCF7L2/HDAC5/IFIT1	40
BP	GO:0097178	ruffle assembly	14/1645	41/18670	5.78687e-06	0.000138344	0.000100509	RDX/RAC1/PFN1/ICAM1/EVL/CAV1/HRAS/ARF6/RHOG/CORO1C/DBNL/EPS8/CYFIP1/AIF1L	14
BP	GO:1903076	regulation of protein localization to plasma membrane	23/1645	95/18670	6.04034e-06	0.000143819	0.000104486	ITGB1/SPTBN1/RAMP3/DAB2/PRKCH/TGFB1/PICALM/ACTB/LYPLA1/CLTC/RAB11A/GRASP/ARF6/RHOG/NUMB/MMP14/ACSL3/KIF5B/TMEM59/AP2M1/SQSTM1/CNST/GBP1	23
BP	GO:0045666	positive regulation of neuron differentiation	59/1645	371/18670	6.09243e-06	0.000144474	0.000104963	TCF4/SNX3/ITGA6/ZEB1/MEF2C/NRP1/PLXND1/BMPR2/GRN/MAP1B/ABL2/RHOA/FYN/FN1/DYNLT1/MACF1/CFLAR/RAPGEF1/CXCL12/PLXNA2/CX3CL1/SCARF1/RAP1A/SOCS2/TMEM30A/FZD4/GATA2/MOB2/SPAG9/STK25/CYB5D2/NCOA1/PAFAH1B1/EPHA4/ILK/SYT1/RAB11A/TCF12/ACTR2/MMD/IST1/CREB3L2/LYN/BMP4/SETX/SCARB2/RAPGEF2/ITSN1/RUFY3/DBNL/RAB21/ITSN2/TIMP2/IQGAP1/CAMK1D/SKIL/CYFIP1/HMG20B/ZMYND8	59
BP	GO:0003206	cardiac chamber morphogenesis	28/1645	129/18670	6.13165e-06	0.00014482	0.000105214	ENG/FKBP1A/MEF2C/ADAMTS1/NRP1/NRP2/BMPR2/HEG1/TGFBR2/SOS1/TGFB1/DLL4/TPM1/HES1/TBX3/FOXC1/NOTCH1/NOS3/ACVR1/JAG1/BMP4/HEY1/SAV1/PARVA/ID2/MDM2/GSK3A/HIF1A	28
BP	GO:0032496	response to lipopolysaccharide	54/1645	330/18670	6.40643e-06	0.000150705	0.000109489	SPARC/VIM/MEF2C/SERPINE1/GJA1/MGST2/RHOA/LY96/TGFB1/ZFP36/THBD/SIGIRR/F2R/CX3CL1/ICAM1/CXCL11/CARD16/SNCA/TFPI/BCR/LGALS9/IFNAR1/CHMP5/FOXP1/RPS6KA3/IRAK3/NOTCH1/CARD8/NOS3/PTGS2/TNFRSF1B/SASH1/JUNB/FOS/LYN/PDCD4/TNIP2/COMT/ALPL/PDE4D/CMPK2/SBNO2/TRIM5/ABL1/PRPF8/SGMS1/NFKBIA/CASP3/CTR9/CASP1/HDAC2/HDAC5/ADM/CNP	54
BP	GO:0052126	movement in host environment	32/1645	158/18670	6.51903e-06	0.000152743	0.00011097	HYAL2/ITGB1/SNX3/IFITM3/GSN/IFITM2/HSPA1A/ITGA5/CAV2/CD81/DYNLT1/CTNNB1/ITGA2/EFNB2/ICAM1/LGALS9/HSPA1B/TNFRSF4/CTSB/IST1/CAV1/SCARB2/LAMP1/CTNND1/TRIM5/KPNA3/RAB7A/TNFRSF14/CHMP3/UVRAG/CD74/DDB1	32
BP	GO:0036498	IRE1-mediated unfolded protein response	18/1645	64/18670	6.55037e-06	0.000152868	0.000111061	BAX/SHC1/ADD1/TPP1/ATP6V0D1/DNAJC3/TLN1/CTDSP2/GOSR2/ACADVL/PTPN1/PDIA6/MYDGF/DCTN1/GSK3A/WIPI1/SRPRA/SEC31A	18
BP	GO:0019883	antigen processing and presentation of endogenous antigen	10/1645	22/18670	6.59442e-06	0.000152977	0.00011114	HLA-B/HLA-E/HLA-A/B2M/HLA-C/HLA-F/TAP1/TAP2/TAPBP/CD74	10
BP	GO:1904152	regulation of retrograde protein transport, ER to cytosol	8/1645	14/18670	6.60705e-06	0.000152977	0.00011114	UBE2J1/BCAP31/OS9/ERLEC1/SVIP/UBE2G2/EDEM2/DERL2	8
BP	GO:0006898	receptor-mediated endocytosis	52/1645	314/18670	6.66774e-06	0.000153776	0.000111721	SPARC/RAMP2/HSPG2/ITGB1/CALCRL/INSR/RAMP3/DAB2/B2M/SERPINE1/TGFBR2/AP2S1/CAV2/CD81/RAC1/FCHO2/PICALM/CALR/EFNB2/SCARF1/SNCA/HSPH1/CANX/CAP1/SDCBP/CD63/CLTC/HIP1/AP2B1/LDLRAD3/NEDD4/APOL1/HSP90B1/CAV1/HSP90AA1/ARF6/NUMB/SNX9/SCARB2/SNX17/PIP5K1C/DBNL/RAB21/LMBR1L/FCHSD2/AP2M1/SYT11/AP2A2/LRP6/FNBP1L/PDLIM7/ADM	52
[truncated: 1,214 more rows]

## Sheet: T cells
ONTOLOGY	ID	Description	GeneRatio	BgRatio	pvalue	p.adjust	qvalue	geneID	Count
[truncated: 608 more rows]

## Sheet: Treg
ONTOLOGY	ID	Description	GeneRatio	BgRatio	pvalue	p.adjust	qvalue	geneID	Count
[truncated: 867 more rows]

## Sheet: B cells
ONTOLOGY	ID	Description	GeneRatio	BgRatio	pvalue	p.adjust	qvalue	geneID	Count
[truncated: 239 more rows]

[truncated: 2 more sheets: Mac, Oligodendrocyte]
