# Supplementary material for: Integrative single-cell and exosomal multi-omics uncovers SCNN1A and EFNA1 as non-invasive biomarkers and drivers of ovarian cancer metastasis
Source: Front Immunol. 2025 Jul 25;16:1630794. doi: 10.3389/fimmu.2025.1630794 (PMC12331593; doi:10.3389/fimmu.2025.1630794)
Supplement: Supplementary Table 1 — Results of exosome nanoparticle-tracking analysis. [file DataSheet1.zip › Supplementary data sheet 3-7.xlsx]

## Sheet: Table S3
gene	pvalue	padj	logFC	baseMean	lfcSE	stat	condition
A1BG	2.36904e-294	5.59953e-293	-4.26409	42.1827	0.116289	-36.6679	down
A1BG-AS1	9.70394e-19	1.55079e-18	-1.06958	54.9445	0.121014	-8.83847	down
A2ML1	1.62584e-21	2.71943e-21	2.08453	172.73	0.218813	9.52656	up
A3GALT2	8.08569e-22	1.35902e-21	2.31003	5.99275	0.240657	9.59883	up
AADAC	1.79944e-138	1.41129e-137	5.07973	204.693	0.202793	25.0488	up
AADACP1	1.31708e-94	6.31692e-94	4.79991	98.5658	0.232604	20.6355	up
AAGAB	5.09297e-99	2.57368e-98	1.34623	1890.37	0.0637389	21.1211	up
AAK1	6.41294e-69	2.19798e-68	1.40711	3639.08	0.0801967	17.5457	up
AANAT	2.90277e-41	6.57038e-41	1.91385	21.6565	0.142248	13.4544	up
AARD	5.98927e-173	6.37328e-172	5.68044	250.306	0.202615	28.0356	up
AARSD1	0	0	-5.27169	369.627	0.0918116	-57.4186	down
AASS	1.97586e-242	3.50966e-241	-4.24344	1601.89	0.127619	-33.251	down
AATK	7.67538e-23	1.31057e-22	1.40656	508.543	0.142963	9.83862	up
ABCA10	0	0	-6.97728	1067.98	0.15421	-45.2452	down
ABCA11P	5.27445e-124	3.5812e-123	-2.34391	107.061	0.0989661	-23.684	down
ABCA12	4.83254e-45	1.15674e-44	2.46001	32.3986	0.17468	14.083	up
ABCA13	8.50723e-118	5.38462e-117	4.42782	142.217	0.191899	23.0737	up
ABCA3	7.67635e-47	1.8932e-46	1.45009	1952.92	0.100892	14.3727	up
ABCA4	3.98987e-89	1.78207e-88	3.25967	295.297	0.162852	20.0161	up
ABCA5	2.63991e-200	3.57431e-199	-2.81058	767.992	0.0930768	-30.1964	down
ABCA6	2.57286e-307	6.41019e-306	-5.8631	1054.46	0.156464	-37.4726	down
ABCA7	1.52521e-35	3.15435e-35	1.53304	579.743	0.123204	12.4431	up
ABCA8	0	0	-6.24804	2239.48	0.16599	-37.641	down
ABCA9	0	0	-6.14309	1232.1	0.159985	-38.3979	down
ABCB1	6.81729e-72	2.4348e-71	-2.21749	142.206	0.123672	-17.9305	down
ABCB11	1.74626e-29	3.29225e-29	3.26976	10.7104	0.290004	11.2749	up
ABCB5	6.87882e-17	1.06666e-16	2.34308	19.1876	0.280638	8.34909	up
ABCB6	0	0	-6.62068	814.945	0.0911868	-72.6056	down
ABCC11	3.2783e-21	5.45831e-21	1.69573	21.8461	0.179376	9.45345	up
ABCC4	8.41058e-62	2.59439e-61	1.84862	2429.57	0.111438	16.5887	up
ABCC6P1	1.80069e-12	2.57228e-12	1.44203	22.9661	0.204568	7.04911	up
ABCC6P2	2.05784e-13	2.99368e-13	1.42281	18.0396	0.193711	7.34498	up
ABCC8	3.06147e-28	5.66214e-28	-2.92621	25.358	0.265537	-11.02	down
ABCC9	5.03862e-34	1.01948e-33	-2.07053	649.202	0.170265	-12.1606	down
ABCD1	2.27591e-77	8.73817e-77	1.60447	1854.22	0.086176	18.6185	up
ABCD4	6.49209e-119	4.16253e-118	-1.38268	2240.53	0.0596374	-23.1847	down
ABCF2P1	8.35593e-27	1.51275e-26	2.55585	2.18177	0.238457	10.7183	up
ABCG1	2.4423e-24	4.26435e-24	1.16229	1054.3	0.114177	10.1797	up
ABCG2	4.54472e-86	1.95087e-85	-2.14894	224.345	0.109293	-19.6622	down
ABCG4	1.46644e-55	4.14028e-55	2.32857	100.179	0.148298	15.702	up
ABCG5	1.89663e-26	3.41604e-26	1.73774	21.7159	0.163288	10.6422	up
ABCG8	8.79603e-94	4.16285e-93	4.84537	47.328	0.235859	20.5435	up
ABHD11	0	0	3.98649	4387.79	0.0909755	43.8194	up
ABHD11-AS1	1.85637e-149	1.60873e-148	6.92433	196.613	0.265935	26.0377	up
ABHD12	1.3132e-83	5.43885e-83	1.18892	4404.89	0.0613709	19.3727	up
ABHD12B	1.00019e-31	1.95648e-31	1.83641	53.0337	0.156683	11.7206	up
ABHD14A-ACY1	1.87354e-279	4.11842e-278	-3.59225	16.3537	0.100564	-35.7209	down
ABHD16A	0	0	-3.73685	560.293	0.075934	-49.2118	down
ABHD17AP1	4.3327e-107	2.41887e-106	2.67158	24.3284	0.121538	21.9815	up
ABHD17AP3	1.27087e-38	2.7591e-38	2.21039	7.38299	0.170068	12.9971	up
ABHD17AP4	5.319e-51	1.39814e-50	4.25885	6.40661	0.283519	15.0214	up
ABHD17AP5	3.77367e-44	8.91243e-44	3.80015	10.4307	0.272666	13.937	up
ABHD17AP6	7.87968e-23	1.34512e-22	1.87812	7.13629	0.190944	9.83598	up
ABHD17C	3.315e-248	6.0865e-247	3.1983	1336.89	0.0950513	33.6482	up
ABHD5	3.75362e-157	3.49545e-156	2.00524	988.163	0.0750788	26.7085	up
ABI3	5.81281e-37	1.22765e-36	1.54337	491.483	0.121512	12.7013	up
ABI3BP	2.32165e-45	5.58818e-45	-2.55794	1721.39	0.180969	-14.1347	down
ABL1	1.01448e-61	3.12376e-61	-1.20329	6058.31	0.0725862	-16.5774	down
ABLIM1	2.63719e-71	9.33669e-71	-1.7353	14225.2	0.0971878	-17.8551	down
ABLIM2	2.06147e-29	3.88086e-29	1.40187	247.097	0.124497	11.2603	up
ABLIM3	6.46929e-48	1.62469e-47	-1.81381	257.602	0.124721	-14.543	down
ABO	1.02496e-52	2.76178e-52	-2.17254	1923.31	0.142173	-15.2809	down
ABR	2.74461e-32	5.41013e-32	-1.22549	2431.27	0.103595	-11.8296	down
ABRACL	0	0	3.94135	1346.46	0.103301	38.154	up
ABT1	1.04444e-74	3.88204e-74	1.19649	2136.7	0.0654271	18.2873	up
ABTB1	1.99927e-52	5.362e-52	-1.27055	2474.25	0.0833843	-15.2373	down
AC000123.2	0	0	-4.70634	38.7409	0.108846	-43.2387	down
AC000123.3	4.31121e-66	1.41516e-65	1.42273	80.6793	0.082852	17.1719	up
AC000403.1	1.03847e-216	1.57013e-215	7.72953	54.003	0.245997	31.4212	up
AC002044.1	3.53706e-49	9.04176e-49	3.6172	8.93705	0.245391	14.7406	up
AC002044.3	7.88343e-43	1.82914e-42	3.51186	4.02177	0.255997	13.7184	up
AC002070.1	6.13822e-101	3.16831e-100	5.29218	10.0088	0.248124	21.3288	up
AC002306.1	1.78407e-26	3.21499e-26	2.76366	4.07498	0.259551	10.6479	up
AC002480.2	6.29778e-33	1.2561e-32	3.25486	3.1709	0.272315	11.9525	up
AC002511.2	1.39731e-41	3.17667e-41	4.40534	12.3089	0.326121	13.5083	up
AC002558.1	1.33653e-144	1.10731e-143	6.14313	18.0126	0.239918	25.6052	up
AC003681.1	8.05207e-297	1.91852e-295	9.18186	147.731	0.249354	36.8225	up
AC003956.1	5.6448e-69	1.93791e-68	4.55026	6.50685	0.25923	17.553	up
AC004000.1	1.5235e-104	8.21129e-104	5.52902	11.7655	0.254633	21.7137	up
AC004057.1	4.59488e-241	8.08551e-240	-5.37939	1304.03	0.162243	-33.1563	down
AC004069.1	2.61413e-91	1.19965e-90	5.13095	9.45844	0.253191	20.2651	up
AC004158.1	2.30226e-23	3.96309e-23	2.69439	5.3385	0.270547	9.95906	up
AC004453.1	0	0	11.1289	570.053	0.252947	43.997	up
AC004492.1	1.91672e-112	1.13649e-111	5.54953	11.9325	0.246271	22.5342	up
AC004816.1	8.75758e-307	2.1793e-305	9.01703	131.941	0.24084	37.4399	up
AC004837.4	1.1214e-98	5.64487e-98	5.23111	10.4458	0.248111	21.0837	up
AC004846.1	2.60303e-111	1.52381e-110	6.22651	19.0326	0.277741	22.4184	up
AC004895.1	1.55094e-68	5.2756e-68	4.26727	4.94165	0.243907	17.4955	up
AC004943.1	3.21296e-121	2.10697e-120	5.61395	12.454	0.239788	23.4122	up
AC004947.2	1.86741e-13	2.72009e-13	1.71133	36.2722	0.232582	7.35796	up
AC004980.1	0	0	9.42449	174.814	0.229909	40.9923	up
AC005020.1	1.42323e-62	4.43041e-62	3.91307	3.82457	0.234384	16.6951	up
AC005071.1	5.31136e-69	1.82404e-68	4.59932	6.30035	0.261973	17.5564	up
AC005082.1	4.94333e-221	7.69874e-220	9.87751	239.329	0.311239	31.7361	up
AC005083.1	1.96711e-237	3.37273e-236	6.94972	225.1	0.211216	32.9034	up
AC005086.2	8.75156e-141	6.98272e-140	6.15118	18.0594	0.243513	25.2602	up
AC005086.3	1.22555e-51	3.25032e-51	4.00413	4.15467	0.264852	15.1184	up
AC005480.1	3.72796e-78	1.44281e-77	4.6506	8.25931	0.248494	18.7151	up
AC005498.3	1.92305e-169	1.9852e-168	3.65449	60.8094	0.13171	27.7465	up
AC005562.1	9.05487e-307	2.25058e-305	-2.94758	41.5161	0.0787302	-37.439	down
AC005740.4	5.28978e-55	1.48018e-54	4.05936	6.49106	0.259876	15.6204	up
AC005740.5	2.92794e-46	7.14206e-46	3.84782	6.27008	0.269461	14.2797	up
AC005753.1	2.60374e-18	4.13111e-18	1.58404	13.6048	0.1815	8.7275	up
AC005776.1	2.77969e-71	9.8395e-71	4.18411	13.7138	0.234375	17.8522	up
AC005838.2	1.02381e-78	4.00275e-78	4.9733	8.63995	0.264765	18.7838	up
AC006026.1	5.15734e-28	9.51549e-28	2.65962	1.55668	0.24238	10.9729	up
AC006116.1	1.18622e-59	3.54158e-59	4.14041	4.43544	0.254188	16.2888	up
AC006130.3	2.90493e-70	1.01391e-69	4.50061	10.0278	0.253975	17.7207	up
AC006449.2	5.13218e-274	1.08889e-272	-3.32305	77.141	0.0939538	-35.3689	down
AC006452.1	1.13427e-64	3.64419e-64	4.81049	7.15143	0.283286	16.9811	up
AC006460.2	1.90472e-277	4.13434e-276	8.04299	249.994	0.225981	35.5914	up
AC006483.1	1.37538e-81	5.5793e-81	4.86918	13.0168	0.254509	19.1317	up
AC006539.1	1.45651e-35	3.01347e-35	3.1792	2.41901	0.255424	12.4468	up
AC006557.1	2.11256e-57	6.10927e-57	4.29781	4.98283	0.26914	15.9687	up
AC007040.2	4.53841e-105	2.46274e-104	5.66697	12.9511	0.26032	21.7693	up
AC007098.1	1.16666e-165	1.16829e-164	6.72935	30.4011	0.245318	27.4311	up
AC007128.1	1.59703e-80	6.38966e-80	6.18122	20.2157	0.325268	19.0034	up
AC007216.1	6.54731e-33	1.30537e-32	3.12035	2.23146	0.261132	11.9493	up
AC007279.1	3.10428e-72	1.11407e-71	4.5983	6.49618	0.255828	17.9742	up
AC007285.1	2.63017e-34	5.34833e-34	3.28729	2.46671	0.26915	12.2136	up
AC007365.1	1.12606e-94	5.40575e-94	5.29678	10.4539	0.256588	20.6431	up
AC007384.1	7.38899e-205	1.03351e-203	9.47042	180.489	0.310086	30.5413	up
AC007389.1	1.26843e-104	6.84189e-104	5.8089	19.7094	0.267419	21.7221	up
AC007389.2	4.23886e-194	5.44407e-193	9.88956	241.384	0.332758	29.72	up
AC007389.3	1.95877e-137	1.52244e-136	6.81698	50.8215	0.273188	24.9535	up
AC007560.1	9.72065e-46	2.35177e-45	2.92082	7.73336	0.205752	14.1958	up
AC007611.1	1.58166e-125	1.09106e-124	5.74363	13.6908	0.241012	23.8313	up
AC007620.3	9.37023e-163	9.17503e-162	-3.52208	19.9704	0.129552	-27.1865	down
AC007731.1	2.06973e-151	1.82568e-150	6.57809	24.2231	0.250981	26.2095	up
AC007750.1	2.51363e-51	6.63419e-51	4.75976	6.88019	0.315823	15.071	up
AC007773.1	1.05463e-179	1.18683e-178	7.6595	51.6325	0.267962	28.5843	up
AC007787.2	7.92075e-28	1.45765e-27	2.30866	10.1036	0.211144	10.9341	up
AC007842.1	1.49977e-204	2.09211e-203	7.79538	56.472	0.255435	30.5181	up
AC007879.3	4.06218e-60	1.22071e-59	4.25493	6.0187	0.260174	16.3542	up
AC007881.4	1.42651e-130	1.03827e-129	6.18958	19.4368	0.254579	24.3131	up
AC008514.1	2.46766e-66	8.13487e-66	5.67801	13.0278	0.330035	17.2042	up
AC008691.1	1.4754e-88	6.54336e-88	5.25269	9.73015	0.263282	19.9508	up
AC008737.1	1.27064e-61	3.9073e-61	4.55867	5.96355	0.275217	16.5639	up
AC008752.1	5.96831e-78	2.30772e-77	5.04195	8.44273	0.269767	18.69	up
AC008753.1	1.33943e-118	8.55363e-118	5.89379	15.3066	0.254553	23.1535	up
AC008781.1	1.59879e-63	5.04512e-63	4.1678	4.60113	0.247714	16.8251	up
AC008906.1	1.09061e-106	6.05769e-106	5.50643	13.2524	0.250982	21.9395	up
AC008937.2	5.08218e-32	9.97619e-32	3.03864	3.39155	0.257998	11.7778	up
AC008937.3	8.84873e-56	2.50581e-55	2.82359	11.3067	0.179458	15.734	up
AC008982.2	1.34681e-35	2.78817e-35	2.00678	17.8879	0.161148	12.453	up
AC008985.1	9.41842e-47	2.31787e-46	2.76569	10.6161	0.192617	14.3585	up
AC009065.2	2.529e-122	1.68186e-121	6.13886	17.9847	0.261003	23.5203	up
AC009065.3	3.06928e-28	5.67607e-28	2.83825	1.79407	0.257561	11.0197	up
AC009065.4	2.18406e-185	2.59446e-184	6.95636	31.7607	0.239561	29.038	up
AC009108.1	1.84204e-68	6.26066e-68	4.24512	4.88645	0.242777	17.4857	up
AC009120.5	7.55981e-85	3.18835e-84	-2.28551	11.6142	0.117091	-19.5191	down
AC009121.2	1.02991e-51	2.73461e-51	4.11382	4.35711	0.271902	15.1298	up
AC009228.1	1.60033e-32	3.16932e-32	2.15234	9.18303	0.181253	11.8748	up
AC009237.14	0	0	10.0035	267.242	0.23254	43.0185	up
AC009336.1	2.27135e-137	1.76472e-136	7.73708	59.4499	0.310134	24.9475	up
AC009403.2	2.58954e-273	5.46626e-272	-3.66475	20.348	0.103749	-35.3232	down
AC009474.1	5.79135e-35	1.18825e-34	3.14979	2.6608	0.255332	12.3361	up
AC009495.3	6.18658e-78	2.39168e-77	4.21874	19.3612	0.225744	18.6881	up
AC009831.1	2.42893e-151	2.1407e-150	6.30631	20.1557	0.240667	26.2034	up
AC009950.1	8.96149e-84	3.72345e-83	-2.88392	30.3465	0.148715	-19.3923	down
AC010092.1	9.68696e-106	5.29958e-105	5.71186	13.4036	0.261533	21.8399	up
AC010148.1	1.20021e-30	2.30833e-30	2.83727	18.2668	0.246545	11.5082	up
AC010168.1	4.65742e-18	7.35291e-18	1.73607	18.7494	0.200436	8.66146	up
AC010184.1	8.16819e-47	2.01258e-46	4.47841	5.65713	0.311684	14.3684	up
AC010203.1	5.68098e-162	5.53649e-161	6.75048	27.9583	0.248909	27.1203	up
AC010207.1	1.80336e-138	1.41384e-137	6.60597	24.7783	0.263725	25.0487	up
AC010240.2	7.51637e-35	1.53914e-34	1.7232	12.2627	0.139926	12.3151	up
AC010240.3	4.90812e-44	1.15667e-43	3.51634	3.12162	0.252643	13.9182	up
AC010319.1	1.00991e-162	9.88409e-162	7.33757	41.0809	0.269924	27.1838	up
AC010329.1	2.23985e-127	1.5707e-126	7.55385	47.8101	0.314626	24.009	up
AC010331.1	5.68288e-120	3.68126e-119	5.84417	14.7278	0.250937	23.2894	up
AC010525.1	1.04109e-109	5.99296e-109	5.512	11.6875	0.24769	22.2536	up
AC010642.2	0	0	4.46547	107.147	0.117428	38.0275	up
AC010754.1	6.30363e-48	1.58347e-47	4.50356	5.78067	0.309634	14.5448	up
AC010931.1	1.32136e-109	7.60004e-109	7.64297	50.8811	0.343614	22.2429	up
AC010970.1	0	0	13.0461	2152.15	0.300999	43.3426	up
AC010976.2	6.54413e-61	1.99168e-60	-3.21999	22.1656	0.195566	-16.465	down
AC011239.2	1.0757e-20	1.77294e-20	-1.54187	7.14404	0.16529	-9.32831	down
AC011322.1	1.4152e-26	2.55292e-26	2.37926	6.59447	0.222998	10.6694	up
AC011379.1	1.42709e-59	4.25397e-59	4.23119	4.79581	0.259942	16.2774	up
AC011450.1	4.37806e-129	3.13589e-128	6.23183	19.0555	0.257811	24.1721	up
AC011453.1	9.93354e-43	2.30018e-42	4.11914	4.42746	0.300632	13.7016	up
AC011465.1	5.59556e-116	3.47485e-115	5.88421	14.9851	0.257043	22.8919	up
AC011477.1	2.20155e-284	4.97666e-283	8.34656	82.8033	0.231611	36.037	up
AC011498.1	3.11373e-86	1.34021e-85	4.79819	7.08622	0.243793	19.6814	up
AC011509.1	2.17509e-44	5.15049e-44	4.08723	4.34158	0.29244	13.9763	up
AC011933.2	4.86083e-64	1.54611e-63	4.23576	6.52073	0.250704	16.8954	up
AC011997.1	1.63701e-68	5.56563e-68	5.08181	11.4072	0.290515	17.4924	up
AC012123.1	2.24902e-307	5.61011e-306	8.20952	322.728	0.219059	37.4762	up
AC012181.1	4.92826e-97	2.43117e-96	5.24017	9.57235	0.250679	20.904	up
AC012181.2	3.58714e-91	1.64181e-90	4.93632	7.80469	0.243775	20.2495	up
AC012306.2	0	0	8.81118	114.332	0.230845	38.1693	up
AC012360.1	2.96654e-100	1.51761e-99	5.32299	10.2006	0.250435	21.255	up
AC012368.1	3.71772e-189	4.57357e-188	7.40832	55.5535	0.252543	29.335	up
AC012370.2	2.12551e-38	4.59816e-38	3.70197	3.48391	0.285696	12.9577	up
AC012640.1	9.78752e-62	3.01599e-61	4.20872	4.77629	0.253849	16.5796	up
AC013267.1	3.8705e-27	7.04528e-27	2.98483	2.77079	0.276649	10.7892	up
AC013268.3	1.25769e-21	2.10791e-21	2.60804	5.30404	0.273002	9.55318	up
AC013549.1	1.76022e-86	7.59841e-86	5.08774	8.7096	0.258126	19.7103	up
AC015726.1	1.48144e-116	9.25242e-116	5.5336	18.7064	0.241118	22.9498	up
AC015883.1	1.23054e-185	1.46513e-184	7.44559	44.3688	0.256235	29.0577	up
AC015971.1	2.62221e-69	9.05478e-69	4.37122	5.21551	0.248415	17.5965	up
AC015987.1	2.08426e-18	3.3145e-18	1.57307	11.7075	0.179725	8.75264	up
AC016405.1	4.6143e-121	3.0183e-120	6.25549	19.4675	0.267366	23.3967	up
AC016575.1	3.4575e-55	9.71145e-55	4.32069	5.11558	0.276127	15.6475	up
AC016597.1	3.87004e-110	2.24084e-109	5.51707	11.7001	0.247425	22.2979	up
AC016727.1	0	0	8.86784	118.958	0.232	38.2235	up
AC016727.3	1.12827e-122	7.53478e-122	6.15397	18.217	0.261265	23.5545	up
AC016737.1	1.83403e-165	1.83395e-164	7.01161	35.1861	0.255761	27.4147	up
AC016739.1	0	0	11.0693	572.368	0.25729	43.0226	up
AC016747.1	0	0	11.3845	797.675	0.244617	46.5402	up
AC016747.3	1.03214e-177	1.14291e-176	-2.66678	57.6001	0.0938225	-28.4236	down
AC016821.1	1.44896e-124	9.89638e-124	6.39521	21.3479	0.269404	23.7384	up
AC016831.6	1.68116e-145	1.40633e-144	5.81057	54.0723	0.226217	25.6859	up
AC016866.1	3.32361e-106	1.83085e-105	5.67774	13.0895	0.259391	21.8888	up
AC016894.1	3.56791e-70	1.24406e-69	4.19529	6.86083	0.2369	17.7091	up
AC016907.2	7.84585e-58	2.28166e-57	4.11696	4.47808	0.256823	16.0303	up
AC017006.2	1.18559e-63	3.74922e-63	4.46405	6.81817	0.265042	16.8428	up
AC017028.2	2.07893e-47	5.16964e-47	3.93455	3.92536	0.272044	14.4629	up
AC017074.1	4.25449e-80	1.69305e-79	4.85303	8.19235	0.25607	18.952	up
AC017076.1	6.33928e-60	1.90059e-59	4.75626	6.91106	0.291312	16.327	up
AC017083.1	5.9641e-106	3.2741e-105	5.59948	12.4311	0.256127	21.8621	up
AC017104.1	9.668e-201	1.31415e-199	7.57959	48.7152	0.250734	30.2296	up
AC017104.2	3.49233e-60	1.05008e-59	4.18879	6.17476	0.255986	16.3634	up
AC017104.3	1.89594e-160	1.82371e-159	6.77366	31.2296	0.250962	26.9908	up
AC017104.4	1.78009e-129	1.2799e-128	6.0495	16.8292	0.249884	24.2092	up
AC018628.1	5.77827e-261	1.14292e-259	8.42087	87.1805	0.244016	34.5095	up
AC018690.1	2.15895e-170	2.24663e-169	6.55457	23.8544	0.235564	27.8251	up
AC018804.1	1.22463e-61	3.76693e-61	4.72704	6.75736	0.285344	16.5661	up
AC018816.1	1.88966e-112	1.12076e-111	6.29732	20.0679	0.279448	22.5349	up
AC018892.3	1.65151e-87	7.23155e-87	5.30961	10.3248	0.267761	19.8297	up
AC019080.1	1.28072e-169	1.32343e-168	6.64985	42.0815	0.239538	27.7611	up
AC019117.1	4.67689e-82	1.90429e-81	5.61532	24.8408	0.29265	19.1878	up
AC019117.2	1.10192e-114	6.71418e-114	7.57289	83.6021	0.332705	22.7616	up
AC019129.1	7.35888e-69	2.51803e-68	4.24787	6.70924	0.242211	17.5379	up
AC019129.2	1.03738e-38	2.25595e-38	3.60338	3.11842	0.276914	13.0126	up
AC019171.1	1.44991e-87	6.35418e-87	6.33402	20.5482	0.319316	19.8362	up
AC019205.1	0	0	9.89941	242.996	0.235459	42.043	up
AC020915.1	6.10394e-174	6.58317e-173	6.97827	32.0618	0.248189	28.1168	up
AC020915.2	2.13725e-259	4.18348e-258	7.92536	139.485	0.230356	34.4048	up
AC020931.1	8.59615e-65	2.76692e-64	4.41221	5.36943	0.259583	16.9973	up
AC020951.1	7.60635e-25	1.337e-24	-1.55111	28.7179	0.150701	-10.2926	down
AC021037.1	3.2998e-114	2.00063e-113	5.53294	11.8737	0.243597	22.7134	up
AC021066.1	2.71433e-31	5.26928e-31	3.19505	2.81047	0.274591	11.6357	up
AC021078.1	0	0	10.3612	334.608	0.234917	44.1057	up
AC021087.1	2.52584e-100	1.29311e-99	5.76791	14.5746	0.271271	21.2625	up
AC022098.1	7.78347e-265	1.56341e-263	8.32584	97.9446	0.239478	34.7666	up
AC022182.1	1.24824e-83	5.17084e-83	5.60048	17.815	0.289053	19.3753	up
AC022182.2	5.88433e-21	9.75186e-21	2.53125	9.0395	0.26951	9.39205	up
AC022210.1	1.93305e-227	3.11345e-226	7.57136	48.3462	0.235156	32.1972	up
AC022819.1	3.72888e-120	2.41852e-119	5.79125	14.0974	0.248473	23.3074	up
AC023283.1	1.14335e-49	2.94635e-49	3.73287	3.33025	0.251938	14.8167	up
AC023590.1	1.12876e-82	4.6296e-82	4.79732	13.8223	0.249062	19.2616	up
AC023593.1	1.88128e-100	9.64559e-100	5.38258	10.587	0.252985	21.2763	up
AC023818.1	1.76853e-210	2.55825e-209	7.38331	42.5266	0.238466	30.9617	up
AC024361.1	6.16442e-144	5.06269e-143	6.38246	21.2748	0.249847	25.5455	up
AC024560.2	2.42786e-17	3.79055e-17	1.35254	174.543	0.159663	8.47124	up
AC024560.3	0	0	-5.68695	374.377	0.130926	-43.4363	down
AC024568.1	3.55722e-45	8.53544e-45	3.61871	3.14384	0.256562	14.1046	up
AC024896.1	3.64293e-171	3.81385e-170	7.04936	33.6417	0.252766	27.8888	up
AC024937.1	3.86424e-38	8.32399e-38	3.31495	2.72132	0.256739	12.9117	up
AC024937.2	3.61269e-68	1.22325e-67	4.87513	18.3915	0.279421	17.4472	up
AC024995.1	2.36836e-125	1.62994e-124	6.13948	18.9571	0.257805	23.8144	up
AC025166.1	9.86735e-57	2.82983e-56	4.06322	4.33466	0.255996	15.8722	up
AC025279.1	2.47447e-70	8.64249e-70	4.46085	5.59512	0.251604	17.7297	up
AC025458.1	1.92075e-85	8.15384e-85	4.82932	7.34676	0.246533	19.589	up
AC026367.1	6.6253e-94	3.14126e-93	5.24711	9.65706	0.255243	20.5573	up
AC026403.1	0	0	11.623	802.687	0.253532	45.8445	up
AC026471.6	1.28333e-47	3.20507e-47	2.58868	16.1857	0.178578	14.496	up
AC026700.1	5.45914e-37	1.15331e-36	3.15915	2.25347	0.248629	12.7062	up
AC026803.1	4.1756e-41	9.42671e-41	3.37822	3.97589	0.251591	13.4274	up
AC027281.1	6.34616e-50	1.64068e-49	3.68374	3.29308	0.24796	14.8562	up
AC027288.1	2.7142e-54	7.51171e-54	4.46922	5.62457	0.288044	15.5158	up
AC027288.2	3.43435e-71	1.21341e-70	4.95315	7.88342	0.277637	17.8404	up
AC027307.2	0	0	8.95421	126.299	0.232721	38.4761	up
AC027348.1	1.50855e-100	7.7441e-100	6.24116	19.3333	0.293196	21.2867	up
AC027601.1	8.96455e-90	4.04058e-89	-2.21315	55.0569	0.11016	-20.0903	down
AC027811.1	5.01307e-108	2.83073e-107	5.76507	13.8596	0.261109	22.0792	up
AC034236.1	0	0	11.3145	648.261	0.25363	44.6104	up
AC034236.2	1.22119e-242	2.17288e-241	8.00767	65.6473	0.24072	33.2654	up
AC034243.1	4.03679e-07	5.16152e-07	1.04679	21.996	0.206581	5.06721	up
AC040162.1	4.29059e-246	7.76766e-245	8.05517	67.6691	0.240428	33.5035	up
AC044860.1	8.56721e-96	4.16681e-95	5.32098	10.148	0.25622	20.7672	up
AC046176.1	6.06788e-178	6.73707e-177	6.54091	23.6604	0.229971	28.4423	up
AC055811.1	1.13028e-38	2.45618e-38	3.49675	2.881	0.268856	13.0061	up
AC058791.1	1.081e-74	4.01651e-74	-2.66099	105.533	0.145525	-18.2854	down
AC061992.2	3.61232e-245	6.49434e-244	5.41346	143.592	0.161886	33.4399	up
AC062028.1	2.87007e-78	1.11391e-77	4.55361	14.5272	0.243131	18.729	up
AC063944.1	2.90335e-88	1.28159e-87	4.98908	8.06779	0.250494	19.9169	up
AC063976.2	8.95619e-69	3.06055e-68	4.6207	6.21646	0.263637	17.5267	up
AC064836.3	5.04872e-64	1.60464e-63	2.30715	29.739	0.136573	16.8932	up
AC067956.1	3.96097e-08	5.176e-08	1.30143	11.4339	0.236944	5.49258	up
AC068491.2	4.27484e-55	1.19812e-54	4.14884	8.43635	0.265374	15.6339	up
AC068587.2	1.18051e-21	1.97967e-21	2.36959	8.0632	0.247872	9.55974	up
AC068669.1	4.76724e-105	2.58623e-104	5.62862	12.6533	0.258585	21.767	up
AC068831.6	6.94473e-18	1.09382e-17	1.1505	88.5991	0.133533	8.61581	up
AC068946.1	8.23737e-94	3.90113e-93	5.55397	11.9347	0.27031	20.5467	up
AC069213.1	1.05933e-288	2.42907e-287	-5.20643	66.6356	0.143382	-36.3117	down
AC069499.1	1.63214e-130	1.18586e-129	6.00545	16.2465	0.247061	24.3075	up
AC072062.1	6.32573e-18	9.97004e-18	-1.40893	4.85884	0.163326	-8.6265	down
AC073046.1	1.40533e-158	1.32534e-157	6.79207	28.089	0.253143	26.831	up
AC073072.1	2.65521e-122	1.76409e-121	6.27261	19.8082	0.266713	23.5182	up
AC073130.2	1.19416e-52	3.21436e-52	3.97185	4.01005	0.260092	15.271	up
AC073254.1	2.12738e-59	6.32328e-59	1.66043	34.095	0.102161	16.253	up
AC073257.1	5.32466e-129	3.80735e-128	6.60454	25.8499	0.273322	24.164	up
AC073257.2	1.14292e-99	5.8153e-99	5.81436	31.8238	0.274372	21.1915	up
AC073325.2	4.20721e-50	1.0926e-49	4.25031	4.76481	0.285569	14.8837	up
AC073333.1	4.88838e-39	1.0689e-38	3.37519	2.93398	0.25824	13.07	up
AC073343.1	5.61993e-155	5.13649e-154	6.77322	28.4346	0.255395	26.5205	up
AC073578.1	3.2617e-77	1.25091e-76	5.90991	15.3145	0.317751	18.5992	up
AC073636.1	8.76769e-20	1.42523e-19	2.42556	2.60386	0.266451	9.10324	up
AC073869.1	4.4174e-33	8.82587e-33	3.04407	6.70161	0.254055	11.982	up
AC074286.1	4.14019e-248	7.58145e-247	-3.68095	36.8885	0.109417	-33.6416	down
AC078785.1	2.06038e-257	3.99529e-256	8.16986	73.2619	0.238384	34.2719	up
AC078819.1	2.27642e-136	1.75616e-135	6.11159	17.4856	0.245889	24.8551	up
AC078881.1	1.54638e-109	8.88442e-109	5.93372	15.5379	0.266854	22.2358	up
AC078899.1	1.87154e-60	5.65528e-60	3.71979	11.957	0.226798	16.4013	up
AC079250.1	1.31604e-182	1.52148e-181	3.61267	387.968	0.125366	28.8169	up
AC079610.1	3.63305e-175	3.95325e-174	6.95862	31.7088	0.246612	28.2169	up
AC079776.1	3.33492e-37	7.07135e-37	2.6989	5.91662	0.211765	12.7447	up
AC079781.5	7.12122e-172	7.49319e-171	7.19696	39.076	0.257519	27.9472	up
AC079790.2	2.13521e-53	5.81079e-53	4.11579	4.50222	0.267558	15.3828	up
AC079807.1	1.23011e-222	1.9376e-221	7.7241	53.9833	0.242499	31.8521	up
AC079834.1	2.95173e-149	2.5505e-148	6.67815	27.2827	0.256656	26.0199	up
AC079907.1	1.58109e-65	5.14594e-65	4.16393	4.5498	0.243557	17.0963	up
AC079922.2	2.39738e-306	5.94442e-305	4.66287	116.807	0.124632	37.413	up
AC079949.1	9.70963e-118	6.14193e-117	6.79377	28.212	0.294511	23.068	up
AC083829.1	1.25102e-32	2.48322e-32	3.15218	2.27576	0.264992	11.8954	up
AC083843.2	2.22446e-289	5.12912e-288	6.53185	239.424	0.179671	36.3546	up
AC083899.1	8.31306e-262	1.64743e-260	7.78987	80.8751	0.225365	34.5656	up
AC083906.1	6.3807e-52	1.69833e-51	4.62612	6.29398	0.305127	15.1613	up
AC084357.2	5.27485e-57	1.51906e-56	3.93201	3.94925	0.247118	15.9115	up
AC084368.1	4.0153e-26	7.18891e-26	2.71598	1.72916	0.256901	10.5721	up
AC087163.2	8.58758e-33	1.70919e-32	-1.71835	4.74934	0.144075	-11.9267	down
AC087392.1	1.73314e-141	1.38926e-140	6.74366	27.2946	0.266294	25.3241	up
AC087501.1	1.83587e-56	5.24762e-56	4.03791	4.77082	0.255028	15.8332	up
AC087650.1	6.5145e-86	2.78949e-85	4.95666	8.38864	0.252325	19.6439	up
AC090206.1	2.38833e-60	7.20637e-60	5.02457	8.31066	0.306629	16.3865	up
AC090559.1	1.39194e-293	3.27136e-292	9.1017	139.732	0.248547	36.6197	up
AC090578.1	9.90315e-51	2.59097e-50	4.95471	7.90934	0.330752	14.9801	up
AC090673.1	3.55505e-48	8.95741e-48	4.9061	8.38599	0.336405	14.5839	up
AC090825.1	3.83334e-182	4.41452e-181	7.37638	42.262	0.256304	28.7799	up
AC090945.1	1.21986e-79	4.82289e-79	-2.42923	30.3062	0.128555	-18.8965	down
AC090954.1	2.51725e-42	5.79778e-42	4.26639	5.11116	0.312925	13.6339	up
AC091042.1	1.66904e-141	1.3384e-140	6.58931	24.7665	0.260184	25.3256	up
AC091053.2	1.7364e-41	3.9428e-41	3.38873	3.1261	0.251161	13.4923	up
AC091057.1	0	0	10.061	271.716	0.245861	40.9215	up
AC091132.2	8.81701e-37	1.85589e-36	3.35805	2.57366	0.265067	12.6687	up
AC091167.1	4.46399e-158	4.18328e-157	6.60099	24.6026	0.246416	26.788	up
AC091178.2	1.91134e-143	1.56416e-142	6.41114	21.5964	0.251406	25.5012	up
AC091185.1	5.35594e-51	1.40768e-50	4.04752	4.18895	0.269459	15.0209	up
AC091849.1	1.75206e-140	1.39579e-139	6.32036	21.7748	0.250483	25.2327	up
AC092017.1	3.32357e-144	2.73933e-143	6.60356	24.9376	0.258258	25.5696	up
AC092117.1	8.21512e-251	1.53831e-249	8.85236	117.649	0.261704	33.8259	up
AC092117.2	2.9952e-65	9.71028e-65	4.37108	5.774	0.256233	17.059	up
AC092162.2	7.4296e-50	1.91839e-49	4.03717	11.1754	0.271944	14.8456	up
AC092168.2	8.67893e-32	1.69979e-31	3.48307	6.15912	0.296872	11.7326	up
AC092171.4	1.75191e-130	1.27214e-129	-2.67562	59.756	0.110087	-24.3046	down
AC092198.1	1.00148e-50	2.61985e-50	4.44122	26.9314	0.296489	14.9794	up
AC092275.1	7.2271e-61	2.19696e-60	4.85216	7.34343	0.294803	16.459	up
AC092287.1	1.97408e-125	1.35994e-124	5.99594	16.2752	0.251697	23.822	up
AC092535.3	1.1403e-10	1.57456e-10	1.46731	36.2842	0.227593	6.44707	up
AC092574.1	8.99924e-105	4.86936e-104	5.5319	11.8106	0.254482	21.7379	up
AC092574.2	7.95703e-38	1.70588e-37	3.77642	3.49629	0.293747	12.856	up
AC092614.1	5.14843e-69	1.76897e-68	4.78546	7.01863	0.272549	17.5582	up
AC092636.1	2.39655e-107	1.34193e-106	5.80977	14.2382	0.26398	22.0083	up
AC092666.1	8.44604e-47	2.0798e-46	4.11913	4.433	0.286726	14.3661	up
AC092687.3	1.74717e-180	1.98125e-179	7.28323	39.7233	0.254241	28.647	up
AC092718.1	1.23085e-24	2.15729e-24	2.46115	3.93334	0.240202	10.2462	up
AC092865.1	1.00399e-98	5.05875e-98	5.15397	9.63507	0.244392	21.089	up
AC092896.1	2.89262e-60	8.71528e-60	4.41797	5.43735	0.269802	16.3748	up
AC092944.1	0	0	9.39523	175.304	0.231407	40.6005	up
AC093110.1	2.70761e-145	2.26041e-144	6.54662	23.735	0.255056	25.6673	up
AC093151.2	3.51583e-61	1.0746e-60	4.44901	5.59784	0.269595	16.5026	up
AC093157.1	0	0	9.94241	250.515	0.234419	42.413	up
AC093159.1	1.20106e-33	2.41763e-33	3.55373	4.81673	0.293953	12.0894	up
AC093162.1	5.45067e-275	1.16122e-273	8.92961	124.003	0.25202	35.4322	up
AC093270.1	3.01746e-72	1.0831e-71	4.43144	5.58401	0.246523	17.9758	up
AC093382.1	3.43684e-16	5.26589e-16	2.09554	2.73014	0.256904	8.15692	up
AC093484.4	3.65777e-56	1.0408e-55	2.48331	15.1331	0.157273	15.7898	up
AC093627.7	2.0296e-41	4.60151e-41	4.27243	10.7969	0.316928	13.4808	up
AC093642.3	2.33628e-124	1.59096e-123	-4.60458	54.5058	0.194136	-23.7183	down
AC093732.1	1.1113e-34	2.27091e-34	3.78333	6.71838	0.308002	12.2835	up
AC093788.1	1.21774e-147	1.0341e-146	6.49994	23.0738	0.251189	25.8767	up
AC093843.1	1.29151e-32	2.56262e-32	3.61493	7.87842	0.303962	11.8927	up
AC093928.1	6.08854e-65	1.96435e-64	5.28458	9.91661	0.310538	17.0175	up
AC096921.2	7.12006e-103	3.75743e-102	5.40361	12.6904	0.250907	21.5363	up
AC097359.2	1.52649e-192	1.94008e-191	3.44746	61.6476	0.116471	29.5993	up
AC097532.2	3.60205e-104	1.93337e-103	5.55701	11.988	0.25639	21.6741	up
AC097639.1	2.15123e-248	3.96028e-247	8.29143	79.6762	0.246321	33.661	up
AC098583.1	1.11451e-135	8.51244e-135	6.4145	21.9304	0.25874	24.7912	up
AC098614.1	8.38758e-29	1.56467e-28	3.00424	2.0987	0.26978	11.1359	up
AC098847.1	2.59432e-77	9.95697e-77	4.74302	6.8061	0.254844	18.6115	up
AC099050.1	4.83335e-72	1.72951e-71	4.9759	8.00141	0.277215	17.9496	up
AC099314.1	9.2826e-31	1.78861e-30	2.9852	2.05359	0.258901	11.5303	up
AC099332.1	2.5579e-89	1.14495e-88	5.53092	11.8324	0.276019	20.0382	up
AC099344.3	1.73746e-55	4.90078e-55	4.38364	5.28866	0.279369	15.6912	up
AC099535.1	1.77434e-34	3.61585e-34	3.06878	2.17385	0.250603	12.2456	up
AC099778.1	1.33526e-248	2.46252e-247	7.99054	64.7154	0.237283	33.6752	up
AC100821.1	2.43173e-111	1.42394e-110	5.59335	12.4923	0.249464	22.4214	up
AC100821.2	7.24024e-46	1.75474e-45	3.6164	3.15887	0.254381	14.2165	up
AC103563.2	2.01985e-54	5.59677e-54	5.04481	8.39869	0.324745	15.5347	up
AC103563.7	4.18181e-96	2.04397e-95	6.4766	23.205	0.31135	20.8016	up
AC103563.9	1.11952e-42	2.58973e-42	3.57824	5.98293	0.261321	13.6929	up
AC103740.1	2.38463e-82	9.74392e-82	4.93141	7.75086	0.256539	19.2228	up
AC104024.2	1.09783e-105	6.00131e-105	6.12313	17.7235	0.280437	21.8342	up
AC104162.1	2.44317e-84	1.02415e-83	5.08787	8.6578	0.261465	19.459	up
AC104297.1	2.12845e-83	8.79247e-83	4.65602	8.75823	0.240649	19.3478	up
AC104306.1	4.05716e-88	1.78748e-87	5.039	9.82216	0.253214	19.9001	up
AC104532.2	8.15973e-128	5.74925e-127	4.24203	31.0614	0.176377	24.0509	up
AC104590.1	5.38893e-102	2.8152e-101	5.44037	11.0715	0.253722	21.4423	up
AC104653.1	6.01358e-34	1.2152e-33	1.93185	15.9393	0.159051	12.1461	up
AC104763.1	3.00882e-87	1.31222e-86	4.82082	7.26381	0.243482	19.7995	up
AC104837.1	3.21406e-29	6.03535e-29	2.74164	1.66962	0.24433	11.2211	up
AC104841.1	2.69339e-212	3.94847e-211	7.66559	51.6996	0.246511	31.0964	up
AC104938.1	6.18762e-86	2.65061e-85	5.20519	9.39228	0.264942	19.6466	up
AC104986.1	1.79023e-77	6.8862e-77	4.60087	7.72876	0.246943	18.6313	up
AC105339.2	1.91256e-96	9.38354e-96	5.28598	9.91157	0.253656	20.8391	up
AC106782.1	1.50952e-75	5.67788e-75	4.97526	8.028	0.270505	18.3925	up
AC106786.1	8.92994e-13	1.28316e-12	-1.25346	19.928	0.175405	-7.14607	down
AC106795.1	0	0	11.4913	732.647	0.248597	46.2243	up
AC106827.1	2.59846e-79	1.02285e-78	5.16747	9.17179	0.274042	18.8565	up
AC107068.1	0	0	8.94876	125.691	0.237734	37.6419	up
AC107081.1	4.47671e-92	2.07508e-91	4.90682	7.63501	0.2411	20.3518	up
AC107871.1	1.17257e-177	1.29771e-176	7.00122	32.5294	0.246355	28.4192	up
AC107993.1	7.66372e-73	2.77245e-72	4.55722	6.00761	0.252455	18.0516	up
AC108022.1	3.67317e-86	1.57904e-85	4.96317	8.07739	0.252283	19.673	up
AC108463.1	1.23688e-53	3.38384e-53	3.89662	5.89617	0.25273	15.4181	up
AC108479.1	9.80301e-147	8.27388e-146	6.6036	24.7001	0.255992	25.7961	up
AC108519.1	4.52017e-223	7.13079e-222	8.85092	117.471	0.277602	31.8835	up
AC108676.1	1.39231e-12	1.99304e-12	1.4205	16.2471	0.200499	7.08481	up
AC109460.1	8.86012e-135	6.71277e-134	5.87121	17.492	0.237628	24.7076	up
AC109642.1	3.08288e-78	1.19516e-77	-2.91913	33.9397	0.155893	-18.7252	down
AC110602.1	2.06939e-32	4.09043e-32	2.97523	2.03346	0.251005	11.8533	up
AC110611.1	7.35747e-179	8.23504e-178	6.71143	26.6419	0.235354	28.5163	up
AC110620.2	7.05328e-13	1.01526e-12	1.89358	3.08895	0.263789	7.1784	up
AC112220.2	0	0	10.1869	303.385	0.23045	44.2041	up
AC112497.2	3.19097e-220	4.93992e-219	7.47299	45.1166	0.23591	31.6773	up
AC112504.1	3.9168e-82	1.59637e-81	4.82681	7.23867	0.251435	19.1971	up
AC113608.1	3.69346e-14	5.44923e-14	1.98435	5.72425	0.262086	7.57136	up
AC114763.1	6.04159e-128	4.26263e-127	5.63308	15.9623	0.234093	24.0634	up
AC116407.1	1.5183e-134	1.14739e-133	6.19638	18.7719	0.25101	24.6858	up
AC116533.1	0	0	12.0137	1052.36	0.24888	48.2709	up
AC117490.2	3.53555e-78	1.36886e-77	4.7016	6.62534	0.251181	18.7179	up
AC118344.1	7.52985e-132	5.53694e-131	6.85779	29.5078	0.280671	24.4335	up
AC119403.1	4.69245e-80	1.86591e-79	4.60387	10.6186	0.242989	18.9468	up
AC119674.1	3.38317e-69	1.16553e-68	4.77384	6.94378	0.271518	17.582	up
AC121251.1	4.16153e-56	1.183e-55	4.07224	5.04537	0.258036	15.7817	up
AC122718.1	1.14984e-119	7.42989e-119	5.9709	16.0535	0.256712	23.2591	up
AC123768.1	6.52707e-106	3.58125e-105	5.21428	9.5857	0.238553	21.858	up
AC124861.1	4.90299e-29	9.1769e-29	3.10866	3.21284	0.277965	11.1837	up
AC124916.1	3.56995e-107	1.99411e-106	5.70832	13.4606	0.259584	21.9903	up
AC124944.3	5.57397e-19	8.94086e-19	1.43956	21.5608	0.161744	8.90021	up
AC125238.2	4.00986e-31	7.76825e-31	2.75774	1.98282	0.237688	11.6023	up
AC126323.1	1.90594e-84	8.00357e-84	6.99423	32.4137	0.359199	19.4718	up
AC126544.1	7.93172e-138	6.17876e-137	6.46988	24.1847	0.258903	24.9896	up
AC129492.1	1.43492e-09	1.93673e-09	-1.22374	17.2728	0.20222	-6.05151	down
AC130689.1	8.99461e-150	7.82414e-149	5.99097	16.1944	0.229844	26.0654	up
AC131011.1	1.49836e-88	6.64373e-88	5.26634	9.8507	0.263977	19.95	up
AC132192.1	5.14459e-45	1.2303e-44	3.61203	3.0773	0.256562	14.0786	up
AC132812.1	8.04517e-280	1.77413e-278	8.69884	105.683	0.243362	35.7445	up
AC132825.1	1.7561e-42	4.05234e-42	3.55368	3.01844	0.26015	13.6602	up
AC133041.1	2.30888e-39	5.07161e-39	4.18477	5.20776	0.318794	13.1269	up
AC133552.1	4.16254e-69	1.43141e-68	4.5968	6.12376	0.261624	17.5703	up
AC134878.2	1.62081e-162	1.58555e-161	7.25573	38.9583	0.267085	27.1664	up
AC135050.1	5.06469e-127	3.54563e-126	5.46271	13.1875	0.22785	23.975	up
AC135050.5	9.45928e-129	6.74285e-128	5.60754	29.9356	0.23229	24.1402	up
AC138028.1	3.26353e-36	6.81061e-36	3.54141	2.95656	0.281833	12.5656	up
AC138035.1	2.87886e-42	6.62404e-42	2.29362	13.789	0.16835	13.6241	up
AC138649.1	2.17572e-31	4.23162e-31	3.838	8.73833	0.329314	11.6545	up
AC138969.1	1.13936e-89	5.12651e-89	5.81942	14.3684	0.289835	20.0784	up
AC139149.1	6.51784e-94	3.09101e-93	5.11808	15.6569	0.248957	20.5581	up
AC139256.1	3.55745e-101	1.8408e-100	5.35542	10.3584	0.250789	21.3543	up
AC139453.1	1.74384e-72	6.28008e-72	5.58593	12.1984	0.310223	18.0061	up
AC139530.1	6.66185e-84	2.77575e-83	4.84173	7.29921	0.249477	19.4076	up
AC139887.4	5.97955e-104	3.19871e-103	4.13317	32.4464	0.190902	21.6508	up
AC140076.1	2.46788e-32	4.86974e-32	2.91121	2.90409	0.24591	11.8385	up
AC141002.1	1.64562e-84	6.9179e-84	4.83079	7.22204	0.247996	19.4793	up
AC141586.5	0	0	-5.06092	43.8226	0.106117	-47.6917	down
AC141930.2	1.57157e-49	4.04183e-49	4.78634	7.18249	0.323505	14.7953	up
AC144450.1	2.88918e-120	1.87625e-119	6.94824	41.3063	0.297973	23.3183	up
AC144530.1	1.74452e-134	1.31738e-133	3.58002	104.772	0.145056	24.6802	up
AC144831.1	8.82711e-09	1.17105e-08	1.05624	133.408	0.183634	5.75185	up
AC145124.1	7.23456e-117	4.53341e-116	6.09601	17.3906	0.265264	22.9809	up
AC145343.1	3.03157e-160	2.91068e-159	6.98607	32.3194	0.258998	26.9734	up
AC159540.2	5.7186e-80	2.27133e-79	-2.6221	10.4604	0.138469	-18.9364	down
AC226118.1	2.66201e-66	8.77139e-66	4.16449	25.1927	0.242124	17.1999	up
AC231657.1	2.06572e-68	7.01169e-68	4.56198	5.98828	0.260995	17.4791	up
AC234031.1	2.44974e-50	6.38109e-50	3.9585	3.90453	0.265319	14.9198	up
AC239868.1	2.0628e-32	4.0778e-32	2.94671	4.76072	0.248594	11.8535	up
AC241585.1	3.56495e-191	4.47324e-190	7.11567	35.2475	0.241268	29.4928	up
AC241952.1	0	0	9.35168	166.114	0.239284	39.082	up
AC243562.1	3.99247e-60	1.19994e-59	4.71678	6.65566	0.288396	16.3552	up
AC243562.2	8.53343e-124	5.77693e-123	6.64839	25.5115	0.280953	23.6637	up
AC244258.1	2.35632e-54	6.52387e-54	4.27834	5.01207	0.27558	15.5248	up
AC245100.1	4.37473e-197	5.77236e-196	-4.40487	19.9718	0.147073	-29.9502	down
AC246787.1	0	0	11.0885	554.324	0.252576	43.9016	up
AC253572.1	1.39816e-77	5.38307e-77	-3.23026	12.3511	0.173255	-18.6446	down
AC253576.2	9.45932e-129	6.74285e-128	6.26074	21.9288	0.259349	24.1402	up
ACAA1	1.76586e-65	5.7446e-65	-1.04795	1731.1	0.0613198	-17.0899	down
ACACB	2.86547e-128	2.02932e-127	-2.23358	1515.74	0.0927016	-24.0943	down
ACAD11	0	0	-8.23658	1024.11	0.0894002	-92.1315	down
ACADL	2.14382e-202	2.943e-201	-6.01865	294.898	0.198274	-30.3552	down
ACADSB	3.95052e-49	1.00937e-48	-1.12085	1149.96	0.0760766	-14.7331	down
ACADVL	3.62529e-101	1.87543e-100	-1.54096	11226.4	0.0721647	-21.3534	down
ACAP3	1.27777e-123	8.63609e-123	-2.04851	2630.69	0.0866301	-23.6467	down
ACAT1	2.01369e-46	4.92645e-46	-1.07834	1672.76	0.075378	-14.3058	down
ACBD4	1.58282e-52	4.25113e-52	-1.10978	922.342	0.0727605	-15.2526	down
ACBD7	0	0	7.09628	689.256	0.141845	50.0284	up
ACCS	3.25851e-91	1.49206e-90	-1.81089	1078.4	0.0894081	-20.2543	down
ACE	1.62285e-60	4.90523e-60	1.5581	815.527	0.0949486	16.41	up
ACE2	3.54833e-74	1.30715e-73	-3.28317	47.68	0.180191	-18.2205	down
ACER2	1.7968e-51	4.75257e-51	1.85785	208.636	0.123092	15.0931	up
ACER3	8.87475e-49	2.25475e-48	1.2587	1340.97	0.0857526	14.6783	up
ACHE	1.25344e-28	2.33111e-28	-1.77751	164.249	0.160135	-11.1001	down
ACKR1	9.07894e-34	1.82982e-33	-2.3289	386.851	0.192274	-12.1124	down
ACKR2	6.65985e-98	3.31935e-97	4.34007	541.623	0.206677	20.9993	up
ACOT4	2.83814e-145	2.36747e-144	3.04431	256.133	0.118615	25.6655	up
ACOT7	5.26055e-61	1.60362e-60	1.41945	1348.88	0.0861409	16.4782	up
ACOX2	3.75354e-29	7.0401e-29	-1.36134	583.982	0.121468	-11.2073	down
ACOXL	0	0	5.69101	210.225	0.133605	42.5957	up
ACP2	9.54678e-166	9.56478e-165	1.56349	2516.21	0.0569819	27.4384	up
ACRBP	1.03836e-83	4.30655e-83	2.37733	230.458	0.122639	19.3847	up
ACRV1	2.81845e-82	1.15075e-81	3.65276	19.1108	0.190108	19.2141	up
ACSBG1	1.34474e-17	2.10792e-17	-1.32864	31.8808	0.155582	-8.53978	down
ACSBG2	3.53851e-22	5.98042e-22	1.34574	15.1761	0.13897	9.68365	up
ACSM1	1.03485e-52	2.78801e-52	-1.94428	65.7868	0.127241	-15.2803	down
ACSM3	1.38113e-213	2.04496e-212	-3.97987	4202.53	0.127594	-31.1917	down
ACSM5	1.5114e-24	2.6461e-24	-1.53742	31.7149	0.150339	-10.2263	down
ACSS1	7.49715e-29	1.39957e-28	-1.18399	2187.46	0.106226	-11.1459	down
ACSS3	1.30929e-41	2.97754e-41	-1.77421	1218.71	0.131296	-13.5131	down
ACTA1	3.12233e-61	9.55317e-61	-3.41019	93.763	0.206556	-16.5097	down
ACTA2	5.17841e-73	1.87827e-72	-3.03206	10409.9	0.167765	-18.0732	down
ACTA2-AS1	5.57812e-86	2.39199e-85	-3.79533	242.084	0.193129	-19.6518	down
ACTB	1.26481e-65	4.12433e-65	1.07591	260637	0.0628842	17.1093	up
ACTBL2	1.52818e-52	4.10598e-52	4.38763	19.0785	0.287621	15.2549	up
ACTBP1	4.45759e-75	1.66459e-74	4.36377	5.46151	0.238019	18.3337	up
ACTBP11	7.63839e-136	5.85563e-135	5.75588	17.642	0.232032	24.8064	up
ACTBP2	1.40365e-296	3.33673e-295	4.85265	82.7909	0.131839	36.8074	up
ACTBP7	1.00401e-128	7.15438e-128	5.52003	25.4205	0.228689	24.1378	up
ACTBP8	4.54226e-53	1.23096e-52	4.493	13.9233	0.293012	15.3339	up
ACTBP9	1.36586e-79	5.39705e-79	4.40158	5.81623	0.233005	18.8905	up
ACTC1	5.94718e-37	1.25564e-36	-3.02494	66.5086	0.238193	-12.6995	down
ACTG1P10	2.75314e-106	1.51984e-105	-2.66947	7.17222	0.121908	-21.8974	down
ACTG1P12	8.86947e-22	1.49027e-21	2.32514	1.99062	0.242473	9.58929	up
ACTG1P14	2.17504e-77	8.35399e-77	2.35349	16.6127	0.12639	18.6209	up
ACTG1P19	8.95253e-30	1.69787e-29	2.72757	1.69042	0.240664	11.3335	up
ACTG1P23	6.7958e-69	2.32728e-68	4.30044	5.60637	0.245145	17.5424	up
ACTG1P24	1.55264e-10	2.13767e-10	1.16885	3.86853	0.18263	6.40011	up
ACTG1P3	1.42353e-60	4.30654e-60	-1.91997	23.1715	0.116944	-16.4179	down
ACTG1P9	3.16088e-55	8.88311e-55	3.37801	8.66954	0.215804	15.6532	up
ACTG2	2.16011e-22	3.66603e-22	-2.06876	1536.43	0.21253	-9.73396	down
ACTL10	0	0	-5.32777	17.1294	0.0981067	-54.3058	down
ACTL6A	2.14434e-56	6.12427e-56	1.01285	3122.33	0.0640097	15.8234	up
ACTL8	4.87096e-42	1.11619e-41	4.81697	132.889	0.354563	13.5857	up
ACTN2	4.31425e-55	1.20901e-54	-2.91058	72.8503	0.186178	-15.6334	down
ACTN3	4.94495e-24	8.59859e-24	-1.86448	10.7857	0.184404	-10.1109	down
ACTN4	9.70587e-73	3.50571e-72	1.6474	43210.4	0.0913267	18.0385	up
ACTN4P1	4.61746e-106	2.53819e-105	4.31737	30.9119	0.197377	21.8738	up
ACTR2	1.38041e-191	1.73737e-190	1.40801	8883.05	0.0476888	29.5249	up
ACTR3	1.5505e-171	1.62901e-170	1.6863	11544.8	0.0603989	27.9194	up
ACTR3C	4.98524e-87	2.16734e-86	1.93862	220.353	0.0980389	19.774	up
ACVR1B	1.13571e-80	4.55535e-80	1.32822	3206.21	0.069828	19.0213	up
ACVR1C	3.54479e-88	1.56274e-87	-3.38778	187.605	0.170181	-19.9069	down
ACY1	0	0	-3.96313	128.788	0.102626	-38.6171	down
ACY3	3.41761e-151	3.00694e-150	6.34275	258.9	0.242178	26.1904	up
ACYP2	1.47071e-63	4.64519e-63	1.39963	766.63	0.0831626	16.83	up
ADA	5.48593e-72	1.96167e-71	1.63771	494.506	0.0912749	17.9426	up
ADAD2	6.7444e-98	3.36069e-97	-3.33586	11.8029	0.158861	-20.9987	down
ADAM11	2.65547e-25	4.70272e-25	-1.37776	155.835	0.132561	-10.3935	down
ADAM15	1.04394e-42	2.41651e-42	1.07557	7505.27	0.0785202	13.698	up
ADAM20	4.23138e-66	1.38917e-65	-2.27201	6.04053	0.132302	-17.173	down
ADAM20P1	1.67005e-87	7.30962e-87	-2.3796	23.1842	0.120005	-19.8291	down
ADAM22	7.30493e-68	2.45978e-67	-2.1194	302.192	0.121756	-17.407	down
ADAM23	1.2823e-28	2.38393e-28	-1.89404	155.667	0.170665	-11.098	down
ADAM28	1.92233e-70	6.72311e-70	2.51878	925.801	0.141952	17.7439	up
ADAM33	6.08147e-103	3.21261e-102	-4.07379	2302.64	0.189095	-21.5436	down
ADAM8	1.77185e-78	6.8987e-78	2.19514	1449.95	0.117045	18.7547	up
ADAMDEC1	2.58952e-122	1.72156e-121	5.75	271.847	0.24448	23.5193	up
ADAMTS1	1.6603e-167	1.69122e-166	-3.86121	20982.2	0.139972	-27.5855	down
ADAMTS10	1.91547e-83	7.92055e-83	-2.5084	742.821	0.129611	-19.3532	down
ADAMTS12	4.11131e-21	6.83427e-21	1.58257	868.899	0.167827	9.42973	up
ADAMTS13	1.30142e-29	2.46053e-29	-1.20927	430.114	0.107009	-11.3007	down
ADAMTS14	4.80735e-126	3.33171e-125	4.16645	479.058	0.174466	23.8812	up
ADAMTS15	4.60037e-15	6.90223e-15	1.34997	1338.77	0.172248	7.83738	up
ADAMTS16	2.5813e-37	5.48797e-37	-2.84486	524.552	0.22287	-12.7647	down
ADAMTS18	2.34399e-07	3.01017e-07	1.18836	63.1554	0.229868	5.16976	up
ADAMTS19	9.91548e-16	1.50533e-15	-2.43264	57.0226	0.303023	-8.0279	down
ADAMTS20	2.98119e-55	8.38608e-55	5.68175	17.5859	0.362891	15.6569	up
ADAMTS3	3.78161e-18	5.98298e-18	-1.42548	245.719	0.164128	-8.68517	down
ADAMTS4	4.74881e-236	8.08194e-235	-5.51209	5136.15	0.168018	-32.8065	down
ADAMTS5	3.17817e-69	1.09563e-68	-2.86854	1070.38	0.163119	-17.5856	down
ADAMTS7	1.53187e-14	2.27432e-14	-1.07064	832.451	0.139319	-7.68484	down
ADAMTS7P3	3.36118e-25	5.94284e-25	-1.57637	7.54557	0.151999	-10.371	down
ADAMTS7P4	3.1114e-39	6.81849e-39	-1.72994	20.1534	0.132014	-13.1043	down
ADAMTS9	7.03837e-11	9.76496e-11	-1.02776	1534.21	0.157636	-6.51984	down
ADAMTS9-AS1	6.47192e-161	6.24564e-160	-4.69389	435.741	0.173651	-27.0305	down
ADAMTS9-AS2	2.45465e-187	2.96518e-186	-4.47763	226.675	0.153386	-29.1919	down
ADAMTSL1	3.19992e-09	4.2822e-09	-1.0128	325.183	0.171051	-5.921	down
ADAMTSL2	1.1658e-13	1.70446e-13	-1.09802	434.79	0.147968	-7.42061	down
ADAMTSL4	4.01075e-147	3.39342e-146	-3.24118	1422.7	0.125478	-25.8307	down
ADAMTSL4-AS1	7.83752e-30	1.48736e-29	-1.68278	18.1765	0.148326	-11.3452	down
ADAP1	1.57606e-37	3.36181e-37	1.50917	360.568	0.117876	12.8031	up
ADAP2	1.32531e-58	3.89126e-58	1.77843	510.277	0.110184	16.1405	up
ADARB2	1.24924e-15	1.89212e-15	1.79011	92.6071	0.223777	7.9995	up
ADAT2	3.32215e-45	7.97324e-45	-1.19682	402.573	0.084824	-14.1094	down
ADCY10P1	6.15253e-68	2.0751e-67	-2.19681	270.545	0.126132	-17.4168	down
ADCY2	3.46164e-41	7.82427e-41	-3.30392	202.905	0.245803	-13.4413	down
ADCY3	1.83356e-145	1.53257e-144	-2.32968	2799.54	0.0907109	-25.6825	down
ADCY4	6.43814e-52	1.71339e-51	-2.07962	532.133	0.137172	-15.1607	down
ADCY5	2.20306e-40	4.92263e-40	-1.80193	1422.89	0.135446	-13.3037	down
ADCY6	1.80786e-207	2.57031e-206	-2.68755	2493.37	0.0874361	-30.7373	down
ADCY7	1.17096e-116	7.3243e-116	-2.65116	971.302	0.115469	-22.96	down
ADCY8	8.87927e-87	3.84657e-86	7.84662	411.237	0.3974	19.7449	up
ADCY9	8.30954e-48	2.08331e-47	-1.31713	1411	0.0906749	-14.5259	down
ADCYAP1	1.31686e-05	1.62184e-05	1.2769	23.7634	0.293049	4.35728	up
ADD1	4.08197e-90	1.84548e-89	-1.08049	11580.9	0.0536772	-20.1294	down
ADD2	1.05976e-154	9.64345e-154	4.21837	966.665	0.159204	26.4966	up
ADD3-AS1	2.45259e-20	4.02277e-20	-1.09259	22.8398	0.118238	-9.24054	down
ADGB	1.20894e-12	1.73295e-12	2.29154	15.2009	0.322555	7.10435	up
ADGRA2	2.64501e-84	1.10787e-83	-2.56842	2668.65	0.132019	-19.455	down
ADGRB2	1.54e-25	2.73616e-25	1.42196	751.635	0.136134	10.4453	up
ADGRB3	1.21435e-28	2.25942e-28	-2.86324	43.5453	0.257882	-11.1029	down
ADGRD1	6.31138e-107	3.5169e-106	-4.09678	721.648	0.186519	-21.9644	down
ADGRD2	2.82379e-36	5.89945e-36	3.05822	14.0648	0.243159	12.5771	up
ADGRE1	1.44156e-92	6.71057e-92	4.20764	67.5158	0.206184	20.4073	up
ADGRE2	2.40491e-48	6.07278e-48	2.1429	168.778	0.146667	14.6106	up
ADGRE3	3.00738e-22	5.0894e-22	2.84508	6.42145	0.293299	9.70026	up
ADGRF1	2.64918e-186	3.1706e-185	6.82527	353.766	0.234461	29.1104	up
ADGRF3	2.87029e-59	8.51435e-59	1.51396	59.9599	0.0932552	16.2346	up
ADGRF5	8.89702e-31	1.71511e-30	-1.05625	761.672	0.0915772	-11.5339	down
ADGRF5P1	1.22196e-05	1.50631e-05	-1.13584	10.4729	0.259702	-4.37363	down
ADGRG1	4.45481e-278	9.71018e-277	4.10123	11491.8	0.115099	35.6321	up
ADGRG2	7.7108e-179	8.62586e-178	5.83742	2062.56	0.204717	28.5147	up
ADGRG5	2.78792e-72	1.00157e-71	3.39847	80.4769	0.189013	17.9801	up
ADGRG6	5.91814e-35	1.21414e-34	1.93533	655.084	0.156906	12.3343	up
ADGRL1	1.64565e-53	4.49146e-53	1.74247	5254.93	0.11315	15.3996	up
ADGRV1	9.01853e-29	1.68131e-28	2.15959	134.727	0.194042	11.1295	up
ADH1B	2.03473e-72	7.32001e-72	-5.38691	3512.34	0.299313	-17.9976	down
ADH1C	4.74532e-36	9.88005e-36	-3.02858	74.2347	0.241592	-12.536	down
ADH5P4	4.65689e-36	9.69928e-36	1.61746	11.1481	0.12901	12.5375	up
ADHFE1	0	0	-5.20944	683.609	0.115743	-45.0087	down
ADIPOR1	1.97391e-183	2.29871e-182	1.47065	8481.97	0.050918	28.8826	up
ADIRF-AS1	2.45621e-94	1.17207e-93	-2.74735	927.576	0.133332	-20.6054	down
ADK	1.03078e-108	5.87005e-108	1.78133	1192.15	0.0804192	22.1505	up
ADM	1.16444e-10	1.60736e-10	-1.00377	1098.89	0.155771	-6.4439	down
ADM2	1.61671e-264	3.24109e-263	5.68855	264.751	0.16372	34.7456	up
ADO	7.62824e-84	3.17522e-83	1.01608	1489.65	0.0523738	19.4006	up
ADORA1	7.94773e-185	9.38203e-184	4.41571	458.298	0.1523	28.9935	up
ADORA2A	0	0	-5.95798	58.3929	0.120108	-49.6054	down
ADORA2A-AS1	7.38056e-66	2.41578e-65	-2.32993	13.023	0.13593	-17.1407	down
ADORA3	2.75609e-88	1.21736e-87	2.97561	197.97	0.149381	19.9195	up
ADPRHL1	1.39804e-103	7.45563e-103	2.3067	431.141	0.106734	21.6116	up
ADPRM	3.46133e-77	1.32698e-76	-1.31264	318.573	0.0705871	-18.596	down
ADRA1B	1.38433e-10	1.90808e-10	1.17287	359.093	0.182758	6.41761	up
ADRA2A	1.69657e-20	2.78958e-20	-1.64679	1208.05	0.177458	-9.27989	down
ADRA2C	9.14796e-55	2.55082e-54	2.64514	2170.26	0.169719	15.5854	up
ADRB1	1.19425e-27	2.19075e-27	2.01015	27.0933	0.184472	10.8968	up
ADSL	0	0	-3.11575	581.163	0.0588293	-52.9625	down
ADTRP	5.77701e-105	3.1324e-104	4.44579	104.123	0.204327	21.7582	up
AEBP1	2.0295e-16	3.12205e-16	-1.27706	22572.8	0.155353	-8.22033	down
AF111168.1	5.20593e-50	1.34858e-49	3.80234	3.50772	0.255715	14.8694	up
AF131215.4	2.17448e-20	3.56886e-20	2.57021	5.61314	0.277758	9.25341	up
AF131215.6	3.63829e-198	4.84692e-197	8.31769	91.0087	0.276951	30.033	up
AF186192.1	2.58185e-15	3.89004e-15	1.21227	43.7091	0.153265	7.90962	up
AF213884.3	7.608e-69	2.60284e-68	4.2467	4.85407	0.24217	17.536	up
AF228730.5	5.29164e-34	1.07036e-33	3.34387	2.5914	0.275066	12.1566	up
AFAP1	6.64094e-53	1.79338e-52	-1.36531	900.29	0.0891828	-15.3092	down
AFF1	4.0289e-124	2.7382e-123	-1.73178	3883.45	0.0730854	-23.6953	down
AFF3	1.3694e-78	5.34181e-78	-3.19073	496.718	0.170005	-18.7684	down
AFG3L1P	5.70782e-169	5.87183e-168	-2.02192	761.761	0.0729744	-27.7073	down
AFG3L2P1	2.89725e-31	5.62174e-31	2.92871	2.25956	0.251821	11.6301	up
AGAP1	2.27156e-60	6.85703e-60	1.22382	2657.86	0.0746707	16.3895	up
AGAP1-IT1	6.03266e-30	1.14642e-29	2.23322	11.1138	0.196447	11.368	up
AGAP10P	2.39462e-181	2.74395e-180	-3.58281	31.729	0.124766	-28.7162	down
AGAP2-AS1	4.01194e-166	4.03119e-165	-3.78515	122.024	0.137792	-27.47	down
AGAP4	9.32495e-272	1.94464e-270	-2.9265	378.714	0.083088	-35.2216	down
AGAP5	0	0	-6.76142	131.887	0.116095	-58.2402	down
AGAP6	0	0	-6.09304	416.137	0.106317	-57.3104	down
AGAP7P	7.01744e-54	1.93078e-53	-3.54857	41.9567	0.229612	-15.4547	down
AGAP9	9.22754e-208	1.31553e-206	-3.38231	434.939	0.109961	-30.7591	down
AGBL4	1.93139e-12	2.75728e-12	1.34589	33.8998	0.191195	7.03935	up
AGBL5	1.8868e-61	5.78745e-61	1.17137	3234.4	0.0708202	16.5401	up
AGBL5-IT1	2.32466e-56	6.63379e-56	2.65798	12.248	0.168031	15.8184	up
AGGF1P2	4.61249e-10	6.28945e-10	-1.07554	20.6209	0.172591	-6.23175	down
AGMAT	2.16476e-276	4.64527e-275	4.87924	198.709	0.137354	35.5231	up
AGMO	6.05577e-17	9.39597e-17	2.07682	28.4441	0.2483	8.36413	up
AGPAT2	1.28603e-110	7.47984e-110	2.16994	3658.81	0.0971011	22.3472	up
AGPAT4	1.82072e-51	4.81459e-51	-1.51639	805.151	0.100475	-15.0923	down
AGPAT5	2.89087e-44	6.83528e-44	1.09098	1571.18	0.0781728	13.956	up
AGR2	1.76823e-127	1.24208e-126	5.90342	576.65	0.245783	24.0188	up
AGR3	1.37439e-100	7.05891e-100	6.0623	255.725	0.284735	21.291	up
AGRN	0	0	4.11895	28236.7	0.0959059	42.9478	up
AGTR1	6.79626e-43	1.57884e-42	-2.74102	91.6234	0.19965	-13.7291	down
AGTRAP	2.37328e-133	1.77474e-132	1.75906	3397.98	0.0715809	24.5744	up
AHCTF1	2.86304e-97	1.41676e-96	-1.26909	2822.99	0.0606352	-20.9299	down
AHI1	2.40489e-103	1.27889e-102	-1.51447	862.105	0.0701582	-21.5865	down
AHNAK	2.78363e-51	7.3412e-51	-1.35371	42137.6	0.0898628	-15.0642	down
AHNAK2	4.69917e-65	1.51822e-64	2.61722	3578.09	0.153659	17.0327	up
AHR	1.74011e-27	3.18197e-27	1.06875	3176.51	0.0983891	10.8625	up
AHRR	3.61854e-304	8.87678e-303	-5.93086	99.8644	0.159095	-37.2788	down
AIF1	1.73765e-69	6.0083e-69	2.36191	874.956	0.134049	17.6198	up
AIF1L	3.76902e-132	2.77937e-131	3.0696	5126.97	0.125485	24.4618	up
AIFM1	3.46188e-203	4.78408e-202	2.36216	3839.34	0.0776639	30.4152	up
AIM2	1.28444e-61	3.94855e-61	3.33636	69.9418	0.201432	16.5633	up
AIMP2	1.86631e-138	1.46264e-137	1.91477	1065.27	0.0764461	25.0473	up
AIRE	8.86119e-07	1.12413e-06	1.18093	5.0303	0.240252	4.91538	up
AJ011932.1	5.40133e-19	8.66798e-19	-1.83663	8.27563	0.206277	-8.9037	down
AK1	0	0	-3.78767	765.208	0.0998599	-37.9298	down
AK2	1.88508e-70	6.59395e-70	1.19108	8141.55	0.0671222	17.745	up
AK3P3	5.15957e-25	9.09694e-25	-1.30633	12.0649	0.126461	-10.3299	down
AK4	3.37747e-50	8.7833e-50	1.7223	2482.19	0.115603	14.8984	up
AK5	3.985e-20	6.51562e-20	1.65153	75.6319	0.179739	9.18846	up
AK7	2.11839e-96	1.03885e-95	3.08217	226.047	0.147938	20.8342	up
AK8	4.03365e-29	7.56272e-29	1.3574	176.642	0.121186	11.201	up
AKAP11	6.53249e-69	2.23821e-68	-1.05603	2106.42	0.0601907	-17.5447	down
AKAP12	1.30592e-111	7.67083e-111	-3.13575	7252.78	0.139683	-22.4491	down
AKAP13	1.52015e-101	7.90149e-101	-1.54331	4428.68	0.0721375	-21.394	down
AKAP14	6.94976e-52	1.8486e-51	4.58519	37.0835	0.302539	15.1557	up
AKAP17A	0	0	-3.21074	2556.77	0.0698063	-45.9949	down
AKAP3	1.30668e-60	3.95534e-60	2.34978	192.187	0.143077	16.4231	up
AKAP7	1.17414e-43	2.75543e-43	-1.19122	409.685	0.0859729	-13.8558	down
AKAP8L	6.98967e-56	1.98206e-55	-1.15396	3071.52	0.0732726	-15.7489	down
AKAP9	1.83e-82	7.48503e-82	-1.33801	3268.69	0.0695554	-19.2365	down
AKIRIN1	5.74636e-49	1.46407e-48	1.34208	3999.54	0.0912497	14.7078	up
AKIRIN2	7.64463e-71	2.68996e-70	1.09935	2987.82	0.0617764	17.7956	up
AKNA	4.68911e-46	1.13965e-45	-1.24193	2338.22	0.0871724	-14.2469	down
AKNAD1	4.36653e-05	5.305e-05	1.06256	5.56143	0.259973	4.08718	up
AKR1B10	3.34619e-16	5.12738e-16	1.98911	51.2063	0.243759	8.16015	up
AKR1B15	9.41719e-63	2.94078e-62	4.91067	47.5493	0.293705	16.7197	up
AKR1C1	2.44902e-88	1.08289e-87	-3.16923	321.901	0.159055	-19.9254	down
AKR1C2	6.21806e-49	1.58327e-48	-2.7787	199.809	0.188996	-14.7024	down
AKR1E2	3.5382e-10	4.83541e-10	1.06275	112.346	0.169412	6.27315	up
AKR7A2P1	1.46862e-13	2.14388e-13	-1.24369	4.50169	0.168295	-7.38997	down
AKR7L	3.32665e-30	6.35324e-30	-1.29546	47.5792	0.113439	-11.4199	down
AKT1S1	6.26498e-80	2.48739e-79	1.03944	4263.51	0.0549051	18.9316	up
AKT3	5.18512e-97	2.55728e-96	-3.1438	1922.15	0.15041	-20.9015	down
AKTIP	9.75295e-114	5.87188e-113	-1.26819	1041.4	0.0559516	-22.6658	down
AL008721.1	1.1797e-53	3.22953e-53	4.78945	7.0288	0.310576	15.4212	up
AL009031.1	2.63673e-152	2.34377e-151	8.04408	121.32	0.305999	26.2879	up
AL009174.1	4.52036e-272	9.44582e-271	8.79375	113.131	0.249523	35.2422	up
AL009179.1	6.17636e-202	8.4508e-201	8.68492	107.121	0.286438	30.3204	up
AL020997.1	4.92313e-52	1.31357e-51	3.80322	3.55944	0.25057	15.1783	up
AL021807.1	1.4612e-166	1.4768e-165	7.56454	49.332	0.275007	27.5067	up
AL022326.1	3.85456e-52	1.03058e-51	4.10166	5.24902	0.269946	15.1944	up
AL031768.1	2.50853e-88	1.10896e-87	5.11463	9.07821	0.256704	19.9242	up
AL031777.1	1.95277e-149	1.69156e-148	7.14218	43.1982	0.274322	26.0357	up
AL031777.2	8.47917e-120	5.48579e-119	6.30358	24.1259	0.270863	23.2722	up
AL049539.1	8.28678e-66	2.70984e-65	4.51525	5.8466	0.263527	17.1339	up
AL049794.1	5.01881e-34	1.01557e-33	3.00527	7.39531	0.247125	12.1609	up
AL049872.1	2.12074e-152	1.88754e-151	6.03503	16.7664	0.229502	26.2962	up
AL078621.1	1.3818e-190	1.72032e-189	7.17093	36.6603	0.243521	29.4468	up
AL080243.1	4.77776e-123	3.20616e-122	5.5364	11.7366	0.234684	23.5909	up
AL096855.1	4.2436e-53	1.15048e-52	4.1461	4.54269	0.270311	15.3383	up
AL109615.1	5.36776e-84	2.23835e-83	4.73827	6.89693	0.244006	19.4187	up
AL109618.1	8.13113e-93	3.80131e-92	4.86064	7.28162	0.237856	20.4352	up
AL117209.1	1.13273e-121	7.45881e-121	5.72417	13.7127	0.244033	23.4566	up
AL117334.1	1.66532e-54	4.62121e-54	3.94844	3.88782	0.253967	15.5471	up
AL118506.1	0	0	10.9579	506.075	0.232798	47.0705	up
AL121652.1	1.97064e-43	4.6121e-43	3.56864	3.04176	0.25825	13.8185	up
AL121655.1	2.71622e-138	2.12711e-137	5.98276	16.2385	0.239001	25.0324	up
AL121753.1	3.45509e-119	2.21942e-118	5.81044	14.2271	0.250322	23.2119	up
AL121761.1	9.49402e-174	1.02182e-172	7.55597	47.8445	0.268885	28.1011	up
AL121895.1	8.87032e-136	6.78999e-135	6.47311	26.5107	0.261008	24.8004	up
AL121899.1	6.09922e-87	2.64943e-86	5.7565	13.8222	0.291264	19.7638	up
AL121987.1	3.62726e-84	1.51592e-83	5.53823	12.1028	0.284906	19.4388	up
AL121989.1	1.00756e-48	2.55703e-48	4.01535	4.21445	0.273717	14.6697	up
AL121992.1	2.65283e-163	2.61113e-162	6.73364	27.065	0.247262	27.2329	up
AL132640.1	6.41987e-53	1.73436e-52	4.12845	4.42658	0.269633	15.3114	up
AL132780.1	1.02205e-172	1.08368e-171	6.0684	73.4362	0.216601	28.0165	up
AL133153.1	3.03237e-64	9.67643e-64	4.73066	6.81183	0.279536	16.9232	up
AL133230.1	8.23511e-130	5.93346e-129	6.12364	17.6936	0.252615	24.241	up
AL133243.3	3.54909e-174	3.83172e-173	6.7279	44.5565	0.23912	28.1361	up
AL133260.1	3.04635e-248	5.5982e-247	8.42057	87.4399	0.250235	33.6507	up
AL133410.1	2.45371e-237	4.20355e-236	8.20594	75.1466	0.249446	32.8967	up
AL135791.1	6.36212e-114	3.84043e-113	5.68414	13.0228	0.250573	22.6846	up
AL136040.1	2.25363e-211	3.27828e-210	7.3434	41.3223	0.236669	31.0281	up
AL136115.1	4.36104e-44	1.02926e-43	3.62538	3.12222	0.260319	13.9267	up
AL136221.1	6.94993e-61	2.11394e-60	4.38266	5.30282	0.266239	16.4614	up
AL136380.1	4.41803e-198	5.87436e-197	7.67211	52.0829	0.255511	30.0266	up
AL138721.1	3.90191e-125	2.67646e-124	5.98259	16.228	0.251438	23.7935	up
AL138963.1	5.95508e-91	2.71601e-90	5.13029	8.98278	0.253667	20.2245	up
AL138999.1	9.90539e-35	2.02534e-34	3.4797	2.87198	0.283069	12.2928	up
AL139021.1	2.28861e-65	7.43582e-65	4.27926	4.98337	0.250619	17.0747	up
AL139022.1	4.41468e-62	1.36769e-61	4.23488	4.77886	0.254693	16.6274	up
AL139099.2	5.01305e-54	1.38186e-53	3.88159	4.06859	0.250808	15.4763	up
AL139099.3	1.14888e-70	4.03645e-70	4.42759	5.56019	0.249122	17.7728	up
AL139184.1	3.04183e-36	6.35178e-36	3.41404	2.71631	0.271577	12.5712	up
AL139288.1	3.53091e-214	5.24675e-213	7.80832	70.0426	0.249984	31.2353	up
AL139383.1	1.04743e-221	1.63989e-220	8.3223	81.4849	0.261832	31.7849	up
AL139398.1	1.77015e-89	7.94576e-89	4.85109	7.33466	0.241871	20.0565	up
AL139815.1	4.25922e-52	1.13716e-51	4.39888	5.34643	0.289632	15.1878	up
AL157871.2	2.26707e-34	4.6136e-34	2.09395	15.6347	0.171275	12.2257	up
AL157904.1	5.51947e-56	1.56752e-55	4.05344	4.28178	0.257136	15.7638	up
AL157931.1	1.45881e-179	1.63901e-178	8.53996	94.6775	0.298883	28.5729	up
AL158151.1	9.32294e-65	2.99853e-64	5.06227	8.53584	0.297911	16.9926	up
AL160269.1	2.57697e-43	6.02096e-43	4.02607	4.12381	0.291761	13.7992	up
AL160291.1	3.65355e-33	7.31381e-33	3.40755	2.71628	0.284017	11.9977	up
AL161452.1	3.68526e-58	1.0767e-57	4.10076	4.35362	0.255067	16.0772	up
AL161891.1	9.44221e-209	1.35452e-207	7.55153	47.7223	0.244916	30.8331	up
AL161935.1	5.17254e-91	2.36119e-90	5.17065	9.19362	0.255574	20.2315	up
AL162311.1	9.44884e-33	1.87916e-32	3.02972	2.10128	0.254197	11.9188	up
AL162430.1	1.7988e-197	2.37651e-196	7.10323	35.0729	0.236934	29.9798	up
AL162586.1	3.14539e-281	6.97334e-280	9.2192	155.088	0.257268	35.835	up
AL163952.1	1.25438e-94	6.01762e-94	6.453	22.3275	0.312677	20.6379	up
AL353147.1	1.5948e-133	1.19345e-132	6.20113	18.7617	0.252176	24.5905	up
AL353662.1	3.16301e-167	3.20617e-166	6.5821	24.57	0.238809	27.5622	up
AL353751.1	3.54244e-114	2.14648e-113	6.26997	19.6277	0.276084	22.7103	up
AL353763.1	3.36109e-154	3.03979e-153	6.94797	31.3448	0.262652	26.4531	up
AL353803.1	7.95854e-159	7.52612e-158	7.40799	43.2012	0.275881	26.8522	up
AL354833.1	1.35681e-138	1.06455e-137	6.45391	22.2912	0.257538	25.06	up
AL354928.1	4.73352e-73	1.71871e-72	4.76723	6.9009	0.263701	18.0782	up
AL355388.1	3.23674e-222	5.08676e-221	7.91677	61.5123	0.248785	31.8218	up
AL355480.1	2.22739e-44	5.27314e-44	3.65267	3.18453	0.261379	13.9746	up
AL355490.1	3.35471e-112	1.98345e-111	5.34637	10.4258	0.237517	22.5094	up
AL355512.1	2.68029e-45	6.44471e-45	3.93692	3.94894	0.278729	14.1246	up
AL355531.1	9.54968e-45	2.27404e-44	3.86342	3.781	0.275275	14.0348	up
AL356020.1	9.64864e-31	1.85845e-30	2.913	1.91432	0.252712	11.527	up
AL356750.1	8.55787e-40	1.89566e-39	3.71926	3.34209	0.281722	13.2019	up
AL357874.1	5.81024e-37	1.22723e-36	3.22942	2.45598	0.254258	12.7014	up
AL358852.1	7.11353e-23	1.21573e-22	-1.0007	18.5575	0.101632	-9.84627	down
AL359091.1	2.97077e-36	6.20527e-36	3.36554	2.60938	0.267679	12.573	up
AL359546.1	1.72017e-64	5.51119e-64	4.87687	7.49522	0.287609	16.9566	up
AL360091.1	1.0532e-62	3.28642e-62	4.25921	4.91967	0.254843	16.713	up
AL360178.1	8.07997e-68	2.71855e-67	4.8771	7.5544	0.280274	17.4012	up
AL365361.1	7.28217e-179	8.15517e-178	7.63057	50.4627	0.267583	28.5167	up
AL390071.1	6.94198e-63	2.17077e-62	4.80836	7.13555	0.287274	16.7379	up
AL391001.1	1.40073e-187	1.69701e-186	7.26	39.0431	0.248535	29.2111	up
AL391095.1	1.89968e-151	1.6764e-150	7.13389	35.7483	0.272153	26.2128	up
AL391416.1	2.47023e-128	1.75181e-127	5.88851	15.1631	0.244331	24.1005	up
AL391421.1	4.13732e-41	9.34231e-41	4.09222	4.33923	0.30475	13.4281	up
AL391650.1	9.63743e-114	5.80402e-113	5.6854	13.0852	0.25083	22.6663	up
AL391994.1	5.54641e-47	1.3705e-46	3.7368	3.3806	0.259586	14.3952	up
AL442067.1	1.6791e-44	3.98376e-44	3.60094	3.09832	0.257307	13.9947	up
AL449212.1	5.36957e-233	8.96182e-232	7.88477	60.0316	0.241925	32.5917	up
AL512791.1	7.64861e-84	3.18306e-83	4.92686	7.6856	0.253956	19.4005	up
AL513318.1	9.28479e-71	3.26432e-70	7.23378	38.298	0.406742	17.7847	up
AL513327.1	2.03264e-234	3.42002e-233	8.00822	70.0378	0.24496	32.6919	up
AL513523.2	0	0	-6.48416	135.4	0.155481	-41.7039	down
AL583832.1	2.18632e-56	6.24331e-56	4.11757	4.36918	0.260239	15.8222	up
AL589843.1	1.37521e-269	2.81965e-268	8.52069	93.5366	0.242895	35.0797	up
AL589987.1	1.11657e-81	4.53297e-81	7.05979	33.9544	0.368801	19.1426	up
AL590096.1	6.95627e-60	2.08407e-59	4.14126	4.48202	0.253732	16.3214	up
AL590226.1	1.17866e-41	2.68312e-41	3.5979	3.51039	0.266101	13.5208	up
AL590723.1	8.60403e-72	3.06712e-71	4.32293	5.13837	0.241268	17.9175	up
AL590764.1	4.55209e-99	2.30091e-98	5.38591	10.7422	0.254938	21.1264	up
AL590787.1	1.43576e-60	4.34289e-60	4.70154	6.63271	0.286375	16.4174	up
AL590822.1	2.10612e-49	5.40318e-49	4.2304	4.78524	0.286311	14.7756	up
AL591806.1	5.92731e-63	1.85516e-62	4.35237	5.19597	0.259885	16.7473	up
AL592211.1	1.05204e-85	4.4798e-85	5.01864	10.8603	0.255797	19.6196	up
AL603766.1	1.4307e-71	5.08174e-71	4.26558	4.94971	0.238444	17.8892	up
AL627171.1	6.01892e-118	3.82015e-117	5.56096	12.0487	0.240852	23.0887	up
AL645608.1	1.34129e-56	3.84135e-56	4.28103	4.90648	0.270047	15.853	up
AL645728.1	1.08557e-190	1.35477e-189	6.94063	31.2696	0.235635	29.455	up
AL662791.1	1.45948e-120	9.49576e-120	6.03892	16.7211	0.258653	23.3475	up
AL662797.1	2.88993e-94	1.37745e-93	5.00893	10.084	0.243181	20.5975	up
AL671883.1	4.83453e-56	1.37394e-55	4.95965	7.89519	0.314456	15.7722	up
AL928654.1	0	0	9.41811	194.97	0.239794	39.2758	up
ALAS1	1.47155e-130	1.07031e-129	1.36625	2710.5	0.0561972	24.3118	up
ALAS2	1.44956e-06	1.82862e-06	-1.01631	15.4796	0.210937	-4.81807	down
ALB	1.16918e-47	2.92212e-47	-2.64776	46.2787	0.182573	-14.5024	down
ALDH18A1	2.56945e-225	4.09709e-224	1.68544	4961.47	0.0525958	32.0451	up
ALDH1A1	2.11019e-108	1.19743e-107	-3.12475	3016.5	0.141275	-22.1182	down
ALDH1A3	7.93685e-23	1.35477e-22	-1.62452	355.844	0.165173	-9.83525	down
ALDH1L1	5.32686e-148	4.53845e-147	-4.97379	1251.53	0.191974	-25.9086	down
ALDH1L2	2.1041e-16	3.23608e-16	1.11128	497.175	0.135258	8.216	up
ALDH2	2.40193e-43	5.61769e-43	-1.48638	4067.95	0.107675	-13.8043	down
ALDH3A1	1.0808e-66	3.58405e-66	3.03497	194.381	0.17592	17.252	up
ALDH3B1	2.16828e-127	1.52154e-126	2.85339	2421.28	0.11884	24.0103	up
ALDH3B2	9.70709e-250	1.80952e-248	7.10082	3097.46	0.210377	33.7529	up
ALDH5A1	5.09732e-50	1.32078e-49	1.20918	2128.27	0.0813122	14.8708	up
ALDH7A1P1	5.48688e-27	9.96473e-27	1.25725	19.322	0.116876	10.7571	up
ALDOA	4.36067e-198	5.80181e-197	-3.39557	8243.09	0.113084	-30.027	down
ALDOAP1	4.42403e-52	1.18101e-51	3.77448	3.66716	0.248561	15.1853	up
ALDOAP2	1.70184e-95	8.24049e-95	4.93469	8.04112	0.237997	20.7342	up
ALDOB	3.6952e-51	9.73288e-51	-2.16037	12.4321	0.143589	-15.0455	down
ALDOC	4.06311e-33	8.12582e-33	-1.79886	1035.74	0.150044	-11.9889	down
ALG12	1.53175e-78	5.97171e-78	-1.2639	630.22	0.0673635	-18.7624	down
ALG13-AS1	2.5102e-46	6.13103e-46	3.78177	3.77201	0.264636	14.2904	up
ALG14	2.16881e-49	5.56058e-49	1.01641	505.671	0.0687991	14.7736	up
ALG1L	2.61672e-15	3.94201e-15	1.24391	99.6321	0.157299	7.90795	up
ALG1L10P	6.60128e-148	5.62194e-147	6.25931	30.7563	0.241669	25.9003	up
ALG1L11P	1.63078e-21	2.72748e-21	2.66455	3.48394	0.279706	9.52624	up
ALG1L12P	3.98011e-108	2.25235e-107	4.92065	32.8531	0.222759	22.0896	up
ALG1L13P	1.0578e-17	1.66114e-17	1.39014	15.4157	0.162258	8.56747	up
ALG1L15P	8.58576e-21	1.41812e-20	2.15466	3.64353	0.230391	9.35218	up
ALG1L2	7.75293e-165	7.73019e-164	3.7145	81.3754	0.135753	27.3621	up
ALG1L3P	2.76317e-81	1.11674e-80	6.13114	17.8386	0.321081	19.0953	up
ALG1L5P	2.81922e-84	1.18012e-83	5.91233	16.0521	0.303949	19.4517	up
ALG1L6P	3.60897e-193	4.60939e-192	7.13535	43.8574	0.24067	29.6479	up
ALG1L7P	1.57655e-78	6.14524e-78	5.10868	10.3081	0.272304	18.7609	up
ALG1L8P	5.90668e-105	3.20187e-104	5.6785	13.7336	0.260994	21.7572	up
ALG3	0	0	2.78179	6084.91	0.0663953	41.8973	up
ALG8	3.42647e-88	1.51154e-87	1.73634	2967.67	0.0872156	19.9086	up
ALG9	3.22678e-165	3.22197e-164	-2.13443	556.381	0.0779158	-27.3941	down
ALK	5.68067e-102	2.96611e-101	4.41683	232.104	0.20601	21.4398	up
ALKBH6	2.80131e-214	4.16559e-213	-2.83784	250.538	0.090832	-31.2427	down
ALKBH7	9.99428e-29	1.86155e-28	1.14923	4110.37	0.103346	11.1203	up
ALMS1	1.23449e-51	3.2736e-51	-1.12677	1857.52	0.0745325	-15.1179	down
ALMS1-IT1	7.27501e-33	1.44976e-32	-1.53394	62.2891	0.128465	-11.9405	down
ALOX12	5.65216e-76	2.13413e-75	2.22853	104.159	0.120816	18.4456	up
ALOX12B	6.0715e-42	1.38807e-41	3.16828	23.6935	0.233485	13.5695	up
ALOX12P2	9.14901e-167	9.25573e-166	4.21448	412.566	0.153122	27.5237	up
ALOX15	3.02602e-08	3.964e-08	1.42533	29.1111	0.257284	5.53992	up
ALOX15B	2.14662e-08	2.82075e-08	1.02524	225.204	0.183087	5.59975	up
ALOX5	8.70555e-58	2.5306e-57	2.27211	1221.2	0.141795	16.0239	up
ALOX5AP	1.16283e-39	2.57057e-39	2.11153	1267.65	0.160222	13.1788	up
ALOXE3	1.34786e-67	4.52466e-67	3.36086	63.696	0.193466	17.3719	up
ALPK1	4.12201e-39	9.01985e-39	-1.06502	1129.15	0.0814056	-13.0829	down
ALPK2	1.15317e-37	2.46688e-37	3.02427	95.0378	0.235768	12.8273	up
ALPL	2.25934e-190	2.80778e-189	4.91439	6048.49	0.166985	29.4302	up
ALPP	1.28459e-85	5.46335e-85	5.87551	547.59	0.299627	19.6094	up
ALX4	1.12639e-24	1.97537e-24	3.0947	37.7393	0.301782	10.2548	up
ALYREF	1.85549e-61	5.69308e-61	1.34146	2668.86	0.0810984	16.5411	up
AMACR	2.59498e-303	6.34332e-302	-2.94026	124.022	0.078984	-37.226	down
AMD1P4	1.17128e-25	2.08496e-25	2.57269	8.70935	0.245692	10.4712	up
AMDHD1	1.13377e-11	1.59443e-11	1.14719	20.7698	0.168993	6.78841	up
AMDHD2	6.91496e-86	2.95913e-85	-1.34519	564.984	0.0684891	-19.6409	down
AMH	4.44719e-06	5.54267e-06	1.11676	181.856	0.243339	4.58931	up
AMHR2	1.41726e-60	4.2882e-60	-4.39814	394.414	0.267882	-16.4182	down
AMIGO1	1.82539e-40	4.08315e-40	-1.12423	600.789	0.0844157	-13.3177	down
AMIGO2	5.54305e-59	1.63655e-58	-2.25888	1130.57	0.139487	-16.1942	down
AMN	3.0977e-151	2.72779e-150	3.85449	545.123	0.147151	26.1942	up
AMOT	3.07507e-64	9.81117e-64	1.9363	2533.93	0.114422	16.9224	up
AMT	0	0	-8.00646	773.741	0.0963411	-83.1054	down
AMY1B	5.48405e-46	1.33114e-45	4.55838	36.5254	0.320203	14.2359	up
AMY2B	2.48077e-104	1.33395e-103	-3.34967	1007.56	0.154425	-21.6913	down
AMZ2P1	2.14909e-93	1.01316e-92	-1.59818	537.229	0.0779599	-20.5001	down
ANAPC11	2.76717e-69	9.55054e-69	1.5922	3977.79	0.0904997	17.5934	up
ANAPC4	5.74805e-191	7.19513e-190	-1.60464	1366.94	0.0544376	-29.4766	down
ANG	4.79038e-291	1.11323e-289	-4.18289	457.788	0.114726	-36.4599	down
ANGPT1	4.01992e-37	8.5125e-37	-2.0105	212.312	0.157932	-12.7302	down
ANGPT4	3.56817e-119	2.29063e-118	-4.93272	160.582	0.212521	-23.2105	down
ANGPTL1	1.69953e-96	8.34822e-96	-4.19924	1071.08	0.201453	-20.8448	down
ANGPTL2	1.16539e-47	2.91299e-47	-1.73352	2301.46	0.119531	-14.5027	down
ANGPTL3	1.05165e-31	2.05656e-31	-1.76594	8.01864	0.150725	-11.7163	down
ANGPTL7	2.15483e-23	3.71208e-23	-2.08952	9.25536	0.209672	-9.96564	down
ANK1	3.94804e-18	6.24296e-18	1.67966	126.36	0.193503	8.68028	up
ANK2	5.50219e-54	1.51608e-53	-2.4777	1147.95	0.160158	-15.4703	down
ANKAR	4.02015e-49	1.02691e-48	-1.07953	176.227	0.0732783	-14.7319	down
ANKDD1A	5.09898e-109	2.91497e-108	-2.00203	456.265	0.0902539	-22.1822	down
ANKEF1	3.17784e-170	3.30193e-169	1.9551	766.534	0.0702991	27.8112	up
ANKFN1	3.94555e-30	7.52483e-30	2.9005	33.8808	0.254317	11.405	up
ANKHD1	0	0	-6.27523	1468.38	0.0767527	-81.759	down
ANKHD1-EIF4EBP3	0	0	-5.50929	441.15	0.0896128	-61.4788	down
ANKK1	2.03792e-17	3.18607e-17	-1.37918	37.7604	0.162417	-8.49161	down
ANKLE1	8.24199e-10	1.1176e-09	1.00353	247.332	0.163436	6.1402	up
ANKMY2	6.19998e-44	1.45929e-43	-1.04094	770.024	0.0748794	-13.9015	down
ANKRA2	2.22229e-84	9.32128e-84	-1.28133	771.117	0.0658309	-19.4639	down
ANKRD10	2.36395e-99	1.20074e-98	-1.54621	3242.38	0.0730814	-21.1573	down
ANKRD10-IT1	2.73288e-45	6.56962e-45	-1.46517	224.235	0.103742	-14.1232	down
ANKRD11	4.19196e-62	1.29946e-61	-1.04584	6344.71	0.0628872	-16.6305	down
ANKRD13B	1.34061e-21	2.2458e-21	-1.18874	737.253	0.124521	-9.54657	down
ANKRD18A	3.64566e-18	5.77053e-18	2.01896	43.0556	0.232349	8.68934	up
ANKRD18CP	1.22343e-09	1.65387e-09	1.29383	5.50081	0.212902	6.07714	up
ANKRD2	4.54e-47	1.12329e-46	3.14609	83.1626	0.218341	14.409	up
ANKRD20A18P	3.90859e-23	6.70039e-23	2.52424	3.63387	0.254812	9.9063	up
ANKRD22	1.00001e-141	8.03767e-141	4.75142	154.897	0.187464	25.3458	up
ANKRD23	0	0	-3.64005	132.004	0.0940728	-38.6939	down
ANKRD24	1.94661e-76	7.39984e-76	-2.35145	102.998	0.127083	-18.5032	down
ANKRD29	8.03556e-155	7.32816e-154	-3.69819	333.264	0.139517	-26.5071	down
ANKRD33	1.76591e-37	3.76601e-37	4.35556	23.578	0.340431	12.7942	up
ANKRD33B	1.00218e-103	5.34728e-103	3.22427	1199.34	0.149086	21.6269	up
ANKRD34A	2.68719e-54	7.43893e-54	-1.41385	75.1591	0.0911197	-15.5164	down
ANKRD34B	3.6447e-70	1.27041e-69	5.70002	28.5142	0.321892	17.7079	up
ANKRD35	8.10055e-64	2.56439e-63	-2.76961	178.74	0.164219	-16.8653	down
ANKRD36	4.94255e-289	1.13712e-287	-3.48851	580.774	0.096016	-36.3326	down
ANKRD36B	2.798e-290	6.48042e-289	-3.37685	333.768	0.0927414	-36.4115	down
ANKRD36BP2	1.51044e-16	2.3277e-16	1.63643	82.8619	0.198218	8.25568	up
ANKRD36C	6.6429e-62	2.05248e-61	-1.66106	272.726	0.100046	-16.6029	down
ANKRD37	3.20621e-194	4.12804e-193	-3.15848	486.943	0.106241	-29.7294	down
ANKRD39	1.26356e-86	5.46242e-86	-1.34902	403.759	0.0683843	-19.727	down
ANKRD44-IT1	5.91976e-35	1.21436e-34	3.22412	6.05689	0.261395	12.3343	up
ANKRD45	2.96303e-41	6.70457e-41	1.99676	109.175	0.148427	13.4528	up
ANKRD53	1.07722e-20	1.7753e-20	-1.26568	144.093	0.135684	-9.32816	down
ANKRD65	1.1163e-95	5.41918e-95	2.68354	2699.61	0.129299	20.7545	up
ANKRD7	6.42046e-45	1.53329e-44	2.00914	32.2991	0.142868	14.0629	up
ANKS3	6.41023e-120	4.15113e-119	-1.71808	979.387	0.0737872	-23.2842	down
ANKUB1	1.65526e-17	2.59173e-17	2.60717	9.37661	0.306158	8.51574	up
ANKZF1	2.70954e-110	1.57152e-109	-1.54401	3163.26	0.0691949	-22.3139	down
ANLN	0	0	3.83572	1497.96	0.100087	38.3239	up
ANO1	6.38364e-27	1.15781e-26	1.98289	1553.54	0.184572	10.7431	up
ANO2	2.63675e-10	3.61394e-10	1.06353	197.292	0.168313	6.31876	up
ANO4	1.11998e-109	6.44535e-109	-4.39803	136.388	0.197661	-22.2503	down
ANO7	2.2617e-22	3.83624e-22	1.09555	333.291	0.112603	9.72929	up
ANO9	8.77575e-212	1.28198e-210	4.22136	1777.38	0.135917	31.0584	up
ANOS1	4.85075e-90	2.19209e-89	3.29378	723.242	0.1637	20.1208	up
ANP32A	6.12964e-87	2.66208e-86	1.10929	6185.68	0.056128	19.7636	up
ANP32AP1	1.11388e-19	1.80769e-19	1.25678	6.68875	0.138455	9.07722	up
ANP32BP1	1.15828e-57	3.3618e-57	2.09771	13.6286	0.131057	16.0061	up
ANP32C	4.2568e-60	1.27864e-59	3.80929	4.08028	0.232965	16.3513	up
ANPEP	2.08706e-77	8.01904e-77	3.99597	3154.65	0.214571	18.6231	up
ANTXR1	4.40718e-19	7.07916e-19	-1.11161	9027.92	0.124533	-8.92624	down
ANTXR2	2.8733e-184	3.36882e-183	-3.40725	2049.4	0.117698	-28.9492	down
ANTXRL	7.35691e-65	2.37061e-64	4.788	87.1892	0.28154	17.0064	up
ANXA10	4.17029e-16	6.38024e-16	2.23736	6.97163	0.27508	8.13351	up
ANXA11	2.84494e-75	1.06603e-74	1.33447	17090	0.0726913	18.3581	up
ANXA13	1.30948e-25	2.32938e-25	2.30054	102.131	0.219923	10.4607	up
ANXA2	2.61521e-87	1.14272e-86	1.73571	29179.8	0.0876335	19.8065	up
ANXA2P2	5.63025e-108	3.17663e-107	2.28237	310.259	0.103397	22.0739	up
ANXA2P3	9.29483e-48	2.32921e-47	3.58896	3.45754	0.247205	14.5182	up
ANXA3	1.33349e-273	2.82059e-272	4.37515	2640.66	0.123795	35.3419	up
ANXA6	2.92716e-107	1.63682e-106	-1.82459	5952.53	0.0829389	-21.9993	down
ANXA9	5.21433e-61	1.58999e-60	2.07875	478.212	0.126147	16.4788	up
AOAH	6.88656e-54	1.89527e-53	2.36602	319.083	0.153082	15.4559	up
AOC1	1.05826e-213	1.56803e-212	8.76624	1529.33	0.280967	31.2002	up
AOC3	1.74212e-63	5.49572e-63	-2.91639	888.871	0.173388	-16.82	down
AOC4P	6.64046e-08	8.64094e-08	-1.25562	25.867	0.232495	-5.40064	down
AOX1	2.45348e-148	2.09811e-147	-4.48363	1602.11	0.172857	-25.9385	down
AP000281.1	9.64597e-59	2.84062e-58	4.11076	5.92454	0.254378	16.1601	up
AP000343.1	4.79081e-32	9.40869e-32	2.99353	2.48703	0.254061	11.7827	up
AP000345.2	2.37734e-75	8.91299e-75	5.06262	9.11851	0.275624	18.3678	up
AP000350.5	2.9939e-165	2.99087e-164	-4.9324	25.3276	0.180036	-27.3968	down
AP000350.6	4.75418e-23	8.14189e-23	2.41626	41.146	0.244395	9.88671	up
AP000350.8	2.73226e-118	1.73893e-117	5.72278	13.399	0.247495	23.1228	up
AP000356.2	1.58472e-74	5.87335e-74	5.13045	9.30138	0.280896	18.2646	up
AP000432.1	1.1145e-12	1.59824e-12	2.1649	265.873	0.304249	7.11557	up
AP000442.1	1.80509e-39	3.97469e-39	-1.15549	38.7285	0.0878994	-13.1455	down
AP000560.1	1.41851e-134	1.07276e-133	6.27	19.7177	0.253964	24.6886	up
AP000580.1	2.7483e-101	1.42459e-100	-3.30858	10.8469	0.15485	-21.3663	down
AP000640.2	1.77729e-19	2.87532e-19	2.00945	4.09577	0.222624	9.0262	up
AP000648.4	2.11855e-281	4.70186e-280	8.52755	96.0786	0.237894	35.8461	up
AP000787.1	1.43014e-264	2.86984e-263	8.36882	84.1837	0.240836	34.7491	up
AP000797.2	1.86588e-28	3.46296e-28	2.76035	1.84326	0.249479	11.0645	up
AP000866.1	7.27686e-39	1.58764e-38	1.45088	164.864	0.111266	13.0397	up
AP000962.1	2.8764e-17	4.48544e-17	-1.44697	7.04177	0.171209	-8.45148	down
AP001001.1	4.49221e-53	1.21756e-52	4.00361	4.0402	0.261084	15.3346	up
AP001042.1	7.62413e-60	2.28217e-59	4.38005	5.95688	0.268455	16.3158	up
AP001052.1	1.32111e-76	5.03314e-76	4.86689	7.39928	0.262733	18.5241	up
AP001057.1	1.50791e-23	2.60413e-23	2.65514	6.88004	0.265486	10.001	up
AP001107.1	4.86819e-134	3.66289e-133	5.78122	23.6623	0.23464	24.6387	up
AP001273.1	1.23904e-190	1.54444e-189	7.20688	37.5797	0.244711	29.4505	up
AP001282.1	3.45706e-34	7.01256e-34	3.08759	2.10266	0.253261	12.1913	up
AP001429.1	4.66566e-21	7.74645e-21	-1.36784	7.87049	0.14526	-9.41646	down
AP001453.1	1.84796e-105	1.00753e-104	5.48227	11.482	0.25136	21.8104	up
AP001619.1	1.09271e-58	3.21469e-58	4.11209	4.39833	0.254581	16.1524	up
AP001626.1	4.87709e-83	2.00869e-82	5.47398	23.5599	0.283553	19.305	up
AP001885.1	5.28977e-154	4.77577e-153	6.39076	21.3441	0.241745	26.436	up
AP001992.1	2.4745e-221	3.86541e-220	8.17179	73.4046	0.257316	31.7578	up
AP001994.1	8.00982e-31	1.54495e-30	2.82313	1.89009	0.244576	11.543	up
AP002364.1	6.13408e-140	4.85875e-139	6.43997	22.1102	0.255726	25.1831	up
AP002381.2	2.84774e-171	2.98437e-170	5.98338	57.4958	0.214476	27.8977	up
AP002490.1	3.0595e-140	2.43363e-139	6.46504	22.4946	0.256441	25.2107	up
AP002495.1	2.99939e-284	6.75074e-283	8.28529	79.4061	0.229965	36.0285	up
AP002852.1	3.79369e-45	9.09757e-45	3.93832	3.94405	0.279312	14.1001	up
AP003096.1	1.29413e-63	4.09122e-63	4.22221	4.71288	0.250761	16.8376	up
AP003307.1	8.90345e-112	5.23722e-111	5.75352	13.8544	0.256098	22.4661	up
AP003354.1	3.98369e-90	1.80183e-89	5.17221	9.20572	0.256933	20.1306	up
AP006621.6	1.88061e-112	1.11604e-111	3.47715	27.2763	0.154299	22.5351	up
AP1G2	7.62244e-187	9.16506e-186	-2.53829	2788.89	0.0870674	-29.1531	down
AP1M2	0	0	6.66428	5430.47	0.177164	37.6165	up
AP1S1	2.95092e-190	3.66504e-189	1.97436	2366.65	0.0671071	29.4211	up
AP1S2	6.38004e-57	1.8353e-56	1.52831	1598.85	0.0961225	15.8996	up
AP1S3	3.32593e-252	6.27899e-251	3.74062	243.502	0.110276	33.9205	up
AP2M1	1.65478e-74	6.13193e-74	1.05025	25875.7	0.0575096	18.2622	up
AP2S1	6.42065e-80	2.54871e-79	1.54965	3667.5	0.0818606	18.9303	up
AP4B1	1.43291e-78	5.5885e-78	-1.26349	892.992	0.0673287	-18.766	down
AP4B1-AS1	1.67166e-105	9.12132e-105	-2.57824	40.5501	0.118186	-21.815	down
AP5B1	8.30726e-130	5.98336e-129	1.92416	1755.57	0.0793776	24.2406	up
AP5S1	1.12781e-79	4.46153e-79	1.11876	931.375	0.0591919	18.9006	up
APAF1	1.42157e-51	3.7673e-51	-1.15889	776.899	0.0767038	-15.1086	down
APBA1	3.5974e-91	1.64615e-90	-2.12285	407.606	0.104835	-20.2494	down
APBA2	3.29556e-69	1.13572e-68	2.1898	666.077	0.124537	17.5835	up
APBB1	2.91863e-135	2.22182e-134	-2.26923	1756.83	0.0916769	-24.7524	down
APBB1IP	1.45077e-57	4.20662e-57	2.25054	558.646	0.140728	15.9921	up
APBB2	1.40097e-119	9.04694e-119	-1.88559	2573.39	0.0810985	-23.2507	down
APBB3	2.53384e-241	4.47012e-240	-2.6332	1690.57	0.079375	-33.1742	down
APC2	5.46199e-105	2.96237e-104	2.24452	129.841	0.103145	21.7608	up
APCDD1L	7.79434e-94	3.69216e-93	4.83592	92.934	0.235332	20.5494	up
APEH	2.48622e-86	1.07168e-85	1.16838	5189.53	0.0593305	19.6928	up
APELA	1.34176e-62	4.17994e-62	5.11231	39.9056	0.306152	16.6986	up
APEX1	2.21066e-63	6.96107e-63	1.32378	13655.5	0.078769	16.8059	up
APEX2	1.46831e-92	6.83356e-92	1.19976	2226.71	0.0587936	20.4064	up
APH1A	3.77963e-77	1.44874e-76	1.03601	11537.9	0.0557255	18.5913	up
API5P1	2.82534e-35	5.82115e-35	2.12138	6.84823	0.171166	12.3937	up
APLNR	3.0599e-52	8.19281e-52	2.47354	384.494	0.162631	15.2095	up
APLP1	5.11157e-138	3.99087e-137	4.52487	1939.51	0.180943	25.0071	up
APOA1	3.66143e-46	8.91866e-46	3.05102	4363.19	0.213895	14.2641	up
APOB	2.54485e-24	4.44154e-24	-2.47484	25.0549	0.24321	-10.1757	down
APOBEC2	8.91474e-20	1.44891e-19	1.45237	14.7418	0.159576	9.10143	up
APOBEC3A	3.17212e-46	7.73406e-46	2.61537	75.1487	0.183225	14.2741	up
APOBEC3B	1.35611e-106	7.52027e-106	3.60983	306.63	0.16461	21.9296	up
APOBEC3D	4.60206e-180	5.19587e-179	-3.62426	76.6234	0.126664	-28.6132	down
APOBEC3H	1.48928e-48	3.77124e-48	2.42847	37.1325	0.165843	14.6432	up
APOBR	1.95871e-49	5.02812e-49	2.01888	239.141	0.136591	14.7804	up
APOC1	1.70539e-16	2.62638e-16	1.23079	1320.74	0.149347	8.24117	up
APOC1P1	5.07723e-14	7.47698e-14	1.28228	9.96911	0.170291	7.52992	up
APOD	9.96308e-69	3.39846e-68	-2.58544	1381.71	0.147565	-17.5207	down
APOL1	3.23598e-29	6.07597e-29	1.60279	6165.92	0.142846	11.2205	up
APOO	1.85644e-121	1.22011e-120	1.93447	875.402	0.0825442	23.4355	up
APRT	1.16988e-45	2.82739e-45	1.28412	4718.67	0.0905403	14.1829	up
AQP1	5.59333e-27	1.01536e-26	-1.37721	1805.69	0.128049	-10.7553	down
AQP11	6.03421e-35	1.23759e-34	-1.23428	222.654	0.100081	-12.3328	down
AQP2	2.07796e-47	5.16785e-47	3.50875	28.5492	0.242603	14.4629	up
AQP4	1.26767e-07	1.63764e-07	-1.33936	60.3548	0.253501	-5.28346	down
AQP4-AS1	1.21433e-19	1.96947e-19	2.0314	21.3654	0.224023	9.06781	up
AQP5	0	0	8.6503	3214.54	0.199081	43.4511	up
AQP6	4.10243e-112	2.42346e-111	5.43798	122.64	0.241682	22.5005	up
AQP7	1.55263e-22	2.64089e-22	-1.82948	79.9509	0.187303	-9.76748	down
AQP9	7.37842e-94	3.49674e-93	4.18792	588.082	0.203771	20.552	up
ARAP1-AS2	2.97765e-48	7.50805e-48	-1.79948	28.7006	0.123286	-14.596	down
ARAP2	1.09418e-50	2.86126e-50	1.63995	674.926	0.109523	14.9735	up
ARC	1.16162e-10	1.60379e-10	1.31867	155.405	0.204627	6.44426	up
AREG	2.24797e-08	2.95205e-08	-1.32387	279.641	0.236754	-5.59175	down
ARF1	5.06091e-95	2.43745e-94	1.0306	30757.1	0.0498313	20.6817	up
ARF4	8.44577e-87	3.65954e-86	1.14469	12498.3	0.0579668	19.7474	up
ARF4P1	3.14941e-57	9.09376e-57	3.79146	4.64075	0.237802	15.9437	up
ARF6	5.77349e-189	7.08158e-188	2.0238	7300.99	0.0690245	29.32	up
ARFGEF3	7.69703e-160	7.34246e-159	3.52611	674.05	0.130893	26.9389	up
ARG1	1.52893e-15	2.31185e-15	-1.20235	10.0804	0.150773	-7.97459	down
ARG2	2.63557e-99	1.33838e-98	-3.14542	387.53	0.148704	-21.1522	down
ARGFXP2	6.56515e-16	1.00043e-15	1.29248	7.21097	0.159993	8.07835	up
ARGLU1	1.0131e-64	3.25791e-64	-1.35071	6458.08	0.0795111	-16.9877	down
ARHGAP10	4.4913e-277	9.70804e-276	-3.34075	1027	0.0939277	-35.5673	down
ARHGAP11A	0	0	3.5587	789.005	0.0921255	38.6289	up
ARHGAP11B	2.31225e-37	4.92152e-37	-1.57744	35.9197	0.123495	-12.7733	down
ARHGAP15	1.68889e-18	2.69031e-18	1.16891	144.47	0.133189	8.77633	up
ARHGAP19	2.58504e-128	1.83198e-127	-1.74891	586.967	0.0725731	-24.0986	down
ARHGAP21	2.24978e-184	2.64225e-183	-2.00082	4823.77	0.0690948	-28.9576	down
ARHGAP24	1.10788e-48	2.80919e-48	-1.6779	228.341	0.114429	-14.6633	down
ARHGAP26	6.79782e-75	2.53211e-74	1.93342	2059.83	0.10559	18.3107	up
ARHGAP26-AS1	4.40299e-80	1.75114e-79	6.38967	25.1956	0.337183	18.9502	up
ARHGAP27	1.27382e-82	5.22044e-82	1.50591	1352.74	0.0782074	19.2553	up
ARHGAP28	9.65569e-29	1.79896e-28	-1.41838	444.746	0.127514	-11.1234	down
ARHGAP30	5.4584e-51	1.43442e-50	1.62066	770.57	0.107902	15.0197	up
ARHGAP33	1.03299e-44	2.45869e-44	-1.63675	1922.69	0.116667	-14.0292	down
ARHGAP39	8.17906e-211	1.18397e-209	2.69542	2537.96	0.0869867	30.9866	up
ARHGAP4	6.30985e-43	1.46683e-42	1.43292	2254.16	0.10433	13.7345	up
ARHGAP40	5.45559e-141	4.35964e-140	6.01168	137.06	0.237815	25.2789	up
ARHGAP5	3.62831e-117	2.27982e-116	-1.7986	1745.5	0.0781632	-23.0109	down
ARHGAP6	1.78475e-164	1.77439e-163	-3.74156	623.468	0.136895	-27.3316	down
ARHGAP8	3.26141e-44	7.70876e-44	1.84936	123.683	0.132595	13.9474	up
ARHGDIB	1.70389e-58	4.99787e-58	1.76236	3588.93	0.109294	16.125	up
ARHGDIG	1.30252e-17	2.04282e-17	1.82717	39.4343	0.213867	8.54347	up
ARHGEF10	0	0	-5.75192	548.646	0.12484	-46.0745	down
ARHGEF15	3.7795e-36	7.88181e-36	-1.30803	290.724	0.104192	-12.554	down
ARHGEF16	1.14425e-108	6.51087e-108	2.43328	745.291	0.109875	22.1458	up
ARHGEF2	4.3485e-97	2.1467e-96	1.3272	6699.41	0.0634721	20.9099	up
ARHGEF25	0	0	-4.37586	1218.01	0.110351	-39.654	down
ARHGEF26	9.82645e-69	3.35296e-68	-2.00132	376.159	0.114221	-17.5215	down
ARHGEF28	7.63427e-106	4.18321e-105	-2.06696	1613.08	0.0945943	-21.8508	down
ARHGEF33	4.90366e-28	9.05228e-28	-1.41252	64.3292	0.128675	-10.9775	down
ARHGEF35	5.5429e-14	8.1581e-14	1.01632	262.316	0.135177	7.51845	up
ARHGEF38	3.60747e-91	1.65039e-90	4.18301	36.0239	0.206576	20.2492	up
ARHGEF39	1.2597e-59	3.7588e-59	1.70621	547.139	0.104771	16.2851	up
ARHGEF4	1.42904e-37	3.05041e-37	-1.51565	915.374	0.118311	-12.8107	down
ARHGEF40	5.79439e-22	9.76202e-22	-1.02073	3789.21	0.105961	-9.63312	down
ARHGEF6	2.48072e-105	1.35004e-104	-2.15247	796.962	0.098751	-21.7969	down
ARHGEF7	1.60489e-108	9.11698e-108	-1.28539	2703.44	0.0580821	-22.1306	down
ARID3A	4.68583e-26	8.38144e-26	1.41651	604.866	0.13417	10.5576	up
ARID3C	1.80549e-49	4.63824e-49	3.5112	35.4041	0.237469	14.7859	up
ARL10	1.40145e-80	5.6115e-80	-1.91757	758.178	0.10087	-19.0103	down
ARL11	5.23986e-114	3.1676e-113	3.20276	118.625	0.141133	22.6931	up
ARL13A	2.02431e-26	3.64316e-26	1.59371	9.21968	0.14984	10.6361	up
ARL13B	1.44459e-62	4.49624e-62	1.46997	1199.42	0.0880529	16.6942	up
ARL14	1.98184e-32	3.91961e-32	3.91115	9.09255	0.329863	11.8569	up
ARL17A	0	0	-4.19278	354.582	0.0997954	-42.0137	down
ARL17B	1.45028e-10	1.99766e-10	-1.02741	143.806	0.16027	-6.41052	down
ARL2BP	0	0	-5.07468	520.57	0.0784708	-64.6697	down
ARL4C	7.26041e-299	1.74393e-297	4.78513	7900.6	0.129503	36.9501	up
ARL4D	8.97519e-41	2.01633e-40	1.58842	1484.58	0.118799	13.3707	up
ARL6IP1	3.8321e-61	1.17006e-60	1.1105	9797.4	0.0673138	16.4974	up
ARL6IP1P2	6.79704e-42	1.55343e-41	3.38611	3.30217	0.24969	13.5612	up
ARL6IP4	0	0	-8.60784	1433.96	0.102596	-83.9005	down
ARL6IP5	1.20638e-41	2.7453e-41	1.02012	6389.24	0.0754578	13.5191	up
ARL6IP6	1.39985e-62	4.35961e-62	1.19562	1673.84	0.071611	16.6961	up
ARL8A	1.13755e-108	6.47455e-108	1.16902	4314.63	0.0527867	22.1461	up
ARMC1	2.29939e-64	7.35329e-64	1.03317	2379.11	0.0609914	16.9395	up
ARMC10P1	1.49428e-49	3.84494e-49	2.12595	13.9814	0.143658	14.7987	up
ARMC12	1.23973e-32	2.4613e-32	-1.7153	49.1993	0.14419	-11.8961	down
ARMC3	1.23708e-169	1.27897e-168	6.21103	370.563	0.223721	27.7623	up
ARMC6	5.08373e-58	1.48256e-57	1.12522	1949.69	0.0700756	16.0573	up
ARMC7	2.73113e-118	1.73874e-117	1.63615	914.938	0.070759	23.1228	up
ARMCX1	8.46339e-115	5.16905e-114	-2.07121	1050.23	0.0909494	-22.7732	down
ARMCX3	1.1357e-133	8.50811e-133	-1.44363	2219.75	0.0586738	-24.6043	down
ARMCX4	0	0	-3.87765	1254.78	0.0850086	-45.6148	down
ARMCX7P	2.54184e-218	3.88855e-217	-3.97218	26.402	0.125945	-31.5389	down
ARNTL	3.64078e-158	3.41337e-157	-2.10926	883.768	0.0787169	-26.7956	down
ARNTL2	3.2872e-158	3.08607e-157	3.9345	565.14	0.146813	26.7994	up
ARPC1A	1.44234e-96	7.08825e-96	-1.72867	1648.57	0.0828995	-20.8526	down
ARPC1B	0	0	-3.76581	445.333	0.0903733	-41.6695	down
ARPC2	7.9978e-136	6.12889e-135	1.23562	15068.3	0.0498143	24.8046	up
ARPC3	1.14665e-71	4.08121e-71	1.17607	7383.13	0.0656963	17.9016	up
ARPC3P1	7.43241e-79	2.90911e-78	2.63747	14.8723	0.140285	18.8008	up
ARPC3P2	1.07739e-26	1.94676e-26	2.53941	2.10325	0.237445	10.6947	up
ARPC3P5	2.16239e-76	8.21256e-76	4.46696	6.69609	0.24149	18.4975	up
ARPC5	7.83317e-214	1.1623e-212	2.03051	11266.7	0.06506	31.2098	up
ARPC5L	9.15096e-114	5.51425e-113	1.56321	2257.99	0.0689592	22.6686	up
ARR3	4.15898e-77	1.59326e-76	3.80116	14.8363	0.204516	18.5862	up
ARRDC3	5.37573e-52	1.43304e-51	-1.42829	5488.97	0.0941363	-15.1725	down
ARRDC5	7.81187e-33	1.55599e-32	2.35314	11.3313	0.197169	11.9346	up
ARSH	3.04514e-107	1.70234e-106	6.50671	29.7729	0.295794	21.9975	up
ARSI	3.02444e-13	4.38662e-13	1.30177	101.497	0.178488	7.2933	up
ART3	6.56551e-22	1.10486e-21	-1.80243	9.35729	0.187357	-9.62028	down
ART4	6.58621e-57	1.89435e-56	-2.8221	15.7035	0.177518	-15.8976	down
ART5	9.1701e-33	1.82425e-32	-1.77248	99.3126	0.148682	-11.9213	down
ARTN	3.35601e-35	6.90764e-35	1.68637	303.992	0.136218	12.3799	up
ARV1	6.33281e-185	7.49274e-184	2.0686	1526.25	0.0713279	29.0013	up
ARX	6.29861e-62	1.94784e-61	-5.43026	1380.94	0.327004	-16.6061	down
ASAH2	7.57597e-43	1.75859e-42	-1.53713	57.2662	0.112026	-13.7212	down
ASAP1-IT2	1.61909e-56	4.62989e-56	2.12253	32.5957	0.133989	15.8411	up
ASAP3	1.51553e-96	7.44616e-96	-1.94054	2949.73	0.0930701	-20.8503	down
ASB1	7.46148e-91	3.40007e-90	-1.22642	1300.02	0.0606736	-20.2134	down
ASB14	3.17262e-29	5.95807e-29	-1.15596	36.7025	0.103006	-11.2222	down
ASB16	4.67547e-50	1.21269e-49	-1.41014	55.6878	0.0947891	-14.8766	down
ASB2	4.2218e-20	6.8979e-20	-1.3731	145.626	0.149539	-9.18225	down
ASB9	9.20762e-69	3.14491e-68	2.64137	132.488	0.150718	17.5252	up
ASB9P1	3.42498e-59	1.01467e-58	3.23606	20.4729	0.199464	16.2238	up
ASCL2	8.81382e-163	8.63838e-162	5.18999	323.198	0.190887	27.1888	up
ASF1B	0	0	5.88384	2441.65	0.112104	52.4855	up
ASH1L-IT1	4.18478e-30	7.97741e-30	2.85407	2.48838	0.250359	11.3999	up
ASIC2	4.7629e-24	8.28274e-24	2.73733	55.0643	0.270633	10.1145	up
ASIC3	5.19284e-41	1.17053e-40	-1.93215	224.96	0.144069	-13.4113	down
ASIP	4.88005e-278	1.06259e-276	-4.64283	139.679	0.130308	-35.6296	down
ASLP1	1.85795e-77	7.14404e-77	3.51408	18.2566	0.188631	18.6293	up
ASMTL	7.56834e-136	5.80407e-135	-1.99993	980.592	0.0806202	-24.8068	down
ASMTL-AS1	8.65277e-55	2.41372e-54	-2.08516	89.6227	0.133759	-15.589	down
ASNS	0	0	-5.15709	372.685	0.0967928	-53.2797	down
ASNSD1	6.62354e-93	3.10071e-92	-1.20401	1173.3	0.0588895	-20.4452	down
ASPA	4.89112e-140	3.88014e-139	-4.57181	100.098	0.181478	-25.1921	down
ASPDH	9.15133e-12	1.28897e-11	1.07598	12.6953	0.157785	6.81926	up
ASPG	3.79831e-87	1.65445e-86	-3.53406	507.407	0.178599	-19.7877	down
ASPHD1	3.90445e-96	1.9093e-95	3.25425	571.677	0.156417	20.8049	up
ASPM	0	0	4.71446	1020.77	0.111888	42.1354	up
ASPRV1	9.59733e-101	4.94023e-100	-2.39851	121.912	0.112565	-21.3079	down
ASRGL1	5.73664e-186	6.84993e-185	4.33861	2136.06	0.149176	29.0839	up
ASS1	1.16616e-256	2.25078e-255	3.49765	30714	0.102207	34.2213	up
ASS1P1	7.67226e-77	2.9305e-76	4.49323	14.5981	0.24218	18.5533	up
ASS1P11	2.97792e-106	1.64199e-105	5.5473	16.4844	0.253373	21.8938	up
ASS1P5	6.49587e-40	1.44106e-39	3.31894	3.36665	0.251005	13.2226	up
ASS1P7	1.52141e-75	5.72158e-75	4.59379	8.17713	0.24977	18.392	up
ASS1P9	6.36479e-114	3.84092e-113	5.6269	15.1959	0.24805	22.6846	up
ASTL	2.13107e-55	6.00449e-55	3.04929	48.0767	0.194492	15.6782	up
ASXL3	7.12992e-58	2.07579e-57	-3.25219	238.121	0.202802	-16.0363	down
ATAD2	5.03421e-45	1.20418e-44	1.23018	2667.93	0.08737	14.0801	up
ATAD2B	4.80724e-103	2.54532e-102	-1.39634	678.765	0.064782	-21.5545	down
ATAD3B	3.52348e-45	8.45546e-45	-1.20628	1529.32	0.08552	-14.1053	down
ATAD3C	3.63152e-54	1.00277e-53	2.07582	580.311	0.133949	15.4971	up
ATF4P3	1.27467e-80	5.10976e-80	3.16792	14.2179	0.166599	19.0153	up
ATF4P4	1.55326e-25	2.75947e-25	1.09337	13.6473	0.104685	10.4445	up
ATF5	4.80381e-82	1.95558e-81	1.92662	3115.85	0.100416	19.1864	up
ATF7	9.44191e-136	7.22486e-135	-1.34787	2619.92	0.0543542	-24.7979	down
ATF7IP2	5.91929e-30	1.12508e-29	1.06124	728.935	0.0933397	11.3697	up
ATG16L2	1.32862e-211	1.93814e-210	-2.81977	1657.76	0.0908281	-31.0451	down
ATG2B	3.13432e-128	2.21821e-127	-1.47644	1880.3	0.061287	-24.0906	down
ATG3	2.63292e-88	1.16346e-87	1.0562	2873.31	0.0530173	19.9218	up
ATG9B	3.16697e-101	1.63915e-100	2.77946	274.287	0.130126	21.3597	up
ATIC	2.62423e-76	9.952e-76	1.07299	4197.07	0.0580402	18.4871	up
ATL1	8.73451e-63	2.72924e-62	-1.37313	302.763	0.0821041	-16.7242	down
ATM	3.57279e-208	5.10409e-207	-1.93876	2471.3	0.0629673	-30.7899	down
ATOH7	5.22359e-25	9.20903e-25	1.93737	16.8034	0.18757	10.3288	up
ATOH8	6.72671e-52	1.78973e-51	-2.39278	673.814	0.157858	-15.1578	down
ATOX1	1.42373e-94	6.82056e-94	1.73827	2372.25	0.0842523	20.6318	up
ATP10A	4.41298e-21	7.33221e-21	1.46764	664.84	0.155762	9.4223	up
ATP10B	1.43024e-123	9.65716e-123	5.04717	323.301	0.213484	23.6419	up
ATP10D	3.7554e-113	2.24923e-112	-2.03497	741.508	0.0900178	-22.6063	down
ATP11A-AS1	3.76703e-10	5.14609e-10	1.46964	4.97173	0.23464	6.26339	up
ATP11C	9.8119e-53	2.64502e-52	-1.19876	1046.85	0.0784336	-15.2838	down
ATP12A	1.09396e-86	4.73219e-86	6.84179	64.7316	0.346695	19.7343	up
ATP13A2	5.97458e-122	3.94795e-121	1.56724	3214.95	0.0667372	23.4838	up
ATP13A4	4.02207e-12	5.70856e-12	1.56907	60.7208	0.226207	6.9364	up
ATP13A5	2.14304e-11	3.00075e-11	1.546	7.55266	0.230887	6.69593	up
ATP1A2	5.96212e-52	1.58793e-51	-3.73217	718.469	0.246092	-15.1657	down
ATP1A3	1.11189e-25	1.9801e-25	2.66575	65.1001	0.25446	10.4761	up
ATP1B1P1	1.03821e-59	3.10327e-59	-2.25935	5.87574	0.138637	-16.2969	down
ATP1B2	3.59292e-18	5.68748e-18	-1.88355	1120.7	0.216724	-8.69099	down
ATP1B3-AS1	5.64371e-58	1.64471e-57	-2.8113	16.783	0.17515	-16.0508	down
ATP1B3P1	2.83403e-26	5.08673e-26	2.58412	2.88048	0.243677	10.6047	up
ATP2A1-AS1	4.65319e-106	2.55716e-105	3.78224	41.5234	0.172915	21.8734	up
ATP2B2	2.3952e-191	3.00909e-190	5.35228	612.747	0.181395	29.5062	up
ATP2B3	2.20807e-32	4.36164e-32	2.56932	54.2371	0.21686	11.8478	up
ATP2B4	3.11084e-42	7.15383e-42	1.06738	18639.2	0.0783776	13.6185	up
ATP2C2	7.15876e-68	2.41173e-67	2.75472	157.116	0.158243	17.4081	up
ATP4B	1.05332e-06	1.33412e-06	1.19837	6.6968	0.245497	4.88141	up
ATP6AP1	1.94717e-50	5.0771e-50	1.01686	10174.7	0.0680852	14.9351	up
ATP6V0A1	6.35833e-108	3.58547e-107	-1.33814	2685.1	0.0606358	-22.0684	down
ATP6V0A4	2.91685e-50	7.59209e-50	3.43433	29.3653	0.230366	14.9082	up
ATP6V0B	1.21217e-138	9.52146e-138	2.16497	8431.11	0.086376	25.0645	up
ATP6V0C	0	0	-8.674	1064.15	0.0968094	-89.5987	down
ATP6V0CP1	9.1649e-13	1.31647e-12	1.56496	3.85505	0.219105	7.1425	up
ATP6V0CP3	7.32647e-27	1.32719e-26	-1.65202	5.63335	0.153957	-10.7304	down
ATP6V0D2	7.80573e-20	1.26986e-19	2.11887	14.5867	0.232438	9.11585	up
ATP6V0E1P1	3.37845e-32	6.64755e-32	3.0472	2.57888	0.257972	11.8121	up
ATP6V0E1P2	4.70567e-55	1.31816e-54	4.08038	4.41796	0.261097	15.6278	up
ATP6V0E2	1.01398e-135	7.75602e-135	2.14252	2369.15	0.0864094	24.795	up
ATP6V1A	1.55968e-104	8.40411e-104	1.16256	2978.26	0.0535432	21.7126	up
ATP6V1B1	1.12066e-46	2.75468e-46	2.3013	394.338	0.160409	14.3465	up
ATP6V1E1P1	1.13786e-26	2.05566e-26	2.52735	3.08801	0.23643	10.6897	up
ATP6V1F	1.38852e-81	5.63041e-81	1.61386	4751.34	0.0843573	19.1312	up
ATP8A1	1.63851e-216	2.47015e-215	-3.3513	1192.89	0.106706	-31.4067	down
ATP8B1	2.91546e-69	1.00574e-68	2.09542	1700.51	0.119122	17.5905	up
ATP8B2	1.03092e-120	6.7201e-120	-2.22428	2560.93	0.0952076	-23.3624	down
ATP8B4	1.1394e-39	2.51906e-39	-1.63518	166.128	0.124062	-13.1803	down
ATP8B5P	2.2482e-81	9.09149e-81	2.34251	39.1232	0.122605	19.1061	up
ATP9B	1.31752e-84	5.54198e-84	-1.27898	1061.31	0.0656199	-19.4907	down
ATPAF1	2.77202e-119	1.78506e-118	1.50576	4619.92	0.0648439	23.2213	up
ATRNL1	1.13788e-74	4.22555e-74	-3.89032	403.802	0.212788	-18.2826	down
AUNIP	0	0	4.33267	285.76	0.108022	40.1091	up
AURKA	2.06997e-32	4.0912e-32	1.49087	1574.14	0.125777	11.8533	up
AURKAIP1	1.69236e-103	9.01822e-103	1.72158	5010.19	0.0796928	21.6027	up
AURKB	0	0	5.95949	1068.42	0.132745	44.8943	up
AVPI1	4.17366e-126	2.89448e-125	-2.44589	1314.28	0.102394	-23.8871	down
AVPR1B	2.3049e-140	1.83481e-139	7.32773	60.1894	0.290531	25.2219	up
AVPR2	6.77288e-35	1.38758e-34	2.56261	127.838	0.207946	12.3235	up
AZGP1	1.88754e-06	2.3742e-06	1.17962	304.993	0.247554	4.76511	up
AZI2	8.87773e-160	8.46099e-159	-1.50599	950.708	0.0559149	-26.9336	down
AZIN1	8.71375e-86	3.71738e-85	1.32876	8559.89	0.0676934	19.6292	up
AZIN2	1.54801e-66	5.11864e-66	-1.52924	375.076	0.0887484	-17.2312	down
B2M	3.52349e-28	6.51257e-28	1.15485	88104.7	0.104917	11.0073	up
B3GALNT1	8.24813e-33	1.6421e-32	1.10701	1839.68	0.0927914	11.9301	up
B3GALNT1P1	1.92577e-97	9.55009e-97	5.43585	13.8851	0.259483	20.9488	up
B3GALNT2	3.3741e-75	1.2634e-74	1.13697	894.193	0.0619645	18.3488	up
B3GALT1	1.07796e-16	1.6658e-16	1.90037	109.781	0.229075	8.29587	up
B3GALT2	2.53837e-74	9.37597e-74	-3.22955	105.653	0.17707	-18.2388	down
B3GALT4	7.80425e-41	1.75498e-40	1.26826	509.077	0.0947801	13.381	up
B3GALT5-AS1	9.30208e-06	1.14981e-05	1.05262	75.2109	0.237462	4.43279	up
B3GALT6	4.73532e-111	2.76502e-110	1.52447	1920.95	0.0680819	22.3918	up
B3GAT1	1.58466e-23	2.73623e-23	2.33065	180.115	0.233155	9.99613	up
B3GAT2	2.5754e-167	2.61182e-166	-3.21878	53.9401	0.116751	-27.5696	down
B3GAT3P1	1.11784e-51	2.96654e-51	3.63464	5.31819	0.240316	15.1244	up
B3GNT2	2.01783e-246	3.65946e-245	2.55269	2205.63	0.0761407	33.526	up
B3GNT3	1.69649e-235	2.87544e-234	6.58495	1431.08	0.200958	32.7678	up
B3GNT4	6.54332e-15	9.789e-15	1.07332	68.1018	0.137729	7.79301	up
B3GNT6	3.2977e-17	5.13776e-17	2.32237	2.01073	0.275309	8.43551	up
B3GNT8	1.7198e-20	2.82754e-20	1.09739	112.531	0.118273	9.27844	up
B3GNT9	7.65406e-37	1.61356e-36	-1.21759	889.823	0.0960261	-12.6798	down
B4GALNT2	1.14086e-35	2.36417e-35	4.28858	11.3681	0.344016	12.4662	up
B4GALNT3	2.97838e-106	1.64199e-105	3.08136	1017.84	0.140742	21.8938	up
B4GALT2	4.47779e-128	3.16253e-127	1.46617	3588.08	0.0608981	24.0758	up
B4GALT5	6.79351e-113	4.05128e-112	1.58248	8550.91	0.0700828	22.5801	up
B4GAT1	1.38682e-50	3.6224e-50	-1.09915	1449.5	0.073484	-14.9577	down
B9D2	1.26956e-66	4.20394e-66	1.53088	296.98	0.0887841	17.2427	up
BAALC-AS1	0	0	4.21756	388.76	0.111181	37.9343	up
BAAT	3.32614e-21	5.53707e-21	1.68096	8.90606	0.177843	9.45194	up
BACE1	2.5372e-44	6.00246e-44	-1.10096	2366.7	0.0788353	-13.9653	down
BACE2	1.66118e-167	1.69128e-166	2.94423	7002.07	0.106731	27.5855	up
BACH1-AS1	2.30654e-14	3.41443e-14	1.87524	2.48616	0.245698	7.63227	up
BACH1-IT1	2.90081e-25	5.13368e-25	1.61171	8.46457	0.155196	10.385	up
BACH2	7.92106e-38	1.69834e-37	-1.82633	276.324	0.142056	-12.8564	down
BAG2	1.59537e-31	3.11135e-31	-1.40701	1038.01	0.120453	-11.6809	down
BAG5	9.07054e-98	4.51545e-97	1.2396	2820.59	0.0590717	20.9846	up
BAHCC1	3.45167e-83	1.42359e-82	-3.00476	976.172	0.155503	-19.3228	down
BAHD1	8.17326e-54	2.24521e-53	-1.037	2090.42	0.0671421	-15.4448	down
BAIAP2	9.21236e-87	3.99003e-86	1.74345	3441.67	0.088307	19.743	up
BAIAP2L1	0	0	3.76137	2403.21	0.0788981	47.6738	up
BAIAP2L2	4.0984e-23	7.02404e-23	1.39841	256.778	0.141232	9.90156	up
BAIAP3	7.78648e-45	1.85716e-44	2.27372	599.497	0.161839	14.0492	up
BAK1	7.44915e-159	7.05406e-158	2.07221	2010.91	0.0771639	26.8546	up
BAK1P1	9.18241e-21	1.51534e-20	1.01556	17.8589	0.108674	9.34508	up
BAMBI	2.06337e-83	8.52872e-83	-3.51185	1073.41	0.181497	-19.3494	down
BANCR	1.84379e-51	4.87499e-51	5.37772	15.7131	0.356343	15.0914	up
BANF1	5.05176e-100	2.57863e-99	1.59516	12125	0.0751371	21.2299	up
BANF1P1	8.8043e-53	2.37481e-52	4.02365	6.02444	0.263142	15.2908	up
BANF1P2	6.93459e-23	1.18535e-22	1.61834	12.6888	0.164318	9.84883	up
BANF1P3	1.52104e-171	1.59887e-170	6.22806	63.3649	0.223067	27.9201	up
BANF1P4	2.20229e-26	3.9614e-26	2.54032	1.54595	0.239016	10.6282	up
BANF2	3.81975e-41	8.62804e-41	3.93631	5.05104	0.29301	13.434	up
BANK1	4.77637e-73	1.73366e-72	3.64392	235.893	0.20157	18.0777	up
BARD1	1.15714e-76	4.4117e-76	1.39015	818.307	0.0750169	18.5312	up
BARX1	2.45442e-39	5.38786e-39	3.60378	100.214	0.274631	13.1223	up
BARX2	2.14816e-167	2.18494e-166	6.7773	680.865	0.245766	27.5762	up
BASP1P1	5.42017e-113	3.23975e-112	7.28911	52.2952	0.322668	22.5901	up
BATF	1.69362e-53	4.62178e-53	2.53835	110.016	0.164851	15.3978	up
BATF2	2.26526e-50	5.90351e-50	2.02854	445.415	0.135915	14.925	up
BAZ2B	2.69809e-51	7.11742e-51	-1.14339	2104.8	0.0758903	-15.0663	down
BBIP1	1.33877e-183	1.56258e-182	-1.78206	673.557	0.0616714	-28.896	down
BBOX1	1.48626e-224	2.36263e-223	6.98597	722.35	0.218378	31.9903	up
BBOX1-AS1	4.01782e-184	4.70273e-183	7.72028	185.516	0.26679	28.9376	up
BBS1	0	0	-6.00684	818.067	0.0830877	-72.2951	down
BBS2	3.62355e-192	4.59685e-191	-1.90876	2135.39	0.0645504	-29.5701	down
BBS4	2.22296e-59	6.60453e-59	-1.05031	982.378	0.0646333	-16.2503	down
BBS7	3.54853e-109	2.0331e-108	-1.2911	595.468	0.0581615	-22.1985	down
BCAM	0	0	4.62421	106368	0.117712	39.284	up
BCAN	4.85243e-10	6.61489e-10	1.33323	66.5322	0.214214	6.2238	up
BCAP29	0	0	-6.05304	422.021	0.0838727	-72.1693	down
BCAS1	2.59124e-07	3.32429e-07	1.11322	56.4401	0.216118	5.15098	up
BCAS2P2	1.1536e-18	1.84187e-18	2.01735	2.91547	0.228747	8.81912	up
BCAS4	6.08155e-69	2.08612e-68	1.82015	759.898	0.10372	17.5487	up
BCAT1	4.76372e-38	1.02456e-37	2.70076	12075.9	0.209432	12.8956	up
BCKDHA	0	0	-5.78357	186.606	0.0920018	-62.8636	down
BCL10	2.99249e-203	4.14371e-202	1.88151	1186.62	0.0618511	30.42	up
BCL11A	4.94214e-275	1.05397e-273	5.37182	1814.51	0.151597	35.435	up
BCL2	1.23066e-69	4.26237e-69	-2.14499	1069.32	0.121603	-17.6393	down
BCL2A1	4.14026e-74	1.52385e-73	2.97762	160.671	0.163497	18.2121	up
BCL2L1	2.8818e-196	3.77604e-195	1.92635	6408.43	0.0644539	29.8873	up
BCL2L10	1.47171e-29	2.77893e-29	1.9392	60.3273	0.171764	11.2899	up
BCL2L12	4.00087e-114	2.42356e-113	1.76485	1286.98	0.0777298	22.705	up
BCL2L12P1	1.13255e-62	3.53192e-62	4.33923	6.68417	0.259699	16.7087	up
BCL2L14	2.49825e-221	3.89956e-220	6.16407	133.364	0.194098	31.7575	up
BCL2L15	5.6906e-45	1.35993e-44	2.7546	153.569	0.195758	14.0714	up
BCL2L2	1.71034e-102	8.98472e-102	-1.44765	1875.72	0.0673463	-21.4956	down
BCL2L2-PABPN1	2.60054e-261	5.14867e-260	-5.07065	34.9759	0.146836	-34.5326	down
BCL3	9.40053e-42	2.14301e-41	1.59192	5619.74	0.117594	13.5374	up
BCL7A	7.42019e-95	3.56792e-94	1.76825	1454.61	0.0855749	20.6632	up
BCL7B	8.22634e-88	3.61662e-87	1.18319	2899.31	0.0595625	19.8647	up
BCL9	3.30414e-62	1.02578e-61	1.25634	4519.76	0.0754799	16.6447	up
BCLAF1	2.80463e-150	2.45098e-149	-1.12629	6100.09	0.0431363	-26.11	down
BCO2	1.81524e-29	3.42011e-29	-1.37688	99.6761	0.122157	-11.2715	down
BCRP2	6.17472e-122	4.0776e-121	-3.87624	25.0339	0.16507	-23.4824	down
BCRP3	3.75914e-129	2.69444e-128	-3.9519	37.0341	0.163448	-24.1784	down
BCRP8	2.89536e-42	6.66126e-42	3.58884	4.70734	0.263426	13.6237	up
BCYRN1	2.83902e-65	9.2097e-65	4.14025	1115.38	0.242657	17.0622	up
BDH1	5.48889e-62	1.6982e-61	1.70961	2101.09	0.1029	16.6143	up
BDH2	1.21203e-233	2.02778e-232	-2.47643	1419.62	0.0758771	-32.6373	down
BEAN1-AS1	3.68783e-32	7.2501e-32	-1.81183	9.88155	0.153483	-11.8048	down
BEGAIN	7.45764e-86	3.18807e-85	-2.77924	227.572	0.14153	-19.6371	down
BEND3	1.2802e-285	2.9066e-284	2.88316	852.568	0.079831	36.1158	up
BEND3P1	4.35502e-11	6.06321e-11	1.31786	51.3244	0.199934	6.59147	up
BEND3P3	3.05416e-114	1.85224e-113	-2.94796	47.2902	0.12977	-22.7168	down
BEND4	7.75489e-08	1.00753e-07	-1.33689	24.688	0.248829	-5.37274	down
BEND5	8.24559e-30	1.56451e-29	-1.36551	330.756	0.120407	-11.3407	down
BEST1	4.51951e-224	7.16245e-223	-2.88426	295.491	0.0902585	-31.9556	down
BEST2	2.265e-28	4.1977e-28	2.52633	8.07776	0.228688	11.0471	up
BEST3	2.44747e-19	3.9503e-19	2.46349	6.23423	0.273992	8.99111	up
BEST4	3.50793e-52	9.38513e-52	2.00546	161.172	0.131934	15.2005	up
BET1L	2.67461e-87	1.16818e-86	-1.05069	2830.13	0.0530505	-19.8054	down
BFSP2	5.51797e-55	1.54299e-54	4.65095	9.31804	0.2978	15.6177	up
BGLAP	5.13868e-143	4.19204e-142	-3.19637	39.7662	0.125533	-25.4625	down
BGN	1.30647e-27	2.39471e-27	1.54671	20657.3	0.142048	10.8886	up
BHLHA15	1.65601e-232	2.75281e-231	6.50319	155.64	0.199747	32.5572	up
BHLHE40-AS1	1.51613e-22	2.57923e-22	1.08241	134.457	0.11079	9.76989	up
BHLHE41	6.4548e-178	7.15899e-177	3.79967	11269.4	0.133602	28.4401	up
BHMG1	7.54908e-35	1.54553e-34	3.26624	5.92535	0.265231	12.3147	up
BHMT2	7.33209e-27	1.32809e-26	-2.11881	228.511	0.197459	-10.7303	down
BICC1	2.97345e-45	7.14132e-45	-2.0014	899.149	0.14177	-14.1173	down
BID	7.53714e-166	7.56598e-165	2.38785	1839.45	0.0869985	27.447	up
BIK	0	0	6.31894	647.872	0.161901	39.0296	up
BIN2	1.45803e-37	3.11197e-37	1.71041	291.292	0.133531	12.8091	up
BIN3	1.79853e-85	7.63971e-85	-1.33699	641.871	0.0682404	-19.5923	down
BIRC3	4.1931e-29	7.85742e-29	1.80438	1157.25	0.161141	11.1975	up
BIRC5	0	0	6.5393	2564.14	0.128725	50.8005	up
BIRC6-AS2	7.42148e-11	1.0291e-10	1.21679	5.91023	0.186857	6.51188	up
BIRC7	3.04071e-19	4.89637e-19	2.26887	18.1632	0.253018	8.96723	up
BIVM	1.08501e-58	3.19251e-58	-1.32445	760.091	0.0819952	-16.1528	down
BLACAT1	0	0	5.93592	965.809	0.148689	39.9217	up
BLK	2.33331e-07	2.9971e-07	1.33683	24.5656	0.258543	5.17061	up
BLM	2.32781e-300	5.62392e-299	3.92581	317.852	0.10598	37.043	up
BLNK	1.1667e-113	7.01613e-113	2.89406	255.596	0.127728	22.6579	up
BLOC1S3	3.44506e-73	1.25395e-72	1.22282	932.341	0.0675753	18.0957	up
BLZF2P	1.08317e-31	2.11781e-31	3.22214	4.37959	0.275072	11.7138	up
BMP2	9.21709e-15	1.37434e-14	-1.29343	124.888	0.166903	-7.74962	down
BMP3	1.36649e-06	1.72519e-06	-1.25542	126.053	0.259931	-4.82983	down
BMP6	5.75712e-12	8.13659e-12	-1.17754	409.132	0.171016	-6.88553	down
BMP7	5.41426e-215	8.09756e-214	6.76936	4549.63	0.216306	31.2953	up
BMP8A	3.91024e-29	7.33201e-29	1.23874	272.471	0.110565	11.2037	up
BMPER	3.94313e-89	1.76158e-88	-3.35474	114.601	0.167597	-20.0167	down
BMS1P1	1.58914e-132	1.17732e-131	-2.09611	194.039	0.085566	-24.497	down
BMS1P2	2.22824e-291	5.19564e-290	-4.70348	28.6825	0.12893	-36.4809	down
BMS1P22	4.37275e-11	6.08749e-11	1.55226	5.52361	0.235517	6.59086	up
BMS1P4	1.28863e-54	3.5831e-54	-1.42221	23.4438	0.0913813	-15.5635	down
BMX	3.01312e-41	6.81494e-41	-2.36683	27.4423	0.175952	-13.4516	down
BNC1	2.19016e-06	2.74983e-06	1.2503	193.813	0.264053	4.73504	up
BNC2	3.17801e-108	1.79992e-107	-2.78726	2472.17	0.126122	-22.0998	down
BNIP3L	2.0731e-47	5.157e-47	-1.04828	5788.54	0.0724801	-14.4631	down
BNIP3P1	6.83253e-37	1.4414e-36	1.78418	32.6263	0.140612	12.6887	up
BNIP3P11	3.94e-42	9.04354e-42	2.04829	18.2085	0.150597	13.6012	up
BNIP3P15	2.91958e-10	3.99973e-10	1.27639	8.13597	0.202505	6.30299	up
BNIP3P16	4.80371e-30	9.14633e-30	2.65921	9.64157	0.233511	11.3879	up
BNIP3P17	1.13454e-78	4.43063e-78	3.81013	28.1735	0.202899	18.7784	up
BNIP3P27	8.58363e-33	1.70857e-32	2.13289	11.3668	0.178832	11.9268	up
BNIP3P28	3.22435e-10	4.41317e-10	1.46897	10.3726	0.23363	6.28759	up
BNIPL	2.52948e-125	1.74024e-124	4.70769	749.813	0.197705	23.8117	up
BOLA1	1.83616e-44	4.3524e-44	1.20817	909.169	0.0863696	13.9884	up
BOLA2B	4.73145e-42	1.0847e-41	-1.86796	82.7845	0.137473	-13.5878	down
BOLA3	1.85614e-29	3.49623e-29	1.00504	385.268	0.0891819	11.2695	up
BOLA3-AS1	2.82315e-34	5.7368e-34	1.1064	298.68	0.09063	12.2078	up
BOLA3P2	1.32694e-47	3.31319e-47	4.69608	6.58493	0.324007	14.4938	up
BOLL	3.14665e-67	1.05035e-66	4.86503	12.3311	0.28084	17.3231	up
BOP1	1.35844e-165	1.35903e-164	2.29429	4653.21	0.0836551	27.4256	up
BORA	1.3493e-46	3.31315e-46	1.26929	276.692	0.0885532	14.3336	up
BPGM	3.09519e-82	1.26275e-81	1.3849	1031.17	0.0720952	19.2093	up
BPIFA2	3.66964e-62	1.13891e-61	5.42266	11.6884	0.325911	16.6385	up
BPIFB1	4.16794e-54	1.15012e-53	4.69132	34.4491	0.302896	15.4882	up
BPIFB3	6.40815e-79	2.51152e-78	7.21187	40.3999	0.383432	18.8087	up
BPIFB4	3.78734e-61	1.15657e-60	5.91488	23.1726	0.358519	16.4981	up
BPIFB9P	2.67929e-11	3.74555e-11	1.10602	6.36207	0.165989	6.6632	up
BPNT1	3.64988e-67	1.21579e-66	1.25231	1730.12	0.0723267	17.3146	up
BRAFP1	6.24595e-20	1.01794e-19	-1.44358	3.28604	0.157942	-9.13999	down
BRCA1	1.74292e-29	3.28624e-29	1.37519	472.656	0.121968	11.275	up
BRCA2	1.80647e-169	1.86578e-168	2.59181	359.925	0.0934029	27.7487	up
BRCC3	2.70902e-144	2.23726e-143	1.74302	1385.4	0.0681462	25.5776	up
BRCC3P1	2.03026e-176	2.23027e-175	-3.24547	22.7701	0.114605	-28.3188	down
BRD1	6.01773e-87	2.61458e-86	-1.21399	1975.67	0.0614228	-19.7645	down
BRD7P2	2.19029e-45	5.27691e-45	1.39367	25.369	0.0985706	14.1388	up
BRDT	2.03306e-09	2.73498e-09	1.52005	5.99167	0.253547	5.99514	up
BRF2	5.10576e-103	2.70269e-102	-1.80223	454.367	0.0836238	-21.5517	down
BRI3BP	0	0	3.10394	1523.72	0.0811033	38.2715	up
BRICD5	2.43716e-58	7.13457e-58	-1.72626	163.077	0.107202	-16.1028	down
BRINP1	4.65709e-36	9.69928e-36	3.23581	58.0459	0.258092	12.5375	up
BRINP2	8.90498e-36	1.84795e-35	3.35976	70.7253	0.269082	12.486	up
BRIP1	8.67761e-59	2.5569e-58	1.66099	352.764	0.102742	16.1666	up
BRIX1	1.03519e-53	2.83655e-53	1.01101	1889.87	0.0655242	15.4296	up
BROX	3.63646e-95	1.75343e-94	1.11306	2708.17	0.053777	20.6977	up
BRWD1-AS1	4.76886e-33	9.52532e-33	3.10025	4.79483	0.25888	11.9756	up
BRWD1-AS2	2.96971e-49	7.59708e-49	1.83886	51.1842	0.124649	14.7524	up
BRWD3	8.10613e-70	2.8146e-69	-1.11979	1148.57	0.063398	-17.6628	down
BSCL2	1.26341e-243	2.25964e-242	-2.90916	559.853	0.0872743	-33.3335	down
BSND	1.82526e-108	1.03631e-107	6.64981	50.67	0.300559	22.1248	up
BSPRY	0	0	5.98237	842.277	0.138047	43.3359	up
BTAF1	2.07231e-304	5.08969e-303	-2.53776	2512.45	0.068048	-37.2937	down
BTBD11	5.17142e-101	2.67128e-100	4.07752	166.407	0.191103	21.3368	up
BTBD16	1.43327e-09	1.93463e-09	1.23298	9.67768	0.203741	6.0517	up
BTBD18	4.55695e-21	7.56899e-21	1.29875	19.7245	0.137887	9.41893	up
BTBD19	5.71784e-46	1.38756e-45	-1.78449	633.878	0.125377	-14.233	down
BTBD6P1	4.21581e-25	7.44058e-25	2.77787	2.08953	0.268411	10.3493	up
BTBD7P1	2.48412e-22	4.2111e-22	2.24969	26.9118	0.231456	9.71974	up
BTBD8	0	0	3.63606	326.433	0.0851233	42.7152	up
BTBD9-AS1	5.30034e-40	1.17761e-39	3.40739	8.12463	0.257397	13.2379	up
BTC	8.33185e-89	3.70863e-88	3.04711	598.419	0.152513	19.9793	up
BTF3L4	1.17188e-76	4.46708e-76	1.10295	4935.8	0.0595209	18.5305	up
BTF3L4P1	1.39271e-50	3.63732e-50	3.53308	4.18788	0.236209	14.9574	up
BTF3L4P2	4.01555e-179	4.49937e-178	-2.14847	63.4959	0.0752859	-28.5375	down
BTF3P10	3.07899e-86	1.32553e-85	3.17528	22.6318	0.16133	19.682	up
BTF3P12	2.4351e-18	3.86709e-18	1.98982	3.11482	0.227797	8.73507	up
BTF3P13	2.24978e-30	4.30576e-30	2.89551	2.12928	0.252798	11.4538	up
BTF3P2	8.6296e-39	1.87981e-38	3.25271	2.46929	0.249696	13.0267	up
BTF3P4	3.28724e-41	7.43251e-41	3.34614	3.49756	0.248874	13.4452	up
BTF3P5	3.28718e-43	7.66909e-43	3.2797	6.37376	0.237976	13.7816	up
BTF3P7	1.10433e-40	2.4769e-40	3.28582	3.56187	0.246032	13.3552	up
BTF3P8	2.23715e-22	3.79523e-22	2.38212	2.29976	0.244812	9.7304	up
BTF3P9	4.30167e-46	1.0461e-45	3.48215	3.18307	0.244312	14.2529	up
BTG1	4.94309e-59	1.46066e-58	-1.05258	5021.98	0.0649693	-16.2012	down
BTG2	6.06805e-68	2.04694e-67	-2.0537	10715	0.11791	-17.4176	down
BTG3	8.87237e-59	2.61392e-58	1.68035	3950.76	0.103948	16.1652	up
BTK	1.58377e-36	3.31918e-36	1.70984	211.577	0.135458	12.6227	up
BTLA	1.20143e-73	4.39543e-73	3.1092	38.3813	0.171271	18.1537	up
BTN2A1	2.35808e-94	1.12628e-93	-1.12122	1386.38	0.0544088	-20.6073	down
BTN2A3P	1.91201e-95	9.25162e-95	-1.61929	127.949	0.0781184	-20.7286	down
BTNL8	5.45514e-12	7.71716e-12	1.65065	17.2445	0.23946	6.8932	up
BUB1	0	0	5.19031	1715.77	0.109159	47.5482	up
BUB1B	0	0	4.76606	816.326	0.105629	45.1207	up
BVES-AS1	5.48904e-18	8.65791e-18	2.19285	25.7934	0.253722	8.64272	up
BX571818.1	0	0	13.7162	3424.3	0.266375	51.492	up
BYSL	1.33288e-59	3.976e-59	1.1106	1169.05	0.0682121	16.2816	up
BZW1P1	4.59798e-26	8.22503e-26	2.45819	1.87036	0.232798	10.5594	up
BZW1P2	2.44785e-36	5.11868e-36	-1.21398	58.2752	0.0964368	-12.5883	down
BZW2	5.87658e-89	2.62082e-88	1.57213	3071.55	0.0786192	19.9968	up
C10orf105	4.72333e-134	3.55648e-133	-4.44535	24.9177	0.180413	-24.6399	down
C10orf55	1.91855e-27	3.50548e-27	2.05553	14.7914	0.189388	10.8535	up
C10orf67	6.59053e-38	1.41468e-37	2.55413	42.4298	0.198447	12.8706	up
C10orf82	4.17701e-20	6.8258e-20	-1.80774	118.562	0.196849	-9.1834	down
C10orf95	7.94886e-28	1.46256e-27	-1.73859	8.43489	0.159011	-10.9338	down
C10orf99	1.38301e-85	5.88069e-85	5.96048	117.294	0.304018	19.6057	up
C11orf1	5.52301e-54	1.52162e-53	1.68168	1255.72	0.108705	15.4701	up
C11orf16	1.06925e-44	2.54443e-44	4.2365	43.1837	0.30203	14.0268	up
C11orf21	5.59422e-11	7.77542e-11	1.16038	59.5367	0.177043	6.5542	up
C11orf24	3.53393e-71	1.24838e-70	1.01259	2517.87	0.0567634	17.8388	up
C11orf45	2.1408e-123	1.44361e-122	2.30375	213.996	0.097514	23.6249	up
C11orf49	1.0095e-80	4.05149e-80	1.1221	2486.6	0.0589727	19.0275	up
C11orf52	1.84583e-139	1.45761e-138	-3.6729	14.1961	0.146101	-25.1394	down
C11orf80	1.38471e-110	8.04924e-110	1.70313	818.439	0.0762237	22.3439	up
C11orf91	1.27881e-16	1.97295e-16	1.75601	4.78772	0.212193	8.27553	up
C11orf94	5.13819e-14	7.5662e-14	1.17455	10.3337	0.156017	7.52836	up
C11orf95	5.45175e-85	2.30396e-84	-1.51925	2166.65	0.0777677	-19.5358	down
C11orf96	6.5841e-241	1.15467e-239	-5.24528	6890.22	0.15825	-33.1455	down
C12orf42	8.56815e-27	1.55063e-26	3.31211	8.53579	0.309083	10.7159	up
C12orf45	2.26642e-122	1.50821e-121	1.81611	746.97	0.0771994	23.5249	up
C12orf54	3.79008e-47	9.38532e-47	-2.41051	9.65094	0.167147	-14.4215	down
C12orf56	1.07116e-202	1.47339e-201	5.22328	207.672	0.171943	30.378	up
C12orf57	1.47295e-46	3.61507e-46	-1.60904	3803.87	0.112304	-14.3275	down
C12orf60	1.04673e-27	1.92219e-27	1.16846	93.3638	0.107112	10.9088	up
C12orf66	7.45259e-80	2.95382e-79	1.24009	632.066	0.0655354	18.9224	up
C12orf75	2.82666e-52	7.57026e-52	1.9692	1447.43	0.129427	15.2147	up
C14orf119	1.15661e-47	2.89244e-47	1.03094	2578.71	0.0710838	14.5032	up
C14orf28	1.42935e-95	6.92915e-95	-1.39175	295.998	0.0670962	-20.7426	down
C15orf48	5.04848e-136	3.88311e-135	4.72593	246.747	0.190385	24.8231	up
C15orf65	3.44286e-116	2.14316e-115	2.43325	120.816	0.106195	22.9131	up
C16orf46	0	0	-4.99661	16.0615	0.104636	-47.7521	down
C16orf54	1.77082e-65	5.7598e-65	2.92495	68.9911	0.171153	17.0897	up
C16orf71	2.19399e-18	3.48713e-18	1.06631	127.853	0.121908	8.74685	up
C16orf74	1.41516e-17	2.21746e-17	1.414	59.7302	0.165693	8.53388	up
C16orf86	1.55252e-102	8.16187e-102	-1.89326	90.8965	0.0880579	-21.5001	down
C16orf90	1.63503e-17	2.56024e-17	2.21207	2.83209	0.259719	8.51717	up
C16orf91	2.24999e-39	4.94383e-39	1.07322	626.406	0.0817447	13.1289	up
C17orf100	7.71621e-89	3.43608e-88	1.7519	238.365	0.0876688	19.9832	up
C17orf107	5.17224e-177	5.69688e-176	-3.2978	111.659	0.116255	-28.367	down
C17orf49	0	0	-5.60753	279.24	0.0850869	-65.9035	down
C17orf50	4.00752e-46	9.75135e-46	3.83894	10.4805	0.269251	14.2578	up
C17orf58	7.37734e-126	5.10771e-125	2.00944	769.174	0.0842065	23.8633	up
C17orf64	9.49565e-23	1.61924e-22	3.04048	8.64208	0.309709	9.81719	up
C17orf99	1.36882e-06	1.72803e-06	1.04406	17.9152	0.216185	4.82949	up
C18orf32	0	0	-3.17371	473.366	0.0798869	-39.7275	down
C18orf54	2.58422e-47	6.41998e-47	1.20513	319.162	0.0834119	14.4479	up
C19orf18	2.25419e-16	3.46512e-16	-1.0949	28.6779	0.133399	-8.20772	down
C19orf38	3.32833e-26	5.96464e-26	1.35774	103.252	0.128214	10.5897	up
C19orf44	1.89937e-32	3.75758e-32	-1.01666	605.261	0.0857181	-11.8605	down
C19orf47	4.34368e-31	8.40868e-31	1.11999	1111.16	0.0965885	11.5955	up
C19orf48	1.93956e-39	4.26716e-39	1.10526	3682.1	0.0841133	13.1401	up
C19orf53	3.15647e-78	1.223e-77	1.83883	8500.24	0.0982071	18.724	up
C19orf54	6.50178e-115	3.97685e-114	1.77113	1256.8	0.0777332	22.7847	up
C19orf57	1.41877e-49	3.65111e-49	1.71773	432.934	0.116046	14.8021	up
C19orf67	5.61228e-22	9.45829e-22	1.64841	16.7135	0.17106	9.6364	up
C19orf73	1.54622e-126	1.07882e-125	3.4798	51.507	0.145425	23.9285	up
C19orf81	2.11766e-205	2.97404e-204	5.06909	139.529	0.165754	30.5821	up
C19orf84	9.14355e-127	6.39031e-126	6.27552	82.2483	0.262021	23.9504	up
C1D	1.65046e-82	6.752e-82	1.15224	1544.19	0.0598817	19.2419	up
C1GALT1	1.29501e-52	3.484e-52	1.17247	1455.63	0.0768042	15.2657	up
C1GALT1C1	2.17358e-115	1.33817e-114	1.53285	1396.05	0.0671339	22.8327	up
C1GALT1C1L	4.22797e-53	1.14639e-52	2.01213	110.576	0.131181	15.3385	up
C1GALT1P1	6.94372e-12	9.80427e-12	-1.27384	7.27406	0.185724	-6.85881	down
C1orf100	1.43932e-12	2.05948e-12	1.2808	6.71128	0.180899	7.08021	up
C1orf105	2.49033e-33	4.99972e-33	3.87369	5.31338	0.32202	12.0294	up
C1orf116	1.3783e-250	2.57627e-249	6.49943	1202.05	0.192231	33.8106	up
C1orf122	7.88293e-71	2.77334e-70	1.68938	2841.91	0.0949417	17.7939	up
C1orf127	5.73347e-28	1.057e-27	1.75773	17.7628	0.160328	10.9634	up
C1orf146	1.6951e-25	3.0094e-25	2.72608	3.78919	0.261215	10.4362	up
C1orf158	1.42357e-70	4.99224e-70	5.78939	99.4086	0.325966	17.7607	up
C1orf162	2.56088e-26	4.60084e-26	1.14939	951.802	0.108289	10.6142	up
C1orf167	3.01915e-51	7.9593e-51	-2.91788	11.9457	0.193765	-15.0589	down
C1orf189	3.17972e-47	7.88709e-47	4.49133	17.4644	0.311172	14.4336	up
C1orf194	2.37376e-98	1.18969e-97	5.58553	268.572	0.265368	21.0482	up
C1orf195	1.12907e-34	2.307e-34	3.28603	4.97403	0.267545	12.2822	up
C1orf21	2.04727e-56	5.84785e-56	-1.84264	2126.25	0.116429	-15.8264	down
C1orf210	0	0	6.47975	1152.79	0.154458	41.9516	up
C1orf220	1.67085e-51	4.42281e-51	-1.85947	46.8758	0.12316	-15.0979	down
C1orf226	7.67297e-123	5.12909e-122	2.32761	774.503	0.0987496	23.5709	up
C1orf229	3.12794e-14	4.61982e-14	-1.00937	40.5583	0.132936	-7.59291	down
C1orf43	1.25458e-160	1.20903e-159	1.58966	11473.2	0.0588629	27.0061	up
C1orf50	5.81198e-107	3.24036e-106	-1.65632	155.93	0.0753967	-21.9681	down
C1orf53	3.31679e-116	2.0653e-115	2.68592	212.208	0.117214	22.9147	up
C1orf56	8.87569e-43	2.05753e-42	1.1222	862.548	0.0818538	13.7098	up
C1orf74	1.56922e-82	6.4247e-82	1.3838	237.043	0.0719061	19.2445	up
C1orf87	2.16431e-23	3.72811e-23	2.97247	42.9798	0.298285	9.9652	up
C1QA	6.38794e-51	1.67594e-50	2.22304	5607.47	0.148111	15.0092	up
C1QB	1.54021e-59	4.58855e-59	2.49271	9449.82	0.153183	16.2728	up
C1QBP	1.6619e-90	7.53984e-90	1.65069	5092.07	0.0818233	20.1738	up
C1QBPP2	2.87653e-80	1.14712e-79	3.52498	17.8504	0.185794	18.9725	up
C1QC	1.63293e-81	6.6176e-81	2.86174	9009.34	0.149651	19.1227	up
C1QL1	1.36431e-98	6.86093e-98	4.43043	534.951	0.210227	21.0745	up
C1QL3	6.64665e-30	1.26252e-29	1.93682	29.1471	0.170501	11.3596	up
C1QL4	4.05734e-149	3.49707e-148	7.44765	344.703	0.286364	26.0077	up
C1QTNF1	1.37847e-50	3.60105e-50	-1.94437	2394.27	0.129987	-14.9581	down
C1QTNF2	1.42546e-16	2.19739e-16	-1.18493	60.2126	0.143409	-8.26259	down
C1QTNF4	1.85779e-15	2.80584e-15	-1.47389	293.144	0.185383	-7.95049	down
C1QTNF7	1.82158e-57	5.27441e-57	-2.40256	296.885	0.150367	-15.9779	down
C1R	2.09697e-158	1.97493e-157	-2.89095	21275.1	0.107806	-26.8161	down
C1RL-AS1	5.18418e-83	2.13474e-82	-1.99357	359.611	0.103284	-19.3018	down
C1S	1.22955e-97	6.11062e-97	-2.63693	23699.4	0.125747	-20.9701	down
C2	1.74655e-38	3.78429e-38	1.82157	1599.13	0.140415	12.9727	up
C2-AS1	1.42531e-31	2.78283e-31	2.79903	7.29771	0.239427	11.6905	up
C20orf194	5.15942e-104	2.76284e-103	-1.60026	1329.21	0.0738892	-21.6576	down
C20orf197	1.49547e-34	3.05324e-34	2.18075	19.1963	0.177884	12.2594	up
C20orf202	1.54029e-14	2.28666e-14	1.15809	12.4587	0.150711	7.68414	up
C20orf203	9.12316e-85	3.84378e-84	-3.66342	40.8312	0.187776	-19.5095	down
C20orf85	2.55959e-49	6.55602e-49	5.47574	347.624	0.370925	14.7624	up
C21orf58	6.68912e-57	1.92314e-56	1.68073	785.584	0.105729	15.8966	up
C21orf62	1.15536e-138	9.0821e-138	-5.17189	148.93	0.206327	-25.0664	down
C21orf91	9.26232e-49	2.35177e-48	1.12808	1295.79	0.0768686	14.6754	up
C22orf24	7.31791e-85	3.08821e-84	2.6814	34.4668	0.137361	19.5207	up
C2CD2	2.78347e-89	1.24511e-88	-1.52222	1835.47	0.0759816	-20.034	down
C2CD4A	6.73718e-38	1.446e-37	3.28499	62.4831	0.255266	12.8689	up
C2CD4B	1.34301e-51	3.56e-51	3.14115	290.992	0.207853	15.1123	up
C2CD4D	2.27148e-243	4.0556e-242	5.08922	102.509	0.152756	33.3159	up
C2orf15	0	0	3.67282	324.07	0.0922216	39.826	up
C2orf50	1.79021e-175	1.95209e-174	4.65446	268.002	0.164807	28.2419	up
C2orf66	9.26891e-10	1.25546e-09	1.33795	27.8734	0.218566	6.12152	up
C2orf69	7.06535e-71	2.48739e-70	1.10424	971.006	0.0620357	17.8	up
C2orf72	2.55084e-64	8.14987e-64	3.54005	73.9105	0.209057	16.9334	up
C2orf74	0	0	-3.91905	149.674	0.0973393	-40.2618	down
C2orf76	5.48921e-57	1.58058e-56	1.16842	490.332	0.0734438	15.909	up
C2orf81	3.84692e-99	1.94732e-98	-2.23502	117.047	0.105753	-21.1343	down
C2orf88	8.73462e-129	6.23485e-128	4.37633	3783.28	0.181263	24.1435	up
C2orf91	1.16176e-07	1.50222e-07	1.07885	9.3752	0.20358	5.29941	up
C3AR1	8.5186e-40	1.88717e-39	1.89594	711.192	0.143607	13.2022	up
C3orf18	2.43834e-70	8.51918e-70	-1.38315	491.693	0.0780096	-17.7305	down
C3orf20	8.7341e-17	1.35192e-16	1.54288	7.37591	0.185424	8.32084	up
C3orf33	1.74198e-116	1.08665e-115	-2.16016	128.487	0.0941545	-22.9427	down
C3orf38	4.66563e-182	5.37001e-181	1.61349	1236.8	0.0560765	28.773	up
C3orf49	6.55368e-28	1.20746e-27	1.68276	8.98104	0.153659	10.9513	up
C3orf52	4.43603e-50	1.15145e-49	1.94005	85.3114	0.130379	14.8801	up
C3orf62	1.12798e-178	1.25912e-177	-1.97294	445.098	0.0692226	-28.5013	down
C3orf70	1.57037e-69	5.43262e-69	-2.25875	183.134	0.128153	-17.6255	down
C3orf80	1.07258e-61	3.30168e-61	3.16903	96.7772	0.191204	16.5741	up
C4A	3.1772e-68	1.07667e-67	-3.27712	5053.03	0.187751	-17.4546	down
C4B	8.91525e-72	3.17697e-71	-3.25049	5498.69	0.181434	-17.9156	down
C4BPB	8.00506e-233	1.3339e-231	-7.49126	653.397	0.229938	-32.5795	down
C4orf19	2.462e-217	3.74979e-216	5.11441	328.486	0.162533	31.4669	up
C4orf36	0	0	-4.92384	33.7887	0.128702	-38.2577	down
C4orf46	7.26891e-96	3.53869e-95	1.5514	811.895	0.0746757	20.7751	up
C4orf47	4.89216e-45	1.17047e-44	1.87003	122.719	0.132795	14.0821	up
C4orf48	6.90935e-181	7.86512e-180	4.2778	1083.53	0.14916	28.6793	up
C4orf51	2.8061e-50	7.30475e-50	4.40589	5.95781	0.295484	14.9107	up
C5	5.24672e-64	1.6663e-63	-2.05497	260.17	0.121661	-16.8909	down
C5AR1	1.20531e-16	1.86079e-16	1.04399	806.199	0.126046	8.28258	up
C5orf15	2.51796e-83	1.03974e-82	1.13403	4887.23	0.0586391	19.3391	up
C5orf22	4.80036e-240	8.3619e-239	1.98472	1815.76	0.0599876	33.0855	up
C5orf34	2.76698e-115	1.69946e-114	2.07581	274.625	0.0909562	22.8221	up
C5orf46	3.24241e-72	1.16304e-71	5.95836	48.8422	0.33154	17.9718	up
C5orf49	3.32632e-44	7.86128e-44	2.67285	328.699	0.191656	13.946	up
C5orf64	1.03593e-12	1.48639e-12	1.80205	2.4177	0.252896	7.12565	up
C5orf66	1.50919e-51	3.99795e-51	-1.72696	44.3472	0.114333	-15.1046	down
C5orf67	2.03216e-23	3.50308e-23	2.41471	5.76601	0.242162	9.97146	up
C6	1.31524e-54	3.65659e-54	-4.02749	225.182	0.2588	-15.5622	down
C6orf118	1.0743e-54	2.99197e-54	4.1642	65.6845	0.267362	15.5751	up
C6orf132	0	0	6.02572	4012.28	0.133332	45.1934	up
C6orf136	4.18601e-90	1.8921e-89	1.33134	1214.4	0.0661431	20.1281	up
C6orf141	3.54392e-06	4.42835e-06	-1.06118	49.978	0.228877	-4.63648	down
C6orf15	9.79105e-114	5.89311e-113	8.50947	213.78	0.375435	22.6656	up
C6orf163	8.26589e-40	1.83157e-39	-1.36759	51.7494	0.10357	-13.2045	down
C6orf201	1.29564e-92	6.03808e-92	-3.1714	12.6142	0.155366	-20.4125	down
C6orf223	2.64555e-272	5.53934e-271	8.33611	430.954	0.236436	35.2574	up
C6orf52	2.86084e-117	1.80031e-116	3.28178	150.999	0.142555	23.0212	up
C6orf58	6.86885e-24	1.1922e-23	2.09161	10.2799	0.207529	10.0786	up
C6orf99	9.87159e-110	5.68569e-109	3.82522	28.9088	0.171874	22.256	up
C7	1.08747e-125	7.51156e-125	-5.58342	27192.7	0.234135	-23.847	down
C7orf25	6.58212e-109	3.7587e-108	-1.66488	48.2786	0.0750936	-22.1707	down
C7orf57	9.69529e-106	5.30274e-105	5.15694	124.415	0.236125	21.8399	up
C7orf65	1.29164e-45	3.11946e-45	4.28368	5.6812	0.30218	14.1759	up
C8G	2.14645e-82	8.77241e-82	2.68788	38.3917	0.139788	19.2283	up
C8orf31	1.40985e-61	4.33345e-61	2.62625	219.044	0.158613	16.5577	up
C8orf34	2.73832e-20	4.48717e-20	1.71244	61.946	0.185556	9.22874	up
C8orf34-AS1	3.58703e-160	3.43921e-159	5.97225	129.268	0.221463	26.9672	up
C8orf37-AS1	7.71083e-111	4.49614e-110	5.63771	38.4254	0.252021	22.37	up
C8orf48	1.53931e-08	2.03031e-08	1.01003	43.4912	0.178542	5.65712	up
C8orf82	6.92204e-72	2.47178e-71	1.46455	3571.18	0.0816832	17.9296	up
C8orf88	3.2278e-67	1.07709e-66	-2.85281	84.3566	0.164696	-17.3217	down
C9orf116	1.51151e-144	1.25178e-143	3.1057	545.891	0.121315	25.6004	up
C9orf135	3.21127e-87	1.40022e-86	5.57852	71.2974	0.281798	19.7962	up
C9orf152	5.53726e-156	5.10596e-155	5.98689	232.689	0.225007	26.6076	up
C9orf153	6.01606e-14	8.84697e-14	1.25045	7.1616	0.166555	7.50773	up
C9orf16	7.20117e-258	1.40031e-256	3.30778	7709.04	0.0964296	34.3025	up
C9orf163	2.74731e-41	6.22189e-41	1.85326	36.7655	0.137702	13.4584	up
C9orf24	4.78601e-85	2.02344e-84	4.6973	305.469	0.240364	19.5424	up
C9orf40	2.46252e-31	4.78314e-31	1.00055	395.033	0.0859285	11.644	up
C9orf50	3.17095e-117	1.99426e-116	4.31228	56.7653	0.187354	23.0167	up
C9orf72	4.30601e-164	4.27078e-163	-2.37857	1402.66	0.0871289	-27.2994	down
C9orf92	1.1165e-32	2.21791e-32	3.39033	9.80676	0.284786	11.9049	up
CA1	2.86251e-12	4.0731e-12	-1.29552	5.92322	0.18549	-6.98431	down
CA11	5.19645e-69	1.78488e-68	-2.0752	1204.13	0.118193	-17.5577	down
CA12	6.63993e-113	3.96084e-112	4.29228	1573.98	0.190082	22.5811	up
CA15P1	6.46543e-30	1.22821e-29	3.4047	4.18198	0.299657	11.362	up
CA2	1.403e-157	1.31063e-156	3.89401	438.088	0.145596	26.7452	up
CA3-AS1	1.20639e-124	8.25051e-124	5.5797	49.4048	0.234974	23.7461	up
CA4	2.55589e-09	3.42875e-09	-1.52456	89.5837	0.255891	-5.95784	down
CA5B	1.5363e-88	6.81052e-88	-1.74198	470.887	0.0873227	-19.9488	down
CA5BP1	7.65971e-154	6.90039e-153	-1.82514	346.697	0.0690767	-26.422	down
CA8	2.31269e-146	1.94797e-145	5.01421	831.248	0.194629	25.7629	up
CA9	5.2587e-110	3.03727e-109	4.63593	685.151	0.208036	22.2842	up
CAAP1	1.07171e-107	6.02863e-107	1.45085	1122.55	0.0658136	22.0448	up
CAB39L	7.65924e-118	4.84937e-117	-2.1422	978.888	0.0928233	-23.0782	down
CABLES1	1.27241e-123	8.6027e-123	2.46403	1810.56	0.104201	23.6468	up
CABLES2	8.67683e-94	4.10738e-93	1.52366	1479.03	0.0741652	20.5442	up
CABP1	4.412e-35	9.05956e-35	-1.63024	45.4067	0.131919	-12.358	down
CABP4	1.33623e-70	4.68754e-70	2.72107	124.02	0.153176	17.7643	up
CABP7	2.91796e-43	6.81384e-43	3.24107	117.251	0.235027	13.7902	up
CABYR	1.01346e-27	1.86126e-27	1.23199	217.484	0.112906	10.9117	up
CACNA1A	1.04991e-85	4.47166e-85	2.8498	925.699	0.145252	19.6197	up
CACNA1B	1.16488e-181	1.33704e-180	5.43827	496.861	0.189215	28.7413	up
CACNA1C	9.33365e-31	1.79828e-30	-1.77291	394.713	0.153767	-11.5298	down
CACNA1E	1.37401e-108	7.81395e-108	5.66276	299.696	0.255798	22.1376	up
CACNA1F	4.7476e-140	3.76772e-139	4.14864	146.155	0.164672	25.1933	up
CACNA1G	5.35719e-55	1.49844e-54	-2.99206	431.695	0.191558	-15.6196	down
CACNA1G-AS1	1.1865e-27	2.17692e-27	-1.99492	11.6799	0.183064	-10.8974	down
CACNA1H	2.06785e-271	4.30366e-270	-5.50196	4836.29	0.15631	-35.199	down
CACNA2D1	2.47097e-27	4.50966e-27	-1.67404	602.154	0.154569	-10.8304	down
CACNB2	0	0	-4.15792	381.822	0.100771	-41.2612	down
CACNB3	6.11022e-62	1.88986e-61	-1.3666	2449.22	0.082286	-16.6079	down
CACNG1	1.99726e-41	4.52967e-41	3.57409	17.0462	0.265102	13.482	up
CACNG2	6.94569e-16	1.05788e-15	2.48085	2.76364	0.30736	8.07147	up
CACNG4	0	0	7.52435	1715.36	0.191891	39.2115	up
CACNG5	3.58541e-54	9.90167e-54	5.23573	12.3502	0.337835	15.4979	up
CACNG6	1.36882e-46	3.36069e-46	5.33633	33.418	0.372321	14.3326	up
CACNG8	1.09707e-39	2.42597e-39	2.66552	38.3153	0.202192	13.1832	up
CACTIN	1.51773e-307	3.80424e-306	-1.94047	1204.3	0.0517642	-37.4867	down
CACTIN-AS1	1.22215e-191	1.541e-190	-3.02754	28.1417	0.102528	-29.529	down
CACYBPP2	3.23101e-60	9.7207e-60	1.57114	30.6587	0.0959876	16.3681	up
CADM1	4.29848e-110	2.48683e-109	2.29813	3457.42	0.103086	22.2932	up
CADM3	7.3691e-11	1.02197e-10	1.7273	538.703	0.26521	6.51295	up
CADM3-AS1	1.07522e-55	3.03985e-55	-3.81349	44.1234	0.242563	-15.7216	down
CAGE1	8.15882e-48	2.04578e-47	3.74719	12.1685	0.257945	14.5271	up
CAHM	2.80336e-32	5.52438e-32	-1.26402	50.0612	0.106868	-11.8278	down
CALB1	2.01342e-06	2.53131e-06	1.24101	78.5817	0.261152	4.75207	up
CALCOCO1	2.48467e-132	1.83683e-131	-1.62989	6140.04	0.0665837	-24.4788	down
CALCOCO2	9.09426e-85	3.83316e-84	-1.28415	3533.57	0.0658212	-19.5096	down
CALCR	5.06434e-27	9.20462e-27	2.67645	6.70041	0.248637	10.7645	up
CALCRL	1.86565e-21	3.11653e-21	-1.0092	700.169	0.106095	-9.51226	down
CALD1	4.07823e-90	1.84419e-89	-1.98428	17517.7	0.0985761	-20.1294	down
CALHM3	2.85309e-68	9.67157e-68	4.16294	98.6268	0.238418	17.4607	up
CALM2P3	8.0833e-44	1.90062e-43	2.23566	8.80942	0.161041	13.8825	up
CALML3-AS1	2.32448e-21	3.87706e-21	1.70518	24.5474	0.179694	9.48936	up
CALML4	9.03585e-277	1.94703e-275	-4.6958	44.4175	0.132099	-35.5476	down
CALML5	8.73662e-51	2.28779e-50	4.55673	248.02	0.304016	14.9885	up
CALML6	7.72675e-18	1.2156e-17	-1.47634	18.4752	0.171596	-8.60358	down
CALN1	5.33912e-18	8.42337e-18	2.25061	54.4379	0.26031	8.64588	up
CALR	9.51506e-132	6.98433e-131	1.45772	46141.3	0.0596841	24.424	up
CALR4P	2.64753e-34	5.38309e-34	3.57198	3.25033	0.292472	12.2131	up
CALU	6.94657e-69	2.37813e-68	1.11167	10952.7	0.0633748	17.5412	up
CALY	3.66704e-07	4.69454e-07	1.24093	17.6375	0.244015	5.08548	up
CAMK1	0	0	-4.20816	490.18	0.0783927	-53.6805	down
CAMK1D	4.13463e-63	1.29741e-62	1.91237	2105.25	0.114044	16.7687	up
CAMK1G	5.04633e-78	1.95232e-77	-3.28307	408.977	0.175575	-18.699	down
CAMK2A	3.69711e-46	9.00345e-46	-2.63648	21.4075	0.184842	-14.2635	down
CAMK2B	3.49101e-55	9.80424e-55	2.68339	175.22	0.171497	15.6468	up
CAMK2D	3.7791e-51	9.95135e-51	-1.25441	1253.02	0.0833825	-15.044	down
CAMK2N1	4.39562e-12	6.23276e-12	-1.09969	1388.75	0.158827	-6.92384	down
CAMK2N2	3.97165e-166	3.99264e-165	5.46094	179.175	0.198794	27.4703	up
CAMKK1	6.72794e-54	1.85211e-53	-1.59648	487.925	0.103283	-15.4574	down
CAMKMT	1.46808e-86	6.34127e-86	1.58117	460.265	0.0801831	19.7195	up
CAMKV	2.56628e-24	4.47856e-24	3.12723	19.8157	0.307347	10.1749	up
CAMSAP3	0	0	4.81887	2856.85	0.117474	41.0207	up
CAMTA1	1.78511e-112	1.05997e-111	1.71322	2848.28	0.0760166	22.5374	up
CAMTA1-IT1	9.72171e-52	2.58261e-51	4.62341	10.7507	0.305506	15.1336	up
CAMTA2	1.3188e-121	8.68127e-121	-1.49718	2062.66	0.0638455	-23.4501	down
CANT1	2.76724e-123	1.86301e-122	1.45257	4040.09	0.061513	23.614	up
CAP1	8.61029e-61	2.61551e-60	1.16113	14651.3	0.0705925	16.4484	up
CAP1P2	4.58852e-94	2.18155e-93	4.63845	16.6307	0.22544	20.5751	up
CAP2	8.44387e-52	2.2443e-51	1.4348	945.809	0.0947506	15.1429	up
CAPG	3.46829e-239	6.0314e-238	3.45181	6045.55	0.104519	33.0258	up
CAPN1	2.4137e-139	1.90169e-138	1.66857	17261.9	0.0664007	25.1287	up
CAPN10	1.35978e-53	3.71663e-53	-1.07998	1011.15	0.0700741	-15.412	down
CAPN12	4.57479e-37	9.67562e-37	1.7688	255.882	0.139056	12.7201	up
CAPN13	2.97497e-292	6.95243e-291	8.61964	743.641	0.235922	36.536	up
CAPN14	5.52102e-26	9.86426e-26	1.45266	25.6023	0.137795	10.5422	up
CAPN3	7.09191e-158	6.63694e-157	-3.53655	339.963	0.132105	-26.7707	down
CAPN6	7.93397e-09	1.05364e-08	1.38231	504.703	0.239575	5.76986	up
CAPN8	4.15515e-18	6.56695e-18	1.75776	100.007	0.202636	8.67446	up
CAPN9	9.13947e-99	4.60618e-98	4.1279	216.2	0.195696	21.0934	up
CAPNS1	2.98511e-84	1.24906e-83	1.3638	24461.3	0.0701228	19.4488	up
CAPRIN1	2.33807e-92	1.08643e-91	1.02653	13808	0.0503608	20.3836	up
CAPRIN2	1.8118e-192	2.30128e-191	-2.21601	1653.99	0.0748816	-29.5935	down
CAPS	9.60403e-20	1.56033e-19	1.44702	3652.38	0.15913	9.09334	up
CAPS2	2.71997e-87	1.18725e-86	-2.05382	154.501	0.103705	-19.8045	down
CAPSL	4.95679e-90	2.23952e-89	6.2957	170.078	0.312912	20.1197	up
CAPZA1	1.23512e-189	1.52579e-188	1.47385	7223.81	0.0501781	29.3725	up
CAPZA2	8.85347e-79	3.46336e-78	1.23662	5820.23	0.0658074	18.7916	up
CARD11	3.99179e-69	1.37338e-68	2.82152	681.206	0.160563	17.5726	up
CARD14	1.30942e-35	2.71105e-35	1.44713	210.337	0.116187	12.4552	up
CARD17	5.1276e-43	1.19347e-42	4.07233	4.64044	0.29618	13.7495	up
CARD8	7.92515e-77	3.02598e-76	-1.03522	1073.06	0.0558025	-18.5515	down
CARD8-AS1	6.70158e-83	2.75738e-82	1.68704	139.579	0.0874635	19.2886	up
CARD9	3.76527e-97	1.86011e-96	2.46317	525.242	0.11776	20.9168	up
CARF	6.24112e-92	2.88777e-91	-1.37222	585.569	0.067479	-20.3355	down
CARM1P1	7.15974e-64	2.26933e-63	4.58036	21.5009	0.271468	16.8726	up
CASC11	1.3392e-23	2.31451e-23	1.73751	8.37573	0.173529	10.0128	up
CASC15	1.52503e-67	5.11113e-67	-2.27196	279.821	0.130837	-17.3648	down
CASC18	3.64369e-13	5.27628e-13	-1.21184	12.2362	0.166732	-7.26818	down
CASC19	1.1701e-189	1.44633e-188	7.68863	53.7753	0.261747	29.3743	up
CASC2	6.5097e-72	2.32534e-71	1.67873	210.123	0.0936108	17.9331	up
CASC4P1	7.99295e-13	1.14956e-12	1.82397	3.06756	0.254698	7.16128	up
CASC8	6.6626e-127	4.65798e-126	7.00051	72.5052	0.292131	23.9636	up
CASC9	8.22856e-114	4.96131e-113	7.61943	211.787	0.336054	22.6733	up
CASD1	8.39744e-105	4.54492e-104	-1.25571	1070.11	0.0577577	-21.741	down
CASKIN1	2.60083e-19	4.1952e-19	1.26622	255.648	0.140935	8.98443	up
CASP10	5.41166e-82	2.2013e-81	2.11453	997.652	0.110245	19.1803	up
CASP12	1.00645e-270	2.08836e-269	-5.23004	43.3826	0.148775	-35.1541	down
CASP2	8.1414e-136	6.23662e-135	1.34499	3307.3	0.054225	24.8039	up
CASP3	2.04177e-74	7.55515e-74	1.14972	1310.78	0.0629959	18.2507	up
CASP5	1.30959e-27	2.40023e-27	2.40338	8.01426	0.220729	10.8884	up
CASP6	5.57569e-74	2.0489e-73	1.45086	1032.86	0.0797361	18.1958	up
CASP8	0	0	2.4229	2271.52	0.0638192	37.965	up
CASP9	6.10976e-198	8.09778e-197	-2.41722	1641.7	0.0805316	-30.0158	down
CASQ1	3.86527e-08	5.05223e-08	1.00746	57.7738	0.183278	5.4969	up
CASQ2	1.9e-69	6.56528e-69	-3.39671	134.789	0.192834	-17.6147	down
CASZ1	4.11236e-62	1.27498e-61	1.76478	953.955	0.10611	16.6316	up
CATIP-AS2	9.30814e-66	3.04095e-65	4.2353	13.006	0.247285	17.1272	up
CATSPER1	6.84823e-80	2.71792e-79	3.61189	30.6766	0.190834	18.9269	up
CATSPER2	1.20769e-72	4.35757e-72	-2.17978	298.517	0.120921	-18.0265	down
CATSPER4	6.24487e-15	9.34926e-15	2.09208	3.03485	0.268253	7.7989	up
CATSPERB	6.33616e-60	1.89993e-59	2.73462	76.355	0.16749	16.3271	up
CATSPERD	6.17383e-29	1.15388e-28	3.5109	17.0785	0.314507	11.1632	up
CATSPERG	1.32533e-27	2.42864e-27	1.2852	236.566	0.118046	10.8873	up
CAV1	1.1044e-37	2.36327e-37	-1.64011	3298.49	0.127827	-12.8306	down
CBLC	9.30508e-305	2.2908e-303	6.58171	1529.11	0.176381	37.3152	up
CBLN1	1.31318e-30	2.52419e-30	-1.96222	34.1516	0.170622	-11.5004	down
CBLN3	6.41034e-40	1.42239e-39	-1.36684	402.501	0.103363	-13.2236	down
CBLN4	5.86056e-56	1.66348e-55	-3.21227	69.8152	0.203824	-15.76	down
CBR3	8.79536e-96	4.27577e-95	-3.01969	115.223	0.145415	-20.766	down
CBS	2.57716e-123	1.73617e-122	-4.02104	910.203	0.17026	-23.617	down
CBWD1	8.03331e-35	1.64385e-34	-1.01059	843.973	0.0820973	-12.3097	down
CBWD2	1.20496e-107	6.77265e-107	-1.2324	940.599	0.055918	-22.0395	down
CBWD3	0	0	-4.00189	220.426	0.0775029	-51.6353	down
CBWD5	6.22615e-241	1.09282e-239	-2.48685	597	0.0750245	-33.1471	down
CBX2	2.90808e-46	7.09445e-46	1.99768	1230.57	0.139892	14.2802	up
CBX3	4.13707e-72	1.48241e-71	1.06161	9379.42	0.0591155	17.9582	up
CBX3P5	2.63989e-14	3.90428e-14	1.8576	2.61545	0.243944	7.61485	up
CBX3P9	3.43699e-42	7.8986e-42	1.77262	11.6398	0.130233	13.6112	up
CBX4	6.00229e-97	2.95678e-96	1.38686	1880.66	0.0663742	20.8945	up
CBX6	8.63476e-31	1.66471e-30	-1.09274	3310.15	0.0947203	-11.5365	down
CBX7	0	0	-3.6772	2260.87	0.0912045	-40.3182	down
CBX8	2.8829e-154	2.60959e-153	2.01165	501.11	0.0760294	26.4589	up
CBY3	2.61758e-17	4.08429e-17	-1.02924	11.0634	0.121624	-8.46248	down
CCBE1	8.44579e-175	9.17092e-174	-5.19018	780.011	0.184134	-28.187	down
CCDC107	3.27511e-98	1.63985e-97	-1.97728	421.149	0.0940085	-21.033	down
CCDC112	5.4735e-92	2.53429e-91	1.53417	411.937	0.0754189	20.3419	up
CCDC113	1.74564e-54	4.84279e-54	1.74892	557.377	0.112514	15.5441	up
CCDC116	1.16316e-120	7.57973e-120	-2.947	23.2526	0.126171	-23.3572	down
CCDC120	3.02728e-33	6.0654e-33	1.07894	2173.07	0.0898125	12.0132	up
CCDC124	2.50734e-75	9.39868e-75	1.32629	4312.39	0.0722187	18.3649	up
CCDC13	1.39964e-20	2.30336e-20	-1.16607	17.8531	0.125379	-9.30037	down
CCDC134	0	0	3.16638	483.72	0.0769863	41.1291	up
CCDC136	1.41772e-44	3.36786e-44	-1.8217	115.285	0.130059	-14.0067	down
CCDC138	8.62344e-107	4.79494e-106	1.67911	411.571	0.0764966	21.9502	up
CCDC14	3.45441e-60	1.03883e-59	-1.17495	2716.61	0.0718005	-16.364	down
CCDC141	1.91681e-52	5.14284e-52	-2.51152	19.232	0.164797	-15.2401	down
CCDC144A	4.82337e-160	4.62032e-159	-6.23315	130.896	0.231232	-26.9562	down
CCDC144B	7.3855e-183	8.55752e-182	-4.86461	132.339	0.168694	-28.837	down
CCDC144CP	3.82383e-121	2.5044e-120	-3.11216	28.0461	0.132971	-23.4047	down
CCDC146	7.21168e-27	1.30674e-26	1.99571	2696.93	0.185961	10.7319	up
CCDC150	2.85157e-25	5.0474e-25	1.14901	131.474	0.110624	10.3867	up
CCDC151	1.3828e-58	4.05892e-58	2.5971	253.441	0.160932	16.1378	up
CCDC152	6.31287e-105	3.42027e-104	-3.32698	231.117	0.152935	-21.7541	down
CCDC153	2.87988e-115	1.76775e-114	2.99281	188.347	0.131147	22.8203	up
CCDC154	2.65642e-16	4.07798e-16	-1.14032	91.4431	0.139267	-8.18798	down
CCDC158	2.42005e-32	4.77719e-32	1.95163	21.7169	0.164831	11.8402	up
CCDC159	2.35669e-44	5.57796e-44	-1.21018	844.919	0.0866231	-13.9706	down
CCDC160	1.61689e-40	3.62029e-40	2.36923	135.365	0.177779	13.3268	up
CCDC162P	1.526e-72	5.49844e-72	3.96446	204.321	0.220083	18.0135	up
CCDC166	1.69972e-44	4.03128e-44	4.47681	10.5581	0.319913	13.9938	up
CCDC167	4.62515e-251	8.69218e-250	3.67395	1501.98	0.108559	33.8428	up
CCDC169	3.01549e-24	5.25632e-24	1.71726	53.4806	0.169035	10.1592	up
CCDC173	2.67035e-29	5.01892e-29	1.83735	95.886	0.163503	11.2374	up
CCDC177	4.05968e-17	6.31449e-17	2.26279	8.01789	0.269022	8.41116	up
CCDC178	1.27186e-54	3.53695e-54	-2.52226	61.4011	0.162054	-15.5643	down
CCDC180	1.90997e-173	2.04609e-172	-3.8126	246.559	0.135794	-28.0763	down
CCDC181	1.24202e-19	2.01391e-19	-1.5715	181.966	0.173352	-9.06535	down
CCDC183	3.53274e-196	4.6202e-195	-3.04316	157.793	0.101844	-29.8804	down
CCDC184	2.33125e-63	7.33635e-63	-2.34847	216.674	0.139768	-16.8027	down
CCDC185	6.33008e-29	1.18266e-28	2.72298	8.36764	0.243974	11.161	up
CCDC24	7.05237e-83	2.89942e-82	1.63515	1064.4	0.0847847	19.2859	up
CCDC26	2.78199e-84	1.16501e-83	5.89081	19.9094	0.302832	19.4524	up
CCDC27	1.86168e-42	4.29454e-42	2.31386	22.9656	0.16944	13.6559	up
CCDC33	4.20221e-120	2.72382e-119	4.67969	255.048	0.200825	23.3023	up
CCDC34	2.48673e-101	1.28998e-100	1.80002	1069.12	0.0842274	21.371	up
CCDC38	5.92616e-09	7.89076e-09	1.15134	5.58955	0.197864	5.81883	up
CCDC39	0	0	-7.71973	197.482	0.117574	-65.6582	down
CCDC42	8.91948e-40	1.97534e-39	2.96566	11.5164	0.224692	13.1988	up
CCDC51	2.15264e-148	1.84312e-147	1.81586	864.695	0.0699927	25.9435	up
CCDC57	1.40646e-69	4.86801e-69	-1.44396	1740.36	0.0818954	-17.6317	down
CCDC58	5.24984e-283	1.17394e-281	2.7563	1357.52	0.0766726	35.949	up
CCDC58P3	2.03954e-48	5.15517e-48	3.52513	3.67129	0.241087	14.6218	up
CCDC58P5	4.36976e-26	7.8188e-26	2.73265	1.98576	0.258672	10.5641	up
CCDC6	3.4531e-163	3.39721e-162	2.28021	9945.65	0.0837597	27.2232	up
CCDC60	3.23534e-39	7.08711e-39	4.56814	42.0383	0.348678	13.1013	up
CCDC65	2.91552e-76	1.10486e-75	2.36791	235.074	0.128124	18.4814	up
CCDC66	7.81215e-134	5.85883e-133	-1.56589	767.483	0.0636036	-24.6195	down
CCDC68	3.10669e-228	5.03508e-227	-4.0351	400.284	0.125104	-32.2539	down
CCDC69	2.8874e-119	1.85706e-118	-2.52727	1093.56	0.108842	-23.2196	down
CCDC73	8.98597e-40	1.98964e-39	-1.98374	17.3163	0.150304	-13.1982	down
CCDC87	1.1156e-99	5.67911e-99	2.96524	69.6181	0.139918	21.1927	up
CCDC88C	1.74409e-154	1.58151e-153	2.78691	1946.44	0.105254	26.4779	up
CCDC89	1.49079e-20	2.45239e-20	1.12152	208.037	0.120676	9.29366	up
CCDC9	3.98273e-57	1.14903e-56	-1.0027	1244.67	0.0629477	-15.9291	down
CCDC93	1.1805e-154	1.07233e-153	-1.5779	1601.72	0.0595602	-26.4926	down
CCDC96	3.29616e-27	6.00828e-27	1.51538	109.102	0.140262	10.804	up
CCIN	5.84788e-66	1.91623e-65	3.6213	37.9363	0.211103	17.1542	up
CCK	6.94584e-24	1.20536e-23	3.19285	11.4635	0.316829	10.0775	up
CCKBR	2.49047e-41	5.64268e-41	3.33614	80.6217	0.247751	13.4657	up
CCL11	2.17036e-59	6.44915e-59	4.23326	163.276	0.26048	16.2518	up
CCL13	1.65184e-23	2.85176e-23	2.64579	46.0776	0.264791	9.99202	up
CCL17	4.5934e-54	1.26651e-53	4.62762	17.1615	0.298904	15.4819	up
CCL18	1.66884e-45	4.02483e-45	3.90617	191.084	0.2759	14.1579	up
CCL2	2.49993e-80	9.97327e-80	2.91801	2162.5	0.153742	18.9799	up
CCL20	6.53673e-128	4.60884e-127	6.11202	429.005	0.254031	24.0601	up
CCL21	6.63994e-08	8.6408e-08	-1.57482	503.837	0.291598	-5.40065	down
CCL22	7.85667e-56	2.22701e-55	3.19164	51.9374	0.202753	15.7415	up
CCL23	3.19369e-48	8.05181e-48	-2.96256	16.0624	0.203037	-14.5912	down
CCL24	1.91746e-21	3.20231e-21	2.28406	21.9548	0.24019	9.50941	up
CCL25	4.33122e-96	2.1155e-95	5.66253	66.5663	0.272237	20.8	up
CCL26	8.12006e-156	7.47428e-155	-4.52516	64.3876	0.170162	-26.5933	down
CCL28	6.61183e-156	6.0887e-155	4.05045	1871.14	0.152267	26.601	up
CCL4	1.80081e-84	7.56718e-84	2.9053	457.814	0.149184	19.4747	up
CCL4L2	1.3168e-58	3.86682e-58	2.7911	238.655	0.172921	16.1409	up
CCL5	2.08194e-87	9.10284e-87	3.47341	1302.95	0.175266	19.818	up
CCL7	4.22327e-72	1.51303e-71	5.15488	44.6234	0.287066	17.9571	up
CCL8	2.51958e-132	1.86197e-131	4.50911	225.031	0.184209	24.4782	up
CCM2L	4.17784e-21	6.94263e-21	-1.1277	145.767	0.119611	-9.42805	down
CCNA1	2.53691e-263	5.05164e-262	6.53895	1921.14	0.188626	34.6663	up
CCNA2	4.35233e-92	2.01788e-91	2.16414	1548.79	0.106329	20.3532	up
CCNB1	0	0	4.02769	2993.36	0.0910323	44.2447	up
CCNB2	0	0	5.3225	1937.96	0.102008	52.1775	up
CCNB3	1.9796e-33	3.97897e-33	2.02443	59.3182	0.168026	12.0483	up
CCND1	3.21099e-104	1.72392e-103	3.31706	6620.39	0.153005	21.6794	up
CCNE1	0	0	5.66622	2041.95	0.141756	39.9717	up
CCNF	2.42729e-202	3.32994e-201	2.59637	870.865	0.0855445	30.3511	up
CCNH	4.74127e-83	1.95314e-82	-1.47893	979.774	0.076603	-19.3064	down
CCNK	7.40894e-228	1.19704e-226	-2.21143	1009.53	0.0686206	-32.2269	down
CCNL1	4.56638e-180	5.15839e-179	-1.97754	6099.26	0.0691121	-28.6135	down
CCNL2	9.89383e-173	1.04959e-171	-2.41626	9181.86	0.0862405	-28.0177	down
CCNO	4.48476e-60	1.34692e-59	3.02249	655.537	0.184883	16.3481	up
CCNT2	3.68113e-119	2.36242e-118	-1.2847	2032.25	0.0553532	-23.2091	down
CCNYL2	8.42607e-66	2.75495e-65	4.69674	72.1332	0.274135	17.133	up
CCPG1	3.67432e-180	4.15521e-179	-2.20769	938.219	0.0771351	-28.6211	down
CCR1	1.81508e-66	5.99502e-66	2.42895	525.671	0.141037	17.222	up
CCR10	6.33423e-114	3.82471e-113	-2.76149	94.9367	0.121733	-22.6848	down
CCR2	7.85249e-15	1.17315e-14	1.54988	85.8888	0.199471	7.76994	up
CCR3	4.80545e-43	1.11886e-42	3.71901	12.8967	0.270391	13.7542	up
CCR4	4.06308e-38	8.7496e-38	2.55026	34.3298	0.197574	12.9079	up
CCR5	2.12401e-53	5.78107e-53	2.45779	196.693	0.159772	15.3831	up
CCR8	3.06353e-79	1.20432e-78	5.78139	18.3844	0.306741	18.8478	up
CCRL2	2.04401e-58	5.9862e-58	1.96926	100.299	0.12221	16.1137	up
CCS	2.01725e-68	6.84941e-68	-1.07322	1707.39	0.0613952	-17.4805	down
CCSER1	1.47187e-35	3.04495e-35	1.61173	109.401	0.129499	12.4459	up
CCT2	1.16311e-47	2.90763e-47	1.03988	7725.42	0.0717021	14.5028	up
CCT3	5.49572e-109	3.13918e-108	1.18863	14649.5	0.0535928	22.1789	up
CCT5	2.44706e-79	9.63622e-79	1.26547	8917.36	0.0670995	18.8597	up
CCT5P1	2.44683e-35	5.04479e-35	2.81972	4.52155	0.2273	12.4053	up
CCT5P2	6.79911e-46	1.64828e-45	3.40827	3.10302	0.239667	14.2209	up
CCT6P2	1.4949e-52	4.01708e-52	3.52731	4.95676	0.231204	15.2563	up
CCT6P3	1.14784e-218	1.7638e-217	-2.40747	381.989	0.0762724	-31.5641	down
[truncated: 10,203 more rows]

## Sheet: Table S4
gene	pvalue	padj	logFC	AveExpr	t	B	condition
HIST1H1E	5.8764e-20	8.73174e-16	0.670123	8.48733	10.5279	34.2321	up
YBX1	3.30321e-19	2.45412e-15	0.589384	10.7503	10.2503	31.8735	up
AC092069.1	2.71549e-17	1.34498e-13	4.05236	-2.04729	9.53448	26.0783	up
RPS4X	2.72213e-14	8.08964e-11	0.573349	11.0707	8.38298	20.4995	up
RPS8	4.33125e-14	9.194e-11	0.571877	10.487	8.3038	20.2463	up
HIST1H3B	1.4743e-13	2.43407e-10	1.04628	5.63822	8.09362	20.2217	up
RPS28	2.19429e-13	3.26049e-10	0.585564	8.52123	8.02494	19.2149	up
KDM5D	1.98432e-12	2.53853e-09	-6.26054	-0.417226	-7.64024	15.9837	down
TRIR	2.05009e-12	2.53853e-09	0.607822	7.84848	7.63448	17.1582	up
FXYD5	4.34934e-12	4.61621e-09	-0.887275	8.34862	-7.50117	16.5054	down
HIST1H1C	5.86692e-12	5.81177e-09	0.557081	8.21553	7.44783	16.0466	up
TSC22D3	6.9345e-12	6.43998e-09	-0.566888	8.61249	-7.41797	15.9182	down
GATA6	1.00948e-11	8.82347e-09	2.81499	1.05007	7.35068	15.9035	up
USP9Y	1.28872e-11	1.00785e-08	-6.18818	-0.221289	-7.30677	14.4221	down
EIF1AY	1.59909e-11	1.18805e-08	-6.88047	0.177293	-7.26787	14.2831	down
TTTY15	2.08502e-11	1.4753e-08	-4.82294	-1.6159	-7.21991	13.9725	down
ZFY	2.68891e-11	1.81612e-08	-6.25113	0.00183862	-7.17379	13.8183	down
CGN	3.38434e-11	2.16761e-08	3.64057	-1.17146	7.13196	14.256	up
TMSB4Y	3.50108e-11	2.16761e-08	-4.97797	-0.572929	-7.12579	13.5445	down
GTF3A	4.36806e-11	2.51023e-08	0.556382	7.16237	7.08543	14.3303	up
PARD6B	4.65442e-11	2.51023e-08	3.00978	0.238211	7.07382	14.2822	up
KRT18	4.73022e-11	2.51023e-08	2.59858	2.23176	7.07087	14.7058	up
MFAP3L	5.50923e-11	2.82281e-08	-1.50078	7.72506	-7.04297	14.2116	down
HBA2	6.28742e-11	3.11416e-08	-1.32657	10.5334	-7.01874	13.2993	down
UTY	7.26555e-11	3.48254e-08	-6.41553	0.164407	-6.99218	12.9943	down
CNST	8.03092e-11	3.72911e-08	-1.0789	7.62714	-6.97376	13.8143	down
ZFX	9.53874e-11	4.07245e-08	0.596585	6.368	6.94205	13.7435	up
AC010737.1	9.83623e-11	4.07245e-08	-4.58154	-1.75633	-6.93638	12.6697	down
NORAD	1.26245e-10	5.06995e-08	-0.765223	9.72015	-6.89024	12.7819	down
HIST1H1B	1.38333e-10	5.4092e-08	0.795172	6.18086	6.8733	13.3993	up
CX3CR1	1.9278e-10	7.14911e-08	0.646925	6.694	6.81163	12.9714	up
SELENOH	1.97263e-10	7.14911e-08	0.914853	5.39559	6.80734	13.2086	up
EIF2AK1	2.04614e-10	7.23896e-08	-0.710101	8.96329	-6.80052	12.5193	down
BNC1	3.93221e-10	1.28753e-07	3.66592	-2.41607	6.67819	11.6942	up
AL445524.1	3.98589e-10	1.28753e-07	2.50286	1.01668	6.67564	12.4337	up
AC245140.2	4.27028e-10	1.35005e-07	1.93631	2.62267	6.66266	12.6428	up
PTPRJ	4.52966e-10	1.40221e-07	-1.163	8.42707	-6.65155	11.9394	down
PRDX6	5.27988e-10	1.57461e-07	-0.916262	8.08622	-6.62262	11.8358	down
KRT7	5.53979e-10	1.6022e-07	3.71952	-0.970595	6.61354	11.8455	up
GP1BA	5.71484e-10	1.6022e-07	-1.60426	6.49334	-6.60765	12.1932	down
TMBIM1	5.8883e-10	1.62026e-07	-0.820721	6.41553	-6.602	12.0832	down
KRT8	7.00407e-10	1.89224e-07	2.96765	2.46869	6.56911	12.1924	up
GTF2H1	7.89357e-10	2.05773e-07	0.546398	5.53748	6.5464	11.864	up
TUBB1	1.24642e-09	3.1932e-07	-1.44822	10.9831	-6.45923	10.2598	down
MRPS6	1.3514e-09	3.40346e-07	0.803938	4.96765	6.44374	11.4402	up
ADIPOR1	1.74243e-09	4.31514e-07	-0.636258	9.55703	-6.39491	10.2208	down
HIST1H1D	1.77294e-09	4.31872e-07	0.657304	6.65745	6.39157	10.8012	up
APOBEC3G	2.36393e-09	5.66542e-07	0.549107	6.62275	6.33603	10.5414	up
MRPL9	3.80172e-09	8.45807e-07	0.704793	4.76509	6.24371	10.4744	up
GFI1B	3.81379e-09	8.45807e-07	-1.20572	7.28532	-6.24309	10.1297	down
HBB	4.11768e-09	8.99775e-07	-0.905968	12.7297	-6.22813	8.32965	down
SLPI	4.33784e-09	9.34144e-07	3.38023	-1.61242	6.21795	9.75796	up
UFC1	4.48736e-09	9.52538e-07	0.519793	5.85581	6.21132	10.0907	up
DDX3Y	4.56403e-09	9.55168e-07	-6.60373	1.24754	-6.208	9.52822	down
AC244502.1	4.74872e-09	9.80017e-07	3.10842	-1.22368	6.20024	9.73568	up
XBP1	4.84982e-09	9.87171e-07	0.644559	6.52107	6.19611	9.84667	up
MTPN	5.52972e-09	1.09555e-06	-0.705615	9.63798	-6.17037	9.08669	down
HIST1H2AC	5.96019e-09	1.1653e-06	-0.961246	9.42221	-6.15564	9.10841	down
THBS1	6.30991e-09	1.20204e-06	-1.51848	8.56459	-6.14442	9.37274	down
FBXO7	6.49331e-09	1.22132e-06	-0.620432	9.21014	-6.13878	9.02906	down
SH2D4A	7.22841e-09	1.32601e-06	2.70954	0.324098	6.11764	9.68117	up
PTPN22	7.6169e-09	1.38024e-06	0.573153	6.51417	6.1073	9.42525	up
FAM110C	8.0022e-09	1.43259e-06	2.93508	-2.90636	6.09755	8.91682	up
FCGR3B	9.06122e-09	1.60287e-06	0.918885	5.79634	6.07295	9.39666	up
DAPP1	9.45148e-09	1.64939e-06	-1.00531	8.26232	-6.06459	8.98675	down
RARS	9.78113e-09	1.64939e-06	0.597445	6.12507	6.05778	9.27484	up
CAVIN2	9.78628e-09	1.64939e-06	-1.37854	10.7022	-6.05768	8.33921	down
ITM2B	9.79652e-09	1.64939e-06	-1.08915	9.12462	-6.05747	8.73571	down
C1QB	1.01345e-08	1.64939e-06	1.36812	3.54703	6.05074	9.65632	up
BEND2	1.01468e-08	1.64939e-06	-1.53428	6.74485	-6.0505	9.32462	down
MAL2	1.01768e-08	1.64939e-06	3.25617	-2.78725	6.04991	8.7675	up
C2orf88	1.02122e-08	1.64939e-06	-1.34218	8.32933	-6.04922	8.93179	down
NDUFAF4	1.03485e-08	1.65342e-06	1.93403	2.31178	6.04659	9.61267	up
TTTY14	1.1213e-08	1.77249e-06	-3.47695	-2.69869	-6.03064	8.68775	down
PCMTD1	1.14275e-08	1.78738e-06	-0.507945	9.49516	-6.02687	8.38557	down
TPD52L1	1.35135e-08	2.05659e-06	2.38673	1.3255	5.99344	9.26628	up
CD226	1.36818e-08	2.05659e-06	-1.10233	8.79195	-5.99097	8.48827	down
SEC61G	1.45959e-08	2.14733e-06	1.08894	4.86052	5.97804	9.13393	up
HLA-E	1.53072e-08	2.22399e-06	-0.736939	10.6073	-5.96852	7.80949	down
ATP5F1D	1.54163e-08	2.22399e-06	0.558772	6.23733	5.9671	8.78734	up
EPCAM	1.70199e-08	2.40856e-06	3.36956	-2.17699	5.94727	8.45045	up
RPS4Y1	1.74939e-08	2.43016e-06	-7.90358	1.57236	-5.94176	8.45269	down
NFAT5	1.74996e-08	2.43016e-06	-0.539116	7.45257	-5.94169	8.51101	down
TNNT1	1.9381e-08	2.64203e-06	2.79292	0.777254	5.92118	8.89476	up
CLCN3	2.07662e-08	2.80513e-06	-1.03661	7.55605	-5.90729	8.38344	down
TCEAL2	2.27144e-08	2.96064e-06	2.73309	0.0288478	5.88921	8.58895	up
CCDC80	2.32233e-08	3.00066e-06	2.03412	3.14411	5.88474	8.87476	up
NDUFB7	2.36967e-08	3.02081e-06	0.79919	5.45521	5.88067	8.53143	up
GOLGA5	2.41269e-08	3.02081e-06	0.592948	5.67527	5.87703	8.50047	up
HCAR3	2.41769e-08	3.02081e-06	2.90582	-1.00934	5.87661	8.33096	up
GSE1	2.41925e-08	3.02081e-06	-0.631938	8.66116	-5.87648	7.89928	down
PRKAR2B	2.48535e-08	3.07749e-06	-1.23551	9.19252	-5.87104	7.81863	down
MSMO1	2.54075e-08	3.07995e-06	2.07574	1.50732	5.86658	8.68292	up
SERINC3	2.5417e-08	3.07995e-06	-0.574728	7.15827	-5.86651	8.21508	down
ACTN1	2.54953e-08	3.07995e-06	-0.932889	8.91015	-5.86588	7.83153	down
CMIP	2.60076e-08	3.09158e-06	-0.776936	7.8219	-5.86186	8.05647	down
SLC25A4	2.64666e-08	3.12116e-06	2.13061	1.51141	5.85832	8.65844	up
ID4	2.76778e-08	3.2383e-06	3.17862	-2.25943	5.84926	7.99463	up
RAI14	2.83583e-08	3.292e-06	0.711295	6.48074	5.84434	8.12865	up
SEMA4D	3.38608e-08	3.84854e-06	-0.839398	8.29163	-5.80833	7.69825	down
LIMCH1	3.39295e-08	3.84854e-06	0.671538	6.23765	5.80792	8.02207	up
RAB27B	3.46352e-08	3.89882e-06	-1.2237	8.14291	-5.80373	7.77065	down
ENDOD1	3.54849e-08	3.96443e-06	-1.15787	6.94338	-5.7988	8.01108	down
RGS18	3.59171e-08	3.98277e-06	-1.38365	9.74551	-5.79634	7.34742	down
C8orf59	3.65265e-08	4.02035e-06	1.62638	3.73967	5.79291	8.41966	up
KIAA0513	3.71086e-08	4.05439e-06	-0.660914	6.71673	-5.78969	7.96096	down
SH3PXD2A	3.75874e-08	4.07672e-06	0.626041	6.77662	5.78707	7.78375	up
BMP6	4.07227e-08	4.34125e-06	-1.47456	5.49631	-5.77073	8.23628	down
EFHD1	4.08213e-08	4.34125e-06	2.46357	0.610433	5.77023	8.14015	up
C3	4.09028e-08	4.34125e-06	1.90888	2.64999	5.76983	8.34437	up
TMCC3	4.61186e-08	4.82589e-06	0.661723	4.61289	5.74529	8.09497	up
IGF2BP3	4.89917e-08	5.02047e-06	-1.32371	6.4945	-5.73291	7.85036	down
AC020765.2	5.0343e-08	5.10949e-06	-2.99522	-3.01644	-5.72733	7.42374	down
MTRNR2L1	5.05482e-08	5.10949e-06	-1.78829	5.21067	-5.72649	8.10895	down
IFIT2	5.11175e-08	5.13212e-06	0.780339	6.45913	5.72419	7.56391	up
MAP3K7CL	5.38663e-08	5.30066e-06	-1.51753	9.4105	-5.71344	7.06326	down
MRPS15	5.47335e-08	5.35056e-06	0.669253	5.06102	5.71016	7.84071	up
KRT19	5.52307e-08	5.36387e-06	3.44507	-0.20842	5.7083	7.87583	up
NPTN	5.71757e-08	5.51672e-06	-1.3296	6.69075	-5.70118	7.62505	down
RDX	6.35478e-08	6.01438e-06	0.508263	7.41877	5.67943	7.13904	up
FLNA	6.44146e-08	6.05782e-06	-0.73678	11.1589	-5.67663	6.20373	down
LIX1-AS1	6.81933e-08	6.37286e-06	1.48433	4.49099	5.66487	7.70605	up
ANKRD28	7.31302e-08	6.76725e-06	-1.0556	7.77587	-5.65043	7.11223	down
CSF2RA	7.33244e-08	6.76725e-06	3.26763	-1.87733	5.64988	7.24806	up
RNF11	8.30879e-08	7.57425e-06	-0.672922	8.71258	-5.62399	6.68649	down
NDUFAB1	9.22073e-08	8.12825e-06	0.737605	5.2324	5.60236	7.28167	up
MOB1B	9.24473e-08	8.12825e-06	-0.836555	7.55692	-5.60182	6.89793	down
ELOVL7	9.32532e-08	8.15088e-06	-1.40019	6.98111	-5.60002	7.10109	down
RABGAP1L	9.62749e-08	8.32631e-06	-0.631259	9.07378	-5.59338	6.44782	down
DNM3	9.66833e-08	8.32631e-06	-1.13055	7.84009	-5.5925	6.8309	down
AP000547.3	9.69414e-08	8.32631e-06	-1.45216	5.95993	-5.59195	7.30439	down
F2R	1.00529e-07	8.5358e-06	-1.21303	6.19124	-5.58438	7.18561	down
PSME2	1.01387e-07	8.55967e-06	0.507139	6.85001	5.58261	6.81942	up
RERG	1.05613e-07	8.84684e-06	2.90913	-1.55566	5.5741	6.94141	up
PGRMC1	1.06297e-07	8.84684e-06	-1.46399	8.02758	-5.57276	6.74599	down
IMPDH2	1.06574e-07	8.84684e-06	0.507492	6.44794	5.57221	6.86864	up
UACA	1.08523e-07	8.95855e-06	0.594934	8.95921	5.56843	6.18368	up
RUNX1	1.09145e-07	8.96015e-06	-0.640529	7.22371	-5.56724	6.78804	down
ASAP2	1.10602e-07	9.02988e-06	-1.04423	6.8706	-5.56447	6.91598	down
PEX7	1.14987e-07	9.33656e-06	2.7112	-0.577079	5.55635	7.03014	up
CXCL8	1.23206e-07	9.94959e-06	3.03622	-0.309028	5.54191	7.06535	up
GNAQ	1.24021e-07	9.96122e-06	-0.543421	7.54758	-5.54053	6.57938	down
CA2	1.27223e-07	1.01635e-05	-1.0946	7.89102	-5.5352	6.5496	down
TTTY10	1.28784e-07	1.02332e-05	-2.98015	-3.09142	-5.53264	6.63168	down
ZNF185	1.30696e-07	1.02767e-05	-1.00919	7.24726	-5.52955	6.65468	down
TRIM2	1.30716e-07	1.02767e-05	1.05691	3.86615	5.52952	7.19643	up
LRIG3	1.32083e-07	1.03296e-05	2.99958	-1.53839	5.52734	6.75775	up
KIF2A	1.42299e-07	1.10126e-05	-0.944765	9.84336	-5.51171	5.88949	down
SCMH1	1.49239e-07	1.14899e-05	0.541286	6.03527	5.50171	6.64589	up
WT1	1.50734e-07	1.15451e-05	2.98023	-2.66313	5.49961	6.48294	up
2025-03-06	1.55338e-07	1.18367e-05	-0.542467	7.3701	-5.49328	6.39603	down
ITGB3	1.62903e-07	1.23499e-05	-1.64288	7.70618	-5.48327	6.4118	down
KLHL14	1.70401e-07	1.28527e-05	1.75598	2.72152	5.47378	7.0044	up
ITGB1	1.76171e-07	1.32209e-05	-1.0055	9.20834	-5.46676	5.87307	down
RASGEF1A	1.78163e-07	1.33032e-05	2.12242	1.04317	5.46439	6.84312	up
CD9	1.80371e-07	1.34007e-05	-1.22382	6.2789	-5.46178	6.60729	down
PDE5A	1.86835e-07	1.38118e-05	-1.24851	8.2632	-5.45435	6.10411	down
ADAMTS9	1.94745e-07	1.42547e-05	1.5813	2.69057	5.44558	6.87948	up
USP12	1.9635e-07	1.43018e-05	-0.577152	7.8485	-5.44384	6.06961	down
AC104699.1	1.99009e-07	1.44247e-05	2.74458	-1.34565	5.44099	6.41435	up
PCBD1	2.08538e-07	1.50421e-05	1.50552	2.63671	5.43109	6.81416	up
C6orf132	2.17261e-07	1.55955e-05	2.88197	-2.37628	5.4224	6.1959	up
MMD	2.32027e-07	1.65754e-05	-1.10195	8.13466	-5.40844	5.89717	down
GABARAPL2	2.56369e-07	1.8054e-05	-0.617662	7.96742	-5.38721	5.78357	down
CCL5	2.76218e-07	1.936e-05	-0.983594	10.2407	-5.37131	5.13603	down
HSPD1	2.78341e-07	1.94172e-05	0.536935	6.76473	5.36968	5.8635	up
GPR27	2.85575e-07	1.98288e-05	2.74889	-1.79612	5.3642	6.03212	up
FECH	2.8765e-07	1.98799e-05	-0.815105	7.28483	-5.36266	5.84139	down
CTTNBP2NL	2.91547e-07	1.98907e-05	0.819569	4.75407	5.35978	6.28862	up
ANO6	2.91964e-07	1.98907e-05	-1.05989	8.74328	-5.35948	5.51313	down
SH3BGRL	2.93148e-07	1.98907e-05	-0.724843	9.59227	-5.35861	5.22742	down
LIMS1	3.05265e-07	2.06179e-05	-0.937664	9.14361	-5.34995	5.33968	down
TENT5C	3.08035e-07	2.07108e-05	-0.682159	9.53408	-5.34802	5.17435	down
GADD45GIP1	3.19939e-07	2.14143e-05	0.556473	5.76785	5.3399	5.9612	up
EHF	3.26362e-07	2.16492e-05	2.90644	-2.79795	5.33564	5.81212	up
AVEN	3.37337e-07	2.21791e-05	1.69765	2.30953	5.32855	6.35969	up
ALDH1A3	3.41542e-07	2.23239e-05	2.47168	0.241904	5.32589	6.18793	up
TFPT	3.42543e-07	2.23239e-05	0.865104	3.66966	5.32526	6.31024	up
RAB11A	3.60236e-07	2.29164e-05	-0.872975	9.03895	-5.31445	5.21444	down
MYO1B	3.62243e-07	2.29164e-05	1.73771	2.60346	5.31326	6.29875	up
CRELD2	3.76416e-07	2.36998e-05	1.85225	1.73029	5.305	6.22615	up
INAFM2	3.91799e-07	2.45643e-05	-1.16764	5.85546	-5.29638	5.93565	down
PLEKHA4	3.98614e-07	2.48866e-05	0.897548	4.91841	5.29267	5.93303	up
SRR	4.12369e-07	2.54249e-05	1.98996	1.08445	5.28536	6.08398	up
CRABP2	4.15967e-07	2.55407e-05	2.86486	-2.90213	5.28349	5.59685	up
GPR182	4.29708e-07	2.61682e-05	2.81487	-1.26626	5.27648	5.76731	up
EMC3	4.34193e-07	2.63334e-05	-0.726747	7.09062	-5.27423	5.49999	down
MBNL1	4.36242e-07	2.63501e-05	-0.547095	10.4589	-5.27322	4.545	down
SH3BGRL2	4.44361e-07	2.67318e-05	-1.05239	9.14016	-5.26923	4.99815	down
RAB4A	4.50134e-07	2.68616e-05	-0.723825	6.5573	-5.26645	5.59341	down
GIMAP2	4.63562e-07	2.75032e-05	0.577403	5.97059	5.26009	5.56792	up
YPEL5	4.64587e-07	2.75032e-05	-0.688591	8.77068	-5.25961	5.0053	down
TRIB3	5.18127e-07	3.01916e-05	1.80046	1.67312	5.23599	5.92782	up
CDKN2D	5.39843e-07	3.12122e-05	-0.815875	5.48073	-5.22708	5.67193	down
NRIP1	5.46943e-07	3.13947e-05	-0.831547	7.00729	-5.22424	5.32567	down
HBA1	5.91946e-07	3.38297e-05	-0.991831	9.57982	-5.20705	4.56168	down
SLC44A2	5.96643e-07	3.39675e-05	-0.702795	7.07701	-5.20533	5.17861	down
EIF3J-DT	6.0131e-07	3.39729e-05	2.1631	0.604269	5.20363	5.68829	up
PARVB	6.18925e-07	3.48356e-05	-0.840323	6.75609	-5.19734	5.25613	down
CXCL1	6.36437e-07	3.56861e-05	2.73053	-0.474902	5.19126	5.55247	up
RPL22L1	6.73116e-07	3.71815e-05	0.892827	5.13123	5.17903	5.38561	up
AMOTL2	6.88647e-07	3.78986e-05	1.71758	2.28628	5.17404	5.69775	up
XAF1	6.93326e-07	3.80153e-05	0.675773	6.47262	5.17256	5.04048	up
MAP3K13	7.13216e-07	3.89621e-05	1.17893	3.46602	5.16638	5.62929	up
FKBP3	7.24242e-07	3.92756e-05	0.636245	5.89039	5.16302	5.15159	up
CP	7.64187e-07	4.11415e-05	2.93725	-2.30184	5.15126	5.14395	up
HIST2H2BE	7.89602e-07	4.17672e-05	-0.798844	7.56035	-5.14409	4.8044	down
NRSN2	7.89863e-07	4.17672e-05	2.62625	-0.905363	5.14401	5.28627	up
PPL	8.00437e-07	4.21762e-05	1.86353	2.24142	5.1411	5.55989	up
CD5L	8.11441e-07	4.24549e-05	1.65532	2.34535	5.1381	5.54669	up
NACA2	8.16993e-07	4.25955e-05	2.2222	-0.449845	5.1366	5.27224	up
BX890604.2	8.98562e-07	4.60405e-05	0.730022	4.76206	5.11568	5.21501	up
ZBTB7C	9.20398e-07	4.65439e-05	2.35374	0.148569	5.11039	5.26468	up
LAMC2	9.20917e-07	4.65439e-05	2.48915	-3.07208	5.11026	4.91506	up
MYLK	9.27669e-07	4.67262e-05	-0.83615	7.53877	-5.10865	4.66546	down
CDKN2A	9.37795e-07	4.69182e-05	2.64559	-0.584932	5.10626	5.16881	up
BEX2	9.41157e-07	4.69283e-05	1.68567	2.43139	5.10547	5.40966	up
DAB2	9.89175e-07	4.89938e-05	-0.690288	8.07481	-5.09449	4.44601	down
ADH1B	9.94011e-07	4.90698e-05	2.42671	0.21383	5.09342	5.21799	up
AC009779.2	1.04428e-06	5.10426e-05	1.94339	1.02027	5.08252	5.23501	up
RBP5	1.10153e-06	5.34889e-05	2.34461	0.467948	5.07071	5.15126	up
LRRC42	1.17904e-06	5.66968e-05	1.67851	1.83434	5.05563	5.18353	up
TLN1	1.21973e-06	5.80672e-05	-0.655021	11.1483	-5.0481	3.32127	down
VGLL3	1.22519e-06	5.80672e-05	2.84457	-1.15683	5.04711	4.90265	up
CLU	1.23884e-06	5.84376e-05	-1.11447	9.45921	-5.04465	3.9237	down
LRBA	1.24375e-06	5.8484e-05	-0.645165	8.51254	-5.04377	4.11054	down
AL355816.2	1.26134e-06	5.91239e-05	2.25636	-0.0904692	5.04064	4.94503	up
AKAP5	1.29847e-06	6.06729e-05	1.98648	1.90616	5.03419	5.104	up
TM4SF18	1.30328e-06	6.07066e-05	1.47554	2.77071	5.03337	5.10233	up
TINAGL1	1.32697e-06	6.14253e-05	1.88737	0.992301	5.02936	5.01096	up
HLA-B	1.36237e-06	6.26733e-05	-0.563163	9.91871	-5.0235	3.60151	down
HEMGN	1.37262e-06	6.28925e-05	-0.755406	9.15796	-5.02182	3.84727	down
PPP1R9A	1.3756e-06	6.28925e-05	2.08685	1.22443	5.02134	5.01063	up
TFPI	1.41699e-06	6.4192e-05	-1.36474	6.23636	-5.01473	4.6823	down
GRAP2	1.43985e-06	6.48326e-05	-0.85025	8.96567	-5.01116	3.87472	down
PDE4D	1.47626e-06	6.58731e-05	-0.640885	5.99591	-5.00559	4.56967	down
ACRBP	1.48867e-06	6.62278e-05	-0.997826	6.88418	-5.00372	4.38163	down
PET117	1.49734e-06	6.64149e-05	1.81495	1.6462	5.00242	4.95679	up
FLYWCH2	1.51549e-06	6.70196e-05	1.37295	2.58805	4.99973	4.96715	up
VCL	1.53565e-06	6.77097e-05	-0.979901	9.9859	-4.99677	3.5312	down
MFSD1	1.55825e-06	6.83733e-05	-0.953779	6.87493	-4.9935	4.33813	down
JTB	1.59848e-06	6.96534e-05	1.05856	3.99209	4.9878	4.79738	up
IFIT3	1.61539e-06	7.01132e-05	0.78495	6.61708	4.98544	4.17532	up
NUDT14	1.61847e-06	7.01132e-05	2.15833	0.608204	4.98502	4.80931	up
TREML1	1.66455e-06	7.17619e-05	-1.18728	6.39273	-4.97873	4.42169	down
SEMA3D	1.70973e-06	7.32129e-05	1.33878	3.69982	4.97272	4.76108	up
ACBD5	1.75537e-06	7.49511e-05	0.531864	5.2899	4.96681	4.45469	up
GNAZ	1.77069e-06	7.53887e-05	-0.944858	7.31887	-4.96486	4.10737	down
NUDT15	1.84703e-06	7.81911e-05	1.73982	2.00864	4.95538	4.78197	up
TSC22D1	2.01376e-06	8.50071e-05	-0.869504	8.77181	-4.93592	3.60376	down
NEXN	2.04365e-06	8.59152e-05	-1.28852	7.61794	-4.9326	3.94929	down
RXYLT1	2.04684e-06	8.59152e-05	1.93906	1.56991	4.93225	4.66952	up
ATP6V0C	2.06884e-06	8.6462e-05	1.76154	1.35733	4.92983	4.63846	up
CENPW	2.07522e-06	8.6462e-05	2.35243	0.316842	4.92914	4.56725	up
BCL2L1	2.11927e-06	8.77165e-05	-0.529643	8.26706	-4.9244	3.62715	down
BZW2	2.13409e-06	8.80848e-05	0.662455	4.68048	4.92282	4.40777	up
TUFT1	2.17868e-06	8.96758e-05	2.55509	-0.809661	4.91815	4.40369	up
HP	2.18789e-06	8.98063e-05	2.7197	-1.83728	4.9172	4.28607	up
NAXE	2.26874e-06	9.25511e-05	1.01276	3.74872	4.909	4.4997	up
RCAN2	2.27345e-06	9.25511e-05	2.36391	0.320295	4.90853	4.48732	up
BMI1	2.28479e-06	9.27587e-05	0.748548	4.58071	4.9074	4.35333	up
RAB13	2.29671e-06	9.29885e-05	1.05041	4.05148	4.90622	4.44412	up
F13A1	2.37596e-06	9.5676e-05	-1.11611	10.538	-4.89854	2.97991	down
CLDN1	2.43451e-06	9.75051e-05	2.42296	-3.14961	4.89302	4.10367	up
GBP1	2.46741e-06	9.8392e-05	0.525542	7.32445	4.88998	3.60671	up
MMRN1	2.47576e-06	9.8392e-05	-1.24633	6.25121	-4.88921	4.09711	down
FOXM1	2.47652e-06	9.8392e-05	1.60644	2.34049	4.88914	4.51409	up
NRGN	2.49695e-06	9.89391e-05	-0.949196	11.0716	-4.88728	2.71368	down
FBXO32	2.51159e-06	9.9204e-05	0.883258	4.18423	4.88595	4.33158	up
AL354733.3	2.51699e-06	9.9204e-05	2.31637	0.0951716	4.88547	4.36648	up
MPIG6B	2.60075e-06	0.000101271	-1.0772	8.37919	-4.87803	3.47901	down
CCL4L2	2.60955e-06	0.000101271	1.93303	1.51796	4.87726	4.449	up
PKHD1L1	2.61443e-06	0.000101271	-1.07027	6.94272	-4.87684	3.84667	down
SCNN1A	2.63826e-06	0.000101823	2.60503	-2.37214	4.87478	4.06596	up
CMTM6	2.67353e-06	0.000102917	-0.675131	6.39847	-4.87176	3.89832	down
IGLL5	2.69715e-06	0.000103558	2.49197	-0.651325	4.86976	4.23304	up
UNC13A	2.73003e-06	0.00010455	2.1641	0.603003	4.867	4.33922	up
BNIP3L	2.78421e-06	0.000106204	-0.712285	11.0312	-4.86253	2.55411	down
MPP1	2.81024e-06	0.000106796	-0.589214	8.36603	-4.86041	3.34315	down
ADAMTS5	2.82156e-06	0.000106953	2.16269	1.0215	4.85949	4.35346	up
DSP	2.84909e-06	0.000107722	0.839388	5.40308	4.85728	3.92644	up
KIF21A	2.91147e-06	0.000109801	0.856592	4.45315	4.85234	4.15473	up
EGF	2.93699e-06	0.000110206	-1.02157	6.31815	-4.85035	3.88042	down
PEAR1	2.99141e-06	0.000111963	-1.07236	5.19383	-4.84617	4.13584	down
GEMIN2	3.00817e-06	0.000112201	2.15023	0.728752	4.84489	4.26905	up
SNHG25	3.01288e-06	0.000112201	-3.26969	-1.59888	-4.84453	3.95906	down
TPP1	3.1036e-06	0.000115004	-0.946298	6.57857	-4.83776	3.74338	down
SPARC	3.1455e-06	0.000116266	-1.03439	9.60117	-4.8347	2.95894	down
BICC1	3.16037e-06	0.000116526	2.81911	-1.43167	4.83362	4.03948	up
TGFB1	3.26088e-06	0.000119888	-0.604376	9.36406	-4.82646	2.91857	down
NNMT	3.2677e-06	0.000119888	1.8106	1.68269	4.82598	4.24794	up
CYB5R3	3.34789e-06	0.000122227	-0.629935	7.58551	-4.82043	3.38305	down
VEGFB	3.37394e-06	0.00012277	0.547384	5.53152	4.81865	3.74867	up
PLA2G12A	3.38508e-06	0.00012277	-0.904357	5.83666	-4.8179	3.83996	down
SNCG	3.49739e-06	0.000126442	1.41091	2.10121	4.81042	4.19346	up
NT5C3A	3.52004e-06	0.000126766	-0.824815	7.86369	-4.80894	3.30058	down
PLK2	3.52341e-06	0.000126766	0.634771	5.55834	4.80872	3.70069	up
ASS1	3.61681e-06	0.000129188	1.323	3.37158	4.80271	4.10038	up
SRSF6	3.65133e-06	0.000130108	-0.579347	7.75579	-4.80053	3.25417	down
MED19	3.69341e-06	0.000131293	1.54549	2.44671	4.7979	4.14449	up
ARHGAP18	3.79665e-06	0.00013432	-0.765305	7.52776	-4.79156	3.30005	down
AC007878.1	3.84648e-06	0.00013576	-2.48259	-3.31984	-4.78856	3.77078	down
SLC38A9	3.85787e-06	0.000135839	1.47661	2.48593	4.78788	4.10247	up
ZNF17	3.92802e-06	0.000137333	1.94487	1.31151	4.78374	4.06428	up
PCNA	3.95529e-06	0.000137962	0.513166	5.04075	4.78215	3.73594	up
DDX58	3.98337e-06	0.000138616	0.598211	5.72031	4.78052	3.55281	up
ALS2	4.01417e-06	0.000138938	0.597718	4.59663	4.77874	3.82534	up
FAM114A2	4.05368e-06	0.000139634	0.516181	6.03654	4.77649	3.4603	up
SCEL	4.05962e-06	0.000139634	2.30178	-3.125	4.77615	3.67736	up
RPS29	4.1011e-06	0.000140735	-0.987836	7.93706	-4.7738	3.18428	down
PTGS1	4.15694e-06	0.000142323	-0.916373	8.961	-4.77069	2.85255	down
ARHGEF28	4.16827e-06	0.000142382	1.49366	2.16753	4.77006	4.03442	up
FAM136A	4.19573e-06	0.000142992	0.884112	4.36653	4.76854	3.815	up
HYPK	4.22605e-06	0.000143695	-2.40176	-3.30757	-4.76688	3.69159	down
CXCL5	4.23834e-06	0.000143765	-1.58835	7.42236	-4.76621	3.33854	down
E2F5	4.25589e-06	0.000143765	1.80731	1.65746	4.76526	4.00532	up
FAM98A	4.26005e-06	0.000143765	1.0747	3.43919	4.76503	3.9511	up
LDLRAP1	4.35454e-06	0.000146389	-0.567833	6.57549	-4.75997	3.36093	down
AFMID	4.39438e-06	0.000147395	1.87137	1.28802	4.75786	3.95423	up
RGS10	4.46171e-06	0.000149316	-0.760873	8.5428	-4.75435	2.88661	down
CCL4	4.75749e-06	0.000157733	1.09068	4.02737	4.7395	3.75059	up
ZNF593	4.76626e-06	0.000157733	1.64717	2.26114	4.73907	3.91047	up
UBTD2	4.90873e-06	0.000161727	1.21874	3.48342	4.73224	3.80457	up
NFU1	5.05806e-06	0.000166278	0.633938	4.43461	4.72529	3.63231	up
GLMN	5.06953e-06	0.000166287	1.76191	1.83763	4.72477	3.85159	up
SMIM10L1	5.22873e-06	0.000170638	0.551303	4.92153	4.71759	3.49617	up
DPY30	5.23661e-06	0.000170638	1.11641	3.77196	4.71724	3.70703	up
ARMCX1	5.26536e-06	0.000171199	2.27174	0.390897	4.71596	3.74324	up
NLK	5.64136e-06	0.000182625	-0.762015	6.96165	-4.69991	3.05723	down
PARP9	5.69653e-06	0.000183692	0.543509	6.51642	4.69764	3.00245	up
SEC61B	5.69905e-06	0.000183692	0.644923	5.06542	4.69754	3.37247	up
CWC15	5.72343e-06	0.000184079	0.613203	5.45623	4.69655	3.27316	up
PLXDC2	5.73846e-06	0.000184164	-0.865404	6.56232	-4.69594	3.15895	down
CTTN	5.90301e-06	0.000189036	-0.831098	8.18584	-4.68934	2.71681	down
SUSD1	6.09204e-06	0.00019467	-0.772529	7.58926	-4.68198	2.82705	down
MBOAT2	6.12019e-06	0.00019515	-0.684643	6.69789	-4.68091	3.03495	down
IFNG	6.23113e-06	0.000198045	2.40559	-0.593268	4.67671	3.50437	up
G0S2	6.4002e-06	0.000202773	2.67362	0.412521	4.67045	3.59535	up
TAL1	6.45545e-06	0.000203832	-0.687694	6.66036	-4.66844	2.98156	down
DBI	6.46107e-06	0.000203832	0.502808	7.00752	4.66823	2.76667	up
KCNJ2	6.71783e-06	0.000211484	1.63585	1.74911	4.65911	3.59019	up
OPHN1	6.8997e-06	0.000216293	-0.880427	5.62114	-4.65284	3.21346	down
IFIT1	6.92579e-06	0.000216653	1.00229	5.04374	4.65196	3.1663	up
LTBP1	6.96416e-06	0.000217396	-0.860375	7.68784	-4.65066	2.68402	down
NCOA4	7.01313e-06	0.000218342	-0.516325	9.93526	-4.64902	2.00845	down
AP000894.4	7.03709e-06	0.000218342	-2.45462	-3.01252	-4.64822	3.26156	down
LYPLAL1	7.04544e-06	0.000218342	-0.782474	6.02592	-4.64794	3.07935	down
STOM	7.12836e-06	0.000219302	-0.583863	8.53718	-4.64519	2.39452	down
CISH	7.13152e-06	0.000219302	0.530204	5.81454	4.64509	2.96571	up
TWF1	7.13952e-06	0.000219302	0.797459	4.88957	4.64482	3.19667	up
HIST1H3C	7.26548e-06	0.000222135	0.673274	5.43259	4.64072	3.03375	up
MORF4L2	7.3804e-06	0.000224316	0.681265	5.12231	4.63703	3.10633	up
NPHP1	7.40137e-06	0.000224443	2.43	-0.397928	4.63636	3.37694	up
TLL1	7.52241e-06	0.000227186	1.79786	1.65219	4.63254	3.48894	up
MRPL58	7.62652e-06	0.000229329	1.43342	3.17108	4.62931	3.42909	up
AC003684.1	7.63966e-06	0.000229329	-3.14179	-1.48914	-4.62891	3.17489	down
SNN	7.75813e-06	0.000231018	-0.694439	7.85906	-4.62528	2.51172	down
FCGR1A	7.93307e-06	0.000234816	1.88036	1.50364	4.62003	3.43589	up
ZNF22	8.03469e-06	0.00023688	0.59917	4.93458	4.61703	3.07361	up
STARD10	8.06894e-06	0.000237419	1.20539	2.70521	4.61602	3.41485	up
UBE2D1	8.14181e-06	0.000239089	0.84667	4.99134	4.6139	3.04031	up
CNN3	8.25233e-06	0.000241381	0.666538	5.13264	4.61072	2.99535	up
TAF12	8.29758e-06	0.000242227	0.748486	4.81081	4.60943	3.0787	up
TIMM13	8.36239e-06	0.000243641	0.676971	4.83672	4.60759	3.04653	up
HOXD8	8.39413e-06	0.000244087	2.35478	-0.469581	4.6067	3.26096	up
MIS18A	8.47155e-06	0.000245857	1.75166	1.4656	4.60453	3.37402	up
UHRF1	8.52418e-06	0.000246879	1.90016	1.36029	4.60307	3.36571	up
ALOX15	8.54e-06	0.000246879	2.06657	1.08285	4.60263	3.36062	up
ABCC3	8.62128e-06	0.000248745	-1.22385	6.21754	-4.60039	2.88971	down
HIST1H2BI	8.66662e-06	0.000249569	0.668855	4.49168	4.59915	3.10958	up
EHHADH	8.79976e-06	0.000252912	2.07769	0.427898	4.59554	3.28294	up
TNFSF4	8.86067e-06	0.000254171	-0.90363	5.46247	-4.59391	3.01205	down
TMCC2	9.00254e-06	0.000256754	-0.832897	6.75892	-4.59015	2.64833	down
CDC20	9.04185e-06	0.00025727	1.83849	1.16506	4.58912	3.30209	up
FAM219A	9.05526e-06	0.00025727	0.578236	4.95336	4.58877	2.95066	up
RAP1B	9.21767e-06	0.000261384	-0.522474	9.89915	-4.58456	1.76141	down
CD36	9.24389e-06	0.000261628	-0.633516	7.62239	-4.58389	2.39399	down
ITGA2B	9.3524e-06	0.000264196	-1.22361	8.51321	-4.58112	2.22449	down
CERS2	9.44854e-06	0.000265603	-0.515693	6.40527	-4.5787	2.6572	down
ZNF546	9.44876e-06	0.000265603	2.14286	0.408842	4.57869	3.22011	up
AP001189.1	9.45582e-06	0.000265603	-0.986385	7.75664	-4.57851	2.395	down
HMGB3	9.49772e-06	0.000266277	1.3615	3.00994	4.57746	3.23331	up
TEAD4	9.51662e-06	0.000266304	1.56214	2.30072	4.57699	3.27444	up
PTPN12	9.56557e-06	0.000267078	-0.58123	9.30123	-4.57577	1.91515	down
AL356020.1	9.6691e-06	0.000269051	2.2755	-0.180978	4.57322	3.15609	up
DHODH	1.00065e-05	0.000277246	1.9278	0.836264	4.56507	3.19343	up
DRG1	1.00105e-05	0.000277246	0.716722	4.56599	4.56498	2.94876	up
CISD1	1.00351e-05	0.000277246	1.62084	2.25139	4.56439	3.22779	up
OXSM	1.01626e-05	0.000280159	2.16943	-0.0104371	4.5614	3.126	up
GUCY1A1	1.01927e-05	0.00028047	-0.616359	6.86356	-4.56069	2.48842	down
NOS3	1.02294e-05	0.000280959	1.56856	2.12788	4.55984	3.21121	up
OST4	1.03675e-05	0.000284226	-0.836418	9.35003	-4.55665	1.86351	down
CXCR1	1.03887e-05	0.000284284	1.17813	3.02805	4.55616	3.15932	up
ANGPT1	1.04606e-05	0.000285724	-1.60768	5.71266	-4.55452	2.92995	down
ILF2	1.05053e-05	0.000286419	0.524533	6.26523	4.5535	2.48557	up
HIST1H3H	1.07448e-05	0.000292411	-0.712718	7.56912	-4.54814	2.27032	down
ARMCX2	1.09984e-05	0.000297136	2.28665	-0.394425	4.54258	3.02553	up
PTGS2	1.10204e-05	0.000297191	1.85134	1.63788	4.5421	3.14292	up
SUCLG2-AS1	1.10414e-05	0.000297219	2.25281	-0.07899	4.54164	3.04901	up
SGPP2	1.13856e-05	0.000305377	2.20993	-2.95023	4.53432	2.81774	up
PELO	1.14421e-05	0.000306338	1.30047	2.75429	4.53314	3.09124	up
BCAS1	1.17347e-05	0.000313607	2.50109	-2.15509	4.5271	2.8294	up
SNCAIP	1.17851e-05	0.00031439	1.86663	1.05302	4.52608	3.0627	up
DNAJC24	1.18261e-05	0.00031469	1.69757	1.90253	4.52525	3.08053	up
AC124014.1	1.18387e-05	0.00031469	2.40153	-2.37334	4.52499	2.80025	up
GLI3	1.18894e-05	0.000315474	2.09741	0.407425	4.52397	3.01795	up
RND3	1.19182e-05	0.000315673	2.15905	0.802437	4.52339	3.05188	up
EPB41L1	1.207e-05	0.000319125	2.16759	0.36491	4.52037	3.00196	up
RAB33B	1.21316e-05	0.000320183	0.87088	4.06927	4.51915	2.87448	up
THSD1	1.2265e-05	0.000321988	1.41238	2.69135	4.51653	3.02371	up
GPHN	1.23442e-05	0.000323496	1.40217	2.58511	4.51499	3.02222	up
ZNF84	1.25558e-05	0.000327885	0.840645	4.22163	4.51092	2.8108	up
FAXDC2	1.26322e-05	0.000328909	-0.671914	7.07819	-4.50946	2.23409	down
NT5DC2	1.26393e-05	0.000328909	1.51053	2.21988	4.50933	3.01672	up
ACHE	1.27686e-05	0.000331115	2.52301	-1.57223	4.50689	2.80345	up
ZNF527	1.29403e-05	0.000334983	2.22177	0.424291	4.50369	2.95228	up
RTN3	1.30973e-05	0.000337974	-0.642486	6.13701	-4.50079	2.43896	down
HOPX	1.31014e-05	0.000337974	0.644518	4.91922	4.50072	2.61919	up
DNALI1	1.32087e-05	0.000340153	2.4603	-2.45041	4.49876	2.71053	up
TIGD7	1.33363e-05	0.000342253	1.94681	0.835026	4.49645	2.93716	up
IFI44	1.34051e-05	0.000342833	0.982777	4.85206	4.49522	2.58726	up
ZNF608	1.35081e-05	0.000343693	0.861756	4.44712	4.49338	2.68366	up
ZSCAN16	1.35687e-05	0.000344057	1.57169	2.42973	4.4923	2.94477	up
NEAT1	1.36907e-05	0.000345979	-1.33593	6.92399	-4.49015	2.3078	down
TGFB3	1.37144e-05	0.000345979	1.86246	0.786494	4.48973	2.90894	up
ZNF28	1.37473e-05	0.000346223	0.910782	4.27106	4.48916	2.70942	up
C11orf1	1.38549e-05	0.000348342	1.94911	1.19723	4.48728	2.92192	up
EGR2	1.39149e-05	0.00034926	1.85181	1.89678	4.48624	2.93235	up
ALOX12	1.42523e-05	0.000357124	-0.90213	6.04707	-4.48048	2.41614	down
CTSA	1.44738e-05	0.000362019	-0.844663	8.03418	-4.47677	1.88407	down
ANTXR2	1.47226e-05	0.000366437	-0.854823	5.1335	-4.47266	2.62048	down
FAM220A	1.50066e-05	0.000372882	1.37744	2.46009	4.46805	2.85192	up
LEPROT	1.53963e-05	0.000381926	-1.11153	6.19738	-4.46187	2.33946	down
KRBOX4	1.56233e-05	0.000386912	1.16848	2.69849	4.45833	2.80888	up
VWF	1.59692e-05	0.000392209	-0.787693	5.42182	-4.45304	2.43852	down
DTNA	1.63234e-05	0.000400246	1.94949	0.549684	4.44773	2.74163	up
ALDH1B1	1.63914e-05	0.000401253	1.46736	2.15528	4.44673	2.78055	up
P2RX7	1.64689e-05	0.000401824	1.8797	1.71688	4.44559	2.77903	up
JHY	1.67291e-05	0.000407169	1.80776	1.4416	4.44179	2.75908	up
MAN2A2	1.69056e-05	0.000409789	-0.808121	5.60561	-4.43925	2.35773	down
CDH11	1.70211e-05	0.000411375	2.27795	0.00391226	4.4376	2.67671	up
MAP1LC3B	1.71092e-05	0.000412054	-0.544685	7.82292	-4.43635	1.75158	down
RAD51C	1.711e-05	0.000412054	1.27987	3.42182	4.43633	2.64234	up
TXNRD3	1.71508e-05	0.000412369	2.12772	0.402721	4.43576	2.69733	up
NR1H3	1.75583e-05	0.000421483	1.61145	2.08776	4.43006	2.71957	up
IFT27	1.76737e-05	0.00042357	1.72842	1.27442	4.42847	2.70546	up
MIR4435-2HG	1.77086e-05	0.000423722	-0.705458	5.59023	-4.42799	2.3075	down
ARL6IP5	1.77688e-05	0.000423798	-0.770633	7.05617	-4.42717	1.94217	down
B2M	1.82971e-05	0.000434308	-0.788364	12.239	-4.42005	0.364943	down
MEX3A	1.85032e-05	0.000438498	2.36345	-2.2898	4.41733	2.4313	up
NIT2	1.85751e-05	0.000439502	1.56858	1.92335	4.41639	2.67025	up
AC016831.4	1.86275e-05	0.000440041	-2.44987	-3.14481	-4.4157	2.4457	down
PSMA4	1.88676e-05	0.000444301	0.502706	6.43688	4.41259	1.88929	up
FARP1	1.91467e-05	0.000450159	1.10243	3.23869	4.40901	2.57106	up
AC243960.1	1.92118e-05	0.000450976	1.49541	2.52172	4.40819	2.62134	up
ERH	1.92476e-05	0.000451103	0.635919	5.20708	4.40773	2.18245	up
MEIS2	1.92936e-05	0.000451469	1.66445	1.83484	4.40715	2.63587	up
ENKUR	1.93445e-05	0.000451949	-1.66596	6.01938	-4.40651	2.2651	down
PQBP1	1.95435e-05	0.00045573	0.512963	5.2404	4.40402	2.15675	up
2025-03-08	1.95677e-05	0.00045573	-0.542591	8.19751	-4.40372	1.50277	down
N4BP2L2-IT2	1.98721e-05	0.000462095	-2.53728	-3.04893	-4.39995	2.39112	down
GAS6	2.04038e-05	0.000473719	2.01364	0.407877	4.39351	2.53736	up
BISPR	2.06127e-05	0.000477454	1.80655	1.19809	4.39103	2.56306	up
MARCO	2.06289e-05	0.000477454	1.52082	2.72756	4.39083	2.54243	up
NBPF20	2.07246e-05	0.000478177	1.8896	0.528209	4.38971	2.52591	up
AL136295.5	2.08035e-05	0.000479236	-2.27258	-3.26892	-4.38878	2.3537	down
TACSTD2	2.08349e-05	0.000479236	2.24784	-3.15432	4.38841	2.31654	up
ISG15	2.10763e-05	0.000484039	1.03291	4.67053	4.38559	2.1919	up
BRIX1	2.1471e-05	0.000490827	0.89111	4.12612	4.38106	2.32957	up
SEMA6B	2.18034e-05	0.000497066	2.19489	-0.630488	4.3773	2.41103	up
APP	2.18758e-05	0.000497066	-0.668261	8.21889	-4.37649	1.42342	down
SPATS2L	2.18777e-05	0.000497066	0.834637	4.70819	4.37647	2.16622	up
WDR92	2.1979e-05	0.000497724	2.27084	-0.82285	4.37534	2.39166	up
IL1R1	2.20622e-05	0.000497937	0.637352	4.87918	4.37441	2.1247	up
SSX2IP	2.20836e-05	0.000497937	-0.698157	6.8583	-4.37418	1.76872	down
PPA1	2.21469e-05	0.00049859	0.89522	5.06841	4.37348	2.06463	up
ANGPT2	2.22539e-05	0.000499502	2.40217	-1.70743	4.3723	2.31664	up
MDM1	2.23309e-05	0.00050007	-0.594997	5.88047	-4.37145	1.99415	down
PYGB	2.23465e-05	0.00050007	-0.622983	6.42407	-4.37128	1.84232	down
ZNF605	2.25017e-05	0.000502031	1.47482	3.02347	4.36958	2.43519	up
SETMAR	2.31492e-05	0.000514931	1.82397	1.16476	4.36263	2.46004	up
AC004585.1	2.3438e-05	0.000519072	2.11079	-0.0634544	4.35959	2.38652	up
GZMA	2.34402e-05	0.000519072	0.679109	4.76883	4.35956	2.10807	up
ARHGAP11A	2.35287e-05	0.000519805	0.585029	4.70233	4.35864	2.11895	up
TACO1	2.35432e-05	0.000519805	1.23864	2.87887	4.35849	2.41649	up
SDHD	2.37416e-05	0.000523406	0.758388	4.17086	4.35643	2.22914	up
EDN1	2.38356e-05	0.0005247	2.13188	0.0613208	4.35546	2.38394	up
PPP1R13B	2.40372e-05	0.000527575	0.569167	4.97674	4.35339	2.0249	up
LEXM	2.4254e-05	0.000530766	2.26021	-2.06227	4.35118	2.21299	up
COMMD4	2.46096e-05	0.000537755	1.48357	2.39301	4.34761	2.40167	up
PSMB6	2.48773e-05	0.000541219	0.564224	5.19271	4.34495	1.92606	up
CC2D2A	2.52644e-05	0.000548835	1.80219	0.889594	4.34115	2.36894	up
ZNF189	2.53814e-05	0.00054977	0.789279	4.39276	4.34001	2.1137	up
PET100	2.57531e-05	0.000557009	-2.87546	-0.251719	-4.33643	2.14306	down
RPP38	2.61562e-05	0.000564905	1.2983	3.00201	4.3326	2.30113	up
APOL4	2.62336e-05	0.000564934	1.88127	1.04312	4.33188	2.34428	up
TMSB4X	2.67992e-05	0.000575978	-0.553685	12.3439	-4.32662	-0.101374	down
LAD1	2.69698e-05	0.000578274	2.26615	-2.47928	4.32505	2.10693	up
TMEM126A	2.70351e-05	0.00057884	1.62937	1.3078	4.32445	2.32272	up
MTURN	2.709e-05	0.000579181	-0.547641	9.06992	-4.32395	0.962856	down
MAGED1	2.73202e-05	0.000583263	0.742157	4.49382	4.32186	2.00686	up
ATP2A3	2.7514e-05	0.000585717	-0.758539	6.93438	-4.32012	1.52124	down
LGALSL	2.76074e-05	0.000586864	-0.819376	6.50357	-4.31928	1.64764	down
CIAO2A	2.77041e-05	0.00058808	0.65596	5.49115	4.31842	1.7499	up
FAM110B	2.79746e-05	0.00059289	1.77461	1.30075	4.31602	2.29413	up
JADE3	2.81688e-05	0.000594546	1.14297	3.27214	4.31431	2.20454	up
BOC	2.84275e-05	0.000599154	2.2539	-2.14574	4.31205	2.0761	up
RUFY1	2.85657e-05	0.000601214	-0.747459	8.66172	-4.31085	1.06243	down
PDZK1IP1	2.8941e-05	0.000608035	-1.17424	5.48176	-4.30762	1.94278	down
ZNF254	2.89716e-05	0.000608035	1.19049	3.73686	4.30736	2.11272	up
OCIAD2	2.94909e-05	0.000618062	0.886786	3.90891	4.30296	2.07043	up
CENPX	2.95862e-05	0.000619186	1.51421	1.91272	4.30216	2.24882	up
PF4	2.9698e-05	0.000620607	-0.921485	11.141	-4.30123	0.313439	down
LDOC1	2.97377e-05	0.000620607	1.52325	1.77063	4.3009	2.24473	up
MECR	3.09301e-05	0.000642784	1.95046	0.654352	4.29115	2.18456	up
DYNLRB1	3.10121e-05	0.000643588	-0.631471	7.22954	-4.29049	1.33984	down
MXRA5	3.1098e-05	0.00064447	2.37511	-2.73735	4.28981	1.98547	up
ZSWIM4	3.1312e-05	0.000648	1.61964	1.42113	4.28811	2.19515	up
STON2	3.16368e-05	0.000652904	-0.647629	7.49425	-4.28554	1.251	down
EIF2S3B	3.18321e-05	0.000656024	1.14134	0.706441	4.28401	2.12233	up
DEPTOR	3.18874e-05	0.000656253	1.78503	0.987608	4.28358	2.16846	up
MYO7A	3.20358e-05	0.000658395	1.89374	1.05089	4.28243	2.16815	up
GIPC2	3.21686e-05	0.000659042	1.47361	1.82883	4.2814	2.1737	up
CCDC34	3.22003e-05	0.000659042	1.4965	2.36608	4.28116	2.15813	up
ZNF418	3.24358e-05	0.000662949	1.55953	2.16162	4.27935	2.15857	up
CASP7	3.25238e-05	0.000663834	0.911994	4.3311	4.27867	1.88365	up
DDR2	3.33225e-05	0.000677345	1.164	3.94637	4.27264	1.92189	up
ZNF416	3.40173e-05	0.000689582	1.59429	1.61172	4.2675	2.12311	up
OMA1	3.4222e-05	0.000692785	0.644971	5.98242	4.266	1.42182	up
CYSTM1	3.46617e-05	0.000698832	1.30579	2.61544	4.26282	2.08321	up
ZNF48	3.48206e-05	0.000701083	1.33585	2.00914	4.26168	2.09974	up
MTERF2	3.60189e-05	0.000721301	1.66423	1.56483	4.25324	2.07187	up
MUC16	3.65536e-05	0.00073005	2.97097	-1.15789	4.24956	1.97268	up
CCDC152	3.65541e-05	0.00073005	1.72544	1.29466	4.24956	2.05474	up
NUDCD2	3.71101e-05	0.00074016	1.12644	3.2698	4.24578	1.94946	up
ZIK1	3.73845e-05	0.000744372	1.68629	1.48064	4.24394	2.03811	up
SNRPB2	3.74215e-05	0.000744372	0.658026	5.39534	4.2437	1.49691	up
ZNF532	3.758e-05	0.000746526	0.676954	5.21658	4.24264	1.53108	up
ASAH1	3.77678e-05	0.000749254	-0.940451	7.61274	-4.24139	1.10774	down
LYSMD2	3.90264e-05	0.000772161	0.635916	5.35103	4.23318	1.46726	up
DLAT	3.94075e-05	0.000777632	0.543598	4.6152	4.23075	1.65156	up
CACNA1C	3.95883e-05	0.000780162	2.37067	-1.36817	4.2296	1.85146	up
RASEF	4.00515e-05	0.000787203	2.05202	-3.20696	4.22669	1.77502	up
WDSUB1	4.04154e-05	0.000792005	1.48094	2.12921	4.22442	1.96102	up
PROS1	4.04268e-05	0.000792005	-1.20406	6.14876	-4.22435	1.42597	down
DHRS9	4.04932e-05	0.000792005	2.3521	-1.07037	4.22393	1.85625	up
RHOJ	4.12341e-05	0.000805122	1.49328	2.19021	4.21938	1.94143	up
FGF1	4.18383e-05	0.000814481	2.1778	0.464174	4.21573	1.91354	up
PNMA1	4.18779e-05	0.000814481	-0.632527	5.95601	-4.21549	1.368	down
RTKN	4.19814e-05	0.000815428	2.24826	-1.29358	4.21487	1.80119	up
LEPR	4.24999e-05	0.000823547	-0.840642	5.30638	-4.21179	1.58453	down
OSR1	4.31935e-05	0.000835595	2.25667	-2.90226	4.20772	1.71084	up
TRIM32	4.3506e-05	0.000838465	1.09122	2.94904	4.2059	1.84339	up
CDK1	4.36318e-05	0.000839798	1.93706	1.07142	4.20518	1.89446	up
PGR	4.4251e-05	0.000849294	2.39495	-1.43428	4.20163	1.75713	up
CMYA5	4.45239e-05	0.000851456	2.49732	-1.84033	4.20008	1.72975	up
ZNF184	4.50734e-05	0.000858649	1.06969	3.56817	4.19699	1.72144	up
FANCE	4.54951e-05	0.000865573	1.88471	0.46799	4.19464	1.83131	up
SLC2A3	4.59107e-05	0.000870891	-0.616454	6.68919	-4.19235	1.09414	down
THAP8	4.59505e-05	0.000870891	1.99607	0.552074	4.19213	1.83098	up
AC087741.1	4.66775e-05	0.000882418	-2.23084	-3.1981	-4.18817	1.67755	down
MYRIP	4.78328e-05	0.000900197	1.41049	2.62645	4.18199	1.77713	up
AK4	4.7853e-05	0.000900197	2.08466	0.250514	4.18189	1.78409	up
CCDC102B	4.78603e-05	0.000900197	1.79899	1.37236	4.18185	1.81601	up
LRRC8B	4.88457e-05	0.000915256	-0.999509	5.62077	-4.1767	1.38248	down
MGAT4B	4.89452e-05	0.000915966	-0.618334	6.34354	-4.17618	1.11164	down
C1R	4.90684e-05	0.000917116	2.36626	-0.850199	4.17555	1.705	up
ITGB8	4.96016e-05	0.000924756	2.54768	-2.03414	4.17281	1.63302	up
CGNL1	5.03007e-05	0.000936614	0.540197	7.2965	4.16927	0.703277	up
SNAP47	5.10221e-05	0.000948858	1.16866	3.27044	4.16566	1.64782	up
CCDC85C	5.11606e-05	0.000950244	1.38853	1.92946	4.16497	1.75372	up
MED8	5.15056e-05	0.000954266	0.696177	4.30537	4.16327	1.46442	up
ZWINT	5.16391e-05	0.000955548	1.73211	1.18774	4.16261	1.74434	up
PPBP	5.18132e-05	0.000957578	-0.946836	11.3575	-4.16176	-0.278934	down
GTPBP4	5.20947e-05	0.000961584	0.525494	5.79443	4.16039	1.07492	up
C1orf35	5.2299e-05	0.000964158	1.11124	3.58527	4.15939	1.5745	up
CDC25A	5.25728e-05	0.000968004	2.22729	-0.73821	4.15807	1.64531	up
AMER1	5.29984e-05	0.000974633	1.22577	2.89708	4.15602	1.66067	up
MIB2	5.46442e-05	0.000997491	1.13335	2.85397	4.14826	1.63914	up
AIF1L	5.4974e-05	0.00100008	0.541139	7.24611	4.14673	0.633914	up
ZNF613	5.49878e-05	0.00100008	1.63476	1.8616	4.14666	1.68883	up
GPNMB	5.53588e-05	0.0010056	2.40636	-1.01701	4.14495	1.59825	up
TARBP2	5.55509e-05	0.00100785	1.59932	1.5684	4.14407	1.68328	up
NRG1	5.56417e-05	0.00100827	2.1324	0.457672	4.14366	1.66234	up
SLC25A37	5.62964e-05	0.00101889	-0.5537	9.45364	-4.14068	0.145497	down
SF3B6	5.65383e-05	0.00102078	0.734633	5.06467	4.13959	1.19232	up
PI3	5.71514e-05	0.0010306	2.3275	-1.94882	4.13685	1.50732	up
ATF5	5.84281e-05	0.00105107	0.88203	3.21722	4.13122	1.54677	up
SAAL1	5.86337e-05	0.00105349	1.35302	2.28585	4.13032	1.61957	up
RRAGB	5.93303e-05	0.00106472	1.708	1.31906	4.12731	1.62312	up
NR2F2-AS1	5.99134e-05	0.00107224	2.0379	-2.92026	4.12481	1.44017	up
TRIAP1	5.99607e-05	0.00107224	1.25106	3.02416	4.12461	1.53344	up
GNL3	5.99657e-05	0.00107224	0.56787	5.53355	4.12459	1.00882	up
SQLE	6.00971e-05	0.0010733	1.55842	1.68613	4.12403	1.61208	up
BTG3	6.04944e-05	0.0010791	1.46523	1.73567	4.12235	1.60642	up
PITPNM2	6.09291e-05	0.00108425	-0.765781	6.05073	-4.12052	0.999532	down
RPL17	6.22605e-05	0.00110397	1.90848	0.0518678	4.115	1.53648	up
MAX	6.25153e-05	0.00110635	-0.525265	9.42985	-4.11396	0.0608065	down
DAPK3	6.25434e-05	0.00110635	0.82615	3.6574	4.11384	1.40446	up
DMTN	6.27128e-05	0.00110803	-0.580985	7.97811	-4.11315	0.451045	down
NEO1	6.33539e-05	0.00111802	2.1875	-0.533339	4.11055	1.49903	up
MXI1	6.45264e-05	0.00113467	-0.547217	7.69232	-4.10586	0.502968	down
RSU1	6.55972e-05	0.00114942	-0.764925	9.12805	-4.10164	0.144062	down
FFAR2	6.57327e-05	0.00115044	1.91358	0.480509	4.10111	1.51021	up
SFXN4	6.59495e-05	0.00115282	1.64559	1.38033	4.10027	1.52957	up
MYO5B	6.60242e-05	0.00115282	2.40973	-2.12607	4.09998	1.38196	up
BEND5	6.62761e-05	0.00115586	1.60526	1.72907	4.099	1.52253	up
CDON	6.64903e-05	0.00115824	2.36413	-2.0048	4.09818	1.38268	up
PLA2G2A	6.69182e-05	0.00116433	2.32089	-2.43088	4.09653	1.35578	up
DCAF12	6.72183e-05	0.00116682	-0.514697	8.52027	-4.09538	0.239039	down
CAB39L	6.73886e-05	0.00116841	1.62748	1.5369	4.09474	1.51061	up
PRKCA	6.75366e-05	0.00116961	-0.630953	5.94262	-4.09417	0.925052	down
EAF2	6.77642e-05	0.00117219	1.13869	3.69388	4.09331	1.31714	up
MALAT1	6.79404e-05	0.00117387	-1.22789	10.56	-4.09264	-0.211132	down
UTP14A	7.02572e-05	0.00120549	0.688823	5.21558	4.08403	0.932992	up
PBK	7.03404e-05	0.00120551	2.33045	-1.70212	4.08373	1.34588	up
ALDH18A1	7.14062e-05	0.00121658	1.14097	2.77066	4.07986	1.4038	up
ZNF627	7.14766e-05	0.00121658	1.49708	2.25737	4.07961	1.43843	up
NDUFV2	7.16203e-05	0.00121763	-2.53868	-2.68494	-4.07909	1.31846	down
FURIN	7.20613e-05	0.00122372	-0.501366	6.29689	-4.07751	0.737528	down
C2orf74	7.26281e-05	0.00123054	2.1504	-2.24406	4.0755	1.28924	up
PPP1R14B	7.34504e-05	0.00124305	0.649034	5.01092	4.0726	0.943444	up
SMAP1	7.36762e-05	0.00124546	0.532603	5.28668	4.07181	0.887835	up
GGCT	7.38192e-05	0.00124645	1.32331	2.22873	4.07131	1.41216	up
SGCB	7.44629e-05	0.00125459	1.5284	1.47439	4.06907	1.42154	up
ACVR1B	7.44698e-05	0.00125459	1.6925	1.41618	4.06905	1.4215	up
MGLL	7.49397e-05	0.00125991	-0.556804	6.77191	-4.06743	0.590626	down
SIRT5	7.49553e-05	0.00125991	0.707189	4.91673	4.06737	0.95826	up
SERPING1	7.53313e-05	0.0012648	0.775368	4.44602	4.06608	1.07622	up
TMEM98	7.69931e-05	0.00128688	2.1789	-2.46761	4.06046	1.23611	up
CD274	7.74649e-05	0.00129332	1.86569	0.876786	4.05888	1.37914	up
PAICS	7.80316e-05	0.00130132	0.555381	4.67707	4.057	0.988681	up
FAM207A	7.81561e-05	0.00130193	1.37931	1.82052	4.05659	1.37584	up
ORC6	7.87781e-05	0.00130936	1.90757	0.582021	4.05454	1.35625	up
ACVR2A	7.90866e-05	0.00131301	-0.884659	6.27515	-4.05353	0.739873	down
PSMB8-AS1	8.18213e-05	0.00135388	0.515377	5.43478	4.04474	0.750515	up
COQ10A	8.20679e-05	0.00135645	1.75196	0.498728	4.04396	1.31314	up
TYW5	8.22261e-05	0.00135755	1.70756	1.40178	4.04346	1.33315	up
GBP3	8.34833e-05	0.00137525	0.83028	5.68396	4.03953	0.640988	up
VPS13A	8.37877e-05	0.00137874	-0.559097	7.37636	-4.03859	0.34927	down
SELP	8.41247e-05	0.00137935	-0.88119	6.34736	-4.03755	0.635128	down
COL7A1	8.41529e-05	0.00137935	-2.87274	-2.39565	-4.03746	1.18322	down
PARVA	8.41755e-05	0.00137935	1.02169	3.56794	4.03739	1.14522	up
PANK1	8.41961e-05	0.00137935	2.21128	-0.613272	4.03733	1.24979	up
SLIT2	8.5044e-05	0.00138865	2.26515	-2.36098	4.03473	1.15916	up
DYNC2LI1	8.51462e-05	0.00138879	1.90678	0.837118	4.03442	1.29595	up
RHOU	8.63028e-05	0.00140611	0.783302	4.08041	4.03092	1.0377	up
NETO2	8.65912e-05	0.00140926	1.98587	0.361049	4.03006	1.26914	up
ZNF138	8.80719e-05	0.00143179	1.28637	2.62101	4.02566	1.22557	up
ZNF420	8.86377e-05	0.00143785	1.20158	2.92935	4.024	1.18986	up
VLDLR	8.92815e-05	0.0014455	2.22375	-2.6448	4.02212	1.11128	up
ZFP69	8.93463e-05	0.0014455	1.38946	2.07911	4.02193	1.24762	up
AC138932.5	8.94012e-05	0.0014455	-2.02456	-3.15357	-4.02177	1.13537	down
AC087276.2	8.96862e-05	0.00144853	2.09379	-2.41875	4.02094	1.10885	up
FSTL1	8.98759e-05	0.00145002	-1.20683	5.58882	-4.02039	0.849116	down
TCFL5	9.00251e-05	0.00145085	0.554091	4.26401	4.01996	0.960819	up
AURKAIP1	9.07515e-05	0.00145939	0.565958	5.13006	4.01787	0.720871	up
ZC3H12A	9.11671e-05	0.00146291	1.12194	3.08133	4.01668	1.13932	up
CCNA2	9.16394e-05	0.00146732	1.60452	1.59584	4.01534	1.23598	up
TBCEL	9.19505e-05	0.00146968	-0.555356	5.68721	-4.01446	0.678542	down
PAX8	9.19847e-05	0.00146968	2.35933	-2.03449	4.01436	1.10857	up
AC097376.2	9.28796e-05	0.00148232	2.07865	-0.142102	4.01184	1.18727	up
ZNF790	9.32926e-05	0.00148358	1.23841	2.66134	4.01069	1.1724	up
MVB12A	9.33543e-05	0.00148358	1.41458	2.22772	4.01051	1.19745	up
C16orf45	9.36285e-05	0.00148635	1.73059	1.05038	4.00975	1.21629	up
ARMC6	9.42857e-05	0.00149519	1.2197	2.73912	4.00793	1.15292	up
C12orf65	9.4536e-05	0.00149756	0.918699	4.26021	4.00724	0.892295	up
GEMIN8	9.51642e-05	0.0015059	1.37135	1.66368	4.00551	1.20256	up
PCGF5	9.61355e-05	0.00151804	-0.518173	8.56364	-4.00287	-0.098477	down
TNFRSF21	9.67715e-05	0.00152484	1.55321	1.49823	4.00115	1.18814	up
TMCO4	9.71151e-05	0.0015271	1.0562	3.0901	4.00022	1.084	up
CCDC40	9.71201e-05	0.0015271	2.1935	-1.68367	4.00021	1.07218	up
ZNF540	9.77201e-05	0.00153329	2.10136	-0.521151	3.9986	1.12419	up
NDUFAF8	9.84186e-05	0.00154262	0.831658	4.64257	3.99674	0.746438	up
EMC7	9.88374e-05	0.00154755	1.58872	1.32618	3.99564	1.16941	up
PECR	9.97303e-05	0.00155661	1.61879	1.26839	3.99329	1.16158	up
ADAM9	0.000100191	0.00156216	-0.838243	5.38777	-3.99208	0.747662	down
BNIP3	0.000100751	0.00156924	0.653211	4.34718	3.99063	0.839074	up
COL3A1	0.000101103	0.00157307	2.15767	-0.0458112	3.98972	1.12586	up
RFC4	0.000102065	0.00158376	1.22412	2.83839	3.98724	1.07036	up
ZFP82	0.000102145	0.00158376	1.30264	2.24909	3.98703	1.1206	up
TCAF1	0.000102285	0.00158376	0.772693	4.4856	3.98668	0.769855	up
PLEKHG5	0.000102491	0.00158411	2.02333	-0.186996	3.98615	1.09888	up
ELL2	0.000102695	0.00158411	0.81677	4.5001	3.98563	0.766773	up
PERP	0.000102732	0.00158411	1.62265	1.39834	3.98554	1.13537	up
L3MBTL4-AS1	0.000102771	0.00158411	-1.87288	-3.40909	-3.98544	1.02014	down
TRIM58	0.00010407	0.00159957	-0.525712	8.49064	-3.98215	-0.174295	down
AC009902.2	0.000104294	0.00159957	1.90133	-2.99718	3.98159	0.982674	up
PIGW	0.000104313	0.00159957	2.03526	0.152991	3.98154	1.09797	up
INF2	0.000104578	0.00160034	-0.632274	6.17842	-3.98088	0.429115	down
TSPAN12	0.000105504	0.00160953	1.86067	0.655601	3.97857	1.10342	up
SLC25A20	0.000105635	0.00160987	0.883962	3.65212	3.97825	0.920641	up
FOXP4	0.000105871	0.00161183	0.667889	3.94518	3.97766	0.870969	up
ZNF92	0.000106909	0.00162488	0.854898	4.2736	3.9751	0.784396	up
LACTB2	0.000108065	0.00164018	1.12553	3.44071	3.97229	0.93841	up
AC136475.5	0.000108429	0.00164403	2.24584	-2.26684	3.9714	0.959342	up
MPL	0.000109316	0.0016541	-1.91218	4.57652	-3.96927	0.993713	down
SCOC	0.000109942	0.00166188	0.711369	4.08038	3.96777	0.81797	up
GPN3	0.000110064	0.00166203	1.3614	2.71608	3.96748	1.00979	up
TRMU	0.000110588	0.00166825	1.54858	1.74788	3.96623	1.06447	up
SS18L2	0.000111152	0.00167336	1.42662	2.42262	3.9649	1.02663	up
KIF1BP	0.000114446	0.0017212	1.10073	3.43948	3.95723	0.886457	up
TNFSF14	0.000115834	0.00174033	1.05913	3.52183	3.95406	0.867238	up
HIST1H3G	0.000116557	0.0017467	0.89465	4.25032	3.95242	0.695754	up
KANK1	0.000116611	0.0017467	1.22622	2.82145	3.9523	0.949939	up
SOCS2	0.000117254	0.00175457	0.976367	3.49688	3.95085	0.848511	up
ATP9A	0.000118691	0.00177249	-0.862899	4.94205	-3.94764	0.695619	down
C1D	0.000118916	0.00177382	1.11911	3.14128	3.94714	0.898882	up
IGF1R	0.000119019	0.00177382	-0.720259	4.57907	-3.94692	0.777628	down
IL6	0.00012196	0.00180858	2.19032	-2.01155	3.94049	0.867752	up
ZNF35	0.00012319	0.00181957	1.14694	2.55376	3.93784	0.929546	up
FAM178B	0.00012358	0.00182351	2.11159	-1.00178	3.937	0.900691	up
PSMA5	0.000123955	0.00182723	0.56771	5.87033	3.93621	0.237454	up
TRIM59	0.000124389	0.00183181	1.64072	1.29018	3.93528	0.965926	up
AC018607.1	0.000124991	0.00183885	-2.25622	-3.01601	-3.93401	0.856195	down
ID2	0.000125826	0.00184931	0.528972	5.90022	3.93225	0.207048	up
NDC80	0.000126307	0.00185454	1.40423	2.24381	3.93124	0.929062	up
DLG5	0.000126768	0.00185947	1.28668	2.81033	3.93028	0.865091	up
AP001528.2	0.000127174	0.00186275	2.13846	-0.0653919	3.92943	0.9207	up
FAM124A	0.000127242	0.00186275	1.90495	0.331191	3.92929	0.930618	up
TGDS	0.000128163	0.00187254	1.23873	2.0716	3.92739	0.925458	up
CEP131	0.00012917	0.00188444	1.10726	3.01151	3.92532	0.835622	up
CEP112	0.000129624	0.00188444	0.742188	5.282	3.92439	0.333178	up
DCUN1D3	0.000129646	0.00188444	1.16954	2.42083	3.92435	0.895806	up
DSG2	0.000129659	0.00188444	2.40856	-1.74976	3.92432	0.836491	up
TMCO1	0.000129698	0.00188444	0.854595	4.21607	3.92424	0.615686	up
GATA2	0.000129883	0.00188444	-0.61034	4.82344	-3.92386	0.606218	down
TIPRL	0.000130204	0.00188568	0.586248	5.27102	3.92321	0.349444	up
CFAP54	0.000131276	0.00189935	2.18447	-2.08654	3.92104	0.804786	up
THY1	0.000131773	0.00190468	2.0394	-2.84667	3.92004	0.788974	up
GSTA4	0.000134022	0.00193343	2.09624	-0.619323	3.91556	0.851561	up
EEF1AKMT2	0.000134473	0.00193805	1.69047	0.707567	3.91467	0.890455	up
PRICKLE2	0.000135317	0.00194833	0.954999	3.43589	3.91301	0.730577	up
FAM92A	0.000136233	0.00195962	1.88266	0.0908483	3.91122	0.861907	up
CDCA5	0.000136639	0.00196199	1.94715	0.291133	3.91044	0.868742	up
ZNF561-AS1	0.000136794	0.00196199	2.14901	-0.796948	3.91014	0.826557	up
SELENOM	0.000138782	0.00198765	1.15708	2.32706	3.90631	0.842136	up
YDJC	0.000139669	0.00199553	1.33819	2.42906	3.90462	0.814702	up
RRS1	0.000139971	0.00199792	1.04221	3.65675	3.90404	0.651707	up
MMACHC	0.00014021	0.00199941	1.74878	0.531126	3.90359	0.851148	up
TEAD1	0.000140884	0.00200708	1.87624	1.00183	3.90232	0.855655	up
E2F8	0.00014142	0.00201162	2.23253	-0.8298	3.90131	0.801804	up
PFN2	0.000141732	0.00201162	1.87202	0.635121	3.90072	0.844284	up
CINP	0.000141743	0.00201162	0.921068	3.52174	3.9007	0.678131	up
LENG1	0.000142304	0.00201765	1.12864	3.78294	3.89965	0.606136	up
SNHG9	0.000143594	0.00203399	-2.48039	-0.390023	-3.89726	0.71847	down
EEF1AKMT1	0.000144549	0.00204558	1.50239	1.95894	3.8955	0.817576	up
ZNF548	0.000144758	0.00204659	1.30831	2.26988	3.89511	0.801929	up
PDE7B	0.000145214	0.00205108	1.21875	2.86892	3.89427	0.742068	up
LILRB5	0.000145662	0.00205545	2.19619	-1.67743	3.89346	0.736605	up
EARS2	0.000146385	0.0020637	1.26329	2.54782	3.89214	0.7712	up
TUBE1	0.000146528	0.00206375	1.41416	2.20318	3.89188	0.795071	up
DUSP23	0.000147599	0.00207687	0.843183	3.6324	3.88994	0.626916	up
GTF3C4	0.000149239	0.0020941	0.577834	4.54322	3.887	0.421755	up
NINL	0.000149303	0.0020941	1.92618	1.2947	3.88688	0.798821	up
SYAP1	0.000149514	0.0020941	0.522232	5.95913	3.88651	0.0416132	up
SPON1	0.000149528	0.0020941	2.3078	-2.01027	3.88648	0.703201	up
FAHD1	0.000151946	0.00212196	1.2935	2.72065	3.88221	0.711716	up
METTL18	0.000152156	0.00212289	1.27865	2.3407	3.88184	0.751761	up
ACKR1	0.000152827	0.00212826	1.29565	2.11566	3.88067	0.764796	up
CRTAM	0.000153051	0.00212939	1.12976	2.74064	3.88028	0.710422	up
RABIF	0.000154205	0.00214344	0.837859	3.33672	3.87828	0.643567	up
MYOSLID	0.000155262	0.00215612	-2.5894	-0.209189	-3.87645	0.6544	down
SYCP2	0.000156071	0.00216488	1.67193	1.01565	3.87507	0.76495	up
SLFN14	0.000156185	0.00216488	-0.909815	5.60501	-3.87487	0.268118	down
ACAT2	0.000156679	0.00216971	0.863622	4.03738	3.87403	0.482879	up
ZNF90	0.000157307	0.00217435	2.04302	-0.84784	3.87296	0.704328	up
ZNF773	0.000157699	0.00217571	1.67453	0.73566	3.8723	0.750717	up
CD47	0.000158447	0.00218198	-0.554967	6.29954	-3.87103	0.019839	down
TMEM42	0.000158772	0.00218444	1.8734	0.28613	3.87048	0.737638	up
ZNF630	0.000159729	0.00219355	1.94632	-0.101065	3.86888	0.720313	up
TSPAN33	0.000160619	0.00220008	-0.723002	6.20801	-3.86739	0.0341964	down
NABP2	0.000160797	0.00220008	0.839906	3.35375	3.8671	0.597582	up
TTF1	0.000162828	0.00222376	0.687971	4.57849	3.86374	0.323823	up
HAUS8	0.000163102	0.00222547	1.24705	2.47262	3.86329	0.681358	up
RRAS2	0.000164011	0.00223581	0.749164	4.9397	3.86181	0.210554	up
CAVIN3	0.000167175	0.0022727	2.00001	-0.147858	3.85669	0.679886	up
CHI3L2	0.000168231	0.00228123	0.95641	3.98195	3.85501	0.422044	up
ADA	0.000168264	0.00228123	0.609883	4.05154	3.85495	0.425181	up
SPRY1	0.000169375	0.0022942	1.2832	2.02324	3.85319	0.675769	up
CENPQ	0.000170679	0.00230976	1.72059	1.21232	3.85113	0.686513	up
CDKN1A	0.000175574	0.00236733	-0.666837	5.82088	-3.84355	0.0552343	down
BLOC1S2	0.000175702	0.00236733	0.698838	5.09438	3.84335	0.109396	up
CD276	0.000175957	0.00236733	2.21273	-1.98255	3.84296	0.566033	up
HIST2H3D	0.00017597	0.00236733	1.55475	1.45472	3.84294	0.657183	up
AC139713.2	0.000176119	0.00236733	-1.13757	5.05285	-3.84272	0.356144	down
CDC6	0.000176208	0.00236733	2.06775	0.229482	3.84258	0.649308	up
ZNF287	0.000176889	0.00237429	1.80052	0.758946	3.84154	0.653433	up
DDAH1	0.000177045	0.00237429	1.8398	0.617859	3.84131	0.651904	up
CKS2	0.000177605	0.00237965	1.37152	2.1061	3.84046	0.62866	up
MRGBP	0.000178479	0.00238921	1.11239	3.0423	3.83914	0.528843	up
SNRPD1	0.000179094	0.00239456	0.588129	5.8162	3.83822	-0.102972	up
EBF4	0.000179201	0.00239456	2.07026	-1.59838	3.83806	0.560425	up
ZNF141	0.000180325	0.00240741	0.928512	3.85636	3.83638	0.380083	up
SSPN	0.000180616	0.00240914	1.56404	1.24577	3.83594	0.636871	up
HGD	0.000180786	0.00240924	-2.25061	2.97201	-3.83569	0.627822	down
HUS1	0.000181823	0.00242088	0.857307	4.04183	3.83415	0.347057	up
TAF9B	0.0001831	0.00243353	0.948187	3.47855	3.83227	0.451441	up
RIOK2	0.000183264	0.00243353	0.811886	4.14608	3.83203	0.321219	up
KLRF1	0.000183652	0.00243651	0.77712	4.22371	3.83146	0.292097	up
C22orf46	0.000184872	0.0024505	0.61479	5.46109	3.82968	-0.0403436	up
TCP11L1	0.00018505	0.00245067	1.03561	3.57927	3.82942	0.417309	up
RCN1	0.000186202	0.00246113	1.92545	0.407933	3.82775	0.603701	up
GPR89B	0.000186502	0.00246113	1.85346	0.572933	3.82731	0.606616	up
ARHGAP28	0.000189128	0.00249135	1.53817	1.79254	3.82355	0.584194	up
MAP9	0.000189624	0.00249347	1.63927	1.3992	3.82284	0.591936	up
WDYHV1	0.000190734	0.00250585	1.73287	0.627163	3.82127	0.584299	up
SMOX	0.00019187	0.00251855	-0.61612	6.2004	-3.81967	-0.133909	down
MAP7	0.000192391	0.00252093	1.32412	2.17359	3.81894	0.554304	up
DDX39A	0.000192851	0.00252473	0.547646	5.03838	3.81829	0.0454078	up
SOCS6	0.000194313	0.00253608	1.68982	1.23038	3.81625	0.572378	up
PTGR1	0.000194329	0.00253608	1.5739	1.45521	3.81623	0.569773	up
UQCC3	0.00019438	0.00253608	1.28329	2.02314	3.81616	0.55178	up
FKBP10	0.0001944	0.00253608	2.08611	-0.901663	3.81613	0.523776	up
SKP2	0.000194943	0.002538	1.1424	2.68798	3.81538	0.501466	up
SNCA	0.000195299	0.00253888	-0.507599	9.67489	-3.81489	-1.11359	down
ZNF816	0.000195905	0.00254454	1.18629	3.02332	3.81405	0.4495	up
MTFR1	0.000196444	0.00254931	1.01076	2.73151	3.81331	0.491654	up
NGRN	0.000197237	0.00255737	0.546194	4.47375	3.81222	0.173446	up
ZNF180	0.000197847	0.00256305	1.23608	2.94679	3.81139	0.453667	up
ACAT1	0.000198805	0.00257098	0.984662	4.34856	3.81008	0.176151	up
UBE2E2	0.000199191	0.00257178	1.10354	3.29546	3.80956	0.401533	up
NPM3	0.000199214	0.00257178	1.31624	1.69527	3.80953	0.545066	up
SMIM15	0.00019939	0.00257182	0.568794	4.69029	3.80929	0.11129	up
EVPL	0.000199851	0.00257416	2.17084	-0.449925	3.80866	0.521713	up
FAM111A-DT	0.000200371	0.00257775	1.68685	0.49644	3.80796	0.539245	up
GNAI1	0.00020307	0.00261022	1.26931	2.27173	3.80435	0.493017	up
CHI3L1	0.000203637	0.00261103	2.36676	-1.69725	3.80359	0.460335	up
DUT	0.00020366	0.00261103	0.531437	4.82575	3.80356	0.0508487	up
SPNS2	0.000204124	0.00261472	1.49232	1.39488	3.80294	0.527259	up
POP1	0.000204346	0.00261531	1.58801	1.56044	3.80265	0.523286	up
LMCD1	0.000204915	0.00262034	1.0508	3.12318	3.8019	0.39332	up
PSPH	0.000205595	0.00262422	1.15573	2.57887	3.801	0.458664	up
GEMIN7	0.000205925	0.00262422	1.94622	-0.0719535	3.80057	0.501663	up
KIAA1522	0.000207263	0.00263901	1.46644	2.07877	3.79881	0.483898	up
TPM2	0.000207909	0.0026427	1.01671	3.54275	3.79797	0.308856	up
AL137060.1	0.000208935	0.00265347	-2.19997	-2.38125	-3.79664	0.424325	down
NMUR1	0.000209937	0.00266392	2.00074	-0.15848	3.79534	0.483648	up
ZNF143	0.000210744	0.00267188	0.521439	5.43267	3.7943	-0.142841	up
ARHGAP32	0.000211038	0.00267332	-0.545118	5.42385	-3.79392	-0.0131943	down
PLK4	0.000211927	0.00267991	1.6499	1.08886	3.79279	0.496649	up
THSD7A	0.000211939	0.00267991	2.05678	-0.228992	3.79277	0.477739	up
CHCHD4	0.000212098	0.00267991	0.938224	3.19592	3.79257	0.360549	up
CDKN2AIPNL	0.000213034	0.00268716	0.905418	3.46172	3.79137	0.313625	up
SPRY4	0.000214148	0.00269829	1.53921	1.28094	3.78996	0.486512	up
SUV39H2	0.000214462	0.00269829	1.47338	1.45238	3.78956	0.483091	up
DES	0.00021515	0.00270237	2.01917	-0.416581	3.78869	0.456036	up
YAP1	0.000215649	0.00270635	1.20135	2.9976	3.78806	0.362787	up
MRPS26	0.000216549	0.00271536	0.816245	3.69813	3.78693	0.250616	up
BAIAP2L1	0.00021993	0.0027508	2.17722	-0.792551	3.78273	0.429184	up
CDK4	0.000220671	0.00275774	0.756594	4.2341	3.78181	0.110274	up
CCDC137	0.000221904	0.00276415	0.938249	3.88179	3.7803	0.178376	up
MED30	0.000221928	0.00276415	0.972985	3.29633	3.78027	0.299099	up
TAF1A	0.000222138	0.00276445	1.36114	2.28001	3.78001	0.415332	up
ZNF329	0.000223016	0.00277147	1.32181	2.05422	3.77894	0.42767	up
PI4K2B	0.000223076	0.00277147	1.15717	2.69293	3.77887	0.375865	up
BICD1	0.000223337	0.0027724	0.814825	4.61783	3.77855	0.00315922	up
MINDY1	0.000225133	0.00278388	-0.600217	6.5359	-3.77637	-0.370554	down
C14orf93	0.000225144	0.00278388	1.49927	1.6917	3.77636	0.433049	up
MYL9	0.000225386	0.00278388	-0.799829	8.26332	-3.77607	-0.778685	down
SURF2	0.000226295	0.00279279	1.25441	2.5336	3.77497	0.38073	up
PIGA	0.000229153	0.00282192	1.65706	1.3743	3.77156	0.426194	up
RHPN2	0.000230057	0.00282747	2.24031	-1.72782	3.77049	0.355617	up
B3GALT6	0.000232957	0.00285839	1.49594	1.33832	3.76708	0.411665	up
HOXC4	0.000235435	0.00288641	1.82077	0.329027	3.76419	0.39748	up
TDRD7	0.000236457	0.00289417	0.553324	4.7259	3.76301	-0.0554891	up
MLH3	0.000237055	0.00289671	-0.714256	6.83588	-3.76232	-0.47907	down
FANCB	0.00023842	0.002911	1.29679	2.55114	3.76076	0.330711	up
SRFBP1	0.000240042	0.00292839	0.829744	4.60328	3.75891	-0.0577567	up
ALG9	0.000240768	0.00293003	2.18714	-1.33393	3.75808	0.32964	up
ADAMTS17	0.000241653	0.0029384	1.73857	0.643496	3.75708	0.380321	up
MID1	0.000242395	0.00294501	1.74436	0.983978	3.75624	0.3791	up
ZNF202	0.000243605	0.00295664	1.17189	2.69706	3.75489	0.290859	up
POLN	0.00024375	0.00295664	1.88139	0.0497003	3.75472	0.363018	up
KLHL11	0.000245911	0.00298042	1.20529	2.63996	3.75231	0.295473	up
AC020978.5	0.000247261	0.00299413	1.78553	-2.82988	3.75082	0.271349	up
SERGEF	0.000247694	0.0029947	0.670471	4.10493	3.75034	0.0493886	up
OASL	0.000248084	0.00299698	1.00002	3.34372	3.74991	0.186961	up
PALB2	0.000249276	0.00300893	0.75776	3.71103	3.7486	0.133453	up
TRUB1	0.000249536	0.00300962	0.898028	3.69279	3.74831	0.122847	up
C8orf88	0.000249745	0.0030097	1.95357	0.0100777	3.74808	0.341065	up
ZNF14	0.000250158	0.00301223	1.15972	3.05345	3.74763	0.223538	up
PNPLA4	0.000251569	0.00302677	1.68788	1.05759	3.74609	0.346451	up
APOBEC3D	0.000254289	0.00304962	1.34063	1.85088	3.74315	0.320946	up
GPD2	0.000256727	0.00306985	-0.578598	5.7645	-3.74054	-0.276923	down
DNAH11	0.000256802	0.00306985	1.84372	-2.83436	3.74046	0.240213	up
PPP2R3A	0.000257256	0.00307281	2.1806	-0.479519	3.73998	0.305886	up
EHD3	0.000257978	0.00307648	-0.519344	6.82671	-3.73921	-0.593802	down
PHLDB2	0.000258971	0.00308584	0.537639	5.10282	3.73816	-0.244257	up
TRIM68	0.000259507	0.00308975	1.1142	2.77393	3.73759	0.235194	up
MAP3K21	0.000259909	0.00309206	2.07932	-0.918465	3.73717	0.276624	up
MAFF	0.000260184	0.00309286	0.928198	2.96979	3.73688	0.202118	up
PRICKLE1	0.000260854	0.00309835	0.74478	4.14508	3.73617	-0.0112626	up
MPLKIP	0.000264319	0.00313449	0.53772	4.41557	3.73255	-0.0752163	up
TSPAN18	0.000265196	0.00314223	-0.652375	5.5569	-3.73164	-0.265165	down
ZNF324	0.000265395	0.00314223	1.70685	1.09111	3.73144	0.299327	up
RWDD4	0.000265931	0.00314608	1.00243	3.65402	3.73089	0.0598106	up
ZNF511	0.000267439	0.00315902	1.36523	2.10602	3.72933	0.259652	up
ARMCX5	0.000268843	0.00317228	1.62317	1.11564	3.7279	0.288297	up
UBE3D	0.000269	0.00317228	1.52918	1.23596	3.72774	0.287172	up
MED10	0.000272166	0.00320199	0.943733	3.9445	3.72452	-0.0206449	up
VNN3	0.000272909	0.00320819	1.94314	-0.118254	3.72377	0.26102	up
PIGBOS1	0.000273949	0.00321787	1.41261	1.84071	3.72273	0.254328	up
PDCD2L	0.0002744	0.00321808	1.89484	-0.108663	3.72228	0.254938	up
COA6	0.000274888	0.00321872	0.969244	3.84149	3.72179	0.0024249	up
IFT43	0.00027597	0.00322377	1.9719	-0.381242	3.72071	0.243228	up
TRMT61B	0.000276354	0.00322573	1.29813	2.25922	3.72033	0.221342	up
DNAJC18	0.000279077	0.00325035	1.57803	0.790269	3.71763	0.254832	up
STK33	0.000279394	0.00325035	2.01496	0.0658984	3.71732	0.247029	up
PLCXD2	0.000279558	0.00325035	1.45072	2.06355	3.71716	0.219538	up
HTRA2	0.000281083	0.00326553	1.16676	2.75212	3.71566	0.161746	up
FDX1	0.000281596	0.00326638	0.735896	4.27469	3.71516	-0.117599	up
AC012467.2	0.000282901	0.00327896	2.06252	-1.54455	3.71389	0.184594	up
ALG14	0.000283631	0.00328486	2.0743	-1.69034	3.71318	0.176925	up
HSPB8	0.000283865	0.00328501	1.34344	1.64241	3.71295	0.233217	up
TMEM199	0.000284593	0.00328902	0.864611	3.21504	3.71225	0.0940753	up
TGM1	0.000284655	0.00328902	1.98296	-2.47897	3.71219	0.15572	up
VCAM1	0.000285251	0.00329336	1.18433	2.48059	3.71161	0.170682	up
ZNF780A	0.000289217	0.00333655	0.882704	4.00514	3.70781	-0.0816659	up
P2RX1	0.00029092	0.00335359	-0.925861	4.47258	-3.70619	-0.0136336	down
AKR1E2	0.000294203	0.00338095	1.37362	2.43652	3.70309	0.144866	up
ARMC9	0.000295416	0.00338965	2.16593	-1.96886	3.70196	0.136882	up
PPAT	0.000296419	0.00339853	1.1666	2.46805	3.70102	0.136946	up
OCRL	0.000298184	0.00341258	1.07633	3.20382	3.69938	0.0462996	up
SAMD5	0.000298333	0.00341258	2.0999	-2.45103	3.69925	0.118551	up
FAM200A	0.000298803	0.00341532	1.44043	1.92981	3.69881	0.169545	up
TRG-AS1	0.000299131	0.00341644	0.747639	4.00874	3.69851	-0.10067	up
VSTM2A	0.000300643	0.0034306	-2.29681	-1.0576	-3.69712	0.112612	down
PRDM11	0.000300833	0.0034306	1.27173	2.01654	3.69694	0.161757	up
RDH11	0.000302308	0.00344047	-0.988055	5.84302	-3.69559	-0.396012	down
MEOX2	0.000302392	0.00344047	1.10687	2.6512	3.69551	0.101915	up
CMSS1	0.000304012	0.00345624	1.22265	3.16649	3.69404	0.0277118	up
CLSTN3	0.000304596	0.00346023	1.51338	1.47271	3.69351	0.172803	up
RTN4	0.000305254	0.00346242	-0.512823	6.16755	-3.69291	-0.580242	down
WDR89	0.000305522	0.00346281	0.838451	3.7376	3.69267	-0.0727645	up
RAG1	0.000310239	0.00351035	1.93048	-0.0220502	3.68843	0.154026	up
MCTS1	0.00031044	0.00351035	1.12527	2.98531	3.68825	0.0410309	up
ITPRIPL1	0.000310708	0.00351035	1.76107	0.491842	3.68801	0.15999	up
TMEM192	0.000310897	0.00351035	1.30324	2.24639	3.68785	0.113928	up
GNA14	0.000312714	0.00352551	1.68415	0.967879	3.68623	0.156775	up
GCC1	0.000313809	0.00353517	0.5223	4.94236	3.68527	-0.390812	up
TRAF3IP1	0.00031442	0.00353581	0.536743	5.09013	3.68473	-0.42003	up
ZNF785	0.000314579	0.00353581	1.81253	-0.113156	3.68459	0.137167	up
SH3YL1	0.000318367	0.00357434	1.12981	3.15196	3.68127	-0.0102038	up
ZNF286A	0.00031978	0.00358341	1.50406	1.02065	3.68005	0.137227	up
C8orf33	0.000320397	0.0035856	0.680147	4.49243	3.67951	-0.293412	up
FAM13C	0.000320505	0.0035856	1.73989	0.851791	3.67942	0.135453	up
SIGMAR1	0.000320699	0.0035856	1.21155	2.47267	3.67925	0.0738807	up
LRRC1	0.000321687	0.00359244	1.74988	0.537082	3.6784	0.131034	up
ZNF440	0.000321794	0.00359244	1.24078	2.12231	3.67831	0.0995497	up
HOXB4	0.00032419	0.00361647	1.61943	0.155712	3.67625	0.114122	up
LIMK2	0.000324671	0.00361911	0.676027	4.61637	3.67584	-0.33137	up
CDC37L1	0.000325945	0.00362257	0.578853	4.66104	3.67475	-0.340014	up
SMIM10	0.000330086	0.00366026	1.3431	1.96756	3.67125	0.0826909	up
CXorf40A	0.000331168	0.00366952	1.28781	2.51223	3.67034	0.0333147	up
MAP1A	0.000334388	0.00369968	-0.715422	6.5575	-3.66765	-0.745869	down
RNF185	0.000336288	0.00371517	0.771298	3.94553	3.66608	-0.209474	up
GPRASP2	0.000336549	0.0037153	1.98485	-0.930377	3.66586	0.0585861	up
SH3RF3	0.000342333	0.00376705	1.41933	1.34656	3.66113	0.073576	up
AC008467.1	0.000342359	0.00376705	-1.75848	-3.34408	-3.6611	0.0215621	down
PHLDB1	0.000342505	0.00376705	1.07823	3.05716	3.66099	-0.0671535	up
LMO7	0.000343081	0.00376999	1.26287	2.90084	3.66052	-0.0454154	up
SMN1	0.000343533	0.00376999	1.40613	1.77129	3.66015	0.0562953	up
NCLN	0.000346814	0.00380037	1.39471	1.72346	3.65751	0.0501815	up
GPRIN1	0.000347259	0.00380245	2.08382	-1.53539	3.65715	0.0148988	up
INSR	0.000347668	0.00380413	1.13425	2.78143	3.65682	-0.0318645	up
REEP6	0.000349975	0.00382092	1.96673	-1.54444	3.65498	0.00445941	up
NUDCD1	0.000350989	0.00382918	1.19778	2.91292	3.65418	-0.0563298	up
ADAMTS1	0.000351953	0.00383688	1.00246	3.01047	3.65341	-0.0799556	up
IMPG2	0.000354143	0.0038551	1.9671	-0.433974	3.65168	0.0325154	up
MTBP	0.000354519	0.00385637	1.62849	1.12336	3.65139	0.0461735	up
NHSL1	0.000355675	0.00386612	1.36105	2.04969	3.65048	0.00912152	up
TRAPPC1	0.000356821	0.0038729	-0.525633	6.39128	-3.64958	-0.77626	down
OARD1	0.000357407	0.00387643	0.573801	4.84737	3.64913	-0.477484	up
CADPS2	0.000357772	0.00387756	1.00783	2.98971	3.64884	-0.0860538	up
BOLA3	0.000359483	0.00389043	1.31065	2.64842	3.64751	-0.0507518	up
AC138956.1	0.000360231	0.00389568	1.91549	-2.39857	3.64693	-0.0372344	up
GATD3A	0.000363728	0.00392556	2.08456	-1.16339	3.64424	-0.0107743	up
ZCCHC3	0.000363786	0.00392556	0.602349	4.10609	3.64419	-0.312444	up
HABP4	0.000366845	0.00394996	0.622425	5.5607	3.64185	-0.714276	up
XK	0.000368945	0.00396605	-0.525778	6.26541	-3.64026	-0.783972	down
TNFSF12	0.000370381	0.00397365	0.510888	4.6147	3.63917	-0.445141	up
MRPL46	0.000370382	0.00397365	1.61744	1.03822	3.63917	0.0090333	up
TXNDC5	0.000372426	0.00398694	1.53602	1.98786	3.63764	-0.0382571	up
CCR5	0.000372912	0.00398927	1.15284	3.0335	3.63727	-0.133132	up
RAB9A	0.00037553	0.00401439	0.598667	4.36844	3.63532	-0.399232	up
SLC35B1	0.000376746	0.00402449	1.04394	2.58985	3.63441	-0.0830975	up
ISCA2	0.000381162	0.00406874	1.03947	2.86105	3.63115	-0.125425	up
EIF3CL	0.000382734	0.00408171	1.28768	2.69139	3.63	-0.106918	up
OGG1	0.000382927	0.00408171	1.1897	2.89672	3.62986	-0.144621	up
ZFP62	0.000384003	0.00409026	0.699881	4.49265	3.62907	-0.455524	up
CD84	0.000386265	0.00411139	-0.528688	6.02275	-3.62743	-0.746396	down
UBL4A	0.000386627	0.00411231	-0.565581	5.43778	-3.62717	-0.57712	down
BRF2	0.000387014	0.00411348	1.39439	1.91047	3.62689	-0.0583037	up
AC067852.2	0.000391808	0.00415848	1.22382	2.02236	3.62344	-0.0737484	up
RRM2	0.000393435	0.00417277	1.55353	1.35369	3.62228	-0.0499927	up
ZNF845	0.00039457	0.00417938	0.717649	4.37707	3.62147	-0.453916	up
GCSAM	0.000394633	0.00417938	1.06613	2.97137	3.62142	-0.173914	up
HNRNPA1L2	0.000394903	0.00417938	1.30896	1.26714	3.62123	-0.0478061	up
RPL36A	0.000395218	0.00417975	-1.9584	-2.15197	-3.62101	-0.105493	down
MTLN	0.000397804	0.00420111	1.34315	1.81447	3.61918	-0.0721069	up
PSMD14	0.000401261	0.0042284	0.522003	4.86024	3.61675	-0.587505	up
CCHCR1	0.000401452	0.0042284	1.37792	1.54161	3.61662	-0.0698827	up
MACC1	0.000401525	0.0042284	1.23859	1.90417	3.61657	-0.0806943	up
SBF2-AS1	0.000402201	0.00423251	1.90149	-0.623713	3.61609	-0.0834702	up
METRN	0.000406004	0.00426649	1.7666	-0.10278	3.61345	-0.0797984	up
CDK18	0.0004079	0.00428339	1.60309	0.813673	3.61214	-0.0736441	up
DAD1	0.000409365	0.00429189	-0.53717	6.40552	-3.61114	-0.905722	down
POLB	0.000410432	0.00429782	0.575631	4.32891	3.61041	-0.452184	up
TRMT10C	0.000413408	0.00432289	0.853743	4.01348	3.60837	-0.406472	up
ZNF480	0.000421992	0.00440645	0.73476	4.64561	3.60259	-0.57998	up
SPRTN	0.000423368	0.00441561	0.803683	3.33121	3.60168	-0.283278	up
TLR5	0.000423772	0.00441561	1.97157	-0.302516	3.60141	-0.118283	up
NUGGC	0.000424027	0.00441561	1.45563	1.82834	3.60124	-0.133503	up
DCAF13	0.000429006	0.00446401	0.764917	4.51064	3.59795	-0.567032	up
RSRP1	0.000431883	0.00448688	-0.581568	5.56054	-3.59607	-0.715564	down
PRKRA	0.00043211	0.00448688	0.884078	4.01612	3.59592	-0.452165	up
UBA7	0.000433276	0.00449584	-0.665739	5.75254	-3.59516	-0.765516	down
ZNF285	0.000434533	0.00450478	2.00219	-0.59505	3.59434	-0.145961	up
CPSF4	0.000434744	0.00450478	1.12841	2.43782	3.59421	-0.200814	up
KCNJ15	0.000435815	0.00450767	1.48838	2.03895	3.59351	-0.171031	up
NOP16	0.000439349	0.00453984	1.00287	3.21419	3.59124	-0.303539	up
RPS26	0.000440362	0.00454398	0.706618	7.90036	3.59059	-1.52375	up
MEIS1	0.000445258	0.00458814	-0.755928	5.9038	-3.58747	-0.799938	down
RAPGEF5	0.000447311	0.00460591	0.74124	4.63546	3.58617	-0.641538	up
LPAR1	0.000448825	0.0046121	1.51701	1.95116	3.58521	-0.191281	up
MMADHC	0.000450206	0.00462309	0.534767	5.17297	3.58434	-0.782485	up
IQCB1	0.000450568	0.00462361	0.682073	4.2567	3.58412	-0.532905	up
FAM111B	0.000454862	0.00465161	1.54213	1.17122	3.58144	-0.171711	up
BEX3	0.000455618	0.00465614	-0.653655	7.65302	-3.58097	-1.31727	down
GATB	0.000457025	0.00466731	1.37724	2.06907	3.5801	-0.211821	up
A2M-AS1	0.000458437	0.0046753	-2.25953	-2.27311	-3.57922	-0.224612	down
TMEM243	0.000460184	0.00468296	1.06472	2.91775	3.57815	-0.301498	up
DGCR11	0.000460222	0.00468296	-1.78175	-3.30985	-3.57812	-0.222783	down
CD38	0.000460577	0.00468296	0.980556	3.16111	3.57791	-0.338841	up
CALB2	0.00046113	0.00468296	2.07053	-2.58644	3.57757	-0.239446	up
TRIP13	0.000461709	0.00468296	1.88049	-0.0345775	3.57721	-0.187219	up
MRPL54	0.000463057	0.00469232	0.887219	3.65086	3.57639	-0.438614	up
MYNN	0.000463264	0.00469232	0.696204	4.1772	3.57626	-0.544845	up
SPRY2	0.000465242	0.00470718	1.73807	0.353206	3.57505	-0.188565	up
CCDC146	0.00046538	0.00470718	1.2491	3.3374	3.57497	-0.398199	up
ABHD8	0.000465681	0.00470718	1.42648	1.30138	3.57479	-0.19477	up
PABPC3	0.00046606	0.00470781	0.931814	1.97815	3.57456	-0.208779	up
FASLG	0.000469795	0.0047391	1.04887	3.19012	3.5723	-0.370755	up
EBNA1BP2	0.000472077	0.00475753	0.633385	5.19075	3.57093	-0.840463	up
CHM	0.000473227	0.00476401	0.553325	4.77764	3.57024	-0.709252	up
ACO1	0.000474682	0.00477482	1.01866	3.2672	3.56937	-0.390286	up
UTP11	0.000474944	0.00477482	0.602131	4.778	3.56921	-0.726107	up
HAGLR	0.000477827	0.00480057	1.88445	-0.222556	3.56749	-0.218433	up
BCDIN3D	0.000480663	0.00481928	1.76661	0.47821	3.56582	-0.215531	up
BTNL9	0.000484698	0.00485146	1.10712	2.58953	3.56345	-0.310627	up
GPR161	0.000484852	0.00485146	1.89872	-0.263094	3.56336	-0.232933	up
VWA1	0.000485397	0.00485273	1.98667	-1.57405	3.56304	-0.263992	up
NTS	0.000485633	0.00485273	2.06028	-2.03567	3.5629	-0.274512	up
GJA5	0.000486903	0.00485781	0.846561	3.67472	3.56216	-0.491364	up
MPDZ	0.000487448	0.00485781	0.829875	4.35593	3.56184	-0.651186	up
DRAM1	0.000487795	0.00485801	1.06797	2.77237	3.56164	-0.336442	up
PCGF6	0.000488511	0.00486188	1.13651	2.25972	3.56122	-0.283634	up
NOX4	0.000490267	0.00487282	1.9192	0.0432959	3.5602	-0.235584	up
CRYAB	0.000490609	0.00487297	2.06539	-1.54625	3.56	-0.271765	up
NRARP	0.000492831	0.00489176	1.81546	-0.287193	3.55872	-0.24741	up
AL592429.2	0.000493359	0.00489374	1.7851	0.424728	3.55842	-0.238257	up
SLC4A4	0.000494524	0.00490202	1.60589	0.86346	3.55775	-0.240396	up
HDDC3	0.000495605	0.00490946	1.16013	2.12892	3.55713	-0.286943	up
PJA1	0.000498249	0.00493236	0.632529	4.14912	3.55562	-0.617745	up
EXPH5	0.000499771	0.00494414	1.91003	-0.41223	3.55475	-0.261365	up
AC092835.1	0.000503481	0.00497422	1.88508	-0.206778	3.55265	-0.262465	up
ZNF428	0.000504442	0.00497791	0.905681	3.32141	3.5521	-0.45543	up
CABLES1	0.000504859	0.00497791	1.35152	1.7091	3.55187	-0.277948	up
ZNF32	0.00050698	0.00499321	1.01081	3.61707	3.55068	-0.519578	up
CCNB2	0.000507706	0.00499567	1.5287	1.5192	3.55027	-0.279035	up
AC003070.1	0.000508006	0.00499567	-1.84756	-2.83032	-3.5501	-0.306523	down
PSMG1	0.000508908	0.00499944	1.08016	2.21452	3.5496	-0.31211	up
USP54	0.000509062	0.00499944	1.15126	2.54858	3.54951	-0.347915	up
DNAH10	0.000509927	0.00500462	2.0161	-0.684348	3.54903	-0.282395	up
FAM161B	0.000510595	0.00500788	1.63511	0.904732	3.54866	-0.268874	up
ZNF503-AS1	0.000511562	0.00501405	1.76211	-2.80606	3.54812	-0.324379	up
DUSP12	0.000513622	0.00503092	1.14887	2.54346	3.54697	-0.356012	up
TSGA10	0.000515277	0.00504228	1.23979	2.97491	3.54606	-0.425136	up
CPNE7	0.000516268	0.00504686	-1.80296	-3.367	-3.54551	-0.317376	down
DDIT3	0.000517327	0.00505389	1.26675	2.20445	3.54493	-0.329478	up
KATNAL2	0.000518032	0.00505745	1.41835	2.08827	3.54454	-0.328914	up
GLIDR	0.00051866	0.00506025	1.96338	-1.16105	3.54419	-0.309892	up
DHRS4-AS1	0.000519239	0.00506258	1.01315	3.07654	3.54388	-0.43044	up
GSS	0.000520381	0.00507039	0.642135	4.19713	3.54325	-0.645297	up
GTF2H3	0.000523306	0.00509154	0.978299	3.16323	3.54165	-0.455049	up
NOVA2	0.000523924	0.00509154	1.0381	2.28093	3.54132	-0.348303	up
NASP	0.000524245	0.00509154	0.563842	6.25173	3.54114	-1.23043	up
COA3	0.000524429	0.00509154	0.997173	2.97368	3.54104	-0.42134	up
PUSL1	0.00052571	0.00509891	1.55915	1.05755	3.54035	-0.295933	up
ZNF85	0.000526369	0.00510197	1.3415	2.15046	3.53999	-0.346338	up
DISP1	0.000529844	0.00512896	1.82799	0.000123198	3.53811	-0.303376	up
OSM	0.000530556	0.00513225	1.95251	-2.11802	3.53773	-0.351117	up
SNX25	0.000530875	0.00513225	0.799966	3.86299	3.53756	-0.59705	up
SLC24A3	0.000532517	0.00514478	-1.2974	4.92343	-3.53668	-0.607119	down
MED12L	0.000533404	0.00515	-0.707876	6.19058	-3.5362	-1.07213	down
TMEM120A	0.000537786	0.00518557	1.13329	2.09198	3.53387	-0.352371	up
ZNF614	0.000538169	0.00518589	0.901839	3.7052	3.53366	-0.58159	up
CD8B	0.000540329	0.00519997	1.1092	2.72301	3.53252	-0.42447	up
PMM1	0.000540732	0.00520048	1.18247	2.39288	3.53231	-0.394712	up
FAN1	0.000549167	0.00527368	1.11318	2.74739	3.52789	-0.438853	up
ARHGAP23	0.000549594	0.00527368	0.617396	4.239	3.52766	-0.725668	up
DNAAF5	0.000550089	0.00527368	1.17656	2.30697	3.52741	-0.394221	up
PTPN21	0.000550118	0.00527368	0.940476	3.06423	3.52739	-0.491695	up
TSPOAP1-AS1	0.000550794	0.00527676	-0.614244	5.41731	-3.52704	-0.909165	down
ANK1	0.000557122	0.00533394	-0.506645	7.47727	-3.52377	-1.48486	down
ZNF814	0.000559485	0.00534967	1.36393	1.74175	3.52256	-0.370138	up
COL1A2	0.000561566	0.00536611	2.1937	-1.15244	3.5215	-0.368857	up
TMEM189	0.000562701	0.00537005	-0.581536	4.63917	-3.52092	-0.687676	down
AHI1	0.000563075	0.00537017	1.33305	2.21353	3.52073	-0.411029	up
MOCS2	0.000564639	0.00538164	0.687441	4.62571	3.51994	-0.846792	up
URGCP	0.000566489	0.00539581	1.04833	2.96124	3.519	-0.501085	up
SERPINF1	0.000574098	0.00546128	1.08682	2.76608	3.51518	-0.485442	up
YRDC	0.000576694	0.00548246	1.44565	1.28949	3.51389	-0.382323	up
KCNH2	0.000579068	0.00550151	1.25199	2.23821	3.51271	-0.444357	up
TTC8	0.000579865	0.00550557	1.58457	1.05492	3.51231	-0.380604	up
BATF2	0.00058054	0.00550845	1.23467	2.19111	3.51198	-0.432872	up
AL118516.1	0.000582404	0.00551615	1.92234	-2.20656	3.51106	-0.428599	up
ENTPD7	0.000582464	0.00551615	1.61554	0.568609	3.51103	-0.380637	up
RGL1	0.000585102	0.00553441	0.656623	4.54273	3.50973	-0.862468	up
TMEM50A	0.000585242	0.00553441	-0.52013	6.46505	-3.50967	-1.25442	down
MND1	0.000585509	0.00553441	1.79813	0.406874	3.50954	-0.385142	up
MREG	0.000588101	0.00555287	1.89347	-0.639216	3.50827	-0.403145	up
C7	0.00059003	0.00556651	2.00498	-0.463052	3.50733	-0.400491	up
GPKOW	0.000591091	0.00556946	0.585009	4.64156	3.50681	-0.885364	up
ATP8B1	0.000593903	0.0055924	1.09284	2.41292	3.50545	-0.473492	up
KIF4A	0.000595573	0.00560136	1.32735	2.10989	3.50464	-0.449529	up
WBP4	0.000595609	0.00560136	0.953	3.93077	3.50463	-0.730714	up
ASPHD1	0.000596203	0.00560158	1.70546	-3.11391	3.50434	-0.448589	up
GNG11	0.000596452	0.00560158	-0.607897	7.89705	-3.50422	-1.63057	down
GTF2A2	0.000596763	0.00560158	0.606242	4.42905	3.50407	-0.828508	up
TTC9C	0.000601436	0.00563832	1.09832	2.87488	3.50183	-0.539377	up
DUSP4	0.000605026	0.00566126	1.76561	0.0687343	3.50012	-0.415533	up
ZNF514	0.000608122	0.00568341	0.857378	3.53609	3.49865	-0.654127	up
ZNF93	0.000608537	0.00568341	1.21567	2.70155	3.49845	-0.525874	up
ZNF101	0.000608541	0.00568341	0.644172	4.36291	3.49845	-0.845039	up
TIMM44	0.000610164	0.00568947	0.645436	3.68238	3.49769	-0.689862	up
LAMB1	0.000610185	0.00568947	1.19737	2.2655	3.49768	-0.486873	up
TRIP6	0.000610339	0.00568947	1.60661	0.492352	3.4976	-0.420935	up
MRPL36	0.000612282	0.00570401	0.924181	3.25514	3.49669	-0.615758	up
PHGDH	0.000613312	0.00571003	1.61973	1.13022	3.49621	-0.431165	up
CAMLG	0.000614345	0.00571606	0.567118	5.15524	3.49572	-1.06845	up
GEMIN6	0.000617558	0.00573877	1.0561	2.91795	3.49422	-0.571367	up
GMCL1	0.000619604	0.00575125	0.639172	4.39339	3.49327	-0.866817	up
CCDC112	0.000622933	0.00577428	1.01811	4.04425	3.49173	-0.8079	up
RCC1	0.00062633	0.00579131	0.846875	3.54214	3.49016	-0.688234	up
LRP3	0.000627758	0.00580091	1.72899	-0.0298098	3.4895	-0.44856	up
COL5A2	0.00063313	0.00584691	1.89259	-2.51189	3.48705	-0.498831	up
DHRS4	0.000635396	0.0058642	1.02771	2.79834	3.48602	-0.579358	up
ZNF43	0.000640329	0.00590606	0.604799	4.12446	3.48379	-0.816521	up
ANKRD29	0.000641682	0.00591119	1.99939	-0.849536	3.48318	-0.478701	up
UBE2A	0.000643214	0.00591796	0.515407	5.28634	3.48249	-1.14079	up
HLF	0.000643724	0.00591899	1.27902	1.9452	3.48226	-0.503997	up
EXOC3L1	0.000649257	0.00596266	1.76996	0.279777	3.47979	-0.474011	up
HRAT92	0.000649562	0.00596266	-1.22171	4.91117	-3.47966	-0.803777	down
AL359643.2	0.000651818	0.00597862	1.91148	-2.14737	3.47865	-0.520192	up
AP003068.2	0.000652354	0.00597984	-0.681131	6.55825	-3.47842	-1.3758	down
MRPS2	0.000653672	0.00598823	0.695051	3.87415	3.47783	-0.782998	up
MAGEF1	0.000655023	0.00599691	1.05301	2.85469	3.47724	-0.614112	up
C19orf24	0.000659002	0.00602963	1.0735	2.52846	3.47549	-0.576165	up
ZKSCAN3	0.000663703	0.00606284	1.5376	1.05759	3.47343	-0.496798	up
CASC19	0.000663796	0.00606284	-2.53193	-2.47683	-3.47339	-0.526171	down
ITGA8	0.000663857	0.00606284	1.9494	-0.650028	3.47337	-0.504175	up
LARS2	0.00066458	0.00606572	1.61644	0.957926	3.47305	-0.500403	up
AP003469.2	0.000666275	0.00607373	-1.68656	-3.27944	-3.47231	-0.527655	down
IER3	0.000676912	0.00616692	1.12558	2.49116	3.46773	-0.609216	up
BCL2A1	0.000681482	0.00620094	0.586619	5.71935	3.46578	-1.31572	up
SLC35B3	0.000685431	0.00623306	1.10094	2.80319	3.46411	-0.64437	up
KBTBD4	0.000687024	0.00624372	0.777609	3.36465	3.46344	-0.728429	up
IFT172	0.000690944	0.00626044	0.968573	2.8779	3.46179	-0.661178	up
CNKSR3	0.000691089	0.00626044	1.10943	2.45562	3.46173	-0.609386	up
CDS2	0.000695865	0.00629711	-0.536332	5.23574	-3.45973	-1.0774	down
HS1BP3	0.000696631	0.00629904	0.52489	4.23983	3.45941	-0.932709	up
SLC26A2	0.000696926	0.00629904	1.23808	2.17635	3.45929	-0.598646	up
KIAA1217	0.000698085	0.00630568	0.634405	4.7923	3.45881	-1.10017	up
AGK	0.00069898	0.0063073	0.784508	4.35823	3.45844	-0.969585	up
HSD17B14	0.000699113	0.0063073	1.91385	-1.73975	3.45838	-0.570078	up
ZNF260	0.000700455	0.00630792	0.935377	4.37174	3.45782	-0.991871	up
HSCB	0.000701005	0.00630905	1.37603	1.68412	3.4576	-0.568197	up
HOMER1	0.000704408	0.00633548	1.12101	2.8113	3.45619	-0.665502	up
TMX2	0.000704794	0.00633548	0.793988	4.01222	3.45603	-0.891726	up
DIS3	0.00070713	0.00635263	0.517326	5.8945	3.45507	-1.40829	up
OSGEPL1	0.000709639	0.00637131	1.6013	0.467668	3.45405	-0.5497	up
ETAA1	0.000710113	0.00637172	0.820372	3.84426	3.45385	-0.8517	up
BNIP1	0.000713807	0.00640058	1.2942	1.74944	3.45234	-0.582447	up
TSPYL5	0.00071419	0.00640058	1.49016	1.18245	3.45219	-0.563442	up
PIGN	0.000714727	0.00640152	-0.722801	5.13633	-3.45197	-1.03294	down
BHLHB9	0.000715498	0.00640457	1.84389	-0.305912	3.45166	-0.562168	up
ZNF382	0.000717254	0.00641497	1.4936	1.41218	3.45095	-0.576683	up
FKBP2	0.000717524	0.00641497	1.52895	0.773686	3.45084	-0.560447	up
NUDT12	0.000718621	0.00641706	1.96114	-0.424447	3.45039	-0.566335	up
OAT	0.000723548	0.0064533	0.601848	4.83836	3.44841	-1.13954	up
RBPMS	0.000724939	0.00646182	1.20921	2.08647	3.44785	-0.61963	up
RNMT	0.000727619	0.00648183	0.563793	5.34081	3.44678	-1.27442	up
TTC4	0.00073343	0.00652577	1.91147	-1.31574	3.44446	-0.601981	up
FBXO8	0.000737447	0.00655759	0.880269	3.45968	3.44287	-0.819038	up
HOXB2	0.000739235	0.00656955	1.21771	1.73589	3.44217	-0.614397	up
CYP4F3	0.000743247	0.00659316	1.95143	-0.781193	3.44059	-0.600854	up
BLNK	0.000743667	0.00659316	0.733935	4.99596	3.44043	-1.21289	up
GSDMC	0.00074434	0.0065952	2.08504	-1.6443	3.44016	-0.616238	up
ZNF436	0.000745463	0.00660122	0.689258	3.88802	3.43973	-0.908052	up
MAK16	0.000747426	0.00660884	0.535894	5.4071	3.43896	-1.32478	up
CDKN2B	0.000747963	0.00660884	1.36487	1.70512	3.43875	-0.626675	up
ZNF283	0.000749945	0.00662117	1.28142	1.92984	3.43798	-0.639061	up
C19orf12	0.000755513	0.00665452	0.74274	3.43243	3.43582	-0.821808	up
ZNF433-AS1	0.000756085	0.00665561	1.5798	0.715591	3.4356	-0.605121	up
PROX1	0.000759454	0.00668131	0.802739	3.59914	3.43431	-0.877026	up
ZNF483	0.000765701	0.0067283	1.13435	2.59362	3.43192	-0.723339	up
TCEA3	0.000767031	0.006736	0.722503	4.56767	3.43141	-1.12256	up
AC092139.3	0.0007699	0.0067572	-1.82352	-3.24302	-3.43032	-0.646371	down
CRIM1	0.000770979	0.00676267	0.740538	4.19493	3.42992	-1.02495	up
LAX1	0.000772039	0.00676696	0.751968	3.55891	3.42951	-0.87295	up
LSR	0.000773391	0.00676696	1.56531	0.820272	3.429	-0.626668	up
PTGES2	0.000773411	0.00676696	0.857896	3.31859	3.429	-0.838135	up
C1orf87	0.000774209	0.00676696	-1.84874	-2.74594	-3.42869	-0.65318	down
ZNHIT3	0.000774625	0.00676696	0.841512	3.41777	3.42854	-0.855323	up
ABHD17C	0.000775439	0.00676696	1.76525	0.104837	3.42823	-0.626341	up
ZNF470	0.00077553	0.00676696	0.958031	3.15809	3.4282	-0.802763	up
ARMC5	0.000775566	0.00676696	1.59184	0.535364	3.42818	-0.625839	up
GATA2-AS1	0.000776845	0.00677414	1.48319	0.992442	3.4277	-0.632901	up
SLC29A3	0.000778097	0.00678108	1.80884	-0.465135	3.42723	-0.635239	up
RCC1L	0.000781236	0.00680151	0.5173	4.49381	3.42606	-1.11162	up
TRIM61	0.000785466	0.00682528	1.90716	-2.31149	3.42448	-0.673533	up
HAVCR2	0.000786969	0.00683435	0.953476	3.48741	3.42392	-0.884994	up
ATP10D	0.000798056	0.00692659	1.1268	2.71247	3.41983	-0.772145	up
SCIN	0.000804476	0.00697416	1.64556	-2.93202	3.41749	-0.693283	up
CCDC130	0.000805638	0.00698016	1.04109	2.8597	3.41707	-0.799812	up
ITGB5	0.000806734	0.00698558	-0.703791	6.1081	-3.41667	-1.44794	down
PRR11	0.000807419	0.00698744	0.901545	3.15549	3.41642	-0.838068	up
ID1	0.000808666	0.00699009	0.627269	4.40766	3.41597	-1.12809	up
Z97192.3	0.000811584	0.00700717	-1.8977	-2.89062	-3.41491	-0.690856	down
CIT	0.000812423	0.00701033	0.59878	4.6625	3.41461	-1.18665	up
SHCBP1	0.0008136	0.00701376	1.61283	1.04915	3.41419	-0.675021	up
THUMPD2	0.000818149	0.00704747	1.32132	2.21893	3.41255	-0.742863	up
MSRB2	0.000820301	0.00706082	1.08457	1.99233	3.41178	-0.717985	up
ASNSD1	0.000821095	0.00706082	0.556691	4.92549	3.4115	-1.27526	up
PQLC3	0.000826124	0.007084	0.992079	3.12872	3.40971	-0.861279	up
GON7	0.000826136	0.007084	1.23624	2.27783	3.40971	-0.75391	up
DDX19B	0.00082628	0.007084	0.919028	3.2139	3.40966	-0.877098	up
AC055811.4	0.000827141	0.007084	-1.56842	-3.61159	-3.40935	-0.704757	down
ERAL1	0.000827158	0.007084	0.825113	3.17375	3.40935	-0.868269	up
TRIM13	0.000828258	0.00708526	0.600773	4.42198	3.40896	-1.1425	up
TMEM256	0.00082919	0.00708582	0.957077	2.78604	3.40863	-0.815216	up
AC022706.1	0.000832974	0.00711331	1.41963	1.12804	3.40729	-0.69357	up
PARS2	0.000833583	0.00711442	1.85624	-0.6513	3.40708	-0.695616	up
CSRP2	0.000834329	0.0071156	1.93719	-0.554966	3.40681	-0.692566	up
TIMM21	0.000834679	0.0071156	0.933817	3.39515	3.40669	-0.918989	up
MYEF2	0.00083604	0.00711904	1.04153	2.90931	3.40621	-0.846098	up
UCK2	0.000837832	0.00712806	0.953558	2.99458	3.40559	-0.862478	up
SGK494	0.000838611	0.00712806	-1.73967	-3.26626	-3.40531	-0.716561	down
CYB561	0.000839499	0.00712806	1.45418	0.925651	3.405	-0.697603	up
SULF1	0.000840637	0.00713365	1.30689	2.36659	3.4046	-0.785396	up
MICA	0.000841396	0.00713602	1.58688	1.1452	3.40434	-0.705572	up
KAZN	0.000849338	0.00719926	0.832161	3.64933	3.40158	-0.999106	up
LAMTOR2	0.000851892	0.0072166	0.575739	4.48404	3.4007	-1.18725	up
TNFRSF10A	0.000854747	0.00723274	1.42644	1.49684	3.39972	-0.732357	up
OIT3	0.000856136	0.00724037	1.50875	1.70132	3.39924	-0.747316	up
C12orf4	0.00085723	0.00724512	0.929464	3.63731	3.39887	-0.992953	up
TAF1B	0.000858101	0.00724512	0.937003	3.3326	3.39857	-0.932343	up
DHX32	0.000858161	0.00724512	1.09516	3.25795	3.39855	-0.93193	up
CCDC65	0.000859413	0.00724874	1.16494	2.33382	3.39812	-0.795033	up
SHISAL1	0.000859565	0.00724874	1.77165	-2.7196	3.39807	-0.747713	up
TMEM140	0.000860514	0.00724942	-0.921661	5.71588	-3.39774	-1.34095	down
FRMD4B	0.000860622	0.00724942	-0.55858	6.72236	-3.39771	-1.67144	down
CKMT2-AS1	0.000864355	0.00727674	1.6649	0.122587	3.39643	-0.718125	up
GALNT11	0.000866971	0.00729195	0.790322	3.53138	3.39555	-0.970681	up
AL138930.1	0.00086843	0.00729864	-1.85468	-2.93165	-3.39505	-0.746258	down
PRR7-AS1	0.000869813	0.00730201	-1.92062	-2.51349	-3.39458	-0.7497	down
METTL13	0.000873776	0.007327	0.883082	3.7325	3.39325	-1.03063	up
DENND2C	0.000875609	0.00733822	-0.847729	4.59691	-3.39263	-1.03648	down
NDFIP2	0.000878152	0.00735539	1.72857	0.389515	3.39178	-0.731332	up
MNAT1	0.000880177	0.00736819	0.916293	4.05869	3.3911	-1.11327	up
EGR3	0.00088621	0.00741035	1.62576	0.653418	3.38909	-0.740481	up
PCGF1	0.000888994	0.00742596	1.08229	2.38712	3.38817	-0.829606	up
EXOSC5	0.000889076	0.00742596	1.38298	1.55379	3.38814	-0.768297	up
ANKRD46	0.000895374	0.00746703	0.94896	3.08438	3.38606	-0.922591	up
TLE1	0.000895971	0.00746703	0.641777	4.44806	3.38586	-1.22465	up
CD160	0.00090273	0.00751466	0.846596	4.04132	3.38365	-1.13778	up
ZNF208	0.000905391	0.00753259	1.32892	1.82659	3.38278	-0.797172	up
AC015813.1	0.000909026	0.0075527	-1.81732	-3.17689	-3.3816	-0.782841	down
CTNND2	0.000909175	0.0075527	1.89426	-0.286178	3.38155	-0.761857	up
ZSCAN31	0.000909334	0.0075527	2.04096	-1.23354	3.3815	-0.775264	up
AC008105.1	0.000911542	0.00756661	1.42535	0.73174	3.38078	-0.76435	up
FMO4	0.000912027	0.00756661	1.76186	-0.0424634	3.38063	-0.763918	up
TANC1	0.000913377	0.0075689	0.703109	3.95726	3.38019	-1.1156	up
GSEC	0.00091383	0.0075689	1.82341	-1.05568	3.38004	-0.779127	up
ANAPC15	0.000916073	0.00758324	0.531543	5.01697	3.37932	-1.39505	up
AC244100.2	0.00092411	0.00763091	1.96014	-1.50778	3.37674	-0.794232	up
TBC1D30	0.000925265	0.00763382	1.67625	0.14132	3.37637	-0.775593	up
WDR18	0.000926904	0.0076431	0.915404	3.17411	3.37585	-0.978438	up
KCNMA1	0.000928765	0.0076542	1.84359	-0.131435	3.37526	-0.779774	up
MTA3	0.000930073	0.00766073	1.07414	2.93024	3.37484	-0.947111	up
FGF12	0.000935593	0.00770193	1.57969	0.787157	3.3731	-0.78843	up
SLAMF7	0.000939163	0.00772704	0.729956	4.48434	3.37197	-1.2782	up
FCRL6	0.000943245	0.00775172	0.789611	3.92232	3.37069	-1.15055	up
RAB11FIP5	0.000943729	0.00775172	0.618284	4.70214	3.37054	-1.35665	up
NR2F6	0.000944789	0.00775614	1.77208	-0.463608	3.37021	-0.797422	up
BAK1	0.000948616	0.00777468	0.692982	3.59554	3.36901	-1.06622	up
TPX2	0.00095528	0.00782067	0.82824	3.79038	3.36694	-1.12069	up
ARHGAP10	0.00095706	0.00783092	-0.570538	6.68115	-3.36639	-1.76581	down
C1orf198	0.000960372	0.0078537	-0.536177	6.35758	-3.36537	-1.70526	down
DTX4	0.000969562	0.00790411	1.05408	2.88288	3.36255	-0.971518	up
PARD3B	0.000969728	0.00790411	0.760297	3.97981	3.3625	-1.18333	up
AC007566.1	0.000975592	0.00793884	1.60099	1.04246	3.36071	-0.831791	up
DBR1	0.000977989	0.00795278	0.973184	3.2841	3.35998	-1.03789	up
MXD3	0.000978376	0.00795278	1.51532	1.20708	3.35987	-0.836256	up
NAPEPLD	0.00098173	0.00797133	0.933758	3.04379	3.35885	-0.996335	up
MRPL24	0.000985435	0.00799704	0.756097	4.1915	3.35774	-1.24299	up
CEACAM3	0.000990656	0.00803064	1.79927	-0.133088	3.35617	-0.834332	up
INTS7	0.000993174	0.00804298	0.752813	3.9484	3.35542	-1.18379	up
LAMA3	0.000993261	0.00804298	1.94525	-0.308283	3.35539	-0.836608	up
DTL	0.000994984	0.00805255	1.38998	1.58177	3.35488	-0.866243	up
MADCAM1	0.000998157	0.00806494	1.75138	-2.49896	3.35393	-0.869546	up
HRAS	0.000998687	0.00806494	0.85533	3.26952	3.35378	-1.06006	up
PCYOX1	0.00100261	0.00809225	1.25857	2.1518	3.35261	-0.913948	up
OCEL1	0.00100634	0.0081096	1.1452	2.22327	3.35151	-0.921348	up
INPP5F	0.00100709	0.0081096	0.750505	4.25821	3.35129	-1.29642	up
NXF3	0.00101597	0.00816686	-2.47077	-1.0673	-3.34868	-0.881998	down
NAV3	0.00102093	0.00819997	1.07978	2.13202	3.34724	-0.927149	up
TOGARAM2	0.00102299	0.00821211	1.78968	-0.163912	3.34664	-0.861161	up
ELF3	0.00102402	0.00821596	1.83245	-2.81604	3.34634	-0.889881	up
SPX	0.00102471	0.00821706	-1.25316	5.03225	-3.34614	-1.24832	down
GLO1	0.00102786	0.00823194	0.529997	5.0435	3.34523	-1.51279	up
LONRF3	0.00102859	0.00823194	1.70765	0.269986	3.34501	-0.865484	up
LRP12	0.00103837	0.00829527	-1.41464	3.78545	-3.3422	-0.96807	down
RBP1	0.00104175	0.00830284	1.3779	1.43189	3.34123	-0.898581	up
LRRC27	0.00104187	0.00830284	1.36004	1.40018	3.3412	-0.897283	up
PTPRS	0.00104245	0.00830284	-1.51237	3.45044	-3.34103	-0.920327	down
MPHOSPH10	0.00104355	0.00830284	0.616002	5.8087	3.34072	-1.74916	up
ZNF343	0.00104701	0.00832397	1.18338	2.12388	3.33973	-0.948122	up
AQP7	0.00104959	0.00834006	1.79265	-0.823804	3.339	-0.89034	up
MRPL32	0.00105196	0.00835437	0.961326	3.53719	3.33833	-1.15118	up
KATNA1	0.00105333	0.00836081	0.729054	4.30506	3.33794	-1.34415	up
CD200	0.00105613	0.00837319	1.3532	2.18113	3.33715	-0.973424	up
ALKBH3	0.00105845	0.00837905	0.9946	3.6302	3.3365	-1.18345	up
GFM2	0.00106978	0.00845907	0.886512	3.46705	3.33333	-1.15919	up
PIR	0.00107026	0.00845907	1.44155	1.38227	3.33319	-0.924462	up
S1PR5	0.00107623	0.00848374	0.965823	3.27482	3.33153	-1.13553	up
MRPL34	0.00107695	0.00848374	0.972628	3.47188	3.33134	-1.16763	up
ATAD1	0.001077	0.00848374	0.769587	3.63916	3.33132	-1.19488	up
SLC35E3	0.00107704	0.00848374	1.51453	0.923008	3.33131	-0.913254	up
GNGT2	0.00107728	0.00848374	0.700626	4.01691	3.33124	-1.2915	up
CBX4	0.00107738	0.00848374	0.54489	5.24359	3.33122	-1.63055	up
ACVR1	0.00107948	0.00848741	-0.602	4.81052	-3.33064	-1.3413	down
FLRT2	0.00107956	0.00848741	1.93617	-0.727567	3.33061	-0.909718	up
ERLEC1	0.00108014	0.00848748	0.861109	3.69318	3.33045	-1.21646	up
KLHL26	0.00108078	0.00848803	1.38482	1.09439	3.33028	-0.918632	up
FSTL4	0.00108174	0.00849105	-2.12018	-0.919391	-3.33001	-0.934249	down
AC125807.2	0.00108751	0.00853182	1.10912	2.40154	3.32843	-1.0115	up
SELENOK	0.00109411	0.00857534	0.602462	4.99809	3.32662	-1.5549	up
CA3	0.00109421	0.00857534	1.90803	-1.11734	3.32659	-0.927421	up
LLGL2	0.00109568	0.00858232	0.783233	3.63381	3.32619	-1.21681	up
KDR	0.00109705	0.00858854	0.582511	4.86827	3.32582	-1.52855	up
AC005394.2	0.00110088	0.00861292	-2.28473	-0.399201	-3.32478	-0.948998	down
DNAJC5B	0.00110227	0.00861292	1.96191	-1.67524	3.3244	-0.941938	up
TIMM17A	0.00110839	0.00864626	0.746444	3.82367	3.32275	-1.25898	up
GINS4	0.001109	0.00864626	1.6338	-0.116573	3.32258	-0.92946	up
FBXO6	0.001109	0.00864626	0.889914	3.13683	3.32258	-1.1238	up
SLC25A32	0.00110908	0.00864626	1.30018	1.91006	3.32256	-0.983623	up
DPH5	0.00111416	0.00867736	0.915446	4.12795	3.3212	-1.34894	up
C3orf70	0.00111423	0.00867736	1.81546	0.000838501	3.32118	-0.932675	up
AL033528.2	0.00111733	0.00868443	-1.64808	-3.13444	-3.32035	-0.952218	down
SCFD2	0.001118	0.00868443	-0.989558	5.61906	-3.32017	-1.54552	down
SORBS2	0.00111815	0.00868443	1.00078	2.93755	3.32013	-1.10425	up
HIBCH	0.00111865	0.00868443	0.962146	3.28163	3.31999	-1.16545	up
BCAT2	0.00111951	0.00868659	1.23775	1.63469	3.31976	-0.974648	up
CHIC1	0.00112448	0.00872061	0.557917	3.89619	3.31844	-1.27857	up
SLC25A29	0.00112754	0.00873979	1.63386	0.284095	3.31763	-0.942912	up
MRPL1	0.00112935	0.00874465	0.888368	3.1915	3.31715	-1.14953	up
FPR3	0.00113138	0.00874708	1.39821	1.75165	3.31661	-0.992999	up
FBXO44	0.00113143	0.00874708	1.16217	1.91301	3.3166	-0.997753	up
CMBL	0.00113416	0.00876364	1.54865	1.19451	3.31588	-0.96753	up
BOD1	0.00113588	0.00877235	0.537107	4.09002	3.31542	-1.33601	up
AL133444.1	0.00113868	0.00878509	-1.9652	3.86796	-3.31468	-1.0135	down
PPP1R26	0.00113871	0.00878509	1.35682	1.35434	3.31468	-0.970245	up
NME8	0.0011403	0.0087928	1.87502	-0.363099	3.31426	-0.953423	up
CASP5	0.00114516	0.00882571	1.52223	1.56512	3.31299	-0.99123	up
WSCD1	0.00114724	0.00883635	1.70729	-0.132835	3.31244	-0.957821	up
C11orf80	0.00114782	0.00883635	1.47694	1.37243	3.31229	-0.982512	up
COPRS	0.00115847	0.00888929	0.825314	3.32023	3.30953	-1.19918	up
PROCR	0.0011588	0.00888929	1.61473	0.388572	3.30944	-0.966695	up
CENPL	0.00115955	0.00889051	1.19177	2.14475	3.30925	-1.04446	up
AP001033.1	0.00116195	0.00890083	-2.18216	-0.444176	-3.30863	-0.99294	down
GUCY1B1	0.0011621	0.00890083	-0.597982	6.8259	-3.30859	-1.97268	down
PRKCI	0.00116363	0.00890515	0.670999	4.12297	3.30819	-1.38262	up
ZNF626	0.00116443	0.00890515	1.18002	2.13782	3.30799	-1.04622	up
ZNF350	0.00116474	0.00890515	0.714574	4.18186	3.30791	-1.40396	up
C1orf54	0.00116506	0.00890515	0.838263	3.07155	3.30783	-1.15197	up
GPR171	0.00116707	0.00891591	1.77009	-2.01653	3.30731	-0.994445	up
TSPAN17	0.00116893	0.00892553	0.942195	3.26452	3.30683	-1.20998	up
MYH14	0.00117025	0.00892727	1.99397	-1.82424	3.30649	-0.992458	up
GFER	0.00117036	0.00892727	0.979689	3.00833	3.30647	-1.15347	up
CHCHD1	0.00117159	0.00892752	0.863033	3.28038	3.30615	-1.19347	up
RBMXL1	0.00117319	0.00893052	0.513559	4.56836	3.30574	-1.50658	up
PAFAH1B3	0.00117548	0.0089434	1.24337	2.036	3.30516	-1.04162	up
SRD5A3	0.00117814	0.00895903	1.6016	0.546664	3.30448	-0.98206	up
CCL2	0.00118177	0.00897744	1.67186	0.358534	3.30356	-0.983413	up
RMDN3	0.00118467	0.00899491	0.827417	3.79913	3.30282	-1.32666	up
HAUS4	0.00118559	0.00899728	1.14575	2.5284	3.30259	-1.10097	up
PNO1	0.00118989	0.00901934	0.856462	3.51038	3.3015	-1.2548	up
GPR18	0.00119177	0.00901934	1.13334	2.26198	3.30103	-1.06922	up
CCDC178	0.00119234	0.00901934	1.70121	-2.63558	3.30088	-1.0136	up
CACNA1A	0.00119234	0.00901934	1.53998	0.346086	3.30088	-0.990223	up
PCDH17	0.00119905	0.00905782	1.43126	1.74607	3.2992	-1.04014	up
SHMT1	0.00120123	0.00906968	1.17416	2.32921	3.29865	-1.09313	up
TMEM14A	0.00120328	0.00908053	1.62059	0.39989	3.29814	-0.998304	up
FPR1	0.00121002	0.00911289	0.528704	4.84995	3.29646	-1.60459	up
ERCC5	0.00121469	0.00914341	1.61733	0.368167	3.2953	-1.00677	up
TCEA2	0.00121637	0.00915141	0.824525	3.32364	3.29489	-1.24583	up
TNFSF10	0.00121814	0.00916007	0.578283	5.49579	3.29445	-1.80024	up
NECTIN3	0.001222	0.00917575	1.79385	-0.727732	3.2935	-1.0147	up
ZNF813	0.00123104	0.00922907	0.925037	2.90788	3.29128	-1.18189	up
CLIP3	0.00123271	0.00923602	1.81629	-0.963796	3.29088	-1.02413	up
HELQ	0.00123321	0.00923602	0.799553	4.02529	3.29075	-1.41413	up
FAM160A1	0.00123492	0.00924419	1.82931	-0.424922	3.29034	-1.02059	up
DOK4	0.0012385	0.00926632	1.50913	0.495873	3.28947	-1.02346	up
RNF146	0.00123929	0.00926758	0.623934	4.40322	3.28927	-1.50422	up
XRCC3	0.00124218	0.0092845	1.59304	0.449301	3.28857	-1.02568	up
GMNN	0.00124421	0.00929497	1.46921	1.25218	3.28808	-1.04829	up
ZNF417	0.0012492	0.00932285	1.03333	2.7863	3.28688	-1.18222	up
SEMA3A	0.00125048	0.00932777	1.91398	-1.23715	3.28657	-1.03903	up
RAB15	0.0012531	0.00934257	1.50373	1.56103	3.28594	-1.07024	up
ZBTB5	0.00125428	0.00934281	1.04136	2.6654	3.28565	-1.16559	up
ZDBF2	0.00125475	0.00934281	0.830433	3.94751	3.28554	-1.41157	up
Z84485.1	0.00125554	0.00934281	1.78428	-2.53325	3.28535	-1.0556	up
IL18	0.0012569	0.00934281	0.991041	2.95931	3.28503	-1.20191	up
XCL1	0.00125876	0.00935198	1.86219	-0.7349	3.28458	-1.03952	up
ZNF112	0.0012613	0.00936615	1.82039	-0.750519	3.28397	-1.04105	up
MRPL35	0.00126385	0.0093801	0.599571	4.40134	3.28336	-1.52385	up
STAB2	0.00126468	0.0093801	1.41907	1.74017	3.28317	-1.09035	up
MRPL27	0.00127255	0.00943084	0.972338	3.07801	3.2813	-1.23717	up
TAF4B	0.00127753	0.00945626	0.832394	4.045	3.28012	-1.45543	up
SEC24D	0.00127806	0.00945626	0.607925	4.87205	3.27999	-1.66717	up
VPS45	0.00127853	0.00945626	0.664298	4.47602	3.27988	-1.56225	up
METTL5	0.00127937	0.00945777	0.607535	4.21488	3.27968	-1.4912	up
ZFP30	0.00128664	0.00950211	1.10161	2.23212	3.27797	-1.13815	up
ALPK3	0.00128809	0.00950636	1.11722	2.22591	3.27764	-1.14065	up
AL583785.1	0.00128876	0.00950636	1.74801	-2.43641	3.27748	-1.0768	up
CISD3	0.00129318	0.00952674	0.527623	4.39654	3.27644	-1.5423	up
NCALD	0.00129562	0.00953991	0.537504	4.76808	3.27588	-1.6433	up
TOP1MT	0.00129779	0.00955122	0.613543	4.4674	3.27537	-1.57233	up
UBXN8	0.00130359	0.00958438	1.67894	0.125978	3.27402	-1.06489	up
TMEM184B	0.0013078	0.00961057	0.60085	3.86872	3.27305	-1.41953	up
ACTR5	0.00130944	0.00961788	1.26915	1.82916	3.27267	-1.12053	up
FANCC	0.00131088	0.00962365	1.49342	0.801433	3.27234	-1.07699	up
MAP6	0.00131152	0.00962365	1.85371	-1.14988	3.27219	-1.07806	up
APCDD1	0.00131249	0.00962601	1.79763	-2.22412	3.27197	-1.091	up
ACOX2	0.00131933	0.00965084	1.68537	-2.97194	3.2704	-1.09509	up
TRPM6	0.00132226	0.00965084	1.90117	-0.990047	3.26973	-1.08224	up
RAB33A	0.00132282	0.00965084	1.46466	0.917505	3.2696	-1.09273	up
FEN1	0.00132306	0.00965084	1.0589	3.00159	3.26954	-1.2701	up
AL135818.1	0.00132363	0.00965084	1.83562	-0.20511	3.26941	-1.07756	up
EPS8L2	0.00132367	0.00965084	1.62635	0.376498	3.2694	-1.07941	up
NCK1	0.00132488	0.00965496	0.5687	4.8708	3.26913	-1.7023	up
AC004865.2	0.00132633	0.009656	1.81988	-0.591992	3.2688	-1.08163	up
AL133467.1	0.00132749	0.00965975	1.86138	-2.11292	3.26853	-1.09902	up
MYCN	0.00132892	0.00966539	1.88107	-1.35253	3.26821	-1.09093	up
ISOC2	0.00133045	0.00966657	0.750593	3.29007	3.26786	-1.31728	up
NKAP	0.00133101	0.00966657	0.652493	5.11377	3.26773	-1.78192	up
ZFYVE9	0.00133103	0.00966657	1.20717	2.27099	3.26773	-1.17667	up
IQCK	0.00133533	0.00969302	1.62028	0.929582	3.26675	-1.0981	up
ANXA8	0.00133626	0.00969439	1.89253	-2.39824	3.26654	-1.10566	up
GLIS3	0.00133682	0.00969439	1.88741	-0.533077	3.26641	-1.08703	up
SMIM30	0.00133897	0.00970217	0.832167	3.53833	3.26593	-1.36606	up
CCDC174	0.0013392	0.00970217	0.58164	5.14411	3.26588	-1.78796	up
PSAT1	0.00134333	0.00972265	1.77673	0.0176467	3.26494	-1.09059	up
ERCC6L	0.00134613	0.00973817	1.8558	-1.95327	3.26431	-1.10922	up
UBA5	0.00134768	0.00974458	0.630848	4.23495	3.26397	-1.53615	up
CCNF	0.00134861	0.00974658	1.29201	1.5841	3.26376	-1.13347	up
MIOS	0.00135254	0.00976356	0.700706	4.61648	3.26288	-1.65826	up
PDCD5	0.00135293	0.00976356	0.529411	5.11933	3.26279	-1.7773	up
AC046185.3	0.00135524	0.00977549	0.822417	3.1748	3.26227	-1.31384	up
C17orf75	0.00135659	0.00977683	1.2608	2.01347	3.26197	-1.16309	up
LANCL2	0.00136018	0.00978854	0.96324	3.0749	3.26117	-1.30173	up
TBC1D16	0.00136048	0.00978854	1.18421	2.11072	3.2611	-1.17836	up
CNR2	0.001361	0.00978854	1.20464	1.76742	3.26099	-1.14877	up
CGAS	0.0013623	0.00979316	0.966726	3.11098	3.2607	-1.30969	up
FBXL15	0.00136407	0.00980111	1.20288	1.99395	3.26031	-1.17102	up
RAB5IF	0.00137314	0.00984724	0.936479	2.74589	3.2583	-1.24787	up
FXYD7	0.00137631	0.00986522	1.81644	-0.898531	3.2576	-1.11506	up
APOO	0.00137749	0.00986613	1.55292	0.608224	3.25734	-1.11741	up
APLNR	0.00137863	0.00986613	0.936565	3.03665	3.25709	-1.31628	up
MMP25	0.00139449	0.0099715	1.19798	2.08638	3.25362	-1.20132	up
ELAC1	0.00139694	0.00997939	1.55111	0.667591	3.25309	-1.12881	up
EIF3C	0.00139911	0.00998608	1.01186	2.63737	3.25261	-1.25093	up
MTFMT	0.00140025	0.00998804	1.12927	2.23038	3.25237	-1.21509	up
SLFN12L	0.00140084	0.00998804	0.625843	4.31035	3.25224	-1.58907	up
CFH	0.00140367	0.0099938	1.0588	2.51462	3.25163	-1.24754	up
ZNF585B	0.00140584	0.0100045	0.732933	3.85964	3.25116	-1.49284	up
CLIP2	0.00141016	0.0100304	-0.506257	5.74228	-3.25023	-1.89877	down
PLAGL1	0.00141192	0.0100363	0.961711	2.59839	3.24985	-1.25153	up
SEC14L5	0.00141557	0.0100545	-1.53559	3.81349	-3.24906	-1.22806	down
ZBTB41	0.00141707	0.0100603	0.722991	4.40854	3.24874	-1.63775	up
AC243829.1	0.00141829	0.0100641	1.74333	-0.046877	3.24848	-1.1355	up
ZNF675	0.00142085	0.0100775	0.728562	4.07529	3.24793	-1.54441	up
ISYNA1	0.00142237	0.0100835	1.34342	1.39192	3.24761	-1.16763	up
ABHD11	0.00143152	0.0101387	1.35653	1.17254	3.24566	-1.16108	up
RP9	0.00143585	0.0101597	0.935743	3.54483	3.24474	-1.44617	up
ZNF597	0.00143807	0.0101705	1.2931	1.97457	3.24427	-1.21609	up
FLT3LG	0.00144177	0.0101918	1.75366	-1.33995	3.24349	-1.15856	up
RNF144A-AS1	0.00145692	0.0102892	1.78814	-0.939184	3.24031	-1.16274	up
PSMA3	0.0014634	0.0103202	0.527646	5.24175	3.23896	-1.89136	up
MOB4	0.00146485	0.0103255	1.17042	2.36346	3.23866	-1.26743	up
GNPNAT1	0.00147734	0.0104041	0.681627	3.57711	3.23607	-1.45881	up
MEX3D	0.00148176	0.0104108	1.38305	0.791046	3.23516	-1.17979	up
EPS8L1	0.00148214	0.0104108	1.89085	-1.73289	3.23508	-1.1844	up
PGM3	0.00148261	0.0104108	1.04968	2.80571	3.23499	-1.34126	up
ERI1	0.00148325	0.0104108	0.949736	3.79281	3.23486	-1.52577	up
OSGIN2	0.00148429	0.0104132	0.843886	4.54905	3.23464	-1.72875	up
GNAL	0.00149047	0.0104464	1.81399	-0.47831	3.23338	-1.17744	up
MOSPD2	0.00149113	0.0104464	0.621233	3.96864	3.23324	-1.55553	up
CACNA2D1	0.00149424	0.0104534	1.84352	-1.33915	3.2326	-1.18721	up
ZNF544	0.00149517	0.0104549	0.694289	3.65272	3.23241	-1.4938	up
ACKR3	0.00150271	0.0104986	1.70311	-0.102978	3.23088	-1.18399	up
AUP1	0.00150354	0.0104986	0.687393	4.2922	3.23071	-1.65382	up
PATL2	0.00150447	0.0105002	1.25835	2.26036	3.23052	-1.28184	up
CD3G	0.00151165	0.0105399	0.877921	3.33381	3.22907	-1.44795	up
LZTFL1	0.00151229	0.0105399	1.01564	3.20292	3.22894	-1.41942	up
CD200R1	0.00151871	0.0105698	1.84482	-0.326834	3.22765	-1.19267	up
GFPT2	0.00151871	0.0105698	2.00876	-1.83678	3.22765	-1.2042	up
SIGLEC7	0.00151954	0.0105706	1.52788	0.590957	3.22748	-1.19807	up
EVI5L	0.00152682	0.0106163	0.938314	3.10962	3.22602	-1.42133	up
MAIP1	0.00152815	0.0106166	0.853326	2.82662	3.22576	-1.35026	up
SPIN3	0.0015287	0.0106166	1.75079	0.0614366	3.22565	-1.19894	up
DMC1	0.00153038	0.0106166	1.40273	1.93395	3.22531	-1.27144	up
RABEPK	0.00153069	0.0106166	0.982492	3.0896	3.22525	-1.41108	up
CTSD	0.00153109	0.0106166	-0.826167	4.16961	-3.22517	-1.46057	down
SAP30	0.00153116	0.0106166	1.00491	2.86703	3.22516	-1.38146	up
ZNF7	0.00153293	0.010624	0.788371	3.34817	3.2248	-1.45614	up
TIMM8B	0.00153917	0.0106623	0.6401	4.566	3.22356	-1.74978	up
USP18	0.00154601	0.0106958	1.30293	1.98454	3.22221	-1.28321	up
ARMC3	0.00154617	0.0106958	-1.97444	3.19599	-3.22218	-1.2244	down
FRK	0.00154852	0.0107071	1.70507	-2.77116	3.22171	-1.22507	up
KLF5	0.00156173	0.0107807	1.7321	-0.0219179	3.21911	-1.21642	up
AC025262.3	0.00156207	0.0107807	1.53531	-2.90904	3.21905	-1.23183	up
PCNX2	0.00156762	0.010814	0.676398	3.89208	3.21796	-1.58662	up
PSMG3	0.00157448	0.0108462	0.905698	2.73719	3.21663	-1.37225	up
ST3GAL4	0.00157775	0.0108637	1.05711	2.60062	3.21599	-1.36345	up
DNAJC6	0.00157923	0.0108688	-0.64858	4.96198	-3.21571	-1.71077	down
AC131212.3	0.00158098	0.0108758	-1.70909	-3.08527	-3.21537	-1.23557	down
TTC16	0.00158334	0.0108838	1.66513	0.595271	3.21491	-1.23348	up
TOX	0.0015836	0.0108838	0.508649	4.58901	3.21486	-1.77628	up
GOLGA8N	0.00159365	0.0109377	1.43647	1.50516	3.21292	-1.27397	up
FBXO10	0.00159456	0.0109388	1.67832	-1.8128	3.21275	-1.24645	up
LAYN	0.00159779	0.0109535	1.79905	-0.704093	3.21213	-1.23645	up
NXN	0.00159817	0.0109535	1.21146	2.1868	3.21205	-1.33752	up
ZNF772	0.00159939	0.0109568	1.21879	2.04195	3.21182	-1.31734	up
ZNF419	0.00160133	0.010965	1.40122	0.881801	3.21145	-1.24834	up
ZSCAN20	0.00160338	0.010974	1.4304	1.35057	3.21106	-1.2673	up
COPZ2	0.00160752	0.0109923	1.35388	0.94247	3.21027	-1.25194	up
MEOX1	0.00160997	0.0110026	0.843047	3.0406	3.2098	-1.44524	up
WDR11-AS1	0.00161052	0.0110026	-1.23503	4.88674	-3.2097	-1.61276	down
TMC5	0.00161717	0.011043	1.77846	-2.09325	3.20843	-1.25935	up
JAKMIP2	0.00162892	0.011113	0.846054	3.73106	3.20621	-1.60127	up
KMO	0.00164117	0.0111863	0.78774	4.10759	3.20391	-1.69324	up
ZNF879	0.00165621	0.0112765	1.55871	1.0749	3.20111	-1.28487	up
MPDU1	0.00165711	0.0112765	1.376	1.04707	3.20095	-1.28044	up
IGSF6	0.00165743	0.0112765	0.643814	4.7244	3.20089	-1.86088	up
HOOK2	0.00165979	0.0112873	1.60672	0.718024	3.20045	-1.27729	up
EBAG9	0.00166262	0.0112987	0.643973	4.24247	3.19993	-1.73946	up
ZNF880	0.00166641	0.0113116	0.85215	4.12428	3.19923	-1.70588	up
TRAF2	0.00167202	0.0113275	1.05453	2.77237	3.1982	-1.43637	up
RAMAC	0.00167256	0.0113275	0.910848	3.48335	3.1981	-1.55886	up
PROK2	0.00167867	0.0113556	1.00613	3.21894	3.19698	-1.52086	up
UMPS	0.00167904	0.0113556	0.57772	4.37944	3.19691	-1.7806	up
ZNRF2	0.00167973	0.0113556	0.504393	4.55663	3.19678	-1.82037	up
AC068888.1	0.00168211	0.0113564	0.990275	2.29637	3.19635	-1.37155	up
C12orf42	0.00168217	0.0113564	1.15987	2.28605	3.19634	-1.39128	up
TRNAU1AP	0.00168801	0.0113803	0.941889	3.1185	3.19527	-1.50116	up
GPX7	0.00169182	0.0114008	1.63358	0.245805	3.19458	-1.28533	up
SNRPG	0.00169392	0.0114098	0.554882	4.73862	3.19419	-1.8616	up
GNA11	0.00169537	0.0114144	0.852857	2.92878	3.19393	-1.4717	up
KLHL2	0.0016971	0.0114157	0.553821	5.15554	3.19362	-2.01155	up
ZNF45	0.00169973	0.0114282	0.695934	4.0577	3.19314	-1.70158	up
NAXD	0.00170074	0.0114298	0.761884	3.19392	3.19296	-1.51182	up
MAD2L2	0.00170519	0.0114545	0.616645	4.35671	3.19215	-1.78998	up
ALDH7A1	0.00170666	0.0114592	1.20523	1.87079	3.19189	-1.35246	up
FILIP1	0.00170919	0.011471	0.916488	4.1523	3.19143	-1.74895	up
HIST1H2BM	0.00171247	0.0114878	0.506594	5.04889	3.19084	-1.98364	up
MRPL15	0.00171432	0.0114951	0.668049	3.59926	3.19051	-1.59505	up
AC006064.4	0.00171829	0.0115073	1.75969	-0.674321	3.1898	-1.29649	up
CCNE2	0.00171847	0.0115073	1.67031	0.0558811	3.18977	-1.29653	up
THOP1	0.00171909	0.0115073	1.08138	2.48102	3.18966	-1.42011	up
C16orf91	0.00171924	0.0115073	1.68672	-0.52059	3.18963	-1.29667	up
SDHAF1	0.00172172	0.0115135	1.23773	1.74423	3.18919	-1.35299	up
KBTBD8	0.00172288	0.0115161	0.90779	3.55295	3.18898	-1.60974	up
NAB2	0.0017242	0.011517	1.00506	2.60479	3.18874	-1.44698	up
COQ6	0.00172457	0.011517	1.58662	0.370949	3.18868	-1.3023	up
ZNF852	0.00172956	0.0115437	1.34595	1.21633	3.18778	-1.32731	up
PTPRG	0.00173012	0.0115437	1.4842	1.0537	3.18768	-1.32155	up
RBM48	0.00173312	0.0115533	0.726264	3.44756	3.18715	-1.57443	up
ESAM	0.00174071	0.0115987	-0.669935	5.17836	-3.18581	-1.88583	down
GDF11	0.00174193	0.0116017	0.697574	3.79246	3.18559	-1.66235	up
SAMD1	0.00174525	0.0116134	0.561405	4.82514	3.185	-1.95965	up
PHF6	0.00175687	0.011675	0.522787	5.22922	3.18296	-2.0545	up
HOXA7	0.00176273	0.0117035	1.7546	-0.706447	3.18193	-1.318	up
CDCA7	0.00177683	0.0117866	1.59558	0.397992	3.17947	-1.32788	up
AP000977.1	0.00178201	0.0118104	-1.66376	-3.01423	-3.17857	-1.33328	down
ECI2	0.001787	0.0118382	0.536436	4.28298	3.17771	-1.80114	up
FAM98C	0.00178888	0.0118453	1.21572	1.78908	3.17738	-1.38798	up
DNAJC19	0.00179116	0.0118551	0.94243	3.56171	3.17699	-1.64969	up
PCDH12	0.00179897	0.0119016	1.71577	-0.256318	3.17565	-1.33377	up
CEP41	0.00180197	0.0119161	1.27305	1.6859	3.17513	-1.39068	up
LLGL1	0.00181084	0.0119694	0.881666	3.12827	3.17362	-1.57391	up
ETHE1	0.00182126	0.0120207	0.989993	2.5959	3.17184	-1.48716	up
ARSG	0.00182183	0.0120207	1.22113	1.55689	3.17174	-1.38931	up
DPY19L1	0.00183816	0.0121069	-0.69168	4.73765	-3.16898	-1.79907	down
SPATA20	0.00184656	0.0121515	1.03723	2.62246	3.16757	-1.50332	up
PER1	0.0018514	0.0121779	-0.558825	4.74947	-3.16676	-1.85963	down
AC093110.1	0.00185722	0.0122015	1.57029	-0.138565	3.16579	-1.3603	up
CBWD1	0.00185744	0.0122015	0.769382	4.5793	3.16575	-1.93167	up
ZNF443	0.00186552	0.0122491	1.62699	-0.0678248	3.16441	-1.36457	up
LIPT1	0.00188009	0.0123284	1.47028	1.53782	3.162	-1.41557	up
TACC2	0.00188457	0.0123524	1.53803	0.613693	3.16126	-1.38122	up
CD1C	0.00188874	0.012372	1.01003	2.56389	3.16058	-1.51937	up
C19orf54	0.00188933	0.012372	1.12179	2.37033	3.16048	-1.49424	up
NBPF1	0.00189735	0.0124142	0.751878	3.83567	3.15917	-1.75153	up
TADA1	0.00189988	0.0124253	1.19582	1.83824	3.15875	-1.45163	up
ZNF280D	0.00190754	0.0124628	1.14359	2.74437	3.1575	-1.5568	up
MAPKAPK5-AS1	0.00190813	0.0124628	1.12726	2.35249	3.15741	-1.49532	up
CAPN10	0.00191882	0.0125271	1.35451	1.44809	3.15568	-1.42735	up
AC007249.1	0.00192324	0.0125449	-1.73673	-2.95705	-3.15496	-1.3953	down
LRRC8D	0.00192408	0.0125449	-0.572022	5.53429	-3.15483	-2.08913	down
FAM81A	0.00192536	0.0125478	1.53547	0.705198	3.15462	-1.40254	up
VPS16	0.00192933	0.0125681	0.812482	3.44935	3.15398	-1.68822	up
ZNF280B	0.00193044	0.0125699	1.64485	0.11157	3.1538	-1.39431	up
ZFP64	0.00193215	0.0125721	0.710938	3.54782	3.15353	-1.69864	up
PIEZO2	0.00193723	0.012595	1.78376	-0.0164895	3.15271	-1.39752	up
ZNF528	0.00194383	0.0126239	1.01538	2.77107	3.15165	-1.56903	up
GPR160	0.00194901	0.0126519	0.68137	4.11154	3.15083	-1.84094	up
CUEDC1	0.00195412	0.0126796	0.983371	2.47119	3.15001	-1.53508	up
RBM7	0.00195717	0.0126938	0.655843	4.15686	3.14953	-1.85526	up
ZSWIM9	0.00196174	0.0127124	0.863861	2.72851	3.1488	-1.57452	up
ARL14EP	0.00196327	0.0127153	0.790232	4.20411	3.14856	-1.87942	up
EXOSC9	0.00196406	0.0127153	0.507068	4.94522	3.14844	-2.0844	up
CMC1	0.001967	0.0127187	0.595308	4.25088	3.14797	-1.8839	up
CKLF	0.00197213	0.0127413	-1.9623	-1.68599	-3.14716	-1.41889	down
NFE2L3	0.0019722	0.0127413	1.8173	-0.761293	3.14715	-1.41037	up
ZNF75A	0.00197993	0.0127836	0.953534	3.15853	3.14593	-1.64987	up
GPATCH4	0.00198047	0.0127836	0.501469	5.44464	3.14585	-2.23516	up
CTPS1	0.0019903	0.0128415	1.03426	3.12792	3.14431	-1.65468	up
WDR34	0.00200113	0.0129001	0.851872	2.64217	3.14262	-1.57029	up
AC007388.1	0.00200318	0.0129077	1.54054	0.524479	3.1423	-1.43134	up
SYS1	0.00201527	0.0129677	0.751133	3.55989	3.14043	-1.74779	up
CCDC125	0.00201577	0.0129677	0.790068	3.55983	3.14035	-1.73263	up
NME4	0.00201586	0.0129677	0.607085	5.28095	3.14034	-2.20872	up
CXCL9	0.00202633	0.013023	1.42665	1.61055	3.13872	-1.48846	up
HDHD3	0.0020281	0.0130288	1.75992	-0.540031	3.13845	-1.43308	up
EXOSC7	0.00203398	0.0130552	1.06412	2.35513	3.13755	-1.55299	up
AL139020.1	0.00203647	0.0130656	1.55742	0.536249	3.13717	-1.44594	up
ZMAT5	0.00203837	0.0130721	0.89053	2.68319	3.13688	-1.59156	up
MRPL44	0.00204571	0.0130966	0.600055	4.59288	3.13575	-2.01827	up
STS	0.0020481	0.0131062	1.05382	2.72441	3.13539	-1.60991	up
EFNA5	0.00205155	0.0131114	1.80594	-1.2955	3.13486	-1.44592	up
AC091982.3	0.00205825	0.0131393	1.7063	-1.56974	3.13385	-1.45124	up
NDUFC2	0.00205827	0.0131393	1.54511	0.778574	3.13384	-1.45974	up
NT5C3B	0.00205857	0.0131393	0.713968	3.54829	3.1338	-1.75618	up
ZBTB48	0.00205957	0.01314	1.14507	2.07061	3.13365	-1.53326	up
RASSF8	0.00207067	0.0132052	0.701748	4.30906	3.13197	-1.96251	up
CCDC28B	0.00209868	0.0133666	1.37627	0.750421	3.12778	-1.47398	up
SRA1	0.00209984	0.0133683	0.685002	3.94949	3.1276	-1.86509	up
CA5B	0.00211304	0.0134408	0.576279	4.51825	3.12564	-2.03502	up
HJURP	0.00211606	0.0134543	1.2519	2.19994	3.1252	-1.56935	up
BEND3	0.00211885	0.0134662	1.64063	-0.326215	3.12479	-1.4693	up
ARHGEF5	0.00212055	0.0134713	1.56069	0.445033	3.12453	-1.47701	up
RSPO3	0.0021281	0.0135134	1.6466	0.00247772	3.12342	-1.47496	up
BLM	0.00214218	0.0135804	0.867714	3.21296	3.12136	-1.72162	up
SUPT3H	0.0021423	0.0135804	1.27724	1.80499	3.12134	-1.54648	up
PRICKLE3	0.00216102	0.0136757	1.03079	2.55001	3.11862	-1.63352	up
TNFSF18	0.00216753	0.0136994	-1.70634	-2.86194	-3.11768	-1.49263	down
ADGRL4	0.00216928	0.0137046	0.819035	3.18668	3.11743	-1.73261	up
DSCC1	0.00217037	0.0137057	1.76235	-0.334763	3.11727	-1.48955	up
CAPN7	0.00217147	0.0137068	0.804877	4.38293	3.11711	-2.02957	up
SEMA3C	0.00217669	0.0137224	1.59754	0.752072	3.11636	-1.51109	up
EMC4	0.00217741	0.0137224	0.737662	4.06702	3.11625	-1.93228	up
DMAC1	0.00217764	0.0137224	0.869851	3.29747	3.11622	-1.76064	up
SLC41A1	0.002185	0.0137571	0.78528	3.2731	3.11516	-1.75878	up
H2AFX	0.00219325	0.0138032	0.506762	4.39557	3.11398	-2.0274	up
CTSO	0.00220738	0.0138766	1.02456	2.67015	3.11197	-1.66965	up
IL2RA	0.00221565	0.0139089	1.57566	0.573581	3.1108	-1.5187	up
VIM-AS1	0.00221759	0.0139152	-0.769937	5.53572	-3.11052	-2.18737	down
METTL14	0.00222202	0.0139232	0.508869	5.13963	3.10989	-2.23839	up
F8	0.00222262	0.0139232	1.01121	2.97107	3.10981	-1.72564	up
KIFC1	0.00223322	0.0139837	1.44741	1.61824	3.10832	-1.57181	up
GP6	0.00223835	0.0140041	-0.862835	4.3429	-3.1076	-1.85199	down
PDZD11	0.00224069	0.0140106	0.863494	3.10814	3.10727	-1.73239	up
AC127502.2	0.00224144	0.0140106	-1.41026	4.4088	-3.10716	-1.77945	down
THOC3	0.00224222	0.0140106	0.870483	3.69851	3.10705	-1.86732	up
CD151	0.00224799	0.0140407	-0.747953	4.97781	-3.10625	-2.04563	down
DPYS	0.002251	0.0140533	1.78681	-2.57362	3.10583	-1.52708	up
GALNT15	0.00225189	0.0140533	1.34011	1.23132	3.1057	-1.55484	up
SMN2	0.00225618	0.0140735	1.64662	0.00821219	3.10511	-1.5238	up
TATDN1	0.00225857	0.0140761	0.738226	3.84104	3.10477	-1.91372	up
AOX1	0.00225934	0.0140761	1.88974	-1.42089	3.10466	-1.52428	up
C1GALT1C1	0.00226253	0.0140844	1.68875	-0.453868	3.10422	-1.52338	up
ZNF226	0.00227151	0.0141282	0.80923	3.67056	3.10298	-1.87699	up
AFAP1L2	0.00227479	0.0141309	0.597198	4.50257	3.10252	-2.09714	up
TIFA	0.00227689	0.0141381	0.616317	4.32755	3.10223	-2.04412	up
AL136454.1	0.00228141	0.0141602	-1.60555	1.43923	-3.10161	-1.53143	down
MYBL2	0.00228361	0.0141628	0.606518	5.0765	3.10131	-2.26495	up
MMP24	0.00228408	0.0141628	1.70835	-2.5996	3.10124	-1.53879	up
HHLA3	0.0022864	0.0141637	1.51691	0.425771	3.10092	-1.53924	up
FUT11	0.00228675	0.0141637	0.735143	4.10558	3.10088	-2.00795	up
PYCR1	0.0022928	0.0141953	1.7507	-2.02336	3.10004	-1.54098	up
CDADC1	0.00229764	0.0142134	1.23987	1.86083	3.09938	-1.61317	up
MRPL16	0.0023044	0.0142418	0.542648	4.88214	3.09846	-2.19796	up
MED7	0.00231465	0.0142914	0.786887	3.50797	3.09706	-1.84862	up
DNM3OS	0.00231506	0.0142914	1.45864	0.947255	3.09701	-1.56486	up
TXNDC11	0.00231938	0.0143122	0.566917	4.0787	3.09642	-1.98216	up
ZNF674	0.00232267	0.0143265	1.43666	0.915655	3.09597	-1.56541	up
CEP97	0.00232685	0.0143464	1.01207	2.9053	3.09541	-1.75235	up
ERRFI1	0.00232794	0.0143471	1.48224	0.712148	3.09526	-1.56187	up
RGS9	0.00232942	0.0143502	0.737426	3.70396	3.09506	-1.91039	up
MTRNR2L6	0.00233127	0.0143544	-1.74346	2.31696	-3.09481	-1.55032	down
RASSF9	0.00233203	0.0143544	1.10128	2.37663	3.09471	-1.68696	up
MYL6B	0.00234317	0.0143948	1.0634	2.03404	3.0932	-1.63756	up
AP005131.6	0.0023435	0.0143948	-1.64156	-3.12657	-3.09316	-1.55546	down
PRKCZ	0.00234952	0.0144203	0.970959	2.71072	3.09235	-1.72491	up
UBE2S	0.00235102	0.0144204	0.603877	4.16697	3.09215	-2.01993	up
COMMD8	0.00235172	0.0144204	0.818896	4.24058	3.09206	-2.06374	up
HSPA13	0.00235354	0.0144211	1.25191	2.08015	3.09181	-1.65459	up
AC022150.4	0.00236089	0.0144602	0.558252	3.84874	3.09083	-1.93971	up
ETFB	0.00236924	0.0144994	0.863436	2.96643	3.08972	-1.75998	up
ZNF444	0.00237327	0.0145181	1.06652	1.97397	3.08918	-1.65776	up
MDH1	0.0023762	0.0145241	0.574809	5.14665	3.08879	-2.31535	up
CKS1B	0.00238395	0.0145654	1.27346	1.99275	3.08777	-1.65517	up
P2RY1	0.00238517	0.0145669	-0.945805	3.88661	-3.0876	-1.77341	down
IER5L	0.0023902	0.0145916	1.58389	0.501516	3.08694	-1.5816	up
RARRES2	0.00239125	0.014592	1.71549	-2.61611	3.0868	-1.57567	up
ARMC10	0.00240308	0.0146505	0.555684	4.0011	3.08524	-2.00513	up
KHDRBS3	0.00240378	0.0146505	1.65512	-0.339569	3.08515	-1.57366	up
ST7-AS1	0.00240648	0.0146609	-1.75627	-2.30563	-3.0848	-1.5785	down
FAM162A	0.00241788	0.0147182	0.81252	3.86569	3.08331	-1.98057	up
CD3EAP	0.00242204	0.0147307	1.3375	1.78101	3.08276	-1.6576	up
FAM9C	0.00242289	0.0147307	2.00326	-0.570864	3.08265	-1.58051	up
CBR1	0.00243228	0.0147763	0.926648	3.70071	3.08143	-1.95247	up
MORN2	0.00243239	0.0147763	1.54618	0.101227	3.08142	-1.58645	up
ITLN1	0.00243767	0.0148023	1.34703	1.03093	3.08073	-1.61186	up
PDE10A	0.00243865	0.0148023	1.2707	1.77717	3.0806	-1.65991	up
EXOSC4	0.00244645	0.0148435	1.25253	1.80539	3.0796	-1.66505	up
C17orf67	0.00244843	0.0148495	0.817575	3.16657	3.07934	-1.83425	up
PPARG	0.00246519	0.0149451	0.900345	2.98924	3.07718	-1.81422	up
PDE6B	0.0024749	0.0149899	1.15482	1.8013	3.07594	-1.66681	up
TXLNB	0.00247561	0.0149899	1.5646	0.401588	3.07585	-1.60601	up
ZNF836	0.00248021	0.0150116	1.00508	2.45613	3.07526	-1.73795	up
LIPA	0.00248303	0.0150128	-0.718515	5.56674	-3.0749	-2.31844	down
HSD17B8	0.00248344	0.0150128	1.60976	-0.631505	3.07485	-1.59995	up
CXorf36	0.00248926	0.0150418	1.30619	1.85124	3.07411	-1.6894	up
TNKS1BP1	0.00249194	0.0150499	0.55261	3.93627	3.07377	-2.02455	up
NPDC1	0.00249261	0.0150499	1.03978	2.15507	3.07368	-1.71026	up
RAD51D	0.00249667	0.0150683	1.11051	2.15277	3.07317	-1.70936	up
NIPA2	0.00249873	0.0150719	0.631444	4.1373	3.07291	-2.07634	up
ZMYM1	0.00249956	0.0150719	1.13992	2.7291	3.0728	-1.79154	up
HIC2	0.00251762	0.0151639	1.6049	0.102551	3.07052	-1.61654	up
FANK1	0.00252356	0.0151925	1.62509	-2.67354	3.06978	-1.6189	up
BCAR1	0.00253683	0.0152548	1.00993	2.25789	3.06811	-1.74872	up
CASTOR3	0.0025393	0.0152635	1.08474	2.21307	3.06781	-1.72782	up
SLC25A23	0.00254409	0.0152861	0.552018	4.17625	3.06721	-2.10863	up
ARL2	0.00254739	0.0152998	0.916756	2.60015	3.0668	-1.78062	up
LYPD5	0.00255485	0.0153365	1.69479	-0.161204	3.06587	-1.62544	up
EXOSC3	0.00256147	0.0153595	0.720079	3.6271	3.06505	-1.97229	up
HIST1H3A	0.00257031	0.0154001	0.962348	2.59758	3.06396	-1.79886	up
MET	0.00257491	0.0154152	1.65258	1.43806	3.06339	-1.68909	up
ZNF501	0.00257759	0.0154251	1.31381	1.86964	3.06306	-1.71488	up
MRPL47	0.00258472	0.0154615	0.807138	4.05076	3.06218	-2.08155	up
HCFC2	0.00260487	0.0155632	0.661621	4.37754	3.05972	-2.17225	up
TMEM176A	0.00260936	0.0155838	1.52281	0.907232	3.05917	-1.66911	up
RAE1	0.00262623	0.0156719	0.695101	3.73752	3.05712	-2.02679	up
HAL	0.00263039	0.0156905	1.32515	1.58249	3.05662	-1.70659	up
GIPC1	0.00263198	0.0156937	0.698545	3.1635	3.05643	-1.89531	up
ZNF566	0.0026417	0.0157453	0.966303	2.97051	3.05526	-1.8695	up
STX8	0.00264415	0.0157473	0.74292	4.47692	3.05496	-2.22169	up
P3H2	0.00264543	0.0157473	1.61839	0.132959	3.05481	-1.65762	up
APOBEC3H	0.00264585	0.0157473	1.66176	-0.496863	3.05476	-1.65212	up
MT1X	0.00264628	0.0157473	1.45741	-0.122811	3.05471	-1.65359	up
PEG3	0.00264966	0.0157611	1.78487	-1.83504	3.0543	-1.65641	up
DDX50	0.00265758	0.0158019	0.523469	5.36529	3.05335	-2.47684	up
ACTA2	0.00267467	0.0158781	0.931022	2.978	3.05131	-1.87894	up
NCBP2-AS2	0.00269258	0.0159679	0.971607	2.4938	3.04919	-1.81589	up
TMEM184C	0.00270879	0.0160423	0.69699	4.09963	3.04728	-2.134	up
SNX11	0.00271068	0.0160423	0.686299	3.78381	3.04705	-2.0617	up
CANT1	0.00271097	0.0160423	0.84831	3.23802	3.04702	-1.94788	up
XPNPEP2	0.00271372	0.0160522	1.56595	-0.152979	3.0467	-1.67443	up
SNTA1	0.00271748	0.016068	1.30001	0.761409	3.04626	-1.68963	up
PEX11A	0.0027216	0.0160759	1.74481	-1.05833	3.04577	-1.67517	up
IFT22	0.00272177	0.0160759	1.08996	2.03981	3.04575	-1.78428	up
TESK2	0.00272278	0.0160759	0.961107	3.13109	3.04563	-1.9372	up
MZB1	0.00272313	0.0160759	1.64895	-0.45484	3.04559	-1.67614	up
ZNF688	0.00272649	0.0160829	0.748616	3.16722	3.0452	-1.93306	up
TRAPPC3	0.00273102	0.0160905	0.527878	3.90099	3.04467	-2.08002	up
QPRT	0.00273848	0.0161147	1.55661	0.18328	3.0438	-1.68696	up
GPS2	0.00273947	0.0161147	1.41736	1.30991	3.04369	-1.73119	up
FOXRED1	0.00274619	0.0161415	1.14572	1.74222	3.0429	-1.75206	up
ZNF57	0.00274891	0.0161511	1.52113	0.489136	3.04259	-1.69605	up
AC007906.2	0.00275913	0.0161919	1.68148	-2.42705	3.04141	-1.69072	up
DYRK3	0.00277103	0.0162393	1.04988	2.18744	3.04003	-1.80214	up
KATNBL1	0.00279296	0.0163558	0.63122	3.58849	3.03752	-2.02796	up
SOBP	0.00279366	0.0163558	1.61237	-0.27786	3.03744	-1.69883	up
TOR2A	0.00280022	0.0163813	1.20622	1.77528	3.03669	-1.7778	up
AC004847.1	0.00280615	0.0164095	1.33897	1.19885	3.03601	-1.73972	up
ABCA1	0.00280805	0.0164142	1.31205	2.20923	3.0358	-1.82634	up
COPS7A	0.00281743	0.016452	0.605318	4.02644	3.03473	-2.15815	up
MMP2	0.00283276	0.0165261	1.8543	-1.18417	3.033	-1.70785	up
LAIR2	0.00283489	0.016532	1.52163	0.822266	3.03276	-1.73494	up
ARSA	0.00283801	0.0165344	1.35863	1.29267	3.0324	-1.75414	up
CALHM6	0.00283805	0.0165344	0.77797	3.58918	3.0324	-2.07257	up
KLRC2	0.00283863	0.0165344	1.89837	-1.40016	3.03233	-1.71008	up
LRRC61	0.00285543	0.0166192	1.27488	0.977255	3.03045	-1.73991	up
UBTD1	0.0028566	0.0166195	1.25197	1.5969	3.03032	-1.77834	up
RAP1GAP	0.00285869	0.0166251	1.87841	-0.722869	3.03008	-1.7158	up
P2RY6	0.00286179	0.0166367	1.64114	-0.509029	3.02974	-1.71658	up
MPV17	0.00287086	0.0166684	0.577394	3.96984	3.02872	-2.14902	up
KCTD21	0.00287173	0.0166684	0.863883	2.77276	3.02863	-1.89806	up
AFAP1-AS1	0.00287349	0.0166721	-1.90853	-1.1412	-3.02843	-1.72301	down
ZNF846	0.00287767	0.0166898	1.13128	2.01576	3.02796	-1.82035	up
SGF29	0.00288066	0.0166972	0.548818	4.85506	3.02763	-2.41866	up
BOP1	0.00288122	0.0166972	0.763775	3.34959	3.02757	-2.01679	up
ATP6V0E2-AS1	0.00288232	0.0166972	-1.54976	-2.75409	-3.02745	-1.72353	down
OXLD1	0.0028937	0.0167501	1.04747	2.65956	3.02619	-1.90709	up
C7orf26	0.00290485	0.0168081	0.82347	3.28498	3.02496	-2.01886	up
2025-09-10	0.00292555	0.0168884	0.50465	5.10512	3.02268	-2.48586	up
ARHGAP42	0.00293196	0.0169123	1.20108	1.89191	3.02198	-1.82341	up
COQ8B	0.00294635	0.0169826	1.12771	1.89536	3.02041	-1.8245	up
SLC9A3-AS1	0.00294841	0.0169826	-1.542	-3.36502	-3.02019	-1.7412	down
BPNT1	0.00294857	0.0169826	1.06864	2.33816	3.02017	-1.87105	up
B4GALNT3	0.00294891	0.0169826	1.65987	-2.70887	3.02013	-1.74394	up
PRDX4	0.00294987	0.0169826	1.59443	0.555807	3.02003	-1.75956	up
CXorf40B	0.00295206	0.0169887	0.897778	2.93346	3.01979	-1.96782	up
GSPT2	0.00295943	0.0170113	1.07996	2.43939	3.01899	-1.89791	up
SURF1	0.00296207	0.0170199	0.869006	3.03542	3.0187	-1.98124	up
ZNF227	0.00296697	0.0170414	0.640517	4.33207	3.01817	-2.27371	up
DDRGK1	0.00297013	0.0170432	0.708268	3.94938	3.01783	-2.20272	up
MAD2L1	0.00297076	0.0170432	1.29803	1.34886	3.01776	-1.79088	up
ZNF256	0.00297162	0.0170432	1.1798	1.96208	3.01767	-1.83985	up
HSPB7	0.002972	0.0170432	1.74098	-2.37583	3.01763	-1.75031	up
MED22	0.00298291	0.0170868	0.701748	3.59333	3.01645	-2.1075	up
P4HA1	0.00298847	0.0171054	0.955329	3.26857	3.01586	-2.045	up
ZNF835	0.00299755	0.0171508	1.59348	-0.521594	3.01488	-1.75441	up
AC006449.6	0.00299872	0.0171509	1.76306	-1.15213	3.01476	-1.75418	up
CCDC191	0.00300105	0.0171576	0.698317	4.02464	3.01451	-2.20073	up
PIP4P2	0.00300322	0.0171634	-0.665225	5.80904	-3.01427	-2.56738	down
NBPF11	0.00300625	0.0171741	0.850411	2.71775	3.01395	-1.93996	up
FAM229A	0.00301018	0.0171873	-1.87416	-1.70762	-3.01353	-1.75968	down
PABPC5-AS1	0.00301202	0.0171873	1.75681	-2.15839	3.01334	-1.76075	up
RIDA	0.00301512	0.0171973	1.15619	1.95488	3.013	-1.84942	up
MMP14	0.00301609	0.0171973	1.74218	-1.29032	3.0129	-1.75909	up
RMI1	0.00302001	0.0172064	0.882262	2.83938	3.01248	-1.95582	up
PIGR	0.00302693	0.0172357	1.52536	-3.05601	3.01175	-1.76464	up
ZNF195	0.00302746	0.0172357	0.874945	3.70353	3.01169	-2.13707	up
POC5	0.0030325	0.0172577	1.02035	2.82516	3.01116	-1.97254	up
KIF27	0.0030595	0.0173914	1.14379	2.3823	3.00831	-1.92011	up
GLRX2	0.00307042	0.0174405	0.953341	2.42995	3.00716	-1.91548	up
PAAF1	0.00308458	0.0175071	1.12189	2.39494	3.00568	-1.92595	up
TMEM14B	0.00308785	0.0175124	0.597705	4.09968	3.00534	-2.2574	up
FCGR1B	0.00309151	0.0175264	1.71773	-0.678139	3.00496	-1.77933	up
EBPL	0.00309639	0.017534	1.20374	1.81888	3.00445	-1.86111	up
APOPT1	0.00310499	0.017576	1.32188	1.21974	3.00356	-1.82395	up
MANF	0.00310653	0.0175781	0.916219	2.63071	3.0034	-1.95755	up
CHAC2	0.00312065	0.017648	1.68724	-0.133028	3.00194	-1.79152	up
AL359232.1	0.00312128	0.017648	1.41227	-3.20604	3.00187	-1.78912	up
JAG1	0.00313174	0.017687	1.18436	1.69363	3.0008	-1.86811	up
EYA1	0.00313317	0.0176884	1.80476	-1.24363	3.00065	-1.78987	up
ENTR1	0.00313785	0.0177081	0.593766	4.12162	3.00017	-2.2667	up
TOMM34	0.0031484	0.0177583	0.816152	3.46719	2.99909	-2.12815	up
ENC1	0.00315134	0.017764	0.683616	3.45862	2.99879	-2.11384	up
EFR3B	0.00316248	0.0178065	1.68231	-0.362155	2.99765	-1.79976	up
RPARP-AS1	0.00316549	0.017815	1.13652	1.60533	2.99734	-1.86381	up
WDR54	0.00316639	0.017815	1.39338	0.704301	2.99725	-1.81988	up
ZNF302	0.00316984	0.0178276	0.745064	4.06694	2.9969	-2.28082	up
AP002807.1	0.00317208	0.0178335	-1.52412	-3.09044	-2.99667	-1.80047	down
DSC1	0.00317463	0.0178411	-1.50791	-3.25262	-2.99641	-1.80101	down
RUNDC3B	0.00318271	0.0178609	1.65346	-0.272568	2.99559	-1.80566	up
TUT1	0.00318338	0.0178609	1.61378	-0.225938	2.99552	-1.80639	up
ZSCAN21	0.00319976	0.017928	1.14375	1.94768	2.99387	-1.90999	up
TSEN34	0.00320352	0.0179424	0.65599	3.76946	2.99349	-2.21163	up
TMEM273	0.00321601	0.0180055	0.963393	2.71439	2.99223	-2.00185	up
KRT23	0.0032291	0.0180652	1.45661	1.29969	2.99092	-1.86877	up
MCM10	0.00323691	0.0180953	1.41139	1.2378	2.99014	-1.86491	up
CFAP410	0.00325493	0.0181819	1.31556	1.16657	2.98835	-1.86305	up
MORC1	0.00325976	0.0181956	-1.25129	4.39793	-2.98787	-2.11372	down
LNX1	0.00327484	0.0182729	1.37731	1.12832	2.98638	-1.86508	up
PTPN13	0.00328313	0.0182986	0.75498	3.66768	2.98556	-2.2127	up
IL12RB2	0.00330769	0.0184072	1.53435	0.569105	2.98315	-1.85495	up
OR2W3	0.00330882	0.0184072	-1.17057	2.93921	-2.98304	-1.90654	down
TEF	0.00331146	0.018415	0.61439	3.59355	2.98278	-2.1967	up
KIAA0753	0.00332149	0.0184639	0.618091	3.79058	2.9818	-2.23582	up
OXCT1	0.00332468	0.0184678	0.70696	4.39475	2.98149	-2.41107	up
TNFRSF1A	0.00332935	0.0184827	0.607111	4.32701	2.98103	-2.39483	up
2025-03-05	0.00332985	0.0184827	0.529797	4.11557	2.98099	-2.31539	up
SLC39A8	0.00333127	0.0184837	0.556941	4.22837	2.98085	-2.34089	up
BRMS1L	0.00333642	0.0185054	1.11378	1.93378	2.98035	-1.93977	up
CREB3	0.00333923	0.0185141	0.643351	3.76571	2.98007	-2.23717	up
AC104241.2	0.00334434	0.0185336	-1.89924	-1.71497	-2.97958	-1.84417	down
PHF13	0.00334526	0.0185336	1.16519	1.61062	2.97949	-1.91311	up
UGDH	0.00334861	0.0185453	0.516063	4.34103	2.97917	-2.38904	up
GRAMD4	0.00335292	0.0185553	0.948475	2.69463	2.97875	-2.04371	up
ZNF510	0.00335923	0.0185833	0.51427	4.58273	2.97814	-2.46344	up
RAD51AP1	0.00336603	0.0186071	1.53986	0.00722139	2.97749	-1.85437	up
CCDC59	0.0033677	0.0186094	0.63495	4.93803	2.97732	-2.57673	up
DNTTIP1	0.0033733	0.0186267	0.774507	3.9089	2.97679	-2.28905	up
FAM84B	0.00338222	0.0186619	0.778356	3.12705	2.97593	-2.11681	up
SCD	0.00338401	0.0186634	1.01223	2.93853	2.97576	-2.08335	up
PF4V1	0.00338535	0.0186634	-0.823185	7.52355	-2.97563	-3.12092	down
ZNF200	0.00338682	0.0186634	0.74193	3.21692	2.97549	-2.13759	up
MDK	0.00342047	0.0188323	1.58038	0.514078	2.97228	-1.88196	up
NR5A1	0.00342071	0.0188323	1.20313	1.79311	2.97226	-1.95549	up
CLCC1	0.00344056	0.0189345	1.09008	2.43986	2.97038	-2.0206	up
ZNF684	0.00344336	0.0189429	1.38379	0.955884	2.97012	-1.90028	up
ZNF2	0.00345464	0.0189839	1.03509	2.35283	2.96906	-2.01304	up
HOXA10	0.00345944	0.0190032	1.73551	-1.75155	2.96861	-1.87094	up
CRLS1	0.00347109	0.0190461	0.611869	4.25296	2.96751	-2.412	up
IQCG	0.00347581	0.0190612	1.0336	2.57822	2.96707	-2.05139	up
AC068759.1	0.00347946	0.0190691	-1.80389	-1.85899	-2.96673	-1.87587	down
IFFO2	0.0034812	0.0190691	0.607186	3.52402	2.96657	-2.21383	up
ENPP4	0.00348201	0.0190691	1.44447	0.974265	2.96649	-1.91328	up
PIP4K2C	0.00348499	0.0190691	0.727608	3.64571	2.96621	-2.2543	up
DARS2	0.00348554	0.0190691	0.841716	3.13842	2.96616	-2.14001	up
FCGBP	0.00349507	0.0191142	1.34891	1.05674	2.96528	-1.91684	up
PACSIN1	0.00350985	0.019188	1.16219	2.04641	2.9639	-2.00151	up
MSS51	0.00351725	0.0192072	-1.73959	-2.75272	-2.96322	-1.88387	down
TOE1	0.00351994	0.0192109	0.998139	2.05886	2.96297	-1.98638	up
ITPA	0.00352246	0.0192109	1.04281	2.54701	2.96274	-2.06107	up
ROBO1	0.00352469	0.0192109	1.42567	1.52983	2.96253	-1.95499	up
ZNF251	0.00352527	0.0192109	1.20166	1.75264	2.96248	-1.96994	up
PLAT	0.00352569	0.0192109	1.70206	-0.436268	2.96244	-1.88951	up
ZNF449	0.00352849	0.0192192	1.19088	2.12594	2.96218	-2.00407	up
SELENOS	0.00353081	0.0192247	1.20737	2.00344	2.96197	-1.9969	up
GPX8	0.00353434	0.0192369	1.68779	-2.46467	2.96164	-1.88908	up
DTWD2	0.00354091	0.0192656	0.927507	2.72368	2.96104	-2.08482	up
FAS	0.00354695	0.0192914	1.06151	2.8825	2.96048	-2.117	up
TP53TG1	0.00354936	0.0192975	0.996765	2.71387	2.96026	-2.0951	up
NPAS2	0.00357904	0.0194304	1.57196	0.403911	2.95755	-1.91574	up
FZD3	0.00358048	0.0194311	1.7456	-2.05425	2.95742	-1.89912	up
FRAS1	0.00359324	0.0194719	1.45593	-3.14151	2.95626	-1.902	up
SLC35F2	0.00359496	0.0194741	1.64038	-0.626335	2.95611	-1.90268	up
MFSD4A	0.00359844	0.0194859	1.6139	-1.9842	2.95579	-1.9032	up
MYO5C	0.00361269	0.0195559	0.938655	3.14654	2.9545	-2.18428	up
URB2	0.00361433	0.0195563	1.07186	2.39443	2.95435	-2.05743	up
HIST2H3C	0.0036154	0.0195563	1.38073	-2.08263	2.95426	-1.90726	up
MARK1	0.00362111	0.0195801	1.69223	-2.38898	2.95374	-1.90847	up
QTRT1	0.00363059	0.0196242	1.21984	1.44266	2.95289	-1.97277	up
PHKG2	0.00366102	0.0197671	1.0012	2.2728	2.95017	-2.05407	up
MTRNR2L4	0.00366456	0.019779	-1.40031	-2.71481	-2.94985	-1.91703	down
TRAPPC2B	0.00367509	0.019801	1.61105	-0.712202	2.94892	-1.92045	up
RNASEL	0.00367953	0.0198167	0.539025	4.41427	2.94852	-2.48307	up
ANKRD6	0.0036832	0.0198278	0.941216	2.13332	2.9482	-2.0428	up
TCTN3	0.00368427	0.0198278	1.42193	0.851153	2.9481	-1.95063	up
CACHD1	0.00369522	0.0198723	1.27225	1.67983	2.94713	-2.00544	up
ZNF26	0.00369693	0.0198743	0.941109	2.76994	2.94698	-2.13	up
C1QC	0.00370463	0.0198972	1.01325	2.61545	2.9463	-2.12085	up
SDHAF4	0.00370841	0.0199072	1.50085	0.184174	2.94597	-1.93788	up
NUP85	0.00372298	0.019971	0.786091	3.16343	2.94469	-2.19878	up
IL34	0.00373039	0.0200036	1.74478	-1.11568	2.94404	-1.93145	up
RWDD2B	0.00373838	0.0200319	0.925706	2.85783	2.94334	-2.15399	up
GPAM	0.00375178	0.0200892	1.49016	0.615076	2.94217	-1.95964	up
ICMT	0.00375778	0.0201069	0.744734	3.4036	2.94165	-2.25867	up
FARSB	0.00376879	0.0201513	0.575558	4.29537	2.94069	-2.47794	up
ANKRD54	0.00377416	0.0201727	0.830671	2.87851	2.94023	-2.17098	up
DOCK7	0.00378488	0.0202067	0.764846	3.51956	2.9393	-2.29335	up
B3GALNT2	0.00378595	0.0202067	1.14628	1.85566	2.93921	-2.04142	up
CEBPZ	0.00380769	0.0202972	0.563717	5.89582	2.93733	-2.95944	up
FAM86C1	0.00380974	0.0202972	1.34873	0.787478	2.93716	-1.97592	up
FAM110D	0.00381118	0.0202976	1.6521	-1.30501	2.93703	-1.94836	up
EIF4A1	0.00382741	0.0203767	-1.73239	-2.87206	-2.93564	-1.95182	down
NUP37	0.00383373	0.0204031	1.08272	2.05779	2.9351	-2.06976	up
PPP1R16A	0.00383885	0.0204162	1.44625	0.356881	2.93466	-1.96968	up
ZFP3	0.00383894	0.0204162	0.944014	3.06762	2.93465	-2.22029	up
MRPS7	0.00384325	0.0204318	0.599659	4.42164	2.93429	-2.5425	up
DCHS1	0.0038471	0.020445	1.59167	-0.265715	2.93396	-1.96132	up
AC005332.4	0.00384979	0.0204494	1.0454	1.88654	2.93373	-2.04936	up
AC106886.4	0.00385068	0.0204494	1.53823	-2.35669	2.93365	-1.95761	up
C2CD2	0.00385304	0.0204546	1.04441	2.01813	2.93345	-2.06955	up
ERGIC2	0.00385792	0.0204732	0.531703	4.92801	2.93304	-2.68666	up
TIMM8A	0.00386461	0.0205013	1.39407	0.845725	2.93247	-1.99298	up
TOP3B	0.00387521	0.0205502	1.10122	2.0475	2.93157	-2.07971	up
PVALB	0.00388207	0.0205793	-1.37887	3.20692	-2.93099	-2.04022	down
CLCF1	0.00389185	0.0206238	1.50201	0.0532596	2.93017	-1.97592	up
TSTD1	0.00389436	0.0206297	0.711182	3.86838	2.92996	-2.41812	up
PRSS57	0.00389588	0.0206304	1.60461	-2.2521	2.92983	-1.96691	up
MYL5	0.00390547	0.0206567	1.45332	0.666536	2.92902	-1.9938	up
TMEM44-AS1	0.00390629	0.0206567	1.7317	-1.079	2.92895	-1.96877	up
TPRG1-AS1	0.00390755	0.0206567	1.55905	-3.07058	2.92885	-1.96912	up
AL137186.2	0.00390868	0.0206567	-1.35363	-3.39946	-2.92875	-1.9687	down
PARP16	0.00391097	0.0206567	0.735819	3.25629	2.92856	-2.27184	up
TUBB4A	0.00391197	0.0206567	1.11771	1.60813	2.92848	-2.04481	up
ZBTB6	0.00391527	0.0206595	0.841579	3.87029	2.9282	-2.41595	up
TMEM200A	0.00391528	0.0206595	1.43614	-3.20538	2.9282	-1.97063	up
SNTG2	0.00392179	0.0206865	1.33009	1.02825	2.92766	-2.0137	up
LCN2	0.00393952	0.0207617	-0.770811	4.71934	-2.92617	-2.47584	down
TIMM9	0.00394271	0.0207617	0.586488	4.07664	2.92591	-2.45012	up
LRRC69	0.00394338	0.0207617	1.68399	-1.54968	2.92585	-1.97586	up
SASS6	0.00394442	0.0207617	1.06617	2.17474	2.92577	-2.10109	up
SPAG1	0.00396556	0.0208508	1.11403	1.92573	2.92401	-2.08339	up
KCTD17	0.00398224	0.020931	1.1197	1.69964	2.92263	-2.06524	up
ZNF322	0.00398874	0.0209504	0.883924	2.86607	2.9221	-2.21628	up
SLCO5A1	0.00399272	0.0209583	1.60523	-2.34622	2.92177	-1.98651	up
SMARCA1	0.00399697	0.0209584	1.27335	1.74567	2.92142	-2.07969	up
FOXC1	0.00400504	0.0209915	1.16191	1.47045	2.92076	-2.05518	up
FIGNL1	0.00401994	0.0210547	0.970337	2.36727	2.91954	-2.14828	up
[truncated: 1,928 more rows]

## Sheet: Table S5
gene	pvalue	padj	logFC	pct1	pct2	condition	celltype
CST1	0	0	4.14559	0.274	0.017	up	Epithelial cells
CXCL14	0	0	3.35011	0.211	0.016	up	Epithelial cells
KRT18	0	0	3.32284	0.924	0.125	up	Epithelial cells
SERPINA5	0	0	2.88364	0.318	0.047	up	Epithelial cells
KRT8	0	0	2.87809	0.906	0.096	up	Epithelial cells
ECM1	0	0	2.81995	0.219	0.051	up	Epithelial cells
WFDC2	0	0	2.81634	0.887	0.095	up	Epithelial cells
MAL2	0	0	2.611	0.856	0.043	up	Epithelial cells
KRT7	0	0	2.60179	0.7	0.044	up	Epithelial cells
SCGB2A1	0	0	2.56136	0.462	0.022	up	Epithelial cells
CCND1	0	0	2.55278	0.817	0.049	up	Epithelial cells
TACSTD2	0	0	2.47822	0.834	0.038	up	Epithelial cells
EPCAM	0	0	2.37373	0.883	0.094	up	Epithelial cells
SLPI	0	0	2.36921	0.75	0.07	up	Epithelial cells
CD9	0	0	2.35983	0.896	0.164	up	Epithelial cells
HMGA1	0	0	2.29789	0.76	0.07	up	Epithelial cells
SPINT2	0	0	2.26431	0.887	0.254	up	Epithelial cells
CLDN4	0	0	2.23763	0.815	0.037	up	Epithelial cells
MUCL1	0	0	2.22828	0.202	0.006	up	Epithelial cells
ATP5F1E	0	0	2.16644	0.753	0.056	up	Epithelial cells
CLDN3	0	0	2.15686	0.812	0.039	up	Epithelial cells
S100A9	0	0	2.09455	0.315	0.031	up	Epithelial cells
CD24	0	0	2.09091	0.849	0.043	up	Epithelial cells
GSTP1	0	0	2.08732	0.949	0.712	up	Epithelial cells
C6orf15	0	0	2.0023	0.228	0.006	up	Epithelial cells
KRT19	0	0	2.00008	0.887	0.343	up	Epithelial cells
KLK2	0	0	1.99605	0.198	0.009	up	Epithelial cells
MT1G	0	0	1.98442	0.399	0.045	up	Epithelial cells
ELF3	0	0	1.98254	0.775	0.034	up	Epithelial cells
PI3	0	0	1.98011	0.367	0.012	up	Epithelial cells
CLDN7	0	0	1.97374	0.785	0.033	up	Epithelial cells
CST3	0	0	1.95486	0.873	0.653	up	Epithelial cells
ATP5MC3	0	0	1.9501	0.703	0.032	up	Epithelial cells
KRT17	0	0	1.94012	0.429	0.04	up	Epithelial cells
MUC1	0	0	1.93601	0.795	0.049	up	Epithelial cells
CXCL1	0	0	1.9036	0.357	0.028	up	Epithelial cells
PPP1R14B	0	0	1.88901	0.868	0.366	up	Epithelial cells
ATP5MG	0	0	1.87348	0.736	0.049	up	Epithelial cells
ATP5PF	0	0	1.84188	0.729	0.033	up	Epithelial cells
ATP5F1B	0	0	1.8119	0.709	0.03	up	Epithelial cells
LCN2	0	0	1.78346	0.639	0.027	up	Epithelial cells
FOLR1	0	0	1.78243	0.555	0.013	up	Epithelial cells
MMP7	0	0	1.77739	0.488	0.018	up	Epithelial cells
SOX17	0	0	1.76778	0.761	0.028	up	Epithelial cells
SMPX	0	0	1.76747	0.202	0.013	up	Epithelial cells
IFI27	0	0	1.74263	0.745	0.487	up	Epithelial cells
FTH1	0	0	1.71001	0.988	0.922	up	Epithelial cells
GAL	0	0	1.68264	0.462	0.009	up	Epithelial cells
EDN3	0	0	1.68183	0.199	0.006	up	Epithelial cells
RHEB	0	0	1.67348	0.878	0.416	up	Epithelial cells
KRT6A	0	0	1.65543	0.287	0.015	up	Epithelial cells
IER3	0	0	1.65252	0.843	0.306	up	Epithelial cells
S100A14	0	0	1.64109	0.721	0.043	up	Epithelial cells
ZFAS1	0	0	1.6144	0.704	0.069	up	Epithelial cells
LAPTM4B	0	0	1.60095	0.812	0.355	up	Epithelial cells
S100A11	0	0	1.58418	0.951	0.584	up	Epithelial cells
KLK6	0	0	1.57134	0.438	0.013	up	Epithelial cells
PCCA	0	0	1.5645	0.281	0.137	up	Epithelial cells
CCL20	0	0	1.54716	0.39	0.028	up	Epithelial cells
CXCL8	0	0	1.54703	0.616	0.079	up	Epithelial cells
ATP5IF1	0	0	1.54433	0.675	0.021	up	Epithelial cells
SMS	0	0	1.53608	0.785	0.405	up	Epithelial cells
ATP6V0B	0	0	1.53131	0.889	0.346	up	Epithelial cells
ANXA1	0	0	1.52629	0.88	0.432	up	Epithelial cells
TNFRSF12A	0	0	1.50235	0.779	0.156	up	Epithelial cells
ATP5MPL	0	0	1.49508	0.69	0.025	up	Epithelial cells
ADGRG2	0	0	1.49364	0.255	0.01	up	Epithelial cells
CLU	0	0	1.47811	0.719	0.398	up	Epithelial cells
ATP5MC2	0	0	1.47779	0.697	0.037	up	Epithelial cells
KLK3	0	0	1.47086	0.191	0.006	up	Epithelial cells
NDUFC2	0	0	1.46584	0.903	0.543	up	Epithelial cells
OCIAD2	0	0	1.46573	0.788	0.168	up	Epithelial cells
CD47	0	0	1.45876	0.755	0.325	up	Epithelial cells
ATP5MD	0	0	1.42193	0.698	0.028	up	Epithelial cells
TUBB2B	0	0	1.40166	0.294	0.012	up	Epithelial cells
DSP	0	0	1.39171	0.756	0.053	up	Epithelial cells
RCN1	0	0	1.39122	0.728	0.408	up	Epithelial cells
GAPDH	0	0	1.37464	0.975	0.846	up	Epithelial cells
PERP	0	0	1.37278	0.776	0.086	up	Epithelial cells
PRELID1	0	0	1.35782	0.873	0.455	up	Epithelial cells
UBE2S	0	0	1.35335	0.725	0.312	up	Epithelial cells
PPA1	0	0	1.35114	0.9	0.456	up	Epithelial cells
SAT1	0	0	1.35024	0.955	0.644	up	Epithelial cells
S100A16	0	0	1.34067	0.848	0.405	up	Epithelial cells
SPINT1	0	0	1.33335	0.749	0.033	up	Epithelial cells
SLC52A2	0	0	1.3311	0.783	0.121	up	Epithelial cells
PRDX1	0	0	1.33055	0.925	0.635	up	Epithelial cells
KRT23	0	0	1.32679	0.576	0.011	up	Epithelial cells
DCXR	0	0	1.32403	0.646	0.327	up	Epithelial cells
ATP5F1C	0	0	1.31947	0.669	0.028	up	Epithelial cells
S100A6	0	0	1.3189	0.935	0.811	up	Epithelial cells
SMIM24	0	0	1.31094	0.287	0.008	up	Epithelial cells
EZR	0	0	1.30992	0.804	0.325	up	Epithelial cells
TUBA1C	0	0	1.3063	0.826	0.269	up	Epithelial cells
LSR	0	0	1.30214	0.751	0.071	up	Epithelial cells
TP53I3	0	0	1.30146	0.605	0.134	up	Epithelial cells
DKK1	0	0	1.29495	0.292	0.008	up	Epithelial cells
DNAJC15	0	0	1.28179	0.327	0.125	up	Epithelial cells
TXNRD1	0	0	1.28171	0.604	0.239	up	Epithelial cells
PKM	0	0	1.27901	0.913	0.458	up	Epithelial cells
ATP5PO	0	0	1.27714	0.663	0.025	up	Epithelial cells
RNASET2	0	0	1.27554	0.694	0.259	up	Epithelial cells
SCGB3A1	0	0	1.27133	0.244	0.008	up	Epithelial cells
ATP5MF	0	0	1.27115	0.656	0.017	up	Epithelial cells
ARHGAP29	0	0	1.27018	0.627	0.094	up	Epithelial cells
MT1H	0	0	1.26875	0.261	0.009	up	Epithelial cells
NDUFB9	0	0	1.26873	0.83	0.416	up	Epithelial cells
TNNT1	0	0	1.26733	0.539	0.024	up	Epithelial cells
RAB5IF	0	0	1.26722	0.611	0.012	up	Epithelial cells
ITGB8	0	0	1.26606	0.727	0.084	up	Epithelial cells
ANXA2	0	0	1.25871	0.908	0.494	up	Epithelial cells
DMKN	0	0	1.24482	0.78	0.189	up	Epithelial cells
SDC4	0	0	1.24372	0.671	0.086	up	Epithelial cells
FABP5	0	0	1.23904	0.699	0.207	up	Epithelial cells
PTX3	0	0	1.2367	0.347	0.025	up	Epithelial cells
CSTB	0	0	1.22532	0.909	0.543	up	Epithelial cells
PNOC	0	0	1.2174	0.249	0.017	up	Epithelial cells
EIF5A	0	0	1.21387	0.878	0.444	up	Epithelial cells
SLC3A2	0	0	1.21322	0.869	0.313	up	Epithelial cells
RHPN2	0	0	1.20976	0.527	0.021	up	Epithelial cells
PDCD5	0	0	1.20236	0.838	0.439	up	Epithelial cells
TM4SF1	0	0	1.20149	0.761	0.257	up	Epithelial cells
BTLA	0	0	1.2	0.185	0.007	up	Epithelial cells
POLR2H	0	0	1.19581	0.801	0.282	up	Epithelial cells
CDKN2A	0	0	1.18849	0.557	0.051	up	Epithelial cells
KLF5	0	0	1.17913	0.695	0.058	up	Epithelial cells
ATP5MC1	0	0	1.17394	0.641	0.015	up	Epithelial cells
SFN	0	0	1.17265	0.531	0.014	up	Epithelial cells
EDN1	0	0	1.16621	0.457	0.014	up	Epithelial cells
TNFAIP2	0	0	1.16103	0.56	0.052	up	Epithelial cells
PSMD2	0	0	1.15761	0.791	0.313	up	Epithelial cells
KLK7	0	0	1.14875	0.472	0.018	up	Epithelial cells
VDAC2	0	0	1.14682	0.844	0.55	up	Epithelial cells
AURKAIP1	0	0	1.14667	0.859	0.43	up	Epithelial cells
ATP1B1	0	0	1.14604	0.745	0.332	up	Epithelial cells
YWHAZ	0	0	1.14535	0.911	0.584	up	Epithelial cells
SPINK13	0	0	1.13818	0.196	0.006	up	Epithelial cells
ODC1	0	0	1.13655	0.759	0.288	up	Epithelial cells
PDXK	0	0	1.13359	0.769	0.242	up	Epithelial cells
ATP5F1D	0	0	1.13107	0.647	0.026	up	Epithelial cells
ZNF706	0	0	1.12486	0.86	0.434	up	Epithelial cells
CST5	0	0	1.11876	0.199	0.004	up	Epithelial cells
SNHG7	0	0	1.10432	0.606	0.029	up	Epithelial cells
VAMP8	0	0	1.09843	0.8	0.082	up	Epithelial cells
TOMM40	0	0	1.09357	0.698	0.231	up	Epithelial cells
GNAS	0	0	1.09351	0.95	0.791	up	Epithelial cells
MRPL14	0	0	1.08573	0.828	0.279	up	Epithelial cells
S100A1	0	0	1.08442	0.503	0.023	up	Epithelial cells
TSTA3	0	0	1.08098	0.801	0.188	up	Epithelial cells
IGFBP2	0	0	1.07915	0.729	0.449	up	Epithelial cells
GIPC1	0	0	1.07664	0.692	0.184	up	Epithelial cells
TXN	0	0	1.07599	0.93	0.637	up	Epithelial cells
EHF	0	0	1.07223	0.629	0.01	up	Epithelial cells
TPM3	0	0	1.0628	0.891	0.382	up	Epithelial cells
C1orf122	0	0	1.06186	0.821	0.298	up	Epithelial cells
BCAM	0	0	1.05742	0.638	0.096	up	Epithelial cells
CTSZ	0	0	1.05455	0.677	0.175	up	Epithelial cells
POLR2K	0	0	1.05299	0.818	0.346	up	Epithelial cells
CYC1	0	0	1.05204	0.822	0.38	up	Epithelial cells
KCNQ1OT1	0	0	1.05117	0.559	0.029	up	Epithelial cells
TMEM238	0	0	1.04447	0.658	0.054	up	Epithelial cells
PMAIP1	0	0	1.04398	0.616	0.068	up	Epithelial cells
MRPL21	0	0	1.0399	0.811	0.33	up	Epithelial cells
PUF60	0	0	1.0395	0.817	0.335	up	Epithelial cells
PAX8	0	0	1.03906	0.655	0.037	up	Epithelial cells
JPT1	0	0	1.03434	0.749	0.269	up	Epithelial cells
SPAG11B	0	0	1.03321	0.194	0.003	up	Epithelial cells
FAM3C	0	0	1.02924	0.785	0.271	up	Epithelial cells
FBXO32	0	0	1.02851	0.476	0.159	up	Epithelial cells
ADRM1	0	0	1.02702	0.783	0.248	up	Epithelial cells
CHCHD2	0	0	1.02683	0.933	0.727	up	Epithelial cells
S100A2	0	0	1.02668	0.466	0.042	up	Epithelial cells
YBX1	0	0	1.0264	0.939	0.749	up	Epithelial cells
HDGF	0	0	1.02498	0.784	0.303	up	Epithelial cells
PPP1CA	0	0	1.02487	0.805	0.307	up	Epithelial cells
LGALS3	0	0	1.02454	0.883	0.502	up	Epithelial cells
EIF6	0	0	1.02297	0.8	0.357	up	Epithelial cells
S100A10	0	0	1.01928	0.914	0.634	up	Epithelial cells
MSLN	0	0	1.0157	0.563	0.037	up	Epithelial cells
CYP1B1	0	0	1.01485	0.43	0.075	up	Epithelial cells
NME1	0	0	1.01395	0.801	0.3	up	Epithelial cells
RHOD	0	0	1.01318	0.568	0.093	up	Epithelial cells
SDF2L1	0	0	1.01232	0.665	0.173	up	Epithelial cells
ARPC5L	0	0	1.0117	0.791	0.258	up	Epithelial cells
H2AFZ	0	0	1.00833	0.825	0.587	up	Epithelial cells
ATP5PD	0	0	1.00599	0.614	0.017	up	Epithelial cells
MTHFD2	0	0	1.00319	0.636	0.111	up	Epithelial cells
HINT1	0	0	1.00247	0.92	0.667	up	Epithelial cells
PRDX5	0	0	0.999114	0.89	0.622	up	Epithelial cells
NR2F6	0	0	0.998841	0.69	0.176	up	Epithelial cells
TMED9	0	0	0.998679	0.835	0.345	up	Epithelial cells
LAMB3	0	0	0.995859	0.525	0.018	up	Epithelial cells
CD40	0	0	0.995041	0.548	0.098	up	Epithelial cells
SNRPB	0	0	0.993428	0.856	0.487	up	Epithelial cells
MTDH	0	0	0.992792	0.865	0.546	up	Epithelial cells
AP1M2	0	0	0.984171	0.629	0.026	up	Epithelial cells
NCL	0	0	0.983972	0.886	0.661	up	Epithelial cells
ILF2	0	0	0.983783	0.832	0.39	up	Epithelial cells
MT1E	3.99144e-256	1.062e-251	0.983782	0.499	0.314	up	Epithelial cells
ANXA11	0	0	0.982715	0.756	0.292	up	Epithelial cells
DCAF13	0	0	0.982114	0.718	0.224	up	Epithelial cells
CRYAB	0	0	0.981943	0.429	0.168	up	Epithelial cells
ATP6V1G1	0	0	0.981577	0.901	0.597	up	Epithelial cells
MRPL4	0	0	0.978039	0.758	0.307	up	Epithelial cells
COX6C	0	0	0.978003	0.923	0.713	up	Epithelial cells
PSMA7	0	0	0.977957	0.898	0.6	up	Epithelial cells
TUBA1B	0	0	0.976007	0.887	0.613	up	Epithelial cells
TFF3	0	0	0.975251	0.25	0.024	up	Epithelial cells
GADD45A	0	0	0.970545	0.76	0.321	up	Epithelial cells
RIPK2	0	0	0.968829	0.492	0.068	up	Epithelial cells
ATP5ME	0	0	0.966395	0.615	0.021	up	Epithelial cells
LYPD1	0	0	0.966048	0.521	0.017	up	Epithelial cells
SERPINB1	0	0	0.963464	0.659	0.236	up	Epithelial cells
PDCD10	0	0	0.962372	0.737	0.22	up	Epithelial cells
ATP5PB	0	0	0.95995	0.601	0.012	up	Epithelial cells
UBE2H	0	0	0.955293	0.79	0.332	up	Epithelial cells
RAN	0	0	0.953372	0.908	0.573	up	Epithelial cells
ENO1	0	0	0.951751	0.91	0.574	up	Epithelial cells
MRPL47	0	0	0.950407	0.73	0.252	up	Epithelial cells
TSTD1	0	0	0.950257	0.728	0.311	up	Epithelial cells
COX5A	0	0	0.947171	0.85	0.389	up	Epithelial cells
EBNA1BP2	0	0	0.944795	0.758	0.229	up	Epithelial cells
CLTB	0	0	0.932981	0.794	0.428	up	Epithelial cells
ELOC	0	0	0.932895	0.843	0.411	up	Epithelial cells
UBE2M	0	0	0.928857	0.78	0.353	up	Epithelial cells
PHLDA2	0	0	0.927812	0.626	0.043	up	Epithelial cells
SLC39A4	0	0	0.927472	0.603	0.113	up	Epithelial cells
MRPL12	0	0	0.927003	0.729	0.237	up	Epithelial cells
LCN12	0	0	0.925627	0.329	0.015	up	Epithelial cells
BTG3	0	0	0.925367	0.788	0.25	up	Epithelial cells
DPEP1	0	0	0.924187	0.194	0.005	up	Epithelial cells
CRABP2	0	0	0.924038	0.55	0.07	up	Epithelial cells
BACE2	0	0	0.923542	0.66	0.082	up	Epithelial cells
CCDC146	0	0	0.923492	0.283	0.051	up	Epithelial cells
PCBD1	0	0	0.922553	0.738	0.329	up	Epithelial cells
CLIC1	0	0	0.920786	0.909	0.577	up	Epithelial cells
EIF4EBP1	0	0	0.915009	0.604	0.26	up	Epithelial cells
ASRGL1	0	0	0.91472	0.499	0.029	up	Epithelial cells
LY6E	0	0	0.91447	0.742	0.528	up	Epithelial cells
BIRC3	0	0	0.912362	0.489	0.069	up	Epithelial cells
ECHS1	0	0	0.909886	0.833	0.411	up	Epithelial cells
BUD23	0	0	0.90662	0.791	0.27	up	Epithelial cells
EIF4G1	0	0	0.904467	0.773	0.306	up	Epithelial cells
TFPI2	0	0	0.900961	0.47	0.126	up	Epithelial cells
NDUFS8	0	0	0.89965	0.833	0.367	up	Epithelial cells
PSMD8	0	0	0.898173	0.864	0.468	up	Epithelial cells
CXCL2	0	0	0.897383	0.378	0.054	up	Epithelial cells
MRPS12	0	0	0.896923	0.716	0.248	up	Epithelial cells
CALR	0	0	0.896255	0.911	0.593	up	Epithelial cells
EIF5	0	0	0.894943	0.869	0.556	up	Epithelial cells
NDUFAB1	0	0	0.894798	0.843	0.415	up	Epithelial cells
CD74	0	0	0.894567	0.646	0.234	up	Epithelial cells
METTL9	0	0	0.892725	0.78	0.344	up	Epithelial cells
FAM136A	0	0	0.891897	0.708	0.195	up	Epithelial cells
CYBA	0	0	0.890166	0.876	0.377	up	Epithelial cells
CLDN1	0	0	0.886032	0.508	0.085	up	Epithelial cells
CCNA1	0	0	0.88438	0.38	0.015	up	Epithelial cells
DDX39A	0	0	0.884196	0.622	0.153	up	Epithelial cells
SMIM22	0	0	0.883962	0.558	0.014	up	Epithelial cells
UQCRFS1	0	0	0.882872	0.785	0.369	up	Epithelial cells
RANBP1	0	0	0.881834	0.811	0.43	up	Epithelial cells
ABHD11	0	0	0.87985	0.649	0.072	up	Epithelial cells
DKK4	0	0	0.879474	0.169	0.003	up	Epithelial cells
BAG1	0	0	0.879029	0.752	0.312	up	Epithelial cells
RCN2	0	0	0.878427	0.783	0.391	up	Epithelial cells
SRM	0	0	0.877917	0.719	0.353	up	Epithelial cells
BZW1	0	0	0.877886	0.832	0.43	up	Epithelial cells
GNG5	0	0	0.877883	0.884	0.499	up	Epithelial cells
UBE2D2	0	0	0.876057	0.859	0.464	up	Epithelial cells
PPP1R1B	0	0	0.876018	0.245	0.011	up	Epithelial cells
TSC22D1	0	0	0.875393	0.738	0.523	up	Epithelial cells
ANXA3	0	0	0.873501	0.608	0.036	up	Epithelial cells
ATP1A1	0	0	0.870176	0.819	0.412	up	Epithelial cells
TPI1	0	0	0.869129	0.912	0.583	up	Epithelial cells
SF3B6	0	0	0.868613	0.888	0.545	up	Epithelial cells
MLF2	0	0	0.867755	0.824	0.379	up	Epithelial cells
GUK1	0	0	0.866165	0.9	0.567	up	Epithelial cells
RBM8A	0	0	0.862471	0.863	0.467	up	Epithelial cells
PRMT1	0	0	0.860447	0.812	0.451	up	Epithelial cells
STRAP	0	0	0.859533	0.776	0.367	up	Epithelial cells
ARPC2	0	0	0.855902	0.905	0.617	up	Epithelial cells
SQSTM1	0	0	0.854763	0.873	0.542	up	Epithelial cells
TMBIM6	0	0	0.853433	0.912	0.633	up	Epithelial cells
APCDD1	0	0	0.853028	0.231	0.083	up	Epithelial cells
MTRNR2L8	0	0	0.849907	0.401	0.057	up	Epithelial cells
COA4	0	0	0.849125	0.765	0.318	up	Epithelial cells
SINHCAF	0	0	0.848225	0.71	0.235	up	Epithelial cells
PDLIM1	0	0	0.847117	0.683	0.09	up	Epithelial cells
MRPL15	0	0	0.845638	0.716	0.224	up	Epithelial cells
ST14	0	0	0.842176	0.622	0.017	up	Epithelial cells
S100A4	0	0	0.841422	0.582	0.155	up	Epithelial cells
JUP	0	0	0.840951	0.666	0.092	up	Epithelial cells
HNRNPAB	0	0	0.840472	0.779	0.391	up	Epithelial cells
RPL8	0	0	0.837591	0.981	0.9	up	Epithelial cells
MALL	0	0	0.836356	0.403	0.032	up	Epithelial cells
IGF2BP2	0	0	0.836088	0.514	0.058	up	Epithelial cells
CXADR	0	0	0.834773	0.64	0.032	up	Epithelial cells
DNAJB11	0	0	0.833873	0.654	0.168	up	Epithelial cells
PLAU	0	0	0.833734	0.33	0.024	up	Epithelial cells
CFL1	0	0	0.830397	0.943	0.7	up	Epithelial cells
CCT5	0	0	0.830077	0.815	0.379	up	Epithelial cells
FKBP4	0	0	0.829644	0.755	0.252	up	Epithelial cells
MTRNR2L12	0	0	0.826711	0.713	0.098	up	Epithelial cells
MRPL13	0	0	0.825027	0.749	0.235	up	Epithelial cells
ID1	0	0	0.823518	0.585	0.233	up	Epithelial cells
PFN1	0	0	0.821596	0.908	0.573	up	Epithelial cells
SNRPA1	0	0	0.819403	0.691	0.216	up	Epithelial cells
PPM1G	0	0	0.818784	0.767	0.329	up	Epithelial cells
HSPB1	0	0	0.817439	0.812	0.626	up	Epithelial cells
CADM1	0	0	0.816373	0.615	0.063	up	Epithelial cells
MYL12B	0	0	0.815551	0.938	0.712	up	Epithelial cells
KLK10	0	0	0.814536	0.441	0.065	up	Epithelial cells
ENY2	0	0	0.807816	0.882	0.48	up	Epithelial cells
SCAND1	0	0	0.804891	0.851	0.436	up	Epithelial cells
C19orf33	0	0	0.803717	0.579	0.039	up	Epithelial cells
SPCS2	0	0	0.800794	0.872	0.517	up	Epithelial cells
YDJC	0	0	0.797556	0.609	0.113	up	Epithelial cells
MT1F	0	0	0.795817	0.535	0.068	up	Epithelial cells
SNRPG	0	0	0.792159	0.858	0.437	up	Epithelial cells
EXOSC4	0	0	0.791232	0.635	0.132	up	Epithelial cells
ACP1	0	0	0.789861	0.796	0.353	up	Epithelial cells
TIMM17A	0	0	0.789464	0.71	0.207	up	Epithelial cells
SAA1	0	0	0.788689	0.278	0.014	up	Epithelial cells
DEFB1	0	0	0.787577	0.362	0.014	up	Epithelial cells
UCP2	0	0	0.785462	0.581	0.053	up	Epithelial cells
PPP4R2	0	0	0.780536	0.769	0.319	up	Epithelial cells
ATP5F1A	0	0	0.780416	0.57	0.016	up	Epithelial cells
ADD3	0	0	0.779773	0.638	0.337	up	Epithelial cells
KCMF1	0	0	0.779375	0.722	0.209	up	Epithelial cells
KCNK1	0	0	0.778793	0.565	0.069	up	Epithelial cells
COPE	0	0	0.778654	0.856	0.438	up	Epithelial cells
ERO1A	0	0	0.776586	0.616	0.127	up	Epithelial cells
CAPS	0	0	0.776449	0.488	0.042	up	Epithelial cells
AQP3	0	0	0.77562	0.445	0.044	up	Epithelial cells
SSR3	0	0	0.774666	0.836	0.475	up	Epithelial cells
TMEM134	0	0	0.772093	0.706	0.194	up	Epithelial cells
SYNGR2	0	0	0.771845	0.681	0.106	up	Epithelial cells
FAM49B	0	0	0.771114	0.675	0.151	up	Epithelial cells
YWHAB	0	0	0.770324	0.904	0.586	up	Epithelial cells
PHB	0	0	0.768337	0.819	0.402	up	Epithelial cells
SLC38A1	0	0	0.767732	0.635	0.111	up	Epithelial cells
TMEM147	0	0	0.767186	0.802	0.353	up	Epithelial cells
NCBP2-AS2	0	0	0.767075	0.672	0.166	up	Epithelial cells
KRT16	0	0	0.767033	0.217	0.004	up	Epithelial cells
GTF3C6	0	0	0.763874	0.785	0.337	up	Epithelial cells
STOML2	0	0	0.762793	0.777	0.354	up	Epithelial cells
LYPLA1	0	0	0.762214	0.678	0.197	up	Epithelial cells
HIST1H1C	0	0	0.761406	0.622	0.207	up	Epithelial cells
C19orf53	0	0	0.760546	0.889	0.584	up	Epithelial cells
NDUFB7	0	0	0.759646	0.859	0.527	up	Epithelial cells
HSPA5	0	0	0.758726	0.87	0.544	up	Epithelial cells
GPRC5A	0	0	0.757523	0.509	0.176	up	Epithelial cells
CTSB	0	0	0.756052	0.799	0.363	up	Epithelial cells
PRDX6	0	0	0.752273	0.907	0.606	up	Epithelial cells
MGAT4B	0	0	0.750807	0.662	0.162	up	Epithelial cells
PLK2	0	0	0.748235	0.562	0.116	up	Epithelial cells
RND3	0	0	0.747992	0.68	0.23	up	Epithelial cells
ATF3	0	0	0.746725	0.492	0.267	up	Epithelial cells
PLPP2	0	0	0.745409	0.482	0.024	up	Epithelial cells
MT1M	0	0	0.744882	0.288	0.058	up	Epithelial cells
UBL5	0	0	0.743263	0.903	0.639	up	Epithelial cells
CCT6A	0	0	0.742543	0.831	0.395	up	Epithelial cells
LAMC2	0	0	0.742536	0.46	0.022	up	Epithelial cells
HEBP2	0	0	0.741797	0.767	0.33	up	Epithelial cells
RTF2	0	0	0.740906	0.534	0.011	up	Epithelial cells
SPTSSB	0	0	0.740804	0.204	0.005	up	Epithelial cells
PGM2L1	0	0	0.740037	0.509	0.077	up	Epithelial cells
VMP1	0	0	0.739831	0.853	0.444	up	Epithelial cells
POMP	0	0	0.736232	0.887	0.5	up	Epithelial cells
NECTIN2	0	0	0.736087	0.715	0.253	up	Epithelial cells
RALA	0	0	0.735548	0.609	0.268	up	Epithelial cells
MANF	0	0	0.73344	0.75	0.272	up	Epithelial cells
RAMMET	0	0	0.73197	0.535	0.011	up	Epithelial cells
CXCL3	0	0	0.731241	0.333	0.041	up	Epithelial cells
PSMB5	0	0	0.730725	0.814	0.408	up	Epithelial cells
PLAUR	0	0	0.729914	0.565	0.148	up	Epithelial cells
CMTM6	0	0	0.728525	0.764	0.258	up	Epithelial cells
MAF1	0	0	0.727274	0.777	0.342	up	Epithelial cells
NDUFV2	0	0	0.726981	0.846	0.442	up	Epithelial cells
EMX2	0	0	0.726746	0.54	0.087	up	Epithelial cells
NEAT1	6.48277e-271	1.72487e-266	0.726438	0.91	0.797	up	Epithelial cells
CTHRC1	0	0	0.725553	0.399	0.047	up	Epithelial cells
UPK1B	0	0	0.724846	0.274	0.014	up	Epithelial cells
CBR3	0	0	0.724119	0.302	0.067	up	Epithelial cells
MRPL20	0	0	0.722628	0.821	0.448	up	Epithelial cells
PSMB1	0	0	0.72206	0.878	0.562	up	Epithelial cells
TSPAN1	0	0	0.721981	0.475	0.009	up	Epithelial cells
NFKBIA	0	0	0.721936	0.849	0.543	up	Epithelial cells
GADD45GIP1	0	0	0.719292	0.844	0.486	up	Epithelial cells
MRPL3	0	0	0.718386	0.745	0.302	up	Epithelial cells
ICAM1	0	0	0.717857	0.381	0.074	up	Epithelial cells
CP	0	0	0.717763	0.417	0.016	up	Epithelial cells
DDIT3	0	0	0.715348	0.603	0.239	up	Epithelial cells
RAB3IP	0	0	0.715042	0.586	0.038	up	Epithelial cells
IMP4	0	0	0.714907	0.694	0.205	up	Epithelial cells
TSPAN3	0	0	0.713618	0.783	0.387	up	Epithelial cells
NOL7	0	0	0.711975	0.779	0.415	up	Epithelial cells
LRRC59	0	0	0.711909	0.696	0.198	up	Epithelial cells
RPL22L1	0	0	0.710616	0.851	0.525	up	Epithelial cells
MT-CO2	1.7656e-275	4.69773e-271	0.705203	0.97	0.929	up	Epithelial cells
PTP4A2	0	0	0.705139	0.837	0.475	up	Epithelial cells
STARD10	0	0	0.705001	0.629	0.113	up	Epithelial cells
PDIA6	0	0	0.702319	0.841	0.496	up	Epithelial cells
MDH2	0	0	0.702237	0.84	0.419	up	Epithelial cells
CKB	0	0	0.702059	0.614	0.238	up	Epithelial cells
FXYD3	0	0	0.701632	0.437	0.011	up	Epithelial cells
BUD31	0	0	0.701585	0.842	0.39	up	Epithelial cells
AUP1	0	0	0.700652	0.735	0.262	up	Epithelial cells
GPAA1	0	0	0.700214	0.686	0.244	up	Epithelial cells
TUBA4A	0	0	0.699408	0.461	0.067	up	Epithelial cells
CCT2	0	0	0.697542	0.808	0.423	up	Epithelial cells
MYDGF	0	0	0.696047	0.803	0.423	up	Epithelial cells
SEC11C	0	0	0.695092	0.693	0.168	up	Epithelial cells
COX7A2	0	0	0.693236	0.891	0.574	up	Epithelial cells
TMEM205	0	0	0.692048	0.726	0.308	up	Epithelial cells
HMGN1	0	0	0.691901	0.904	0.598	up	Epithelial cells
LRRFIP1	0	0	0.690292	0.783	0.308	up	Epithelial cells
NAA20	0	0	0.689883	0.749	0.299	up	Epithelial cells
COX6B1	0	0	0.689322	0.9	0.624	up	Epithelial cells
ARF4	0	0	0.687291	0.865	0.463	up	Epithelial cells
SNRPD1	0	0	0.68629	0.816	0.419	up	Epithelial cells
H2AFY	0	0	0.684933	0.81	0.358	up	Epithelial cells
LAMTOR1	0	0	0.684908	0.799	0.423	up	Epithelial cells
TRAF4	0	0	0.684655	0.586	0.1	up	Epithelial cells
GCLM	0	0	0.684166	0.536	0.175	up	Epithelial cells
RAC1	0	0	0.684125	0.9	0.66	up	Epithelial cells
COL18A1	0	0	0.683725	0.638	0.4	up	Epithelial cells
TPD52L1	0	0	0.683576	0.534	0.081	up	Epithelial cells
PARL	0	0	0.683379	0.644	0.193	up	Epithelial cells
TALDO1	0	0	0.683246	0.811	0.416	up	Epithelial cells
THUMPD3-AS1	0	0	0.682723	0.496	0.013	up	Epithelial cells
PHLDA3	0	0	0.680359	0.56	0.168	up	Epithelial cells
GTPBP4	0	0	0.67984	0.679	0.228	up	Epithelial cells
DDR1	0	0	0.67938	0.616	0.08	up	Epithelial cells
BCAP31	0	0	0.677871	0.815	0.372	up	Epithelial cells
PSMD14	0	0	0.676308	0.695	0.208	up	Epithelial cells
BID	0	0	0.676023	0.605	0.101	up	Epithelial cells
HIGD1A	0	0	0.674938	0.659	0.197	up	Epithelial cells
RHOC	0	0	0.673805	0.812	0.424	up	Epithelial cells
CDK2AP2	0	0	0.673605	0.656	0.161	up	Epithelial cells
NOP16	0	0	0.673367	0.583	0.127	up	Epithelial cells
MAGEF1	0	0	0.672991	0.59	0.207	up	Epithelial cells
SLC12A2	0	0	0.672797	0.569	0.132	up	Epithelial cells
RAB2A	0	0	0.670901	0.851	0.471	up	Epithelial cells
CLCF1	0	0	0.670868	0.416	0.031	up	Epithelial cells
LSM1	0	0	0.670592	0.707	0.234	up	Epithelial cells
HSPD1	0	0	0.670141	0.896	0.636	up	Epithelial cells
DAPL1	0	0	0.670052	0.273	0.034	up	Epithelial cells
SPOCK1	0	0	0.6689	0.201	0.017	up	Epithelial cells
SPCS1	0	0	0.666915	0.861	0.533	up	Epithelial cells
PAGE2	0	0	0.66654	0.123	0.004	up	Epithelial cells
CKS1B	0	0	0.665688	0.544	0.206	up	Epithelial cells
OTUD6B-AS1	0	0	0.664228	0.483	0.008	up	Epithelial cells
AP2M1	0	0	0.663707	0.832	0.507	up	Epithelial cells
SMARCA4	0	0	0.661038	0.66	0.204	up	Epithelial cells
SUMO1	0	0	0.659706	0.837	0.441	up	Epithelial cells
ZC3H12A	0	0	0.659704	0.512	0.059	up	Epithelial cells
PSME2	0	0	0.659643	0.831	0.38	up	Epithelial cells
UBE2E3	0	0	0.659253	0.687	0.273	up	Epithelial cells
SLC7A11	0	0	0.658823	0.385	0.031	up	Epithelial cells
PTGS1	0	0	0.658776	0.409	0.023	up	Epithelial cells
ALG3	0	0	0.658772	0.578	0.11	up	Epithelial cells
LMO7	0	0	0.656343	0.497	0.072	up	Epithelial cells
BCAT1	0	0	0.655921	0.457	0.223	up	Epithelial cells
YBX3	0	0	0.655647	0.89	0.611	up	Epithelial cells
CFAP298	0	0	0.65531	0.502	0.006	up	Epithelial cells
MUC16	0	0	0.655092	0.438	0.028	up	Epithelial cells
RBM3	0	0	0.6546	0.808	0.479	up	Epithelial cells
BRD4	0	0	0.65429	0.733	0.383	up	Epithelial cells
COX7B	0	0	0.653789	0.867	0.487	up	Epithelial cells
BCL2L1	0	0	0.65374	0.577	0.092	up	Epithelial cells
MRPL51	0	0	0.65309	0.853	0.481	up	Epithelial cells
PSMC4	0	0	0.652713	0.758	0.291	up	Epithelial cells
PFDN2	0	0	0.651937	0.842	0.445	up	Epithelial cells
P4HB	0	0	0.651743	0.86	0.466	up	Epithelial cells
GLRX3	0	0	0.650498	0.69	0.248	up	Epithelial cells
CLDN6	0	0	0.649621	0.381	0.003	up	Epithelial cells
CHMP4C	0	0	0.64917	0.543	0.014	up	Epithelial cells
SSBP1	0	0	0.648494	0.864	0.529	up	Epithelial cells
AGPAT2	0	0	0.647633	0.636	0.13	up	Epithelial cells
EMP1	0	0	0.647197	0.572	0.183	up	Epithelial cells
TMEM14B	0	0	0.64677	0.797	0.405	up	Epithelial cells
SERP1	0	0	0.646655	0.89	0.584	up	Epithelial cells
PSMA3	0	0	0.645457	0.803	0.363	up	Epithelial cells
CDV3	0	0	0.644008	0.807	0.435	up	Epithelial cells
BHLHE40	0	0	0.641536	0.496	0.14	up	Epithelial cells
ATF5	0	0	0.641421	0.498	0.094	up	Epithelial cells
XBP1	0	0	0.638863	0.776	0.334	up	Epithelial cells
CENPX	0	0	0.637762	0.702	0.253	up	Epithelial cells
TBCB	0	0	0.635938	0.734	0.377	up	Epithelial cells
ZNF593	0	0	0.635273	0.737	0.258	up	Epithelial cells
CTTN	0	0	0.635124	0.734	0.338	up	Epithelial cells
MPZL2	0	0	0.633266	0.524	0.014	up	Epithelial cells
JTB	0	0	0.633187	0.831	0.451	up	Epithelial cells
ATP6V0E1	0	0	0.629581	0.884	0.579	up	Epithelial cells
SCNN1A	0	0	0.629467	0.518	0.024	up	Epithelial cells
MCUR1	0	0	0.629364	0.619	0.159	up	Epithelial cells
EEF1E1	0	0	0.62894	0.659	0.204	up	Epithelial cells
TAGLN2	0	0	0.628849	0.849	0.464	up	Epithelial cells
SELENOS	0	0	0.628485	0.782	0.377	up	Epithelial cells
PPFIA1	0	0	0.628442	0.591	0.185	up	Epithelial cells
PDZK1IP1	0	0	0.628094	0.375	0.024	up	Epithelial cells
PSMA5	0	0	0.627583	0.782	0.352	up	Epithelial cells
COX6A1	0	0	0.626669	0.89	0.581	up	Epithelial cells
PKP3	0	0	0.626657	0.553	0.016	up	Epithelial cells
EIF3G	0	0	0.626556	0.864	0.625	up	Epithelial cells
SUB1	0	0	0.62532	0.91	0.596	up	Epithelial cells
ORMDL2	0	0	0.6253	0.648	0.126	up	Epithelial cells
PSMB3	0	0	0.623242	0.825	0.377	up	Epithelial cells
PON2	0	0	0.622443	0.639	0.189	up	Epithelial cells
PRKCI	0	0	0.621313	0.617	0.178	up	Epithelial cells
DNMT1	0	0	0.620307	0.548	0.169	up	Epithelial cells
DERL1	0	0	0.617975	0.698	0.193	up	Epithelial cells
ALDH1A3	0	0	0.61755	0.284	0.029	up	Epithelial cells
CDC37	0	0	0.615371	0.77	0.419	up	Epithelial cells
C2orf88	0	0	0.614844	0.335	0.024	up	Epithelial cells
CXXC5	0	0	0.614487	0.535	0.071	up	Epithelial cells
HSPE1	0	0	0.614327	0.914	0.634	up	Epithelial cells
PSMB2	0	0	0.612572	0.781	0.378	up	Epithelial cells
RELB	0	0	0.612053	0.562	0.065	up	Epithelial cells
QPCT	0	0	0.609622	0.371	0.024	up	Epithelial cells
CTAG2	0	0	0.608581	0.168	0.002	up	Epithelial cells
MGLL	0	0	0.608389	0.45	0.035	up	Epithelial cells
UCHL1	1.89838e-144	5.05101e-140	0.607234	0.34	0.231	up	Epithelial cells
SEC61B	0	0	0.605984	0.902	0.62	up	Epithelial cells
MT1X	0	0	0.60366	0.621	0.35	up	Epithelial cells
TUSC2	0	0	0.603599	0.636	0.132	up	Epithelial cells
EMC6	0	0	0.602883	0.707	0.233	up	Epithelial cells
TSPO	0	0	0.601748	0.81	0.401	up	Epithelial cells
SPINT1-AS1	0	0	0.601735	0.423	0.002	up	Epithelial cells
IGFL1	0	0	0.601526	0.141	0.001	up	Epithelial cells
NDUFA4L2	0	0	0.601461	0.183	0.017	up	Epithelial cells
HMGA2	0	0	0.601208	0.366	0.017	up	Epithelial cells
RNF7	0	0	0.601054	0.834	0.474	up	Epithelial cells
HHEX	0	0	0.599985	0.277	0.019	up	Epithelial cells
KLK8	0	0	0.599636	0.418	0.017	up	Epithelial cells
ATG101	0	0	0.599319	0.721	0.238	up	Epithelial cells
POP7	0	0	0.597376	0.667	0.18	up	Epithelial cells
PDCD6	0	0	0.597117	0.815	0.418	up	Epithelial cells
UGT2B7	0	0	0.59693	0.412	0.008	up	Epithelial cells
CEBPD	0	0	0.595807	0.864	0.59	up	Epithelial cells
AQP5	0	0	0.594629	0.392	0.005	up	Epithelial cells
LSM4	0	0	0.594333	0.708	0.321	up	Epithelial cells
PRELID3B	0	0	0.594025	0.639	0.156	up	Epithelial cells
CMTM7	0	0	0.593818	0.56	0.064	up	Epithelial cells
DUSP14	0	0	0.592666	0.534	0.12	up	Epithelial cells
NDUFAF8	0	0	0.591609	0.729	0.349	up	Epithelial cells
CD63	0	0	0.591345	0.942	0.76	up	Epithelial cells
OLA1	0	0	0.590857	0.713	0.255	up	Epithelial cells
TFPT	0	0	0.590481	0.591	0.112	up	Epithelial cells
SEMA3B	0	0	0.589999	0.432	0.086	up	Epithelial cells
USP53	0	0	0.589687	0.552	0.135	up	Epithelial cells
KLK11	0	0	0.589627	0.393	0.027	up	Epithelial cells
PTS	0	0	0.589478	0.671	0.201	up	Epithelial cells
DCTPP1	0	0	0.589451	0.596	0.181	up	Epithelial cells
PSMC1	0	0	0.589199	0.739	0.328	up	Epithelial cells
RAD23A	0	0	0.589107	0.703	0.386	up	Epithelial cells
DCUN1D5	0	0	0.588954	0.608	0.187	up	Epithelial cells
UBE2C	0	0	0.587603	0.232	0.028	up	Epithelial cells
LYPD6B	0	0	0.587014	0.384	0.01	up	Epithelial cells
RPN2	0	0	0.586024	0.782	0.396	up	Epithelial cells
SOD2	0	0	0.585945	0.728	0.397	up	Epithelial cells
SLC34A2	0	0	0.58573	0.259	0.018	up	Epithelial cells
UQCC3	0	0	0.584573	0.663	0.202	up	Epithelial cells
TTC9	0	0	0.583945	0.449	0.023	up	Epithelial cells
TUBB4B	0	0	0.583316	0.815	0.492	up	Epithelial cells
PPP4C	0	0	0.583128	0.745	0.279	up	Epithelial cells
PGK1	0	0	0.582755	0.82	0.396	up	Epithelial cells
C6orf132	0	0	0.582632	0.486	0.057	up	Epithelial cells
PSMB6	0	0	0.580945	0.817	0.407	up	Epithelial cells
SRPK1	0	0	0.580164	0.63	0.178	up	Epithelial cells
TRIR	0	0	0.579816	0.865	0.597	up	Epithelial cells
WDR45B	0	0	0.578738	0.677	0.239	up	Epithelial cells
UFD1	0	0	0.578343	0.692	0.244	up	Epithelial cells
ARF1	0	0	0.57752	0.887	0.547	up	Epithelial cells
ZC3H15	0	0	0.577261	0.78	0.412	up	Epithelial cells
TGM2	0	0	0.577127	0.473	0.064	up	Epithelial cells
ESRP1	0	0	0.576498	0.488	0.015	up	Epithelial cells
TXNL4A	0	0	0.573901	0.714	0.276	up	Epithelial cells
WNT7A	0	0	0.573775	0.355	0.002	up	Epithelial cells
C9orf16	0	0	0.571414	0.807	0.382	up	Epithelial cells
SLC25A39	0	0	0.570915	0.674	0.214	up	Epithelial cells
CDR2L	0	0	0.56998	0.41	0.024	up	Epithelial cells
AKIRIN1	0	0	0.569186	0.674	0.238	up	Epithelial cells
SNCG	0	0	0.568873	0.35	0.104	up	Epithelial cells
EI24	0	0	0.568721	0.716	0.298	up	Epithelial cells
ACTL6A	0	0	0.566651	0.545	0.179	up	Epithelial cells
RNPS1	0	0	0.566493	0.787	0.405	up	Epithelial cells
SAP18	0	0	0.564197	0.89	0.605	up	Epithelial cells
FAM32A	0	0	0.564138	0.68	0.237	up	Epithelial cells
ADAM9	0	0	0.564085	0.607	0.143	up	Epithelial cells
ABRACL	0	0	0.563817	0.645	0.117	up	Epithelial cells
NHP2	0	0	0.56331	0.77	0.4	up	Epithelial cells
PGP	0	0	0.563156	0.637	0.158	up	Epithelial cells
COX5B	0	0	0.56274	0.905	0.643	up	Epithelial cells
CHCHD7	0	0	0.562367	0.624	0.189	up	Epithelial cells
KIF5B	0	0	0.561991	0.802	0.414	up	Epithelial cells
YRDC	0	0	0.561871	0.558	0.099	up	Epithelial cells
FBXL6	0	0	0.561802	0.533	0.049	up	Epithelial cells
RBM47	0	0	0.561723	0.516	0.051	up	Epithelial cells
AFDN	0	0	0.560984	0.645	0.188	up	Epithelial cells
IFT57	0	0	0.560744	0.72	0.302	up	Epithelial cells
TMED10	0	0	0.560671	0.828	0.469	up	Epithelial cells
GSPT1	0	0	0.559774	0.746	0.345	up	Epithelial cells
MRPS26	0	0	0.558962	0.722	0.354	up	Epithelial cells
SEC61G	0	0	0.558839	0.886	0.554	up	Epithelial cells
CLDN10	0	0	0.558243	0.329	0.019	up	Epithelial cells
RASSF7	0	0	0.558232	0.534	0.048	up	Epithelial cells
UBE2L3	0	0	0.556999	0.81	0.414	up	Epithelial cells
FAT1	0	0	0.55578	0.435	0.141	up	Epithelial cells
DDX21	0	0	0.555708	0.768	0.399	up	Epithelial cells
DNAJC19	0	0	0.55541	0.708	0.359	up	Epithelial cells
CCT3	0	0	0.554443	0.852	0.499	up	Epithelial cells
PRSS8	0	0	0.553578	0.469	0.015	up	Epithelial cells
CHMP2B	0	0	0.553169	0.704	0.263	up	Epithelial cells
SLC2A1	0	0	0.552989	0.52	0.062	up	Epithelial cells
CHCHD10	0	0	0.551608	0.645	0.247	up	Epithelial cells
CITED4	0	0	0.551156	0.534	0.166	up	Epithelial cells
TNIP1	0	0	0.550862	0.629	0.157	up	Epithelial cells
RBM17	0	0	0.549503	0.737	0.346	up	Epithelial cells
SLC39A1	0	0	0.549359	0.642	0.238	up	Epithelial cells
CLGN	0	0	0.54917	0.342	0.012	up	Epithelial cells
DNAJC2	0	0	0.548558	0.641	0.219	up	Epithelial cells
ANAPC11	0	0	0.548	0.79	0.424	up	Epithelial cells
PSMC5	0	0	0.547645	0.779	0.379	up	Epithelial cells
SPCS3	0	0	0.546577	0.696	0.281	up	Epithelial cells
CTSV	0	0	0.546149	0.303	0.019	up	Epithelial cells
SLC25A4	0	0	0.546099	0.598	0.197	up	Epithelial cells
SRA1	0	0	0.545939	0.677	0.192	up	Epithelial cells
CCT8	0	0	0.545883	0.83	0.458	up	Epithelial cells
MTCH1	0	0	0.545568	0.808	0.456	up	Epithelial cells
UCHL3	0	0	0.545419	0.599	0.163	up	Epithelial cells
MRPS23	0	0	0.544959	0.679	0.223	up	Epithelial cells
CYCS	0	0	0.544879	0.838	0.472	up	Epithelial cells
SERPINA1	0	0	0.544461	0.297	0.012	up	Epithelial cells
SESTD1	0	0	0.54373	0.456	0.103	up	Epithelial cells
PRPF40A	0	0	0.543607	0.784	0.422	up	Epithelial cells
PDIA3	0	0	0.542724	0.85	0.539	up	Epithelial cells
GLRX5	0	0	0.542562	0.791	0.421	up	Epithelial cells
ISOC2	0	0	0.542353	0.638	0.245	up	Epithelial cells
LAMTOR5	0	0	0.541966	0.859	0.524	up	Epithelial cells
SEPHS2	0	0	0.541799	0.632	0.195	up	Epithelial cells
KRT5	0	0	0.541556	0.157	0.01	up	Epithelial cells
STMP1	0	0	0.540702	0.732	0.277	up	Epithelial cells
TOMM20	0	0	0.540311	0.867	0.592	up	Epithelial cells
CYHR1	0	0	0.539461	0.646	0.236	up	Epithelial cells
TIPARP	0	0	0.538122	0.508	0.164	up	Epithelial cells
RPL26L1	0	0	0.537718	0.708	0.256	up	Epithelial cells
WDR83OS	0	0	0.537158	0.856	0.572	up	Epithelial cells
TBL1XR1	0	0	0.536823	0.711	0.344	up	Epithelial cells
SELENOT	0	0	0.536594	0.735	0.274	up	Epithelial cells
PLXNB2	0	0	0.536487	0.581	0.245	up	Epithelial cells
MET	0	0	0.536081	0.426	0.024	up	Epithelial cells
RRP7A	0	0	0.533919	0.528	0.187	up	Epithelial cells
REEP5	0	0	0.533706	0.806	0.405	up	Epithelial cells
HMGB3	0	0	0.532731	0.534	0.083	up	Epithelial cells
MECOM	0	0	0.532115	0.381	0.013	up	Epithelial cells
NDUFV1	0	0	0.531129	0.718	0.329	up	Epithelial cells
ETHE1	0	0	0.529786	0.577	0.151	up	Epithelial cells
PPIF	0	0	0.528567	0.562	0.173	up	Epithelial cells
C12orf75	0	0	0.528164	0.494	0.082	up	Epithelial cells
ATP6V1F	0	0	0.527504	0.825	0.43	up	Epithelial cells
MRPS16	0	0	0.527057	0.654	0.279	up	Epithelial cells
COMMD5	0	0	0.526799	0.581	0.135	up	Epithelial cells
PSMD12	0	0	0.525957	0.692	0.269	up	Epithelial cells
CDH1	0	0	0.524692	0.505	0.036	up	Epithelial cells
SLBP	0	0	0.524243	0.6	0.199	up	Epithelial cells
SLC35B1	0	0	0.524127	0.606	0.155	up	Epithelial cells
PPP1CB	0	0	0.52345	0.83	0.454	up	Epithelial cells
MRPS15	0	0	0.523271	0.728	0.313	up	Epithelial cells
RHEX	0	0	0.522922	0.353	0.002	up	Epithelial cells
CDC123	0	0	0.522231	0.641	0.217	up	Epithelial cells
METTL5	0	0	0.521914	0.692	0.245	up	Epithelial cells
POLR2J3.1	0	0	0.521748	0.431	0.009	up	Epithelial cells
CCDC6	0	0	0.521704	0.634	0.229	up	Epithelial cells
BOP1	0	0	0.521694	0.51	0.1	up	Epithelial cells
PCDH7	0	0	0.52135	0.479	0.039	up	Epithelial cells
CAPN2	0	0	0.518019	0.738	0.338	up	Epithelial cells
ERH	0	0	0.517931	0.85	0.547	up	Epithelial cells
NDUFAF6	0	0	0.517497	0.529	0.107	up	Epithelial cells
IGF2	0	0	0.517452	0.052	0.206	up	Epithelial cells
PTMA	0	0	0.516578	0.982	0.916	up	Epithelial cells
WWC1	0	0	0.516424	0.46	0.041	up	Epithelial cells
CHMP2A	0	0	0.515765	0.807	0.421	up	Epithelial cells
CHCHD3	0	0	0.515345	0.632	0.205	up	Epithelial cells
TNFRSF21	0	0	0.514198	0.395	0.047	up	Epithelial cells
ASNA1	0	0	0.513716	0.672	0.252	up	Epithelial cells
SRSF2	0	0	0.51351	0.822	0.534	up	Epithelial cells
STARD3	0	0	0.513468	0.365	0.109	up	Epithelial cells
NET1	0	0	0.512648	0.489	0.103	up	Epithelial cells
GORASP2	0	0	0.512533	0.644	0.194	up	Epithelial cells
ESR1	0	0	0.51208	0.355	0.071	up	Epithelial cells
ARPC3	0	0	0.512008	0.892	0.558	up	Epithelial cells
PTGES3	0	0	0.511553	0.885	0.64	up	Epithelial cells
RGCC	0	0	0.511493	0.409	0.084	up	Epithelial cells
BRK1	0	0	0.511384	0.85	0.558	up	Epithelial cells
ABCF1	0	0	0.510722	0.655	0.23	up	Epithelial cells
CEBPG	0	0	0.510717	0.519	0.088	up	Epithelial cells
VDAC1	0	0	0.510223	0.836	0.401	up	Epithelial cells
GTF2A2	0	0	0.510203	0.779	0.414	up	Epithelial cells
SSU72	0	0	0.509821	0.796	0.42	up	Epithelial cells
TRAPPC3	0	0	0.508913	0.657	0.203	up	Epithelial cells
KRTCAP3	0	0	0.508629	0.497	0.029	up	Epithelial cells
ACADVL	0	0	0.508176	0.746	0.36	up	Epithelial cells
HRAS	0	0	0.507665	0.567	0.174	up	Epithelial cells
SSB	0	0	0.506492	0.812	0.506	up	Epithelial cells
SERINC2	0	0	0.50637	0.474	0.018	up	Epithelial cells
CXCL16	0	0	0.504285	0.461	0.074	up	Epithelial cells
TIMM8B	0	0	0.504155	0.74	0.362	up	Epithelial cells
ITM2C	0	0	0.504145	0.524	0.303	up	Epithelial cells
MYL6	0	0	0.503592	0.96	0.82	up	Epithelial cells
RAB11FIP1	0	0	0.503582	0.519	0.091	up	Epithelial cells
SRARP	0	0	0.503535	0.166	0.002	up	Epithelial cells
REEP3	0	0	0.503412	0.608	0.184	up	Epithelial cells
CLINT1	0	0	0.503189	0.698	0.283	up	Epithelial cells
EEF1AKMT4	0	0	0.50169	0.348	0.003	up	Epithelial cells
HOMER2	0	0	0.501247	0.457	0.028	up	Epithelial cells
C1orf43	0	0	0.500648	0.761	0.334	up	Epithelial cells
PSENEN	0	0	0.500093	0.61	0.184	up	Epithelial cells
ST3GAL1	0	0	0.499567	0.474	0.115	up	Epithelial cells
GHITM	0	0	0.499017	0.776	0.401	up	Epithelial cells
ATP13A1	0	0	0.498998	0.415	0.11	up	Epithelial cells
FOSL1	0	0	0.498709	0.376	0.038	up	Epithelial cells
CHPT1	0	0	0.498342	0.49	0.129	up	Epithelial cells
SH3RF1	0	0	0.497983	0.41	0.103	up	Epithelial cells
ARRDC1	0	0	0.497788	0.543	0.065	up	Epithelial cells
SLC44A2	0	0	0.496526	0.411	0.087	up	Epithelial cells
SLC7A5	0	0	0.496436	0.465	0.048	up	Epithelial cells
YIPF2	0	0	0.495045	0.576	0.156	up	Epithelial cells
ETF1	0	0	0.494994	0.678	0.231	up	Epithelial cells
TPRA1	0	0	0.494611	0.493	0.108	up	Epithelial cells
DUS1L	0	0	0.49309	0.668	0.197	up	Epithelial cells
CHI3L1	0	0	0.492398	0.312	0.026	up	Epithelial cells
SSSCA1	0	0	0.491739	0.607	0.179	up	Epithelial cells
MRTO4	0	0	0.491731	0.612	0.22	up	Epithelial cells
YTHDF2	0	0	0.491424	0.711	0.289	up	Epithelial cells
HSP90B1	0	0	0.491285	0.889	0.649	up	Epithelial cells
PSMD1	0	0	0.491283	0.662	0.24	up	Epithelial cells
EIF5A2	0	0	0.490859	0.338	0.062	up	Epithelial cells
RAB25	0	0	0.490377	0.422	0.021	up	Epithelial cells
SKIL	0	0	0.490305	0.666	0.258	up	Epithelial cells
FGF18	0	0	0.48964	0.365	0.019	up	Epithelial cells
CLPTM1L	0	0	0.488993	0.654	0.21	up	Epithelial cells
RPS6KB2	0	0	0.488551	0.584	0.152	up	Epithelial cells
SAR1A	0	0	0.488514	0.698	0.285	up	Epithelial cells
CDH6	0	0	0.488468	0.32	0.018	up	Epithelial cells
MISP	0	0	0.48824	0.428	0.014	up	Epithelial cells
HOOK2	0	0	0.488009	0.546	0.178	up	Epithelial cells
SLC44A4	0	0	0.487706	0.405	0.025	up	Epithelial cells
ACTN4	0	0	0.487651	0.788	0.434	up	Epithelial cells
LMAN2	0	0	0.486715	0.783	0.387	up	Epithelial cells
BMP7	0	0	0.48613	0.428	0.013	up	Epithelial cells
HERPUD1	0	0	0.485863	0.743	0.463	up	Epithelial cells
LAMA3	0	0	0.484253	0.356	0.065	up	Epithelial cells
CYR61	0	0	0.483472	0.611	0.312	up	Epithelial cells
C9orf3	0	0	0.482816	0.635	0.267	up	Epithelial cells
CERS6	0	0	0.482592	0.451	0.152	up	Epithelial cells
ANAPC15	0	0	0.482342	0.548	0.124	up	Epithelial cells
EPS8L1	0	0	0.481651	0.457	0.031	up	Epithelial cells
MRPS35	0	0	0.481632	0.626	0.196	up	Epithelial cells
TPD52	0	0	0.481294	0.515	0.035	up	Epithelial cells
CRB3	0	0	0.481046	0.477	0.019	up	Epithelial cells
GCLC	0	0	0.480718	0.425	0.088	up	Epithelial cells
TXNDC17	0	0	0.480579	0.776	0.328	up	Epithelial cells
TCIM	0	0	0.47929	0.358	0.131	up	Epithelial cells
DSC2	0	0	0.479035	0.339	0.026	up	Epithelial cells
PRR13	0	0	0.478832	0.717	0.268	up	Epithelial cells
RAD21	0	0	0.478621	0.749	0.379	up	Epithelial cells
PNO1	0	0	0.478519	0.554	0.139	up	Epithelial cells
TFG	0	0	0.478067	0.77	0.332	up	Epithelial cells
HIGD2A	0	0	0.477752	0.799	0.461	up	Epithelial cells
IFNGR2	0	0	0.4775	0.636	0.2	up	Epithelial cells
MRPL36	0	0	0.476652	0.691	0.281	up	Epithelial cells
PLEKHB2	0	0	0.476168	0.627	0.186	up	Epithelial cells
NDUFA4	0	0	0.475947	0.903	0.691	up	Epithelial cells
DDA1	0	0	0.475442	0.575	0.149	up	Epithelial cells
CANX	0	0	0.475339	0.838	0.532	up	Epithelial cells
CTNNA1	0	0	0.474252	0.758	0.357	up	Epithelial cells
CCNC	0	0	0.473993	0.607	0.203	up	Epithelial cells
LSM3	0	0	0.473632	0.795	0.43	up	Epithelial cells
COX8A	0	0	0.473611	0.867	0.577	up	Epithelial cells
TRDC	0	0	0.473528	0.161	0.012	up	Epithelial cells
SUMO2	0	0	0.473099	0.913	0.712	up	Epithelial cells
EMC4	0	0	0.472825	0.709	0.324	up	Epithelial cells
SNHG15	0	0	0.472778	0.578	0.267	up	Epithelial cells
SERF2	0	0	0.472338	0.943	0.819	up	Epithelial cells
PABPC1	0	0	0.471726	0.931	0.754	up	Epithelial cells
TMEM208	0	0	0.471172	0.716	0.268	up	Epithelial cells
PRSS21	0	0	0.46997	0.351	0.011	up	Epithelial cells
TMEM41A	0	0	0.468944	0.513	0.157	up	Epithelial cells
H2AFJ	0	0	0.468668	0.656	0.31	up	Epithelial cells
DKC1	0	0	0.468581	0.615	0.219	up	Epithelial cells
TRAM1	0	0	0.468404	0.734	0.356	up	Epithelial cells
TGIF1	0	0	0.465301	0.625	0.194	up	Epithelial cells
EPHA2	0	0	0.465266	0.429	0.026	up	Epithelial cells
EIF3A	0	0	0.46493	0.83	0.501	up	Epithelial cells
AGO2	0	0	0.464505	0.633	0.24	up	Epithelial cells
PSMD6	0	0	0.464064	0.699	0.244	up	Epithelial cells
FKBP2	0	0	0.464014	0.831	0.477	up	Epithelial cells
UBE2V2	0	0	0.463668	0.692	0.293	up	Epithelial cells
ELOB	0	0	0.463427	0.893	0.632	up	Epithelial cells
CXCL10	0	0	0.462705	0.148	0.014	up	Epithelial cells
AP2S1	0	0	0.462459	0.776	0.413	up	Epithelial cells
HMOX1	1.11238e-117	2.95971e-113	0.462339	0.291	0.178	up	Epithelial cells
CYSTM1	0	0	0.46168	0.693	0.235	up	Epithelial cells
KPNA4	0	0	0.461463	0.707	0.281	up	Epithelial cells
TMED3	0	0	0.461214	0.665	0.248	up	Epithelial cells
COPS3	0	0	0.459937	0.586	0.199	up	Epithelial cells
UBALD2	0	0	0.458701	0.575	0.162	up	Epithelial cells
LYN	0	0	0.45835	0.418	0.074	up	Epithelial cells
GTF3A	0	0	0.45794	0.7	0.3	up	Epithelial cells
SLC25A5	0	0	0.457668	0.848	0.51	up	Epithelial cells
ST6GALNAC1	0	0	0.457562	0.397	0.018	up	Epithelial cells
ASS1	0	0	0.457103	0.524	0.13	up	Epithelial cells
PCMT1	0	0	0.4567	0.658	0.276	up	Epithelial cells
MRPL11	0	0	0.456182	0.661	0.318	up	Epithelial cells
EIF3K	0	0	0.455641	0.869	0.625	up	Epithelial cells
RRP36	0	0	0.455321	0.59	0.161	up	Epithelial cells
PA2G4	0	0	0.455232	0.773	0.458	up	Epithelial cells
BRIX1	0	0	0.45498	0.609	0.219	up	Epithelial cells
ADGRG1	0	0	0.454465	0.462	0.034	up	Epithelial cells
TES	0	0	0.454456	0.576	0.093	up	Epithelial cells
PKP2	0	0	0.454015	0.474	0.064	up	Epithelial cells
RAB10	0	0	0.453214	0.737	0.319	up	Epithelial cells
SLC16A1	0	0	0.452845	0.444	0.172	up	Epithelial cells
RRP1	0	0	0.452201	0.52	0.137	up	Epithelial cells
SET	0	0	0.451863	0.875	0.645	up	Epithelial cells
CAMTA1	0	0	0.451384	0.777	0.367	up	Epithelial cells
ERBB3	0	0	0.451167	0.411	0.016	up	Epithelial cells
YWHAQ	0	0	0.451152	0.837	0.571	up	Epithelial cells
DAD1	0	0	0.450911	0.848	0.553	up	Epithelial cells
TM2D2	0	0	0.450477	0.59	0.2	up	Epithelial cells
NDUFA12	0	0	0.450285	0.812	0.43	up	Epithelial cells
CAPNS1	0	0	0.450241	0.751	0.392	up	Epithelial cells
LAD1	0	0	0.450222	0.423	0.007	up	Epithelial cells
RNF114	0	0	0.450039	0.644	0.242	up	Epithelial cells
KCNK15	0	0	0.449571	0.367	0.032	up	Epithelial cells
MRPS6	0	0	0.449235	0.706	0.293	up	Epithelial cells
RAB7A	0	0	0.448702	0.795	0.383	up	Epithelial cells
C1QBP	0	0	0.447878	0.792	0.409	up	Epithelial cells
MRPS34	0	0	0.447795	0.735	0.336	up	Epithelial cells
HSPA14.1	0	0	0.447643	0.356	0.003	up	Epithelial cells
ADIPOR1	0	0	0.447523	0.613	0.157	up	Epithelial cells
HSPA8	0	0	0.447403	0.907	0.688	up	Epithelial cells
NOP56	0	0	0.447369	0.697	0.39	up	Epithelial cells
PEA15	0	0	0.447033	0.588	0.21	up	Epithelial cells
NDUFB10	0	0	0.445468	0.817	0.489	up	Epithelial cells
AHCY	0	0	0.445442	0.642	0.255	up	Epithelial cells
DPY30	0	0	0.445038	0.738	0.329	up	Epithelial cells
FAM213A	0	0	0.44454	0.572	0.177	up	Epithelial cells
PLEC	0	0	0.444517	0.624	0.27	up	Epithelial cells
TLE1	0	0	0.443917	0.601	0.204	up	Epithelial cells
C1orf186	2.42073e-294	6.44085e-290	0.443862	0.121	0.014	up	Epithelial cells
TRAPPC6A	0	0	0.442549	0.453	0.183	up	Epithelial cells
SIVA1	0	0	0.442178	0.756	0.448	up	Epithelial cells
SPON1	0	0	0.441713	0.43	0.142	up	Epithelial cells
DNAJC9	0	0	0.44022	0.481	0.127	up	Epithelial cells
NUDC	0	0	0.439892	0.815	0.45	up	Epithelial cells
UNC93B1	0	0	0.439872	0.489	0.057	up	Epithelial cells
PIM3	0	0	0.439487	0.622	0.215	up	Epithelial cells
KRT10	0	0	0.438945	0.803	0.499	up	Epithelial cells
PSMG1	0	0	0.438827	0.583	0.179	up	Epithelial cells
GDE1	0	0	0.438682	0.589	0.175	up	Epithelial cells
COMTD1	0	0	0.438227	0.456	0.087	up	Epithelial cells
MRPL22	0	0	0.437933	0.681	0.279	up	Epithelial cells
NAA50	0	0	0.437697	0.664	0.244	up	Epithelial cells
TRIM28	0	0	0.437165	0.74	0.436	up	Epithelial cells
DNPH1	0	0	0.437034	0.618	0.253	up	Epithelial cells
SHROOM3	0	0	0.436934	0.416	0.027	up	Epithelial cells
OSER1	0	0	0.43666	0.612	0.182	up	Epithelial cells
PAK1IP1	0	0	0.43625	0.5	0.138	up	Epithelial cells
SPDEF	0	0	0.435808	0.213	0.002	up	Epithelial cells
MYOF	0	0	0.435454	0.502	0.091	up	Epithelial cells
COPS5	0	0	0.4349	0.675	0.286	up	Epithelial cells
APH1A	0	0	0.43479	0.703	0.289	up	Epithelial cells
CDCP1	0	0	0.434505	0.434	0.046	up	Epithelial cells
MAP2K3	0	0	0.434483	0.558	0.119	up	Epithelial cells
DUSP5	0	0	0.434383	0.4	0.117	up	Epithelial cells
ALYREF	0	0	0.434182	0.57	0.194	up	Epithelial cells
PMEPA1	0	0	0.434176	0.534	0.23	up	Epithelial cells
ATOX1	0	0	0.43396	0.774	0.363	up	Epithelial cells
SMIM10L1	0	0	0.433664	0.592	0.204	up	Epithelial cells
RNF181	0	0	0.433653	0.745	0.304	up	Epithelial cells
NKD1	0	0	0.43345	0.177	0.019	up	Epithelial cells
RALY	0	0	0.433213	0.688	0.28	up	Epithelial cells
HLA-DRA	0	0	0.43319	0.46	0.111	up	Epithelial cells
NAXE	0	0	0.433074	0.626	0.216	up	Epithelial cells
NDUFS5	0	0	0.433032	0.911	0.666	up	Epithelial cells
NQO1	0	0	0.43302	0.486	0.098	up	Epithelial cells
CNPY2	0	0	0.432962	0.753	0.381	up	Epithelial cells
CAPG	0	0	0.432276	0.483	0.067	up	Epithelial cells
ZNF503	0	0	0.432068	0.563	0.207	up	Epithelial cells
SURF2	0	0	0.431642	0.539	0.146	up	Epithelial cells
WTAP	0	0	0.43108	0.675	0.316	up	Epithelial cells
SNRPC	0	0	0.430521	0.718	0.336	up	Epithelial cells
PDIA4	0	0	0.430466	0.611	0.279	up	Epithelial cells
KPNA2	0	0	0.429356	0.544	0.117	up	Epithelial cells
MAL	0	0	0.429262	0.261	0.013	up	Epithelial cells
SELENOW	0	0	0.42829	0.804	0.59	up	Epithelial cells
BZW2	0	0	0.428249	0.527	0.167	up	Epithelial cells
WDR43	0	0	0.427326	0.614	0.234	up	Epithelial cells
HYOU1	0	0	0.427202	0.495	0.099	up	Epithelial cells
EPS8L2	0	0	0.426866	0.487	0.069	up	Epithelial cells
AZIN1	0	0	0.426586	0.649	0.225	up	Epithelial cells
SBDS	0	0	0.426501	0.72	0.418	up	Epithelial cells
PSMD7	0	0	0.424829	0.726	0.303	up	Epithelial cells
ECT2	0	0	0.424757	0.349	0.035	up	Epithelial cells
PLLP	0	0	0.424343	0.329	0.034	up	Epithelial cells
IMPAD1	0	0	0.423676	0.635	0.223	up	Epithelial cells
PAIP1	0	0	0.42353	0.65	0.242	up	Epithelial cells
ECI1	0	0	0.423214	0.634	0.266	up	Epithelial cells
EIF1AX	0	0	0.422507	0.856	0.604	up	Epithelial cells
MCUB	0	0	0.42247	0.309	0.123	up	Epithelial cells
SLCO3A1	0	0	0.422186	0.511	0.111	up	Epithelial cells
ACSL5	0	0	0.4219	0.27	0.058	up	Epithelial cells
KHDRBS3	0	0	0.42186	0.484	0.1	up	Epithelial cells
EFNA1	0	0	0.421157	0.429	0.045	up	Epithelial cells
RPL39L	0	0	0.421039	0.423	0.071	up	Epithelial cells
MT-ND2	1.41529e-116	3.76567e-112	0.420908	0.955	0.89	up	Epithelial cells
UGCG	0	0	0.420871	0.594	0.217	up	Epithelial cells
LDHA	0	0	0.420469	0.886	0.561	up	Epithelial cells
VCL	0	0	0.420396	0.581	0.266	up	Epithelial cells
PFDN4	0	0	0.420251	0.709	0.31	up	Epithelial cells
IFRD2	0	0	0.419977	0.563	0.145	up	Epithelial cells
CHCHD1	0	0	0.419368	0.693	0.286	up	Epithelial cells
LLGL2	0	0	0.419162	0.501	0.051	up	Epithelial cells
SQLE	0	0	0.418343	0.508	0.172	up	Epithelial cells
SNRPF	0	0	0.418261	0.818	0.496	up	Epithelial cells
MLEC	0	0	0.418002	0.747	0.387	up	Epithelial cells
UBE2A	0	0	0.417985	0.644	0.235	up	Epithelial cells
SLC25A33	0	0	0.417792	0.516	0.104	up	Epithelial cells
CENPW	0	0	0.417216	0.339	0.066	up	Epithelial cells
IFITM3	3.73815e-221	9.94609e-217	0.417098	0.855	0.707	up	Epithelial cells
SLC39A7	0	0	0.416364	0.594	0.183	up	Epithelial cells
TRIM16	0	0	0.416308	0.393	0.095	up	Epithelial cells
MFSD12	0	0	0.416011	0.503	0.077	up	Epithelial cells
TMOD1	0	0	0.415185	0.415	0.09	up	Epithelial cells
KEAP1	0	0	0.415173	0.479	0.144	up	Epithelial cells
CSNK1A1	0	0	0.415071	0.831	0.487	up	Epithelial cells
NDUFB11	0	0	0.414498	0.846	0.484	up	Epithelial cells
PRAME	0	0	0.413912	0.4	0.055	up	Epithelial cells
PRSS22	0	0	0.413463	0.329	0.007	up	Epithelial cells
FAM83H	0	0	0.413272	0.403	0.022	up	Epithelial cells
LYPLA2	0	0	0.413086	0.559	0.121	up	Epithelial cells
PARD6B	0	0	0.41285	0.398	0.033	up	Epithelial cells
LHX1	0	0	0.412498	0.272	0.002	up	Epithelial cells
NFKBIB	0	0	0.41226	0.487	0.08	up	Epithelial cells
TUBB	3.43399e-191	9.13681e-187	0.412218	0.799	0.648	up	Epithelial cells
EMC3	0	0	0.411979	0.684	0.254	up	Epithelial cells
HM13	0	0	0.411825	0.734	0.317	up	Epithelial cells
RPS19BP1	0	0	0.411799	0.761	0.381	up	Epithelial cells
FOXQ1	0	0	0.411427	0.28	0.008	up	Epithelial cells
RPUSD1	0	0	0.411412	0.426	0.063	up	Epithelial cells
CNDP2	0	0	0.410833	0.458	0.161	up	Epithelial cells
MROH1	0	0	0.410807	0.459	0.058	up	Epithelial cells
TMEM59	0	0	0.409717	0.836	0.572	up	Epithelial cells
GRAMD2B	0	0	0.409313	0.54	0.148	up	Epithelial cells
IDH2	0	0	0.409054	0.493	0.154	up	Epithelial cells
NRCAM	0	0	0.408782	0.324	0.01	up	Epithelial cells
STXBP6	0	0	0.408295	0.317	0.019	up	Epithelial cells
PRDX4	0	0	0.408119	0.8	0.444	up	Epithelial cells
CYP3A5	0	0	0.408053	0.161	0.021	up	Epithelial cells
MGST2	0	0	0.407897	0.581	0.174	up	Epithelial cells
DUSP23	0	0	0.40781	0.638	0.205	up	Epithelial cells
NDUFA9	0	0	0.407577	0.588	0.207	up	Epithelial cells
FYTTD1	0	0	0.407498	0.653	0.276	up	Epithelial cells
PSAT1	0	0	0.407414	0.38	0.077	up	Epithelial cells
GPAT3	0	0	0.407107	0.297	0.096	up	Epithelial cells
TIMM10	0	0	0.406619	0.616	0.228	up	Epithelial cells
METRN	0	0	0.406594	0.44	0.099	up	Epithelial cells
SCOC	0	0	0.405365	0.666	0.257	up	Epithelial cells
NDUFB2	0	0	0.405297	0.855	0.529	up	Epithelial cells
CAB39	0	0	0.405247	0.578	0.159	up	Epithelial cells
ITGA3	0	0	0.405095	0.39	0.056	up	Epithelial cells
STAU1	0	0	0.405024	0.704	0.323	up	Epithelial cells
EIF4H	0	0	0.404645	0.81	0.448	up	Epithelial cells
HOOK1	0	0	0.404481	0.421	0.018	up	Epithelial cells
MAP3K13	0	0	0.404431	0.609	0.296	up	Epithelial cells
SMIM37	0	0	0.404202	0.333	0.003	up	Epithelial cells
UBE2N	0	0	0.404124	0.733	0.31	up	Epithelial cells
SYNCRIP	0	0	0.403122	0.739	0.376	up	Epithelial cells
C8orf33	0	0	0.403005	0.581	0.296	up	Epithelial cells
PDLIM7	0	0	0.402894	0.525	0.202	up	Epithelial cells
FAM173A	0	0	0.402841	0.577	0.153	up	Epithelial cells
MUC20-OT1	0	0	0.402217	0.371	0.009	up	Epithelial cells
GPRC5C	0	0	0.402127	0.458	0.089	up	Epithelial cells
NDFIP2	0	0	0.401734	0.55	0.13	up	Epithelial cells
PGLS	0	0	0.401721	0.776	0.431	up	Epithelial cells
MSX1	0	0	0.401487	0.323	0.086	up	Epithelial cells
TMEM183A	0	0	0.401487	0.614	0.211	up	Epithelial cells
EIF2S2	0	0	0.400923	0.794	0.453	up	Epithelial cells
GNL3	0	0	0.400448	0.692	0.291	up	Epithelial cells
KLK5	0	0	0.40024	0.211	0.015	up	Epithelial cells
ARF3	0	0	0.400138	0.652	0.226	up	Epithelial cells
DDT	0	0	0.40005	0.778	0.482	up	Epithelial cells
ARL4A	0	0	0.399928	0.49	0.175	up	Epithelial cells
PIN1	0	0	0.398989	0.607	0.285	up	Epithelial cells
UBE2J2	0	0	0.398944	0.593	0.184	up	Epithelial cells
DNPEP	0	0	0.398858	0.6	0.227	up	Epithelial cells
ID4	0	0	0.398847	0.532	0.201	up	Epithelial cells
NDUFS6	0	0	0.398807	0.819	0.454	up	Epithelial cells
TARS	0	0	0.398794	0.586	0.195	up	Epithelial cells
FAM129B	0	0	0.398548	0.514	0.133	up	Epithelial cells
SNHG12	0	0	0.398364	0.388	0.018	up	Epithelial cells
RNASEH1	0	0	0.398294	0.512	0.12	up	Epithelial cells
PSMB7	0	0	0.398068	0.758	0.419	up	Epithelial cells
ERRFI1	0	0	0.398025	0.507	0.221	up	Epithelial cells
CNBP	0	0	0.398019	0.864	0.632	up	Epithelial cells
GGCT	0	0	0.397867	0.668	0.262	up	Epithelial cells
PDLIM4	0	0	0.397708	0.515	0.217	up	Epithelial cells
MYO1C	0	0	0.397684	0.493	0.202	up	Epithelial cells
FARSA	0	0	0.396588	0.519	0.147	up	Epithelial cells
UBA2	0	0	0.396232	0.647	0.284	up	Epithelial cells
CAMK2N1	0	0	0.396017	0.498	0.254	up	Epithelial cells
HSPA4	0	0	0.39583	0.659	0.255	up	Epithelial cells
MOB4	0	0	0.39555	0.658	0.241	up	Epithelial cells
CST2	0	0	0.395525	0.161	0.008	up	Epithelial cells
SRD5A3	0	0	0.395114	0.351	0.075	up	Epithelial cells
RAI14	0	0	0.394983	0.454	0.117	up	Epithelial cells
LIMS1	0	0	0.394935	0.76	0.344	up	Epithelial cells
MYEOV	0	0	0.394079	0.246	0.002	up	Epithelial cells
EFNB2	0	0	0.394058	0.386	0.048	up	Epithelial cells
SF3B4	0	0	0.393942	0.594	0.182	up	Epithelial cells
MRPL52	0	0	0.393487	0.723	0.321	up	Epithelial cells
NUTM2B-AS1	0	0	0.393452	0.381	0.009	up	Epithelial cells
MORN2	0	0	0.392921	0.583	0.222	up	Epithelial cells
EFR3A	0	0	0.392871	0.578	0.203	up	Epithelial cells
ADK	0	0	0.392703	0.462	0.097	up	Epithelial cells
GNB2	0	0	0.392604	0.785	0.42	up	Epithelial cells
SGPP2	0	0	0.392602	0.368	0.014	up	Epithelial cells
MTHFD2L	0	0	0.392344	0.498	0.112	up	Epithelial cells
ANXA7	0	0	0.392016	0.677	0.31	up	Epithelial cells
CREB3	0	0	0.391815	0.573	0.167	up	Epithelial cells
DIAPH1	0	0	0.391237	0.584	0.123	up	Epithelial cells
RASD1	2.40941e-70	6.41073e-66	0.390867	0.208	0.138	up	Epithelial cells
TIMM50	0	0	0.390861	0.553	0.158	up	Epithelial cells
SGPL1	0	0	0.390591	0.5	0.111	up	Epithelial cells
NAA38	0	0	0.39049	0.742	0.377	up	Epithelial cells
SLIRP	0	0	0.390134	0.745	0.408	up	Epithelial cells
CALM2	0	0	0.389949	0.921	0.71	up	Epithelial cells
TFAP2A	0	0	0.389735	0.316	0.008	up	Epithelial cells
HSD17B10	0	0	0.389422	0.718	0.307	up	Epithelial cells
DCBLD2	0	0	0.389333	0.5	0.208	up	Epithelial cells
SLC25A29	0	0	0.389301	0.453	0.085	up	Epithelial cells
DBN1	0	0	0.388922	0.491	0.149	up	Epithelial cells
MAP3K8	0	0	0.38855	0.442	0.084	up	Epithelial cells
RFK	0	0	0.388453	0.54	0.147	up	Epithelial cells
FUOM	0	0	0.388217	0.436	0.068	up	Epithelial cells
AMOTL2	0	0	0.387886	0.457	0.132	up	Epithelial cells
LINC00665	0	0	0.387723	0.488	0.13	up	Epithelial cells
DEGS2	0	0	0.386304	0.222	0.009	up	Epithelial cells
RER1	0	0	0.386251	0.764	0.395	up	Epithelial cells
CHKA	0	0	0.3857	0.479	0.082	up	Epithelial cells
SNU13	0	0	0.384939	0.856	0.55	up	Epithelial cells
TPD52L2	0	0	0.384901	0.601	0.19	up	Epithelial cells
MAGOH	0	0	0.38461	0.723	0.353	up	Epithelial cells
ATG4D	0	0	0.384525	0.383	0.072	up	Epithelial cells
NCKAP1	0	0	0.384256	0.678	0.305	up	Epithelial cells
CLTA	0	0	0.384221	0.877	0.611	up	Epithelial cells
ZDHHC9	0	0	0.384149	0.478	0.082	up	Epithelial cells
OGA	0	0	0.383666	0.397	0.012	up	Epithelial cells
QPRT	0	0	0.383457	0.491	0.224	up	Epithelial cells
LINC00511	0	0	0.382987	0.328	0.006	up	Epithelial cells
TSPAN13	0	0	0.382793	0.41	0.032	up	Epithelial cells
MTX1	0	0	0.382327	0.573	0.174	up	Epithelial cells
HSF1	0	0	0.382125	0.648	0.267	up	Epithelial cells
RIOK3	0	0	0.382088	0.624	0.225	up	Epithelial cells
MIEN1	0	0	0.381122	0.6	0.194	up	Epithelial cells
RAB32	0	0	0.381024	0.473	0.162	up	Epithelial cells
MYL12A	0	0	0.380101	0.917	0.632	up	Epithelial cells
DYNLRB1	0	0	0.379908	0.839	0.481	up	Epithelial cells
MMADHC	0	0	0.379434	0.644	0.29	up	Epithelial cells
TSN	0	0	0.379338	0.581	0.207	up	Epithelial cells
CAPN1	0	0	0.378988	0.621	0.22	up	Epithelial cells
SHARPIN	0	0	0.378875	0.608	0.199	up	Epithelial cells
CTSD	0	0	0.378788	0.756	0.376	up	Epithelial cells
FURIN	0	0	0.378625	0.499	0.078	up	Epithelial cells
SDCBP	0	0	0.378552	0.824	0.459	up	Epithelial cells
RUNX1	0	0	0.377975	0.504	0.103	up	Epithelial cells
LAMA5	0	0	0.37778	0.4	0.054	up	Epithelial cells
C8orf76	0	0	0.377222	0.494	0.093	up	Epithelial cells
FAM84B	0	0	0.377064	0.403	0.037	up	Epithelial cells
WDR46	0	0	0.376869	0.586	0.183	up	Epithelial cells
MCRIP2	0	0	0.376686	0.554	0.175	up	Epithelial cells
PSMD11	0	0	0.376503	0.693	0.288	up	Epithelial cells
C19orf48	0	0	0.376113	0.591	0.252	up	Epithelial cells
RTN4	0	0	0.375454	0.814	0.525	up	Epithelial cells
C8orf59	0	0	0.37527	0.812	0.542	up	Epithelial cells
PPP2CA	0	0	0.374939	0.661	0.266	up	Epithelial cells
RBM38	0	0	0.374588	0.5	0.116	up	Epithelial cells
PCGF5	0	0	0.374318	0.573	0.158	up	Epithelial cells
SEM1	0	0	0.374202	0.884	0.619	up	Epithelial cells
SUSD2	0	0	0.374049	0.234	0.011	up	Epithelial cells
C15orf48	0	0	0.373991	0.227	0.019	up	Epithelial cells
CSNK2B	0	0	0.373926	0.782	0.447	up	Epithelial cells
BOLA3	0	0	0.373854	0.599	0.198	up	Epithelial cells
F11R	0	0	0.37385	0.48	0.079	up	Epithelial cells
SERBP1	0	0	0.373821	0.868	0.623	up	Epithelial cells
HCCS	0	0	0.373799	0.482	0.085	up	Epithelial cells
ETV4	0	0	0.373698	0.333	0.011	up	Epithelial cells
UQCR10	0	0	0.373233	0.851	0.541	up	Epithelial cells
PTK2	0	0	0.373173	0.593	0.23	up	Epithelial cells
AK2	0	0	0.373153	0.655	0.237	up	Epithelial cells
EIF4E2	0	0	0.373131	0.678	0.285	up	Epithelial cells
ELOVL1	0	0	0.373047	0.531	0.132	up	Epithelial cells
IL4I1	0	0	0.373011	0.314	0.013	up	Epithelial cells
HDAC9	0	0	0.372256	0.347	0.01	up	Epithelial cells
FZD6	0	0	0.371953	0.41	0.046	up	Epithelial cells
MED10	0	0	0.371815	0.617	0.321	up	Epithelial cells
CDK4	0	0	0.371731	0.646	0.332	up	Epithelial cells
CTBP2	0	0	0.371711	0.657	0.293	up	Epithelial cells
TMED1	0	0	0.371306	0.523	0.229	up	Epithelial cells
BCL7B	0	0	0.371193	0.548	0.149	up	Epithelial cells
UQCRQ	0	0	0.371067	0.831	0.527	up	Epithelial cells
MME	0	0	0.370746	0.178	0.016	up	Epithelial cells
RPN1	0	0	0.370679	0.687	0.273	up	Epithelial cells
FGD5-AS1	0	0	0.369947	0.386	0.008	up	Epithelial cells
MAFG	0	0	0.369733	0.559	0.173	up	Epithelial cells
TMEM141	0	0	0.369481	0.589	0.276	up	Epithelial cells
AC010642.2	0	0	0.369459	0.356	0.006	up	Epithelial cells
DOK5	0	0	0.369352	0.308	0.056	up	Epithelial cells
TMEM165	0	0	0.369252	0.686	0.329	up	Epithelial cells
GID8	0	0	0.368973	0.586	0.213	up	Epithelial cells
RAB1A	0	0	0.368961	0.748	0.346	up	Epithelial cells
MRPS7	0	0	0.368639	0.69	0.287	up	Epithelial cells
RANGRF	0	0	0.368427	0.384	0.134	up	Epithelial cells
MTCH2	0	0	0.367655	0.593	0.186	up	Epithelial cells
SCGB1D2	0	0	0.367561	0.137	0.004	up	Epithelial cells
MYO6	0	0	0.3667	0.533	0.155	up	Epithelial cells
MEA1	0	0	0.36637	0.603	0.218	up	Epithelial cells
USP1	0	0	0.366024	0.544	0.211	up	Epithelial cells
MRPL34	0	0	0.365996	0.664	0.287	up	Epithelial cells
ASAP2	0	0	0.365824	0.425	0.084	up	Epithelial cells
UPP1	0	0	0.365788	0.456	0.073	up	Epithelial cells
SUMO3	0	0	0.365556	0.672	0.262	up	Epithelial cells
H3F3A	0	0	0.365509	0.955	0.828	up	Epithelial cells
RNF144B	0	0	0.365355	0.362	0.014	up	Epithelial cells
DDRGK1	0	0	0.365223	0.676	0.3	up	Epithelial cells
PHB2	0	0	0.364997	0.813	0.542	up	Epithelial cells
AC022613.1	0	0	0.364822	0.193	0.002	up	Epithelial cells
GOT1	0	0	0.364553	0.493	0.119	up	Epithelial cells
PRPF31	0	0	0.364419	0.625	0.246	up	Epithelial cells
HID1	0	0	0.364189	0.368	0.01	up	Epithelial cells
DDX49	0	0	0.364009	0.531	0.179	up	Epithelial cells
BIK	0	0	0.363974	0.351	0.01	up	Epithelial cells
ZPR1	0	0	0.363689	0.547	0.168	up	Epithelial cells
DSG2	0	0	0.363558	0.482	0.169	up	Epithelial cells
TM7SF2	0	0	0.362803	0.467	0.113	up	Epithelial cells
LIMK2	0	0	0.362727	0.422	0.075	up	Epithelial cells
RAE1	0	0	0.362694	0.497	0.13	up	Epithelial cells
EIF2S1	0	0	0.362584	0.642	0.251	up	Epithelial cells
YWHAE	0	0	0.362481	0.881	0.618	up	Epithelial cells
ITGAV	0	0	0.362391	0.561	0.257	up	Epithelial cells
CHRAC1	0	0	0.36164	0.519	0.128	up	Epithelial cells
NXT1	0	0	0.361623	0.565	0.222	up	Epithelial cells
VCP	0	0	0.361474	0.763	0.395	up	Epithelial cells
GABPB1-AS1	0	0	0.361178	0.374	0.017	up	Epithelial cells
PGAM1	0	0	0.36085	0.789	0.444	up	Epithelial cells
NCBP2	0	0	0.360818	0.648	0.266	up	Epithelial cells
TMEM50A	0	0	0.360279	0.784	0.402	up	Epithelial cells
SLC7A1	0	0	0.36019	0.421	0.053	up	Epithelial cells
ARPC1A	0	0	0.359937	0.736	0.369	up	Epithelial cells
PTTG1IP	0	0	0.359722	0.736	0.378	up	Epithelial cells
PTPRF	0	0	0.359378	0.505	0.158	up	Epithelial cells
CDK16	0	0	0.359328	0.55	0.164	up	Epithelial cells
TECR	0	0	0.35894	0.666	0.344	up	Epithelial cells
KRT14	0	0	0.358534	0.1	0.002	up	Epithelial cells
TMEM123	0	0	0.358161	0.696	0.364	up	Epithelial cells
ABHD12	0	0	0.357894	0.519	0.139	up	Epithelial cells
TUFM	0	0	0.357832	0.804	0.456	up	Epithelial cells
DNAJC21	0	0	0.357676	0.648	0.289	up	Epithelial cells
NMU	0	0	0.357656	0.244	0.019	up	Epithelial cells
MEAF6	0	0	0.357651	0.721	0.328	up	Epithelial cells
PCSK1N	0	0	0.35735	0.31	0.027	up	Epithelial cells
EIF5B	0	0	0.356657	0.757	0.422	up	Epithelial cells
WASL	0	0	0.35662	0.662	0.301	up	Epithelial cells
BCAS2	0	0	0.356322	0.668	0.29	up	Epithelial cells
SYNE4	0	0	0.356158	0.355	0.008	up	Epithelial cells
MEIS1	0	0	0.355874	0.43	0.132	up	Epithelial cells
STARD7	0	0	0.355325	0.591	0.197	up	Epithelial cells
TMEM14C	0	0	0.355116	0.797	0.484	up	Epithelial cells
NIPA2	0	0	0.354806	0.507	0.136	up	Epithelial cells
HYAL2	0	0	0.35466	0.553	0.16	up	Epithelial cells
EPPK1	0	0	0.354408	0.319	0.014	up	Epithelial cells
CAPZA2	0	0	0.354308	0.758	0.346	up	Epithelial cells
NOTUM	0	0	0.353257	0.173	0.004	up	Epithelial cells
FBXO2	0	0	0.353226	0.25	0.032	up	Epithelial cells
SRP19	0	0	0.353217	0.634	0.217	up	Epithelial cells
CHD7	0	0	0.353124	0.439	0.044	up	Epithelial cells
TIMM22	0	0	0.352941	0.432	0.142	up	Epithelial cells
EVA1A	0	0	0.35278	0.35	0.018	up	Epithelial cells
PPP1R16A	0	0	0.352664	0.521	0.18	up	Epithelial cells
ESRRA	0	0	0.352025	0.484	0.074	up	Epithelial cells
EMG1	0	0	0.351991	0.576	0.175	up	Epithelial cells
LTBR	0	0	0.351775	0.619	0.262	up	Epithelial cells
INAVA	0	0	0.35172	0.343	0.01	up	Epithelial cells
ASAP1	0	0	0.35162	0.611	0.261	up	Epithelial cells
SDC1	0	0	0.351156	0.262	0.011	up	Epithelial cells
YY1	0	0	0.351093	0.76	0.405	up	Epithelial cells
PATJ	0	0	0.350918	0.476	0.077	up	Epithelial cells
ATP2B1	0	0	0.350753	0.576	0.272	up	Epithelial cells
CCNQ	0	0	0.350751	0.488	0.11	up	Epithelial cells
FNTA	0	0	0.350747	0.641	0.281	up	Epithelial cells
APRT	0	0	0.350725	0.81	0.478	up	Epithelial cells
CCT7	0	0	0.350672	0.782	0.454	up	Epithelial cells
PDRG1	0	0	0.350595	0.493	0.146	up	Epithelial cells
NEDD9	0	0	0.349975	0.412	0.111	up	Epithelial cells
CIB1	0	0	0.349929	0.757	0.335	up	Epithelial cells
CYB561	0	0	0.349832	0.429	0.032	up	Epithelial cells
TEN1	0	0	0.349804	0.339	0.005	up	Epithelial cells
PTP4A1	0	0	0.349774	0.641	0.275	up	Epithelial cells
PDCL3	0	0	0.349663	0.535	0.161	up	Epithelial cells
UQCRH	1.43942e-140	3.82988e-136	0.349385	0.698	0.687	up	Epithelial cells
B4GALT5	0	0	0.348631	0.522	0.179	up	Epithelial cells
KLF10	0	0	0.348254	0.604	0.306	up	Epithelial cells
AAMP	0	0	0.347813	0.68	0.303	up	Epithelial cells
POLR2J	0	0	0.347494	0.759	0.399	up	Epithelial cells
SLC25A24	0	0	0.34709	0.515	0.164	up	Epithelial cells
GOLT1B	0	0	0.346875	0.528	0.117	up	Epithelial cells
PTDSS1	0	0	0.346802	0.5	0.149	up	Epithelial cells
SDCBP2	0	0	0.346644	0.27	0.026	up	Epithelial cells
CD151	0	0	0.34622	0.746	0.375	up	Epithelial cells
LRIG1	0	0	0.346107	0.428	0.093	up	Epithelial cells
PNMT	0	0	0.345994	0.163	0.004	up	Epithelial cells
LSM8	0	0	0.345887	0.735	0.337	up	Epithelial cells
ILF3-DT	0	0	0.345721	0.298	0.006	up	Epithelial cells
UBE2K	0	0	0.345647	0.681	0.285	up	Epithelial cells
PEX2	0	0	0.345505	0.55	0.17	up	Epithelial cells
PLP2	0	0	0.345339	0.549	0.279	up	Epithelial cells
CD2AP	0	0	0.344872	0.569	0.146	up	Epithelial cells
SMIM12	0	0	0.344577	0.512	0.126	up	Epithelial cells
SOX15	0	0	0.344337	0.256	0.07	up	Epithelial cells
FSTL3	0	0	0.343637	0.324	0.107	up	Epithelial cells
HSP90AB1	0	0	0.343334	0.953	0.816	up	Epithelial cells
TNFSF10	5.52073e-60	1.4689e-55	0.34271	0.268	0.188	up	Epithelial cells
GJB3	0	0	0.342687	0.269	0.002	up	Epithelial cells
THOC7	0	0	0.342517	0.716	0.336	up	Epithelial cells
MCM4	0	0	0.342442	0.35	0.06	up	Epithelial cells
PLPP5	0	0	0.341548	0.562	0.159	up	Epithelial cells
FAM107B	0	0	0.341353	0.569	0.106	up	Epithelial cells
DNAJB6	0	0	0.341343	0.792	0.444	up	Epithelial cells
MRPL48	0	0	0.341316	0.503	0.137	up	Epithelial cells
B4GALT1	0	0	0.340768	0.605	0.253	up	Epithelial cells
CCL2	4.94065645841247e-324	1.3145604638898e-319	0.34061	0.233	0.079	up	Epithelial cells
SEMA3C	0	0	0.340604	0.445	0.087	up	Epithelial cells
HDAC2	0	0	0.340563	0.605	0.301	up	Epithelial cells
TOMM34	0	0	0.340304	0.465	0.092	up	Epithelial cells
FADD	0	0	0.340288	0.391	0.091	up	Epithelial cells
TWF1	0	0	0.340268	0.599	0.204	up	Epithelial cells
RBM42	0	0	0.340204	0.615	0.243	up	Epithelial cells
PRR7	0	0	0.339667	0.405	0.03	up	Epithelial cells
GNAI3	0	0	0.339561	0.674	0.292	up	Epithelial cells
SYK	0	0	0.339536	0.26	0.01	up	Epithelial cells
HOXB2	0	0	0.339284	0.305	0.039	up	Epithelial cells
ZNF639	0	0	0.339125	0.49	0.142	up	Epithelial cells
ALCAM	0	0	0.339037	0.427	0.11	up	Epithelial cells
ATP13A3	0	0	0.338952	0.599	0.177	up	Epithelial cells
PKN1	0	0	0.338271	0.567	0.186	up	Epithelial cells
CDC42EP3	0	0	0.338256	0.515	0.101	up	Epithelial cells
CUTA	0	0	0.338226	0.811	0.512	up	Epithelial cells
KCNG1	0	0	0.33814	0.234	0.018	up	Epithelial cells
ZDHHC3	0	0	0.338131	0.537	0.179	up	Epithelial cells
EBAG9	0	0	0.338059	0.571	0.163	up	Epithelial cells
KAZN	0	0	0.337849	0.449	0.139	up	Epithelial cells
SEC61A1	0	0	0.337674	0.651	0.245	up	Epithelial cells
LRRC41	0	0	0.337591	0.502	0.221	up	Epithelial cells
UBE2T	0	0	0.337412	0.286	0.048	up	Epithelial cells
UBR4	0	0	0.3372	0.495	0.226	up	Epithelial cells
MFSD2A	0	0	0.336819	0.268	0.018	up	Epithelial cells
KIF9	0	0	0.336798	0.45	0.103	up	Epithelial cells
HSPA9	0	0	0.336489	0.768	0.435	up	Epithelial cells
ATP6V1C1	0	0	0.336358	0.522	0.146	up	Epithelial cells
MRPL33	0	0	0.336257	0.763	0.42	up	Epithelial cells
ZFAND2A	0	0	0.336139	0.438	0.113	up	Epithelial cells
EIF4A1	0	0	0.335922	0.838	0.578	up	Epithelial cells
CACUL1	0	0	0.335673	0.591	0.192	up	Epithelial cells
C16orf91	0	0	0.335297	0.474	0.131	up	Epithelial cells
COPRS	0	0	0.335056	0.686	0.333	up	Epithelial cells
ZNF787	0	0	0.334816	0.534	0.168	up	Epithelial cells
GMNC	0	0	0.334614	0.154	0.003	up	Epithelial cells
KDELR2	0	0	0.334512	0.791	0.421	up	Epithelial cells
SLC50A1	0	0	0.334494	0.53	0.128	up	Epithelial cells
RIMS2	1.27699e-298	3.39769e-294	0.334391	0.173	0.04	up	Epithelial cells
PRCC	0	0	0.334134	0.532	0.152	up	Epithelial cells
LIF	0	0	0.334023	0.24	0.027	up	Epithelial cells
DNTTIP1	0	0	0.33397	0.498	0.132	up	Epithelial cells
CDS1	0	0	0.333472	0.369	0.037	up	Epithelial cells
NOP10	0	0	0.333368	0.765	0.391	up	Epithelial cells
GNPNAT1	0	0	0.33325	0.508	0.137	up	Epithelial cells
FDPS	0	0	0.333036	0.756	0.326	up	Epithelial cells
SAV1	0	0	0.333007	0.488	0.231	up	Epithelial cells
MAD2L1	0	0	0.332971	0.272	0.053	up	Epithelial cells
TNC	0	0	0.332902	0.219	0.02	up	Epithelial cells
BCL2L12	0	0	0.332887	0.402	0.08	up	Epithelial cells
NOLC1	0	0	0.332787	0.582	0.247	up	Epithelial cells
TSFM	0	0	0.33272	0.522	0.142	up	Epithelial cells
YTHDF1	0	0	0.332462	0.51	0.133	up	Epithelial cells
ZFAND6	0	0	0.332306	0.654	0.274	up	Epithelial cells
TRIB1	0	0	0.332232	0.461	0.112	up	Epithelial cells
SRI	0	0	0.3322	0.759	0.423	up	Epithelial cells
EMC10	0	0	0.332008	0.649	0.314	up	Epithelial cells
HSBP1L1	0	0	0.331875	0.456	0.122	up	Epithelial cells
PSMG3	0	0	0.331626	0.546	0.159	up	Epithelial cells
ZNF217	0	0	0.331319	0.489	0.143	up	Epithelial cells
DPM1	0	0	0.331178	0.565	0.213	up	Epithelial cells
BAD	0	0	0.331058	0.656	0.27	up	Epithelial cells
PRRG4	0	0	0.330947	0.324	0.016	up	Epithelial cells
RARS	0	0	0.33091	0.565	0.181	up	Epithelial cells
NIFK	0	0	0.330894	0.671	0.359	up	Epithelial cells
FAM107A	0	0	0.330792	0.229	0.014	up	Epithelial cells
CCNE1	0	0	0.330505	0.281	0.018	up	Epithelial cells
RUSC1	0	0	0.330485	0.426	0.091	up	Epithelial cells
FGFBP1	0	0	0.329853	0.134	0.004	up	Epithelial cells
MAPK13	0	0	0.329843	0.4	0.038	up	Epithelial cells
TMEM106C	0	0	0.329766	0.488	0.2	up	Epithelial cells
LINP1	0	0	0.329703	0.224	0.004	up	Epithelial cells
GRSF1	0	0	0.329645	0.607	0.242	up	Epithelial cells
CISD1	0	0	0.329542	0.593	0.238	up	Epithelial cells
SAC3D1	0	0	0.329463	0.426	0.102	up	Epithelial cells
NLRP2	0	0	0.329398	0.233	0.004	up	Epithelial cells
OXLD1	0	0	0.329395	0.514	0.142	up	Epithelial cells
HES6	0	0	0.329141	0.301	0.029	up	Epithelial cells
SLC25A3	0	0	0.328959	0.901	0.693	up	Epithelial cells
JAGN1	0	0	0.328825	0.63	0.265	up	Epithelial cells
TOP1	0	0	0.328687	0.768	0.434	up	Epithelial cells
PNP	0	0	0.328684	0.483	0.066	up	Epithelial cells
MIR200CHG	0	0	0.328673	0.265	0.008	up	Epithelial cells
NCEH1	0	0	0.32824	0.321	0.038	up	Epithelial cells
RAB34	0	0	0.328204	0.689	0.414	up	Epithelial cells
DCDC2	0	0	0.327839	0.306	0.037	up	Epithelial cells
NPC2	0	0	0.327463	0.8	0.545	up	Epithelial cells
TMX2	0	0	0.327295	0.546	0.195	up	Epithelial cells
LAMTOR2	0	0	0.327282	0.672	0.268	up	Epithelial cells
AGRN	0	0	0.327215	0.432	0.06	up	Epithelial cells
CUL3	0	0	0.326958	0.635	0.265	up	Epithelial cells
ZCCHC12	0	0	0.326858	0.15	0.01	up	Epithelial cells
AGR2	0	0	0.326748	0.198	0.009	up	Epithelial cells
TRMT112	0	0	0.326293	0.871	0.618	up	Epithelial cells
BRMS1	0	0	0.32628	0.536	0.132	up	Epithelial cells
C1D	0	0	0.325606	0.612	0.259	up	Epithelial cells
OSGIN2	0	0	0.325532	0.394	0.084	up	Epithelial cells
ATP1B3	0	0	0.324874	0.666	0.303	up	Epithelial cells
NANS	0	0	0.324716	0.57	0.21	up	Epithelial cells
LRRFIP2	0	0	0.324378	0.583	0.264	up	Epithelial cells
SPTSSA	0	0	0.323862	0.633	0.277	up	Epithelial cells
FAM91A1	0	0	0.323362	0.5	0.14	up	Epithelial cells
GALNT6	0	0	0.323344	0.353	0.016	up	Epithelial cells
AP000432.1	0	0	0.323334	0.114	0.003	up	Epithelial cells
PRKRA	0	0	0.323122	0.584	0.222	up	Epithelial cells
SNRPE	0	0	0.322754	0.827	0.534	up	Epithelial cells
ZNHIT1	0	0	0.322742	0.778	0.414	up	Epithelial cells
TGFA	0	0	0.32272	0.283	0.003	up	Epithelial cells
GPX4	0	0	0.322028	0.847	0.579	up	Epithelial cells
OVOL2	0	0	0.321912	0.279	0.005	up	Epithelial cells
TMUB1	0	0	0.32173	0.521	0.117	up	Epithelial cells
TMC4	0	0	0.32167	0.354	0.024	up	Epithelial cells
CNIH4	0	0	0.32153	0.648	0.304	up	Epithelial cells
DNAJC5	0	0	0.321445	0.466	0.085	up	Epithelial cells
KRAS	0	0	0.321144	0.615	0.226	up	Epithelial cells
TNNC1	0	0	0.3209	0.213	0.005	up	Epithelial cells
KIAA1324	0	0	0.320332	0.192	0.007	up	Epithelial cells
UBE2E2	0	0	0.320271	0.511	0.151	up	Epithelial cells
RXYLT1	0	0	0.320204	0.3	0.002	up	Epithelial cells
GOLGA7	0	0	0.320041	0.62	0.231	up	Epithelial cells
SERPINB8	0	0	0.319964	0.351	0.031	up	Epithelial cells
STX3	0	0	0.319706	0.477	0.079	up	Epithelial cells
TPBG	0	0	0.319693	0.412	0.109	up	Epithelial cells
SLC20A2	0	0	0.319654	0.437	0.1	up	Epithelial cells
REXO2	0	0	0.319603	0.746	0.446	up	Epithelial cells
MAP1B	2.34825e-166	6.24798e-162	0.319457	0.333	0.191	up	Epithelial cells
VTI1B	0	0	0.319223	0.582	0.219	up	Epithelial cells
OCLN	0	0	0.319098	0.365	0.028	up	Epithelial cells
SMIM7	0	0	0.318969	0.723	0.36	up	Epithelial cells
UBE2I	0	0	0.318784	0.804	0.511	up	Epithelial cells
PSMC2	0	0	0.318424	0.59	0.22	up	Epithelial cells
CCDC47	0	0	0.317942	0.658	0.284	up	Epithelial cells
THSD4	0	0	0.317877	0.271	0.059	up	Epithelial cells
LYRM4	0	0	0.317818	0.529	0.218	up	Epithelial cells
MUC6	0	0	0.317721	0.151	0.003	up	Epithelial cells
TWISTNB	0	0	0.31772	0.535	0.22	up	Epithelial cells
GNB1	0	0	0.317497	0.775	0.395	up	Epithelial cells
EEF1D	0	0	0.317306	0.946	0.785	up	Epithelial cells
RHBDD2	0	0	0.316953	0.561	0.189	up	Epithelial cells
ITGB5	0	0	0.316951	0.477	0.094	up	Epithelial cells
SH3BGRL3	0	0	0.316797	0.878	0.491	up	Epithelial cells
NDUFAF3	0	0	0.316713	0.69	0.365	up	Epithelial cells
RBBP8	0	0	0.316281	0.389	0.075	up	Epithelial cells
TATDN1	0	0	0.31627	0.624	0.289	up	Epithelial cells
NDUFAF4	0	0	0.316269	0.5	0.16	up	Epithelial cells
UBE2D1	0	0	0.31577	0.517	0.162	up	Epithelial cells
NSUN5	0	0	0.315215	0.472	0.092	up	Epithelial cells
TPRKB	0	0	0.315037	0.684	0.333	up	Epithelial cells
TP53RK	0	0	0.314971	0.5	0.132	up	Epithelial cells
ELOF1	0	0	0.314338	0.537	0.223	up	Epithelial cells
TRNP1	0	0	0.314274	0.309	0.026	up	Epithelial cells
THAP12	0	0	0.31406	0.538	0.175	up	Epithelial cells
RALBP1	0	0	0.313739	0.701	0.384	up	Epithelial cells
BAIAP2	0	0	0.31365	0.42	0.082	up	Epithelial cells
DDAH2	0	0	0.313296	0.742	0.4	up	Epithelial cells
XRCC5	0	0	0.313091	0.81	0.514	up	Epithelial cells
GDF15	0	0	0.312649	0.215	0.036	up	Epithelial cells
SMARCB1	0	0	0.31257	0.603	0.271	up	Epithelial cells
PPIA	0	0	0.312116	0.941	0.758	up	Epithelial cells
SNX24	0	0	0.311743	0.393	0.091	up	Epithelial cells
C20orf204	0	0	0.31133	0.224	0.011	up	Epithelial cells
KLK1	0	0	0.311268	0.192	0.023	up	Epithelial cells
DNAJC10	0	0	0.311176	0.576	0.217	up	Epithelial cells
TMPRSS4	0	0	0.311159	0.305	0.007	up	Epithelial cells
ATP6V1D	0	0	0.31104	0.639	0.235	up	Epithelial cells
ERGIC2	0	0	0.310925	0.646	0.306	up	Epithelial cells
SORT1	0	0	0.310687	0.366	0.026	up	Epithelial cells
ARMC10	0	0	0.310592	0.596	0.215	up	Epithelial cells
AK6	0	0	0.310506	0.569	0.223	up	Epithelial cells
ARHGDIA	0	0	0.309785	0.744	0.377	up	Epithelial cells
CLNS1A	0	0	0.309657	0.693	0.383	up	Epithelial cells
PAWR	0	0	0.30951	0.66	0.412	up	Epithelial cells
NAA10	0	0	0.308912	0.688	0.291	up	Epithelial cells
ACER3	0	0	0.30864	0.415	0.074	up	Epithelial cells
SPAG11A	0	0	0.308487	0.142	0.001	up	Epithelial cells
RAB22A	0	0	0.308355	0.593	0.201	up	Epithelial cells
PHF5A	0	0	0.308054	0.468	0.118	up	Epithelial cells
KIF1A	0	0	0.308011	0.253	0.02	up	Epithelial cells
POLR2I	0	0	0.307763	0.729	0.435	up	Epithelial cells
AC007906.2	3.5694e-246	9.49711e-242	0.307572	0.105	0.013	up	Epithelial cells
MOB1A	0	0	0.307396	0.719	0.344	up	Epithelial cells
PITPNA	0	0	0.307329	0.509	0.147	up	Epithelial cells
ZFAND1	0	0	0.307202	0.585	0.245	up	Epithelial cells
TXNDC9	0	0	0.307199	0.519	0.158	up	Epithelial cells
AMN	0	0	0.306817	0.273	0.01	up	Epithelial cells
NDUFA5	0	0	0.306766	0.756	0.411	up	Epithelial cells
DGUOK	0	0	0.306749	0.72	0.359	up	Epithelial cells
WIPI2	0	0	0.306669	0.606	0.244	up	Epithelial cells
TFAM	0	0	0.306349	0.584	0.245	up	Epithelial cells
NDUFV3	0	0	0.306319	0.644	0.303	up	Epithelial cells
PPIB	0	0	0.306145	0.88	0.655	up	Epithelial cells
MRPS18C	0	0	0.306027	0.635	0.298	up	Epithelial cells
DCUN1D1	0	0	0.305874	0.512	0.158	up	Epithelial cells
AC027644.3	0	0	0.305763	0.295	0.003	up	Epithelial cells
NACC1	0	0	0.30567	0.415	0.072	up	Epithelial cells
MBD2	0	0	0.305655	0.638	0.245	up	Epithelial cells
ALPP	0	0	0.305627	0.143	0.001	up	Epithelial cells
THAP4	0	0	0.305615	0.456	0.131	up	Epithelial cells
ITPA	0	0	0.30546	0.594	0.241	up	Epithelial cells
MED8	0	0	0.304941	0.553	0.174	up	Epithelial cells
TNFRSF1A	0	0	0.304756	0.649	0.295	up	Epithelial cells
SAA2	0	0	0.304584	0.139	0.003	up	Epithelial cells
SRSF9	0	0	0.304449	0.843	0.531	up	Epithelial cells
COMMD7	0	0	0.304099	0.604	0.222	up	Epithelial cells
TMEM125	0	0	0.30391	0.341	0.017	up	Epithelial cells
GALNT3	0	0	0.303856	0.365	0.03	up	Epithelial cells
UBE2E1	0	0	0.303461	0.575	0.206	up	Epithelial cells
F2RL1	0	0	0.303361	0.299	0.016	up	Epithelial cells
MT-ND6	6.7208e-298	1.7882e-293	0.303269	0.567	0.354	up	Epithelial cells
CIAPIN1	0	0	0.303202	0.474	0.12	up	Epithelial cells
COPS9	0	0	0.303196	0.807	0.491	up	Epithelial cells
LARP1	0	0	0.302567	0.686	0.345	up	Epithelial cells
TMOD3	0	0	0.302465	0.662	0.298	up	Epithelial cells
SCYL1	0	0	0.30219	0.595	0.21	up	Epithelial cells
ZBTB38	7.77282e-280	2.06811e-275	0.302147	0.488	0.29	up	Epithelial cells
WDR74	0	0	0.302144	0.565	0.184	up	Epithelial cells
SPAG1	0	0	0.301721	0.354	0.024	up	Epithelial cells
ERVMER34-1	0	0	0.301543	0.155	0.011	up	Epithelial cells
MACO1	0	0	0.301523	0.331	0.008	up	Epithelial cells
BRI3	0	0	0.301476	0.848	0.568	up	Epithelial cells
JPT2	0	0	0.301418	0.461	0.114	up	Epithelial cells
LYPD3	0	0	0.300861	0.191	0.015	up	Epithelial cells
TMEM70	0	0	0.300576	0.585	0.221	up	Epithelial cells
ZNF580	0	0	0.300217	0.55	0.259	up	Epithelial cells
TOMM5	0	0	0.300173	0.477	0.159	up	Epithelial cells
ANKLE2	0	0	0.2994	0.608	0.248	up	Epithelial cells
PTGES2	0	0	0.299359	0.53	0.172	up	Epithelial cells
PIGT	0	0	0.299317	0.631	0.268	up	Epithelial cells
GRPEL1	0	0	0.299278	0.567	0.209	up	Epithelial cells
PROSER2	0	0	0.299274	0.316	0.015	up	Epithelial cells
SSR4	0	0	0.299226	0.87	0.576	up	Epithelial cells
TCEA1	0	0	0.298715	0.774	0.461	up	Epithelial cells
RGS10	0	0	0.297584	0.497	0.276	up	Epithelial cells
STUB1	0	0	0.29723	0.738	0.407	up	Epithelial cells
HCG18	0	0	0.297129	0.287	0.005	up	Epithelial cells
PHKG2	0	0	0.297062	0.465	0.093	up	Epithelial cells
GPI	0	0	0.296961	0.549	0.217	up	Epithelial cells
IL23A	0	0	0.296899	0.242	0.006	up	Epithelial cells
PDZD8	0	0	0.296876	0.543	0.197	up	Epithelial cells
GPC1	0	0	0.296797	0.455	0.152	up	Epithelial cells
KCTD1	0	0	0.296499	0.359	0.064	up	Epithelial cells
YIF1A	0	0	0.296377	0.646	0.277	up	Epithelial cells
DNAJA1	0	0	0.295844	0.886	0.623	up	Epithelial cells
GMPS	0	0	0.295833	0.538	0.194	up	Epithelial cells
SMAD3	0	0	0.295605	0.453	0.185	up	Epithelial cells
CASP3	0	0	0.295532	0.425	0.113	up	Epithelial cells
MTX2	0	0	0.295103	0.558	0.209	up	Epithelial cells
NPAS2	0	0	0.295019	0.315	0.032	up	Epithelial cells
DAP3	0	0	0.29485	0.585	0.213	up	Epithelial cells
MAP7	0	0	0.294696	0.365	0.027	up	Epithelial cells
WBP11	0	0	0.294647	0.607	0.251	up	Epithelial cells
CYREN	0	0	0.293939	0.301	0.002	up	Epithelial cells
FTL	3.26929e-282	8.69861e-278	0.293264	0.971	0.874	up	Epithelial cells
MPHOSPH10	0	0	0.293214	0.596	0.254	up	Epithelial cells
CDC42SE1	0	0	0.293042	0.572	0.168	up	Epithelial cells
TKT	0	0	0.292788	0.782	0.504	up	Epithelial cells
PLAGL2	0	0	0.292641	0.396	0.062	up	Epithelial cells
CA2	0	0	0.292584	0.224	0.009	up	Epithelial cells
NOV	0	0	0.292522	0.223	0.009	up	Epithelial cells
RAB8A	0	0	0.292521	0.606	0.245	up	Epithelial cells
TRIAP1	0	0	0.291565	0.487	0.172	up	Epithelial cells
PPAN	0	0	0.291455	0.411	0.109	up	Epithelial cells
KDELR1	0	0	0.291266	0.77	0.512	up	Epithelial cells
NT5C3B	0	0	0.291063	0.487	0.189	up	Epithelial cells
CPNE2	0	0	0.290885	0.378	0.061	up	Epithelial cells
GPATCH4	0	0	0.290486	0.517	0.164	up	Epithelial cells
MRPL32	0	0	0.289992	0.714	0.353	up	Epithelial cells
SLC25A1	0	0	0.289991	0.511	0.208	up	Epithelial cells
FASN	0	0	0.289926	0.44	0.105	up	Epithelial cells
NBDY	0	0	0.289639	0.718	0.352	up	Epithelial cells
AZGP1	0	0	0.289541	0.144	0.006	up	Epithelial cells
LSM12	0	0	0.289539	0.561	0.222	up	Epithelial cells
SSNA1	0	0	0.289506	0.643	0.288	up	Epithelial cells
FAM84A	4.19814e-228	1.117e-223	0.289398	0.164	0.053	up	Epithelial cells
HNRNPR	0	0	0.289352	0.798	0.502	up	Epithelial cells
C9orf84	0	0	0.289097	0.141	0.01	up	Epithelial cells
FAM207A	0	0	0.289056	0.548	0.183	up	Epithelial cells
UCK2	0	0	0.289008	0.384	0.058	up	Epithelial cells
AHNAK2	0	0	0.28899	0.259	0.015	up	Epithelial cells
SELENOF	0	0	0.288947	0.785	0.439	up	Epithelial cells
TUBA3D	0	0	0.288905	0.165	0.002	up	Epithelial cells
RASSF9	0	0	0.288673	0.273	0.021	up	Epithelial cells
AKR1A1	0	0	0.288581	0.68	0.303	up	Epithelial cells
BANF1	0	0	0.288288	0.798	0.487	up	Epithelial cells
MACC1	0	0	0.288178	0.248	0.009	up	Epithelial cells
BFAR	0	0	0.288114	0.566	0.229	up	Epithelial cells
ZBTB8OS	0	0	0.287851	0.597	0.18	up	Epithelial cells
CSDE1	0	0	0.287808	0.841	0.575	up	Epithelial cells
VTCN1	0	0	0.287708	0.214	0.007	up	Epithelial cells
IL18	0	0	0.286889	0.276	0.024	up	Epithelial cells
PARK7	0	0	0.286881	0.882	0.642	up	Epithelial cells
NPLOC4	0	0	0.286706	0.471	0.135	up	Epithelial cells
MCM7	0	0	0.28629	0.38	0.13	up	Epithelial cells
UBR5	0	0	0.286015	0.558	0.237	up	Epithelial cells
ITPKC	0	0	0.286006	0.361	0.071	up	Epithelial cells
SLC6A8	0	0	0.285795	0.351	0.043	up	Epithelial cells
PCNA	0	0	0.28577	0.386	0.178	up	Epithelial cells
AKIRIN2	0	0	0.285645	0.508	0.146	up	Epithelial cells
ASNS	0	0	0.285558	0.321	0.068	up	Epithelial cells
SHB	0	0	0.285351	0.335	0.037	up	Epithelial cells
USP6NL	0	0	0.284949	0.343	0.063	up	Epithelial cells
MRPL37	0	0	0.284836	0.551	0.206	up	Epithelial cells
CBLC	0	0	0.284718	0.283	0.006	up	Epithelial cells
B3GNT5	0	0	0.284658	0.273	0.039	up	Epithelial cells
CRTAC1	0	0	0.284369	0.176	0.003	up	Epithelial cells
E2F3	0	0	0.284347	0.396	0.043	up	Epithelial cells
CHMP5	0	0	0.284222	0.723	0.347	up	Epithelial cells
NRBF2	0	0	0.283967	0.503	0.148	up	Epithelial cells
NOP58	0	0	0.283865	0.627	0.312	up	Epithelial cells
CD55	0	0	0.283863	0.681	0.45	up	Epithelial cells
SLC30A1	0	0	0.283745	0.443	0.113	up	Epithelial cells
SORD	0	0	0.283399	0.398	0.079	up	Epithelial cells
ARL8A	0	0	0.283193	0.544	0.157	up	Epithelial cells
SPTLC1	0	0	0.283153	0.45	0.108	up	Epithelial cells
RASGRF1	0	0	0.283054	0.147	0.004	up	Epithelial cells
RABIF	0	0	0.282716	0.401	0.067	up	Epithelial cells
CDKN2B	0	0	0.282684	0.25	0.018	up	Epithelial cells
RTN3	0	0	0.282654	0.666	0.328	up	Epithelial cells
PLEKHA3	0	0	0.282479	0.588	0.232	up	Epithelial cells
TBC1D17	0	0	0.282477	0.434	0.11	up	Epithelial cells
ARL16	0	0	0.282398	0.573	0.251	up	Epithelial cells
RAP1B	0	0	0.281686	0.78	0.434	up	Epithelial cells
TMEM30B	0	0	0.281655	0.339	0.019	up	Epithelial cells
CKS2	0	0	0.281489	0.51	0.15	up	Epithelial cells
TMEM189	0	0	0.281392	0.426	0.092	up	Epithelial cells
TSR3	0	0	0.281264	0.587	0.229	up	Epithelial cells
RUVBL1	0	0	0.281122	0.543	0.183	up	Epithelial cells
MAP2K6	0	0	0.280895	0.198	0.042	up	Epithelial cells
GMDS	0	0	0.280891	0.401	0.077	up	Epithelial cells
CD81	0	0	0.280738	0.901	0.699	up	Epithelial cells
KIAA2013	0	0	0.280722	0.527	0.161	up	Epithelial cells
NPW	0	0	0.280446	0.224	0.023	up	Epithelial cells
MIF	0	0	0.280407	0.821	0.506	up	Epithelial cells
UCA1	0	0	0.28027	0.214	0.003	up	Epithelial cells
SH3BP4	0	0	0.280266	0.432	0.094	up	Epithelial cells
ARHGEF35	0	0	0.280238	0.356	0.047	up	Epithelial cells
TRIB3	0	0	0.280068	0.247	0.038	up	Epithelial cells
HDLBP	0	0	0.280064	0.786	0.471	up	Epithelial cells
CHPF	0	0	0.279388	0.575	0.247	up	Epithelial cells
ABT1	0	0	0.279303	0.488	0.141	up	Epithelial cells
GTF3C5	0	0	0.279078	0.445	0.151	up	Epithelial cells
MAP7D1	0	0	0.278851	0.503	0.153	up	Epithelial cells
CCDC137	0	0	0.278695	0.451	0.105	up	Epithelial cells
SRP9	0	0	0.278554	0.796	0.498	up	Epithelial cells
USP54	0	0	0.278068	0.301	0.03	up	Epithelial cells
MRPL58	0	0	0.278035	0.461	0.122	up	Epithelial cells
GPS1	0	0	0.278028	0.552	0.189	up	Epithelial cells
SUPT4H1	0	0	0.278007	0.648	0.309	up	Epithelial cells
TMEM9	0	0	0.277861	0.631	0.305	up	Epithelial cells
AGFG1	0	0	0.277563	0.57	0.177	up	Epithelial cells
DNAJC3	0	0	0.277444	0.588	0.255	up	Epithelial cells
ISCA1	0	0	0.277089	0.586	0.275	up	Epithelial cells
ELP5	3.17502e-109	8.44777e-105	0.276769	0.368	0.249	up	Epithelial cells
EVA1C	0	0	0.276377	0.378	0.082	up	Epithelial cells
TSSC4	0	0	0.275751	0.562	0.214	up	Epithelial cells
S100P	0	0	0.275689	0.127	0.003	up	Epithelial cells
MFF	0	0	0.275652	0.635	0.298	up	Epithelial cells
LAMTOR4	0	0	0.275568	0.771	0.494	up	Epithelial cells
PITX1	0	0	0.275559	0.259	0.003	up	Epithelial cells
RAB11A	0	0	0.275156	0.744	0.337	up	Epithelial cells
EDN2	0	0	0.274742	0.117	0.006	up	Epithelial cells
THAP9-AS1	0	0	0.274724	0.306	0.01	up	Epithelial cells
PPP1R11	0	0	0.274591	0.509	0.146	up	Epithelial cells
CMTM8	0	0	0.274581	0.425	0.066	up	Epithelial cells
ABCF2.1	0	0	0.274362	0.287	0.004	up	Epithelial cells
CSNK2A1	0	0	0.274129	0.647	0.299	up	Epithelial cells
PRR15	0	0	0.27361	0.278	0.042	up	Epithelial cells
HNRNPF	0	0	0.273489	0.801	0.473	up	Epithelial cells
MLF1	0	0	0.273294	0.5	0.249	up	Epithelial cells
CX3CL1	0	0	0.273019	0.23	0.014	up	Epithelial cells
SYPL1	0	0	0.272522	0.708	0.369	up	Epithelial cells
NUTF2	0	0	0.272452	0.615	0.261	up	Epithelial cells
TSPAN12	0	0	0.272231	0.346	0.043	up	Epithelial cells
NUDCD1	0	0	0.27206	0.415	0.093	up	Epithelial cells
PSMA4	0	0	0.27202	0.757	0.41	up	Epithelial cells
CHN1	0	0	0.271817	0.206	0.041	up	Epithelial cells
MGAT1	0	0	0.271066	0.598	0.247	up	Epithelial cells
PIH1D1	0	0	0.271035	0.577	0.209	up	Epithelial cells
TENT5A	0	0	0.270962	0.179	0.014	up	Epithelial cells
FAM177A1	0	0	0.270638	0.653	0.28	up	Epithelial cells
MNAT1	0	0	0.270194	0.566	0.198	up	Epithelial cells
NSFL1C	0	0	0.269519	0.546	0.237	up	Epithelial cells
ODR4	0	0	0.269438	0.29	0.005	up	Epithelial cells
PSMC3	0	0	0.269425	0.655	0.299	up	Epithelial cells
VDAC3	0	0	0.26914	0.688	0.353	up	Epithelial cells
MRGBP	0	0	0.268846	0.427	0.103	up	Epithelial cells
NUDT16L1	0	0	0.268777	0.531	0.168	up	Epithelial cells
DBI	0	0	0.26854	0.801	0.465	up	Epithelial cells
FLII	0	0	0.268534	0.492	0.165	up	Epithelial cells
ACTN1	0	0	0.26838	0.631	0.275	up	Epithelial cells
ZFAND3	0	0	0.26825	0.53	0.157	up	Epithelial cells
DERL2	0	0	0.268045	0.601	0.244	up	Epithelial cells
VPS26A	0	0	0.267592	0.591	0.229	up	Epithelial cells
PDAP1	0	0	0.267362	0.724	0.38	up	Epithelial cells
RFXANK	0	0	0.267305	0.542	0.211	up	Epithelial cells
KRR1	0	0	0.267001	0.649	0.325	up	Epithelial cells
PCBP1	0	0	0.266881	0.823	0.52	up	Epithelial cells
ATP6V1H	0	0	0.26688	0.533	0.167	up	Epithelial cells
CCDC12	0	0	0.266824	0.674	0.291	up	Epithelial cells
NOC2L	0	0	0.26663	0.578	0.233	up	Epithelial cells
MYO10	0	0	0.266484	0.449	0.097	up	Epithelial cells
GTF2F2	0	0	0.266365	0.483	0.207	up	Epithelial cells
ATAD2	0	0	0.266343	0.317	0.084	up	Epithelial cells
IRAK1	0	0	0.266155	0.49	0.117	up	Epithelial cells
SMIM13	0	0	0.266112	0.378	0.071	up	Epithelial cells
RAB6A	0	0	0.265837	0.619	0.265	up	Epithelial cells
ARFIP2	0	0	0.265638	0.489	0.157	up	Epithelial cells
BASP1	5.20402e-79	1.38463e-74	0.26563	0.336	0.237	up	Epithelial cells
MFSD3	0	0	0.26558	0.352	0.051	up	Epithelial cells
YES1	0	0	0.265408	0.565	0.198	up	Epithelial cells
FYN	4.60071e-176	1.22411e-171	0.265305	0.43	0.272	up	Epithelial cells
TIAL1	0	0	0.265275	0.659	0.313	up	Epithelial cells
GGH	0	0	0.265216	0.262	0.067	up	Epithelial cells
CISD2	0	0	0.26516	0.538	0.178	up	Epithelial cells
XPR1	0	0	0.26515	0.366	0.068	up	Epithelial cells
TMEM8A	0	0	0.265149	0.405	0.063	up	Epithelial cells
RTKN	0	0	0.264633	0.336	0.032	up	Epithelial cells
NELFCD	0	0	0.264536	0.594	0.251	up	Epithelial cells
ARPC5	0	0	0.264419	0.788	0.398	up	Epithelial cells
DEFB4A	0	0	0.26434	0.177	0.002	up	Epithelial cells
RBX1	0	0	0.263995	0.822	0.469	up	Epithelial cells
SLC47A2	0	0	0.263904	0.139	0.003	up	Epithelial cells
CUL1	0	0	0.263284	0.539	0.166	up	Epithelial cells
CDK6	0	0	0.263236	0.35	0.131	up	Epithelial cells
PDP1	0	0	0.263138	0.36	0.073	up	Epithelial cells
ARL1	0	0	0.262473	0.687	0.341	up	Epithelial cells
FIBP	0	0	0.262277	0.628	0.284	up	Epithelial cells
SIAH2	0	0	0.262113	0.478	0.164	up	Epithelial cells
DPCD	0	0	0.262069	0.47	0.151	up	Epithelial cells
AL133453.1	0	0	0.262012	0.264	0.005	up	Epithelial cells
USP14	0	0	0.261906	0.612	0.257	up	Epithelial cells
MFHAS1	0	0	0.261788	0.392	0.067	up	Epithelial cells
VPS28	0	0	0.261764	0.84	0.557	up	Epithelial cells
CRLS1	0	0	0.261743	0.489	0.157	up	Epithelial cells
TSPAN8	0	0	0.261678	0.186	0.042	up	Epithelial cells
MAIP1	0	0	0.261624	0.41	0.091	up	Epithelial cells
RRAS2	0	0	0.261624	0.437	0.129	up	Epithelial cells
TMEM160	0	0	0.261525	0.607	0.241	up	Epithelial cells
RNF43	0	0	0.261014	0.251	0.014	up	Epithelial cells
PIP4K2C	0	0	0.260959	0.356	0.049	up	Epithelial cells
ORC6	0	0	0.260886	0.26	0.037	up	Epithelial cells
PART1	0	0	0.260875	0.278	0.004	up	Epithelial cells
PAICS	0	0	0.260861	0.545	0.235	up	Epithelial cells
PLEKHF2	0	0	0.260818	0.39	0.071	up	Epithelial cells
SSRP1	0	0	0.260749	0.575	0.264	up	Epithelial cells
AC118549.1	0	0	0.26073	0.278	0.004	up	Epithelial cells
AKAP8	0	0	0.26068	0.438	0.112	up	Epithelial cells
HSPBP1	0	0	0.260549	0.404	0.106	up	Epithelial cells
RRS1	0	0	0.26053	0.403	0.125	up	Epithelial cells
AK4	0	0	0.260385	0.372	0.06	up	Epithelial cells
BAK1	0	0	0.26027	0.4	0.086	up	Epithelial cells
POLR3K	0	0	0.259385	0.424	0.136	up	Epithelial cells
EXOSC7	0	0	0.259203	0.547	0.207	up	Epithelial cells
LRRC42	0	0	0.259191	0.494	0.163	up	Epithelial cells
ANO1	0	0	0.25911	0.24	0.005	up	Epithelial cells
CSNK1D	0	0	0.25905	0.642	0.241	up	Epithelial cells
PELO	0	0	0.258895	0.445	0.1	up	Epithelial cells
UBE2F	0	0	0.258091	0.491	0.149	up	Epithelial cells
MPDU1	0	0	0.257956	0.426	0.146	up	Epithelial cells
CORO1B	0	0	0.257937	0.607	0.232	up	Epithelial cells
ENTR1	0	0	0.257678	0.252	0.004	up	Epithelial cells
SGMS2	0	0	0.257618	0.316	0.039	up	Epithelial cells
PTTG1	0	0	0.257533	0.321	0.082	up	Epithelial cells
AXIN2	0	0	0.257423	0.192	0.035	up	Epithelial cells
TMPRSS3	0	0	0.257381	0.268	0.011	up	Epithelial cells
SEC13	0	0	0.257373	0.597	0.222	up	Epithelial cells
PAFAH1B2	0	0	0.257293	0.596	0.244	up	Epithelial cells
RUVBL2	0	0	0.257291	0.519	0.183	up	Epithelial cells
SLC35F2	0	0	0.257279	0.354	0.047	up	Epithelial cells
FZD9	0	0	0.257222	0.16	0.003	up	Epithelial cells
IMP3	0	0	0.256931	0.572	0.261	up	Epithelial cells
TCERG1	0	0	0.256672	0.562	0.225	up	Epithelial cells
PDCD2	0	0	0.256587	0.582	0.262	up	Epithelial cells
SEC14L1	0	0	0.256582	0.596	0.224	up	Epithelial cells
SLC25A32	0	0	0.256106	0.396	0.095	up	Epithelial cells
TSPAN15	0	0	0.255938	0.309	0.022	up	Epithelial cells
HGS	0	0	0.255843	0.536	0.159	up	Epithelial cells
PPL	0	0	0.255774	0.33	0.046	up	Epithelial cells
GLRX2	0	0	0.255667	0.468	0.108	up	Epithelial cells
AHSA1	0	0	0.255534	0.656	0.314	up	Epithelial cells
PHC2	0	0	0.255314	0.568	0.196	up	Epithelial cells
CLIC5	0	0	0.255293	0.293	0.024	up	Epithelial cells
ALG5	0	0	0.255276	0.534	0.21	up	Epithelial cells
CCDC167	0	0	0.255157	0.429	0.125	up	Epithelial cells
EHD1	0	0	0.254964	0.46	0.129	up	Epithelial cells
RPF2	0	0	0.254843	0.507	0.215	up	Epithelial cells
DGAT1	0	0	0.25481	0.439	0.107	up	Epithelial cells
VPS25	0	0	0.254785	0.528	0.2	up	Epithelial cells
YWHAG	0	0	0.254612	0.63	0.277	up	Epithelial cells
AC005261.1	0	0	0.254567	0.271	0.005	up	Epithelial cells
TRIM47	0	0	0.254107	0.344	0.072	up	Epithelial cells
SNX9	0	0	0.253926	0.555	0.199	up	Epithelial cells
IL1RAP	0	0	0.253781	0.313	0.037	up	Epithelial cells
ATG4B	0	0	0.253395	0.513	0.152	up	Epithelial cells
SARS	0	0	0.253306	0.668	0.329	up	Epithelial cells
MYBL2	0	0	0.253263	0.171	0.013	up	Epithelial cells
NUDT22	0	0	0.253188	0.511	0.156	up	Epithelial cells
C18orf25	0	0	0.253147	0.361	0.083	up	Epithelial cells
RNF126	0	0	0.253146	0.521	0.158	up	Epithelial cells
NUDT8	0	0	0.253057	0.338	0.05	up	Epithelial cells
BTF3L4	0	0	0.252721	0.71	0.367	up	Epithelial cells
TUT4	0	0	0.252373	0.307	0.008	up	Epithelial cells
E2F5	0	0	0.252343	0.333	0.04	up	Epithelial cells
NPM1	0	0	0.252302	0.948	0.798	up	Epithelial cells
SIPA1L1	0	0	0.25224	0.469	0.151	up	Epithelial cells
NECTIN4	0	0	0.252188	0.263	0.01	up	Epithelial cells
RPL36AL	0	0	0.252151	0.924	0.749	up	Epithelial cells
SUCO	0	0	0.252011	0.501	0.196	up	Epithelial cells
TEAD4	0	0	0.251826	0.327	0.037	up	Epithelial cells
ICA1	0	0	0.251777	0.311	0.023	up	Epithelial cells
NSMCE2	0	0	0.25159	0.47	0.143	up	Epithelial cells
MRPL46	0	0	0.251472	0.441	0.137	up	Epithelial cells
SHLD2	0	0	0.251372	0.279	0.004	up	Epithelial cells
SMG7	0	0	0.251041	0.504	0.134	up	Epithelial cells
RIOK1	0	0	0.251018	0.429	0.137	up	Epithelial cells
CAV2	0	0	0.250967	0.579	0.282	up	Epithelial cells
ZNHIT2	0	0	0.250955	0.38	0.061	up	Epithelial cells
ZMPSTE24	0	0	0.250914	0.46	0.139	up	Epithelial cells
VKORC1L1	0	0	0.250803	0.506	0.168	up	Epithelial cells
TJP1	0	0	0.250511	0.601	0.259	up	Epithelial cells
ARF5	0	0	0.250195	0.652	0.305	up	Epithelial cells
PKD2	2.19266333624345e-319	5.83401933874295e-315	-0.250088	0.117	0.188	down	Epithelial cells
C14orf37	0	0	-0.2504	0.046	0.163	down	Epithelial cells
EIF3J-AS1	1.57093e-289	4.17978e-285	-0.250414	0.063	0.158	down	Epithelial cells
HLA-E	1.62966e-304	4.33603e-300	-0.250825	0.822	0.674	down	Epithelial cells
PLA2G12A	0	0	-0.251001	0.3	0.259	down	Epithelial cells
XRN1	5.88325e-299	1.56536e-294	-0.251347	0.328	0.243	down	Epithelial cells
MPDZ	2.83992e-272	7.55617e-268	-0.251372	0.111	0.176	down	Epithelial cells
SOX18	0	0	-0.251904	0.126	0.029	down	Epithelial cells
MTR	1.16597e-271	3.10229e-267	-0.252315	0.229	0.236	down	Epithelial cells
NCOR1	0	0	-0.252318	0.581	0.416	down	Epithelial cells
PRDM2	0	0	-0.252434	0.386	0.286	down	Epithelial cells
AMHR2	0	0	-0.252668	0.002	0.16	down	Epithelial cells
TBX3	1.10536e-147	2.94103e-143	-0.252745	0.107	0.194	down	Epithelial cells
PRPF8	0	0	-0.252811	0.461	0.364	down	Epithelial cells
SMIM14	5.30717e-303	1.41208e-298	-0.25309	0.397	0.345	down	Epithelial cells
XPC	0	0	-0.253175	0.257	0.227	down	Epithelial cells
TCEAL7	0	0	-0.253441	0.006	0.135	down	Epithelial cells
NAV3	0	0	-0.253547	0.046	0.155	down	Epithelial cells
C5orf56	7.16438e-117	1.90623e-112	-0.253695	0.071	0.128	down	Epithelial cells
DIAPH2	0	0	-0.253879	0.223	0.199	down	Epithelial cells
USP48	0	0	-0.254181	0.359	0.283	down	Epithelial cells
PTPRN2	0	0	-0.254431	0.015	0.145	down	Epithelial cells
OMD	0	0	-0.254524	0.001	0.106	down	Epithelial cells
HSD17B11	1.54811e-165	4.11907e-161	-0.254607	0.217	0.27	down	Epithelial cells
TNFSF12	3.32e-290	8.83352e-286	-0.254887	0.153	0.197	down	Epithelial cells
PTPRA	0	0	-0.254965	0.42	0.32	down	Epithelial cells
C16orf45	4.22651e-173	1.12455e-168	-0.255819	0.11	0.183	down	Epithelial cells
IFI44	6.36694e-102	1.69405e-97	-0.255971	0.198	0.163	down	Epithelial cells
USP15	0	0	-0.256294	0.449	0.265	down	Epithelial cells
OLFML1	0	0	-0.256395	0.002	0.15	down	Epithelial cells
PHF14	0	0	-0.256418	0.529	0.392	down	Epithelial cells
SNHG25	4.84627e-217	1.28945e-212	-0.256424	0.163	0.189	down	Epithelial cells
PHIP	0	0	-0.25663	0.521	0.357	down	Epithelial cells
CDK5RAP2	4.41891e-236	1.17574e-231	-0.256776	0.206	0.19	down	Epithelial cells
CEP170	2.27997e-215	6.06631e-211	-0.257166	0.226	0.217	down	Epithelial cells
PPP1R15B	0	0	-0.257799	0.363	0.271	down	Epithelial cells
UFSP2	0	0	-0.258355	0.25	0.249	down	Epithelial cells
VKORC1	0	0	-0.259147	0.552	0.421	down	Epithelial cells
SETX	0	0	-0.259312	0.383	0.267	down	Epithelial cells
SCAPER	2.48743e-243	6.61831e-239	-0.259429	0.178	0.168	down	Epithelial cells
CALCOCO1	2.38957e-253	6.35792e-249	-0.259499	0.177	0.201	down	Epithelial cells
CHD3	0	0	-0.25981	0.399	0.302	down	Epithelial cells
PTCH1	0	0	-0.260062	0.102	0.149	down	Epithelial cells
RPSA	0	0	-0.26033	0.953	0.831	down	Epithelial cells
CLIP3	0	0	-0.260943	0.054	0.16	down	Epithelial cells
MECP2	0	0	-0.260993	0.358	0.261	down	Epithelial cells
FGFR1OP2	0	0	-0.26105	0.487	0.371	down	Epithelial cells
DNAJC1	0	0	-0.261097	0.448	0.275	down	Epithelial cells
CCDC66	0	0	-0.261331	0.306	0.248	down	Epithelial cells
ZC3H7B	0	0	-0.261361	0.199	0.225	down	Epithelial cells
KIAA0368	1.24586e-208	3.31487e-204	-0.261738	0.097	0.192	down	Epithelial cells
FNBP1	0	0	-0.262019	0.388	0.243	down	Epithelial cells
PAPD4	3.98148e-287	1.05935e-282	-0.262033	0.059	0.163	down	Epithelial cells
RPL14	0	0	-0.262359	0.966	0.875	down	Epithelial cells
AKAP17A	0	0	-0.262826	0.355	0.27	down	Epithelial cells
PHF6	0	0	-0.263231	0.288	0.258	down	Epithelial cells
REL	0	0	-0.263339	0.521	0.328	down	Epithelial cells
SKAP2	1.94033e-225	5.16263e-221	-0.263773	0.119	0.201	down	Epithelial cells
APBB2	7.82774e-296	2.08273e-291	-0.263816	0.101	0.183	down	Epithelial cells
ZNF638	0	0	-0.26413	0.553	0.383	down	Epithelial cells
ZDBF2	3.3199e-292	8.83327e-288	-0.264149	0.066	0.158	down	Epithelial cells
ARID4A	0	0	-0.264159	0.32	0.234	down	Epithelial cells
CDON	0	0	-0.26417	0.055	0.167	down	Epithelial cells
HMGN2	0	0	-0.264236	0.765	0.636	down	Epithelial cells
NR3C1	0	0	-0.264366	0.409	0.268	down	Epithelial cells
SESN3	1.18929e-123	3.16434e-119	-0.264425	0.208	0.263	down	Epithelial cells
CHD6	0	0	-0.264493	0.402	0.313	down	Epithelial cells
LINC01197	0	0	-0.264529	0.001	0.154	down	Epithelial cells
ZCCHC6	1.81754e-143	4.83592e-139	-0.264624	0.071	0.14	down	Epithelial cells
DIO3OS	0	0	-0.265479	0.008	0.121	down	Epithelial cells
GBP2	1.5863e-221	4.22066e-217	-0.266665	0.26	0.215	down	Epithelial cells
NBR1	4.04855798391189e-310	1.0772e-305	-0.266825	0.266	0.265	down	Epithelial cells
NLGN4X	0	0	-0.267075	0.039	0.146	down	Epithelial cells
FAM118A	2.66078e-197	7.07953e-193	-0.267091	0.173	0.124	down	Epithelial cells
RFTN1	7.17013e-236	1.90776e-231	-0.267462	0.08	0.153	down	Epithelial cells
TMEM57	0	0	-0.267522	0.075	0.177	down	Epithelial cells
BRD9	0	0	-0.268055	0.337	0.257	down	Epithelial cells
SMAD5	0	0	-0.268078	0.43	0.358	down	Epithelial cells
ZNF292	0	0	-0.268499	0.553	0.399	down	Epithelial cells
ARHGEF6	0	0	-0.268641	0.01	0.12	down	Epithelial cells
SYF2	0	0	-0.268779	0.731	0.526	down	Epithelial cells
SNAI2	3.43291089227663e-317	9.13394601108043e-313	-0.268871	0.039	0.159	down	Epithelial cells
DYNLL1	0	0	-0.269128	0.887	0.712	down	Epithelial cells
ANGPTL5	0	0	-0.269442	0	0.13	down	Epithelial cells
DIP2A	6.92176e-213	1.84167e-208	-0.269923	0.231	0.187	down	Epithelial cells
DYNC1I2	0	0	-0.270242	0.518	0.398	down	Epithelial cells
ZNF83	2.28284e-279	6.07394e-275	-0.270558	0.285	0.271	down	Epithelial cells
SOBP	0	0	-0.270585	0.037	0.151	down	Epithelial cells
CSTA	0	0	-0.270653	0.044	0.17	down	Epithelial cells
HADHA	0	0	-0.270815	0.614	0.468	down	Epithelial cells
STIM2	9.1047e-211	2.42249e-206	-0.271308	0.168	0.188	down	Epithelial cells
2025-09-01	2.49293e-227	6.63294e-223	-0.271451	0.15	0.141	down	Epithelial cells
TMPO	1.15537e-243	3.0741e-239	-0.271744	0.384	0.343	down	Epithelial cells
AHNAK	0	0	-0.27214	0.753	0.48	down	Epithelial cells
SPAG9	0	0	-0.272331	0.512	0.38	down	Epithelial cells
YTHDC1	0	0	-0.272335	0.57	0.412	down	Epithelial cells
SPTAN1	0	0	-0.272476	0.531	0.376	down	Epithelial cells
KIDINS220	0	0	-0.272888	0.409	0.336	down	Epithelial cells
BAG2	0	0	-0.272943	0.158	0.209	down	Epithelial cells
JPX	0	0	-0.27312	0.535	0.392	down	Epithelial cells
H6PD	1.30796e-301	3.48009e-297	-0.273161	0.246	0.266	down	Epithelial cells
NSUN6	6.75742e-162	1.79795e-157	-0.273294	0.138	0.165	down	Epithelial cells
DTWD1	0	0	-0.273343	0.297	0.279	down	Epithelial cells
BDH2	1.44658023918069e-317	3.84891604238806e-313	-0.27397	0.247	0.276	down	Epithelial cells
AC005261.2	2.18957e-239	5.82579e-235	-0.274376	0.092	0.189	down	Epithelial cells
RSBN1	0	0	-0.274426	0.321	0.264	down	Epithelial cells
TCEAL3	0	0	-0.274428	0.424	0.323	down	Epithelial cells
RUNX1T1	0	0	-0.274454	0.013	0.147	down	Epithelial cells
SARAF	0	0	-0.274743	0.789	0.621	down	Epithelial cells
PLIN3	0	0	-0.274922	0.464	0.333	down	Epithelial cells
MMP14	9.5277e-211	2.53504e-206	-0.275408	0.114	0.187	down	Epithelial cells
PPIP5K2	9.93276e-247	2.64281e-242	-0.275742	0.185	0.219	down	Epithelial cells
GABPB2	3.20641e-232	8.53129e-228	-0.275833	0.092	0.161	down	Epithelial cells
GALM	2.25256e-150	5.99338e-146	-0.276907	0.131	0.164	down	Epithelial cells
MYO9A	0	0	-0.277007	0.233	0.232	down	Epithelial cells
TAX1BP3	0	0	-0.277063	0.363	0.283	down	Epithelial cells
TPM1	0	0	-0.277107	0.648	0.484	down	Epithelial cells
CSDC2	0	0	-0.277261	0.008	0.137	down	Epithelial cells
CHST7	0	0	-0.277346	0.042	0.155	down	Epithelial cells
POLR3GL	1.0127e-234	2.6945e-230	-0.277787	0.213	0.23	down	Epithelial cells
TAF15	0	0	-0.27804	0.357	0.272	down	Epithelial cells
DNAJB4	7.02676e-147	1.86961e-142	-0.278305	0.178	0.208	down	Epithelial cells
CLMP	0	0	-0.278399	0.033	0.157	down	Epithelial cells
JOSD1	0	0	-0.278773	0.338	0.246	down	Epithelial cells
RBM43	0	0	-0.279187	0.081	0.178	down	Epithelial cells
PTEN	0	0	-0.279359	0.48	0.372	down	Epithelial cells
GNB5	0	0	-0.279606	0.223	0.234	down	Epithelial cells
NRP2	3.983e-204	1.05976e-199	-0.279908	0.363	0.33	down	Epithelial cells
PPP1R12A	0	0	-0.280392	0.588	0.421	down	Epithelial cells
BCLAF1	0	0	-0.280544	0.712	0.535	down	Epithelial cells
MRFAP1	0	0	-0.280552	0.802	0.592	down	Epithelial cells
HERC2	0	0	-0.28125	0.321	0.278	down	Epithelial cells
CCDC88A	7.51673e-194	1.99998e-189	-0.281431	0.152	0.221	down	Epithelial cells
ZNF106	0	0	-0.282307	0.481	0.36	down	Epithelial cells
PMM1	0	0	-0.282429	0.167	0.239	down	Epithelial cells
NDUFS4	0	0	-0.28285	0.592	0.457	down	Epithelial cells
HSPA1B	1.95035e-65	5.18929e-61	-0.282866	0.587	0.547	down	Epithelial cells
CD22	0	0	-0.282883	0.032	0.17	down	Epithelial cells
PLEKHO1	3.25081e-257	8.64944e-253	-0.2835	0.262	0.215	down	Epithelial cells
PRRC2B	0	0	-0.283957	0.474	0.383	down	Epithelial cells
DAPK1	0	0	-0.284107	0.1	0.198	down	Epithelial cells
CNTRL	8.90268e-141	2.36874e-136	-0.284258	0.109	0.132	down	Epithelial cells
ANGPTL2	0	0	-0.284274	0.02	0.152	down	Epithelial cells
SP140L	1.00367e-135	2.67047e-131	-0.284515	0.14	0.156	down	Epithelial cells
CHST12	4.31595e-199	1.14834e-194	-0.284573	0.209	0.166	down	Epithelial cells
STK17B	0	0	-0.284751	0.285	0.102	down	Epithelial cells
BPTF	0	0	-0.285056	0.666	0.498	down	Epithelial cells
THRA	0	0	-0.285349	0.185	0.235	down	Epithelial cells
C16orf52	0	0	-0.285349	0.064	0.169	down	Epithelial cells
DDHD1	1.08089e-174	2.87594e-170	-0.285689	0.167	0.169	down	Epithelial cells
CCND2	9.94821e-164	2.64692e-159	-0.285833	0.139	0.106	down	Epithelial cells
EZH1	1.63307e-289	4.34512e-285	-0.286658	0.146	0.173	down	Epithelial cells
IDS	0	0	-0.286827	0.47	0.335	down	Epithelial cells
TYMP	0	0	-0.287082	0.335	0.14	down	Epithelial cells
CCBE1	5.58381e-268	1.48568e-263	-0.28728	0.082	0.164	down	Epithelial cells
CCNH	0	0	-0.287471	0.301	0.219	down	Epithelial cells
TNS2	0	0	-0.287475	0.132	0.179	down	Epithelial cells
DBP	0	0	-0.287607	0.175	0.238	down	Epithelial cells
SYNRG	3.35389e-264	8.9237e-260	-0.28779	0.238	0.181	down	Epithelial cells
UBXN8	0	0	-0.287859	0.148	0.199	down	Epithelial cells
TTC28	0	0	-0.288045	0.108	0.204	down	Epithelial cells
FAM172A	2.44614e-283	6.50845e-279	-0.288713	0.19	0.22	down	Epithelial cells
DUSP1	8.29943e-192	2.20823e-187	-0.288714	0.652	0.566	down	Epithelial cells
FEZ1	3.36666e-306	8.95767e-302	-0.288992	0.079	0.167	down	Epithelial cells
CAVIN3	1.38817e-231	3.69351e-227	-0.289253	0.259	0.269	down	Epithelial cells
SLIT3	0	0	-0.290115	0.083	0.146	down	Epithelial cells
VLDLR	0	0	-0.290255	0.17	0.227	down	Epithelial cells
XRRA1	0	0	-0.291415	0.23	0.244	down	Epithelial cells
JAM3	0	0	-0.291753	0.026	0.176	down	Epithelial cells
RPS14	0	0	-0.291845	0.978	0.912	down	Epithelial cells
FHL1	0	0	-0.292159	0.093	0.193	down	Epithelial cells
HSPA6	6.80701e-100	1.81114e-95	-0.29227	0.122	0.061	down	Epithelial cells
ATP2B1-AS1	4.85388e-175	1.29147e-170	-0.293258	0.119	0.113	down	Epithelial cells
ETS1	0	0	-0.293378	0.397	0.222	down	Epithelial cells
CDKN1A	0	0	-0.293452	0.433	0.319	down	Epithelial cells
SLC16A9	0	0	-0.293461	0.071	0.189	down	Epithelial cells
MT2A	3.49522e-222	9.29973e-218	-0.293962	0.793	0.629	down	Epithelial cells
LMCD1	2.64197e-161	7.02949e-157	-0.294221	0.139	0.177	down	Epithelial cells
BORCS7	0	0	-0.294498	0.422	0.338	down	Epithelial cells
TGFBI	6.14861e-130	1.63596e-125	-0.2946	0.056	0.109	down	Epithelial cells
EGR3	1.77789e-127	4.73044e-123	-0.294635	0.132	0.199	down	Epithelial cells
SDC2	4.68289e-167	1.24598e-162	-0.294758	0.341	0.389	down	Epithelial cells
P3H2	6.47472e-250	1.72273e-245	-0.295344	0.13	0.181	down	Epithelial cells
RPS18	0	0	-0.295758	0.987	0.945	down	Epithelial cells
FERMT2	0	0	-0.296376	0.356	0.321	down	Epithelial cells
AP2B1	0	0	-0.296743	0.326	0.292	down	Epithelial cells
SNCA	0	0	-0.297242	0.053	0.202	down	Epithelial cells
NR5A1	0	0	-0.297375	0.001	0.158	down	Epithelial cells
KAT6B	0	0	-0.297712	0.337	0.281	down	Epithelial cells
ZNF708	1.83719e-304	4.88821e-300	-0.298064	0.179	0.221	down	Epithelial cells
PHLDB1	0	0	-0.298166	0.167	0.218	down	Epithelial cells
SOCS2	7.16866e-114	1.90737e-109	-0.298168	0.065	0.109	down	Epithelial cells
HSD17B1	0	0	-0.29837	0.189	0.089	down	Epithelial cells
CDKN1B	3.85841e-290	1.02661e-285	-0.298381	0.246	0.222	down	Epithelial cells
POGZ	0	0	-0.298449	0.373	0.311	down	Epithelial cells
RPS3	0	0	-0.298647	0.975	0.899	down	Epithelial cells
ENAH	0	0	-0.299427	0.515	0.373	down	Epithelial cells
RABGAP1L	2.03701e-220	5.41987e-216	-0.299778	0.186	0.187	down	Epithelial cells
WNT2B	0	0	-0.299852	0.072	0.152	down	Epithelial cells
SLC8B1	0	0	-0.300107	0.156	0.224	down	Epithelial cells
LRRC75A	2.26902e-194	6.03717e-190	-0.300342	0.221	0.22	down	Epithelial cells
SERINC1	0	0	-0.300835	0.509	0.41	down	Epithelial cells
MAPK10	0	0	-0.300886	0.029	0.173	down	Epithelial cells
JAM2	0	0	-0.301222	0.014	0.152	down	Epithelial cells
ZC3HAV1	0	0	-0.301316	0.344	0.262	down	Epithelial cells
RSBN1L	0	0	-0.301384	0.504	0.373	down	Epithelial cells
JAK3	7.98404e-167	2.12431e-162	-0.301759	0.072	0.143	down	Epithelial cells
KDM6B	0	0	-0.303117	0.407	0.315	down	Epithelial cells
DCP2	5.195e-287	1.38223e-282	-0.303354	0.261	0.263	down	Epithelial cells
EIF2S3	0	0	-0.303428	0.614	0.492	down	Epithelial cells
ZFPM2	0	0	-0.304039	0.046	0.172	down	Epithelial cells
PDS5B	8.26577e-257	2.19927e-252	-0.304301	0.235	0.27	down	Epithelial cells
METTL12	2.79882e-178	7.44681e-174	-0.304324	0.081	0.154	down	Epithelial cells
SOCS1	1.27058e-175	3.38064e-171	-0.304763	0.191	0.203	down	Epithelial cells
DSE	1.27887e-244	3.4027e-240	-0.304987	0.132	0.207	down	Epithelial cells
BNIP3L	8.31714e-118	2.21294e-113	-0.305425	0.461	0.518	down	Epithelial cells
VAT1	0	0	-0.305458	0.277	0.257	down	Epithelial cells
IRF1	0	0	-0.305527	0.56	0.389	down	Epithelial cells
HHIP	0	0	-0.305803	0.003	0.129	down	Epithelial cells
VPS51	0	0	-0.30593	0.464	0.381	down	Epithelial cells
AHSA2	1.03545e-177	2.75501e-173	-0.306142	0.101	0.196	down	Epithelial cells
POLK	1.16513e-226	3.10007e-222	-0.306703	0.172	0.221	down	Epithelial cells
HLA-F	1.21815e-272	3.24113e-268	-0.306914	0.271	0.18	down	Epithelial cells
MXI1	0	0	-0.306946	0.341	0.307	down	Epithelial cells
WLS	0	0	-0.308523	0.194	0.272	down	Epithelial cells
CEP290	2.50560812299851e-316	6.66667153286214e-312	-0.308668	0.234	0.241	down	Epithelial cells
CTSF	0	0	-0.308868	0.392	0.367	down	Epithelial cells
GABARAP	0	0	-0.309768	0.144	0.233	down	Epithelial cells
HLA-B	1.71757e-239	4.56994e-235	-0.309901	0.871	0.76	down	Epithelial cells
BICC1	0	0	-0.310017	0.06	0.189	down	Epithelial cells
FAM13A	4.0048e-296	1.06556e-291	-0.310048	0.149	0.243	down	Epithelial cells
SNHG9	0	0	-0.310097	0.379	0.297	down	Epithelial cells
PCNX1	1.16474e-275	3.09903e-271	-0.31013	0.237	0.236	down	Epithelial cells
TTC37	8.69677e-299	2.31395e-294	-0.31045	0.287	0.288	down	Epithelial cells
[truncated: 12,604 more rows]

## Sheet: Table S6
gene	p_val	avg_log2FC	pct.1	pct.2	p_val_adj	cluster	gene
BCAT1	0	1.27248	0.442	0.648	0	MTCs	BCAT1
MAL2	0	1.50047	0.972	0.793	0	MTCs	MAL2
DMKN	0	1.42126	0.92	0.745	0	MTCs	DMKN
SPINT2	0	1.357	0.992	0.832	0	MTCs	SPINT2
C19orf33	0	1.71679	0.963	0.806	0	MTCs	C19orf33
ELF3	0	1.55382	0.972	0.817	0	MTCs	ELF3
CRABP2	0	1.50046	0.966	0.822	0	MTCs	CRABP2
CLDN4	0	1.54435	0.991	0.857	0	MTCs	CLDN4
BCAM	0	1.4668	0.988	0.868	0	MTCs	BCAM
KRT19	0	2.08088	0.978	0.868	0	MTCs	KRT19
KRT8	0	2.20718	0.999	0.911	0	MTCs	KRT8
KRT18	0	2.29184	0.999	0.916	0	MTCs	KRT18
WFDC2	0	1.81612	0.992	0.915	0	MTCs	WFDC2
IGF2	0	2.49375	0.995	0.922	0	MTCs	IGF2
EIF3H	0	0.923008	0.996	0.943	0	MTCs	EIF3H
SLPI	0	2.57718	0.994	0.945	0	MTCs	SLPI
CDKN2A	0	1.60931	0.724	0.768	0	MTCs	CDKN2A
NDUFB9	0	1.08204	0.997	0.963	0	MTCs	NDUFB9
C19orf53	0	0.880778	0.999	0.967	0	MTCs	C19orf53
PABPC1	0	0.89465	1	0.975	0	MTCs	PABPC1
PPDPF	0	1.12353	1	0.977	0	MTCs	PPDPF
COX5B	0	0.836779	1	0.984	0	MTCs	COX5B
RPL36A	0	0.988981	0.999	0.986	0	MTCs	RPL36A
COX6B1	0	0.768665	1	0.988	0	MTCs	COX6B1
COX6C	0	1.09817	1	0.99	0	MTCs	COX6C
UQCRB	0	0.986867	1	0.99	0	MTCs	UQCRB
S100A6	0	1.69754	1	0.991	0	MTCs	S100A6
RPL22	0	0.80661	1	0.997	0	MTCs	RPL22
RPL5	0	0.74268	1	0.999	0	MTCs	RPL5
RPL7A	0	1.25589	1	0.999	0	MTCs	RPL7A
RPS24	0	1.19015	1	0.999	0	MTCs	RPS24
RPL11	0	0.86976	1	1	0	MTCs	RPL11
RPL12	0	1.19731	1	1	0	MTCs	RPL12
RPL13A	0	1.02899	1	1	0	MTCs	RPL13A
RPL14	0	0.715394	1	1	0	MTCs	RPL14
RPL18A	0	0.748841	1	1	0	MTCs	RPL18A
RPL29	0	1.22107	1	1	0	MTCs	RPL29
RPL30	0	1.13889	1	1	0	MTCs	RPL30
RPL32	0	0.981207	1	1	0	MTCs	RPL32
RPL35	0	1.07705	1	1	0	MTCs	RPL35
RPL35A	0	0.735857	1	1	0	MTCs	RPL35A
RPL37	0	1.09014	1	1	0	MTCs	RPL37
RPL37A	0	0.630325	1	1	0	MTCs	RPL37A
RPL39	0	0.953571	1	1	0	MTCs	RPL39
RPL7	0	1.53127	1	1	0	MTCs	RPL7
RPL8	0	1.40848	1	1	0	MTCs	RPL8
RPS11	0	0.847191	1	1	0	MTCs	RPS11
RPS14	0	0.768519	1	1	0	MTCs	RPS14
RPS17	0	0.802004	1	1	0	MTCs	RPS17
RPS18	0	0.781226	1	1	0	MTCs	RPS18
RPS20	0	0.560874	1	1	0	MTCs	RPS20
RPS6	0	0.749718	1	1	0	MTCs	RPS6
RPS7	0	0.71822	1	1	0	MTCs	RPS7
TNNT1	6.07700744384733e-322	1.38081	0.927	0.75	1.3655035726325e-317	MTCs	TNNT1
RPS5	7.75683063970757e-322	1.05421	1	1	1.74295984474229e-317	MTCs	RPS5
NDUFB7	2.83099615067034e-321	0.881057	0.995	0.969	6.36124835055626e-317	MTCs	NDUFB7
H3F3A	8.56709829888722e-321	0.816973	1	0.99	1.92502698775996e-316	MTCs	H3F3A
ASS1	6.60240159466511e-316	1.36596	0.93	0.774	1.48355963832125e-311	MTCs	ASS1
RPS8	9.39432046298924e-316	0.638685	1	1	2.11090380803368e-311	MTCs	RPS8
RPL31	4.22276970801455e-314	0.768093	1	1	9.4885635339087e-310	MTCs	RPL31
RPL4	7.49038790179932e-313	0.744684	1	0.993	0	MTCs	RPL4
ATP5J2	6.89361270853304e-312	1.0664	0.997	0.972	1.54899e-307	MTCs	ATP5J2
UQCRQ	7.37726e-305	0.78608	0.999	0.986	1.65767e-300	MTCs	UQCRQ
ENY2	5.87651e-302	0.773582	0.997	0.949	1.32045e-297	MTCs	ENY2
LAPTM4B	4.87354e-301	1.27623	0.959	0.835	1.09508e-296	MTCs	LAPTM4B
POLR2J	1.28631e-300	0.877119	0.989	0.922	2.89033e-296	MTCs	POLR2J
MUC16	1.28724e-300	1.52547	0.768	0.756	2.89244e-296	MTCs	MUC16
FTL	3.07098e-300	0.972357	1	1	6.9005e-296	MTCs	FTL
AURKAIP1	3.56319e-293	0.853987	0.991	0.952	8.0065e-289	MTCs	AURKAIP1
CLDN3	4.87205e-293	1.4244	0.951	0.793	1.09475e-288	MTCs	CLDN3
ZNF706	1.04045e-292	0.863457	0.987	0.938	2.33789e-288	MTCs	ZNF706
UBA52	6.60353e-290	0.489638	1	0.999	1.48381e-285	MTCs	UBA52
EPCAM	1.23088e-289	1.36871	0.956	0.782	2.76579e-285	MTCs	EPCAM
HMGN3	1.66344e-287	1.15086	0.978	0.929	3.73775e-283	MTCs	HMGN3
S100A11	2.12424e-286	0.810587	1	0.973	4.77317e-282	MTCs	S100A11
YWHAZ	3.32289e-283	0.646515	0.999	0.951	7.46653e-279	MTCs	YWHAZ
FTH1	3.9194e-283	1.06678	1	0.999	8.80689e-279	MTCs	FTH1
RPL24	1.099e-281	0.489065	1	0.999	2.46944e-277	MTCs	RPL24
C14orf2	2.55789e-279	0.667329	0.998	0.98	5.74759e-275	MTCs	C14orf2
RPL28	2.69842e-278	0.768215	1	1	6.06335e-274	MTCs	RPL28
PCBD1	6.70431e-277	1.03016	0.945	0.834	1.50646e-272	MTCs	PCBD1
C9orf16	8.24128e-275	0.89802	0.994	0.941	1.85182e-270	MTCs	C9orf16
GSTP1	1.20126e-274	1.01594	0.995	0.991	2.69923e-270	MTCs	GSTP1
ALDOA	1.85323e-270	0.940898	0.999	0.974	4.16422e-266	MTCs	ALDOA
KRT7	1.43551e-268	1.47363	0.934	0.775	3.22559e-264	MTCs	KRT7
MDK	8.22245e-267	1.31781	0.69	0.907	1.84758e-262	MTCs	MDK
MIF	1.31204e-265	1.08462	0.979	0.918	2.94815e-261	MTCs	MIF
SLC39A4	1.66285e-265	1.21118	0.916	0.771	3.73643e-261	MTCs	SLC39A4
MTDH	1.05146e-263	0.741225	0.995	0.965	2.36264e-259	MTCs	MTDH
RPL36	1.42453e-260	1.57221	1	1	3.20093e-256	MTCs	RPL36
HLA-DRB5	3.14409e-252	0.509102	0.433	0.705	7.06478e-248	MTCs	HLA-DRB5
EIF3E	4.82938e-247	0.892143	0.996	0.969	1.08516e-242	MTCs	EIF3E
SF3B6	3.48032e-245	0.810529	0.993	0.943	7.82029e-241	MTCs	SF3B6
TXN	5.85466e-243	0.922528	0.996	0.969	1.31554e-238	MTCs	TXN
NDUFA4	2.80342e-242	0.662702	0.998	0.96	6.29929e-238	MTCs	NDUFA4
CD24	2.92014e-241	1.39096	0.887	0.751	6.56156e-237	MTCs	CD24
RPL38	1.5952e-239	0.446446	1	0.995	3.5844e-235	MTCs	RPL38
EDF1	4.70751e-237	0.578836	0.999	0.99	1.05778e-232	MTCs	EDF1
HSPB1	1.15427e-236	0.868685	0.999	0.977	2.59364e-232	MTCs	HSPB1
A1BG	6.8237e-236	1.01306	0.676	0.762	1.53329e-231	MTCs	A1BG
ANAPC11	2.83765e-234	0.793675	0.99	0.954	6.37621e-230	MTCs	ANAPC11
KLF5	3.62109e-232	1.37327	0.852	0.724	8.13658e-228	MTCs	KLF5
ZFAS1	3.83349e-232	0.923513	0.993	0.942	8.61385e-228	MTCs	ZFAS1
HLA-DRA	4.31437e-232	0.39782	0.557	0.824	9.69439e-228	MTCs	HLA-DRA
SMIM22	6.854e-231	1.20478	0.919	0.764	1.54009e-226	MTCs	SMIM22
NPM1	3.67217e-228	0.537808	1	0.986	8.25136e-224	MTCs	NPM1
TSTD1	2.18385e-226	0.935088	0.949	0.789	4.90712e-222	MTCs	TSTD1
YIPF2	1.3674e-225	1.16232	0.747	0.765	3.07256e-221	MTCs	YIPF2
NDUFA13	5.26909e-223	0.804011	0.995	0.962	1.18396e-218	MTCs	NDUFA13
PPP1R16A	3.08222e-222	1.1939	0.845	0.717	6.92576e-218	MTCs	PPP1R16A
EEF1A1	1.08192e-221	0.663083	1	1	2.43108e-217	MTCs	EEF1A1
CAPS	5.67221e-220	1.44369	0.88	0.745	1.27455e-215	MTCs	CAPS
ESPN	1.14223e-219	3.26369	0.37	0.036	2.5666e-215	MTCs	ESPN
AP1M2	1.77308e-218	2.85555	0.403	0.055	3.98411e-214	MTCs	AP1M2
ADIRF	9.21471e-218	1.37949	0.78	0.818	2.07055e-213	MTCs	ADIRF
MSLN	4.7211e-217	1.21527	0.889	0.766	1.06083e-212	MTCs	MSLN
RPS19	8.85651e-213	0.411961	1	1	1.99006e-208	MTCs	RPS19
COX7B	1.24143e-211	0.639281	0.996	0.971	2.78949e-207	MTCs	COX7B
CEBPD	8.75018e-211	1.57737	0.9	0.902	1.96616e-206	MTCs	CEBPD
RPS16	1.02132e-210	0.392831	1	1	2.2949e-206	MTCs	RPS16
S100A1	2.50024e-210	1.28756	0.533	0.678	5.61804e-206	MTCs	S100A1
RPS9	1.07311e-209	0.572276	1	0.999	2.41129e-205	MTCs	RPS9
LCN2	2.19266e-209	1.93291	0.902	0.825	4.9269e-205	MTCs	LCN2
PRDX6	5.93242e-209	0.721758	0.987	0.94	1.33302e-204	MTCs	PRDX6
TMA7	2.88644e-208	0.534417	1	0.992	6.48583e-204	MTCs	TMA7
KCNQ1OT1	5.13525e-207	1.29372	0.959	0.901	1.15389e-202	MTCs	KCNQ1OT1
RPSA	3.44898e-206	0.629687	1	0.998	7.74987e-202	MTCs	RPSA
RPS3	4.88584e-206	0.587984	1	1	1.09785e-201	MTCs	RPS3
RPS27A	7.79989e-206	0.49548	1	1	1.75264e-201	MTCs	RPS27A
LSR	1.06115e-204	1.01933	0.887	0.755	2.38439e-200	MTCs	LSR
CXXC5	1.08266e-204	1.03813	0.87	0.797	2.43273e-200	MTCs	CXXC5
TMEM205	1.36853e-203	1.27938	0.91	0.857	3.07509e-199	MTCs	TMEM205
C19orf81	2.76552e-203	3.05799	0.388	0.056	6.21412e-199	MTCs	C19orf81
LLGL2	3.7025e-203	2.27346	0.393	0.062	8.31951e-199	MTCs	LLGL2
CHCHD2	8.51416e-203	0.485733	0.999	0.989	1.91313e-198	MTCs	CHCHD2
SDC4	1.09257e-202	1.56309	0.802	0.729	2.45501e-198	MTCs	SDC4
PRSS8	1.16532e-202	2.56311	0.444	0.093	2.61848e-198	MTCs	PRSS8
CDH1	1.25028e-201	3.03036	0.348	0.036	2.80938e-197	MTCs	CDH1
RPLP1	2.42161e-200	0.507873	1	1	5.44135e-196	MTCs	RPLP1
S100A10	1.04845e-199	1.11683	0.987	0.923	2.35586e-195	MTCs	S100A10
TGM2	3.29965e-199	1.18992	0.657	0.76	7.41432e-195	MTCs	TGM2
SLC40A1	5.9736e-198	1.60207	0.733	0.739	1.34227e-193	MTCs	SLC40A1
CST6	6.16485e-198	1.79026	0.617	0.643	1.38524e-193	MTCs	CST6
MYH14	6.9662e-197	2.56366	0.425	0.083	1.56531e-192	MTCs	MYH14
CD9	1.40538e-196	0.957873	0.954	0.859	3.15789e-192	MTCs	CD9
MEIS1	2.62209e-195	2.35314	0.442	0.095	5.89183e-191	MTCs	MEIS1
CRIP2	2.62614e-195	0.787549	0.966	0.892	5.90093e-191	MTCs	CRIP2
S100A13	3.29516e-193	1.06091	0.956	0.898	7.40422e-189	MTCs	S100A13
LAGE3	1.06516e-192	0.91068	0.893	0.818	2.39342e-188	MTCs	LAGE3
RBM47	5.24462e-192	2.53813	0.39	0.063	1.17847e-187	MTCs	RBM47
SNRPE	5.86518e-192	0.758751	0.983	0.921	1.31791e-187	MTCs	SNRPE
TRIB1	6.2921e-192	1.39291	0.877	0.822	1.41383e-187	MTCs	TRIB1
CYSRT1	7.21587e-192	3.48354	0.319	0.026	1.62141e-187	MTCs	CYSRT1
NPC2	4.71008e-191	0.847012	0.972	0.963	1.05836e-186	MTCs	NPC2
NPW	5.01094e-191	2.87161	0.373	0.055	1.12596e-186	MTCs	NPW
PPL	5.67136e-189	2.71363	0.365	0.051	1.27436e-184	MTCs	PPL
KCNK15	3.2901e-188	1.28508	0.786	0.685	7.39286e-184	MTCs	KCNK15
DSG2	1.72909e-187	3.16716	0.336	0.037	3.88527e-183	MTCs	DSG2
WWC1	3.75584e-187	2.88087	0.352	0.045	8.43936e-183	MTCs	WWC1
FAM83H	7.69099e-187	2.81035	0.34	0.04	1.72816e-182	MTCs	FAM83H
SOX17	1.21513e-186	1.65748	0.804	0.728	2.7304e-182	MTCs	SOX17
LYNX1	6.33298e-186	2.04066	0.652	0.687	1.42302e-181	MTCs	LYNX1
RPL10	8.22221e-186	0.405809	1	1	1.84753e-181	MTCs	RPL10
PITX1	1.04051e-185	3.45187	0.314	0.027	2.33803e-181	MTCs	PITX1
CLIC3	1.78775e-185	1.37231	0.668	0.686	4.01707e-181	MTCs	CLIC3
TNNC1	4.8706e-185	3.17382	0.387	0.072	1.09442e-180	MTCs	TNNC1
PKP3	7.01445e-185	2.9306	0.325	0.034	1.57615e-180	MTCs	PKP3
SYNE4	2.55452e-184	2.00761	0.495	0.146	5.74002e-180	MTCs	SYNE4
U47924.27	7.02846e-184	3.63133	0.304	0.024	1.5793e-179	MTCs	U47924.27
TRAM1	1.76502e-183	1.27432	0.91	0.949	3.96601e-179	MTCs	TRAM1
LCN12	1.82589e-183	2.7953	0.34	0.041	4.10278e-179	MTCs	LCN12
LINC00665	1.79303e-182	2.6461	0.365	0.055	4.02893e-178	MTCs	LINC00665
GAS6	2.51245e-182	0.907387	0.655	0.747	5.64547e-178	MTCs	GAS6
FXYD3	2.52377e-181	1.325	0.769	0.691	5.67091e-177	MTCs	FXYD3
MUC1	3.66904e-181	1.23032	0.81	0.739	8.24433e-177	MTCs	MUC1
AQP5	5.4839e-181	2.45962	0.404	0.08	1.23223e-176	MTCs	AQP5
BNIP3	6.46458e-181	1.6254	0.868	0.826	1.45259e-176	MTCs	BNIP3
SH2D3A	8.16584e-181	2.62072	0.338	0.043	1.83486e-176	MTCs	SH2D3A
CEBPB	1.09091e-180	0.959073	0.978	0.918	2.45128e-176	MTCs	CEBPB
EPS8L2	1.25186e-180	1.81997	0.389	0.079	2.81293e-176	MTCs	EPS8L2
NBEAL1	1.32873e-180	0.962054	0.784	0.793	2.98566e-176	MTCs	NBEAL1
RASSF7	1.83528e-180	1.7391	0.392	0.083	4.12388e-176	MTCs	RASSF7
PERP	5.86054e-180	1.21579	0.794	0.755	1.31686e-175	MTCs	PERP
POLR2I	7.475e-180	0.783316	0.954	0.879	1.67963e-175	MTCs	POLR2I
COL9A3	2.0592e-179	2.9861	0.34	0.043	4.62701e-175	MTCs	COL9A3
ECE2	6.78061e-179	2.5652	0.375	0.063	1.5236e-174	MTCs	ECE2
ST14	8.79787e-179	2.77025	0.332	0.04	1.97688e-174	MTCs	ST14
NHP2	1.55349e-178	0.754268	0.961	0.887	3.49069e-174	MTCs	NHP2
SLC25A37	6.68146e-178	1.05296	0.709	0.753	1.50132e-173	MTCs	SLC25A37
NOXA1	6.95364e-178	3.05684	0.324	0.036	1.56248e-173	MTCs	NOXA1
C1orf53	1.53862e-177	2.17669	0.472	0.14	3.45728e-173	MTCs	C1orf53
BIK	3.7085e-177	2.77433	0.358	0.055	8.33299e-173	MTCs	BIK
LYPD2	3.88312e-177	2.24566	0.772	0.769	8.72537e-173	MTCs	LYPD2
ESRP1	6.11972e-177	1.95212	0.476	0.135	1.3751e-172	MTCs	ESRP1
MRPL13	1.22193e-176	0.871131	0.904	0.841	2.74567e-172	MTCs	MRPL13
ERH	2.04481e-176	0.657811	0.993	0.956	4.59469e-172	MTCs	ERH
MINCR	8.33327e-176	2.18269	0.445	0.113	1.87249e-171	MTCs	MINCR
TSEN34	1.14563e-175	0.952146	0.842	0.779	2.57424e-171	MTCs	TSEN34
ST6GALNAC5	1.76612e-175	3.2182	0.326	0.039	3.96847e-171	MTCs	ST6GALNAC5
PDZK1IP1	1.49009e-174	2.96801	0.341	0.047	3.34823e-170	MTCs	PDZK1IP1
SPINT1	4.32212e-174	1.10122	0.788	0.667	9.71181e-170	MTCs	SPINT1
C8orf4	3.68492e-173	1.06923	0.441	0.596	8.28002e-169	MTCs	C8orf4
IL1RAP	7.56297e-173	2.54002	0.362	0.059	1.6994e-168	MTCs	IL1RAP
THEM6	9.09215e-173	2.03053	0.43	0.102	2.04301e-168	MTCs	THEM6
RPL15	2.68988e-172	0.460057	1	1	6.04416e-168	MTCs	RPL15
FAM162A	4.36959e-172	1.07863	0.879	0.826	9.81847e-168	MTCs	FAM162A
KLK6	5.64502e-172	1.32782	0.819	0.724	1.26844e-167	MTCs	KLK6
WT1	1.50453e-171	3.00039	0.332	0.044	3.38067e-167	MTCs	WT1
GALE	1.7904e-171	2.16004	0.43	0.105	4.02302e-167	MTCs	GALE
EPPK1	2.18648e-171	2.79491	0.344	0.05	4.91302e-167	MTCs	EPPK1
ADGRG2	3.01152e-171	3.30768	0.327	0.043	6.76689e-167	MTCs	ADGRG2
MAP3K13	1.01061e-170	0.885644	0.879	0.834	2.27083e-166	MTCs	MAP3K13
RAB3D	1.32025e-170	3.04062	0.324	0.04	2.96661e-166	MTCs	RAB3D
TNFAIP2	1.68237e-170	1.21053	0.8	0.74	3.78029e-166	MTCs	TNFAIP2
KRT17	3.07327e-170	1.74001	0.706	0.758	6.90565e-166	MTCs	KRT17
INHBB	3.74511e-170	2.99644	0.316	0.037	8.41526e-166	MTCs	INHBB
SBSPON	1.08867e-169	3.19492	0.326	0.042	2.44624e-165	MTCs	SBSPON
CCND1	2.13748e-169	1.12982	0.918	0.85	4.80292e-165	MTCs	CCND1
MFSD3	2.46009e-169	2.22251	0.382	0.074	5.52781e-165	MTCs	MFSD3
FAM84B	9.50962e-169	2.45827	0.363	0.063	2.13681e-164	MTCs	FAM84B
LONRF2	2.16762e-168	2.75937	0.336	0.048	4.87064e-164	MTCs	LONRF2
RAC3	1.20767e-167	2.56892	0.332	0.047	2.71363e-163	MTCs	RAC3
TACSTD2	1.43778e-167	1.36987	0.817	0.732	3.23069e-163	MTCs	TACSTD2
S100A9	8.0047e-167	2.35841	0.745	0.769	1.79866e-162	MTCs	S100A9
RAB25	8.34436e-167	1.02262	0.799	0.664	1.87498e-162	MTCs	RAB25
ATP5I	1.28275e-166	0.773796	0.989	0.962	2.88233e-162	MTCs	ATP5I
RHOD	2.00745e-166	2.63636	0.343	0.053	4.51074e-162	MTCs	RHOD
IGF2BP2	2.46672e-166	1.0689	0.778	0.672	5.54272e-162	MTCs	IGF2BP2
SPCS1	3.08793e-166	0.667128	0.994	0.986	6.93857e-162	MTCs	SPCS1
EEF1D	3.15364e-166	0.529958	1	0.998	7.08622e-162	MTCs	EEF1D
TFCP2L1	3.43655e-166	3.29429	0.309	0.036	7.72193e-162	MTCs	TFCP2L1
PEG10	8.59608e-166	2.55137	0.374	0.072	1.93154e-161	MTCs	PEG10
ANXA2	8.78223e-166	1.02998	0.982	0.945	1.97337e-161	MTCs	ANXA2
LACTB2	1.33022e-165	1.19338	0.687	0.674	2.98899e-161	MTCs	LACTB2
C1orf21	1.46911e-165	2.25286	0.385	0.078	3.30109e-161	MTCs	C1orf21
TFPI2	1.66035e-165	1.95755	0.581	0.644	3.73081e-161	MTCs	TFPI2
DGAT1	6.42076e-165	2.21729	0.367	0.069	1.44274e-160	MTCs	DGAT1
TRIM29	5.1033e-164	3.28171	0.297	0.031	1.14671e-159	MTCs	TRIM29
NDRG1	8.66992e-164	1.74857	0.81	0.779	1.94813e-159	MTCs	NDRG1
S100A2	1.32944e-163	2.15821	0.788	0.735	2.98726e-159	MTCs	S100A2
CRNDE	1.57385e-163	2.08837	0.377	0.077	3.53645e-159	MTCs	CRNDE
RPS2	3.80527e-163	0.476858	1	1	8.55045e-159	MTCs	RPS2
ITGA3	5.84971e-163	2.26294	0.409	0.097	1.31443e-158	MTCs	ITGA3
CP	1.28546e-162	1.26057	0.559	0.644	2.88843e-158	MTCs	CP
HOOK2	7.09802e-162	1.04033	0.738	0.697	1.59493e-157	MTCs	HOOK2
ATP6V1B1	8.95973e-162	2.95142	0.308	0.037	2.01325e-157	MTCs	ATP6V1B1
PTGES	1.29656e-161	3.07329	0.315	0.041	2.91337e-157	MTCs	PTGES
IVD	2.7949e-161	2.08826	0.397	0.09	6.28015e-157	MTCs	IVD
EDN1	5.90555e-161	1.32786	0.639	0.666	1.32698e-156	MTCs	EDN1
TGFBR3L	6.35526e-161	3.44243	0.282	0.025	1.42803e-156	MTCs	TGFBR3L
MROH6	1.15691e-160	3.04283	0.314	0.041	2.59958e-156	MTCs	MROH6
TUBB4B	1.95594e-160	0.854834	0.977	0.912	4.39499e-156	MTCs	TUBB4B
SERF2	2.06826e-160	0.348156	1	1	4.64737e-156	MTCs	SERF2
C8orf59	8.32117e-159	0.828372	0.931	0.859	1.86977e-154	MTCs	C8orf59
C6orf132	1.41441e-158	2.67459	0.33	0.051	3.17818e-154	MTCs	C6orf132
PHACTR3	1.80331e-158	2.81523	0.374	0.084	4.05205e-154	MTCs	PHACTR3
SNCG	2.02129e-158	1.2259	0.638	0.68	4.54183e-154	MTCs	SNCG
NPDC1	2.02931e-158	0.845195	0.864	0.774	4.55986e-154	MTCs	NPDC1
USMG5	4.05004e-158	0.560664	0.993	0.968	9.10044e-154	MTCs	USMG5
BRK1	7.17675e-158	0.573993	0.991	0.953	1.61261e-153	MTCs	BRK1
STRBP	1.30744e-157	2.29774	0.342	0.059	2.93782e-153	MTCs	STRBP
IER3	1.79466e-157	0.773879	0.712	0.833	4.03259e-153	MTCs	IER3
CXADR	2.1503e-157	2.48221	0.314	0.045	4.83172e-153	MTCs	CXADR
PRR7	3.05119e-157	2.33514	0.33	0.054	6.85603e-153	MTCs	PRR7
CDH2	9.84861e-157	2.01575	0.406	0.099	2.21298e-152	MTCs	CDH2
TMEM141	1.10181e-156	0.839045	0.862	0.808	2.47576e-152	MTCs	TMEM141
EMC4	1.71295e-156	0.774484	0.927	0.872	3.84899e-152	MTCs	EMC4
KCNK1	2.0291e-156	1.83224	0.498	0.177	4.55939e-152	MTCs	KCNK1
MESP1	2.12165e-156	2.92798	0.308	0.04	4.76736e-152	MTCs	MESP1
PRSS22	2.02814e-155	3.27017	0.278	0.026	4.55723e-151	MTCs	PRSS22
ECHS1	2.51024e-155	0.783518	0.912	0.852	5.64051e-151	MTCs	ECHS1
EBPL	1.10416e-154	0.809557	0.871	0.811	2.48105e-150	MTCs	EBPL
DHCR24	1.3527e-154	2.60133	0.327	0.052	3.03951e-150	MTCs	DHCR24
AMOTL2	2.05425e-154	2.25166	0.362	0.073	4.61591e-150	MTCs	AMOTL2
EPHB2	3.7095e-154	3.1592	0.288	0.032	8.33525e-150	MTCs	EPHB2
CRACR2B	6.41935e-154	1.947	0.395	0.094	1.44243e-149	MTCs	CRACR2B
RHPN1	6.43925e-154	1.77412	0.454	0.136	1.4469e-149	MTCs	RHPN1
TSTA3	7.98945e-154	0.942894	0.869	0.809	1.79523e-149	MTCs	TSTA3
CKB	1.22827e-152	1.03382	0.753	0.695	2.75993e-148	MTCs	CKB
PWWP2B	2.46904e-152	2.57558	0.312	0.046	5.54793e-148	MTCs	PWWP2B
FOLR1	3.10965e-152	1.26622	0.642	0.66	6.98739e-148	MTCs	FOLR1
FNBP1L	4.03323e-152	1.89643	0.388	0.092	9.06266e-148	MTCs	FNBP1L
ARPC1A	4.87123e-152	0.864732	0.855	0.842	1.09457e-147	MTCs	ARPC1A
RPL18	7.25457e-152	0.322093	1	1	1.6301e-147	MTCs	RPL18
IGFBP3	1.04284e-151	1.71841	0.616	0.708	2.34325e-147	MTCs	IGFBP3
GPX1	2.71182e-151	0.481396	0.99	0.956	6.09346e-147	MTCs	GPX1
DNAJC5	5.73131e-151	2.01057	0.376	0.085	1.28783e-146	MTCs	DNAJC5
EEF1G	6.94349e-151	2.30256	0.362	0.075	1.5602e-146	MTCs	EEF1G
MYEF2	1.18157e-150	1.77255	0.364	0.082	2.65498e-146	MTCs	MYEF2
KLK7	1.60459e-150	2.96497	0.299	0.04	3.60552e-146	MTCs	KLK7
LINC01503	3.63539e-150	2.91447	0.291	0.036	8.16872e-146	MTCs	LINC01503
RP11-532F12.5	5.52865e-150	1.05752	0.744	0.641	1.24229e-145	MTCs	RP11-532F12.5
PDE4C	9.76426e-150	2.49037	0.322	0.052	2.19403e-145	MTCs	PDE4C
LINC01133	1.10052e-149	2.15045	0.471	0.181	2.47288e-145	MTCs	LINC01133
CYC1	2.38434e-149	0.775498	0.94	0.903	5.35762e-145	MTCs	CYC1
ZFP36L1	4.341e-149	0.91649	0.967	0.915	9.75423e-145	MTCs	ZFP36L1
ENDOG	6.94528e-149	2.37409	0.337	0.062	1.5606e-144	MTCs	ENDOG
BAIAP2L1	1.78302e-148	2.67372	0.287	0.036	4.00645e-144	MTCs	BAIAP2L1
EXOSC5	2.6738e-148	1.80306	0.401	0.104	6.00803e-144	MTCs	EXOSC5
RPS26	3.88233e-148	0.564961	0.999	0.99	8.7236e-144	MTCs	RPS26
DDR1	6.70846e-148	1.90041	0.354	0.075	1.50739e-143	MTCs	DDR1
TC2N	9.86752e-148	1.3363	0.342	0.086	2.21723e-143	MTCs	TC2N
HMGA2	9.92147e-148	2.95585	0.279	0.032	2.22936e-143	MTCs	HMGA2
CAMK2B	1.91e-147	3.44182	0.274	0.029	4.29177e-143	MTCs	CAMK2B
NDUFB4	1.96899e-147	0.568393	0.985	0.965	4.42431e-143	MTCs	NDUFB4
RPL17	2.51253e-147	1.17973	0.888	0.919	5.64566e-143	MTCs	RPL17
PPP1R13L	3.91262e-147	2.62648	0.313	0.049	8.79167e-143	MTCs	PPP1R13L
PDCD5	4.16711e-147	0.745445	0.946	0.894	9.3635e-143	MTCs	PDCD5
CRIP1	5.32987e-147	1.37591	0.87	0.825	1.19762e-142	MTCs	CRIP1
CFDP1	7.41463e-147	0.710786	0.74	0.793	1.66607e-142	MTCs	CFDP1
GNL3	7.78595e-147	0.872398	0.857	0.83	1.7495e-142	MTCs	GNL3
ERBB2	7.98534e-147	2.32619	0.32	0.055	1.79431e-142	MTCs	ERBB2
PIP5K1A	1.15267e-146	1.94615	0.378	0.089	2.59006e-142	MTCs	PIP5K1A
NACA	1.25257e-146	0.375778	1	0.997	2.81452e-142	MTCs	NACA
RHOB	1.91285e-146	0.789793	0.794	0.873	4.29817e-142	MTCs	RHOB
CLU	2.46733e-146	1.3327	0.867	0.77	5.54408e-142	MTCs	CLU
TNNT2	4.81512e-146	3.71257	0.262	0.025	1.08196e-141	MTCs	TNNT2
GAPDH	5.07153e-146	0.378182	1	0.999	1.13957e-141	MTCs	GAPDH
TRIP10	1.18301e-145	2.11463	0.403	0.109	2.65822e-141	MTCs	TRIP10
CCDC151	1.75616e-145	2.84186	0.285	0.036	3.94608e-141	MTCs	CCDC151
IRF6	2.18407e-145	2.9294	0.273	0.031	4.90761e-141	MTCs	IRF6
SRGAP3	2.42754e-145	1.89352	0.342	0.071	5.45468e-141	MTCs	SRGAP3
ATF5	5.25169e-145	2.00298	0.349	0.074	1.18005e-140	MTCs	ATF5
GABRE	5.5035e-145	2.6296	0.304	0.045	1.23664e-140	MTCs	GABRE
IFI27	1.37935e-144	0.749881	0.997	0.997	3.09939e-140	MTCs	IFI27
MRPS17	2.10093e-144	1.98329	0.358	0.079	4.7208e-140	MTCs	MRPS17
GNB2L1	2.9464e-144	0.395003	1	0.998	6.62057e-140	MTCs	GNB2L1
TMEM125	3.26352e-144	2.45211	0.285	0.039	7.33313e-140	MTCs	TMEM125
HIF3A	5.49067e-144	2.81902	0.296	0.042	1.23375e-139	MTCs	HIF3A
EMX2	5.755e-144	1.12218	0.669	0.68	1.29315e-139	MTCs	EMX2
AGPAT2	6.91092e-144	0.948192	0.847	0.767	1.55288e-139	MTCs	AGPAT2
CLCF1	1.37966e-143	2.96689	0.286	0.037	3.10009e-139	MTCs	CLCF1
IRX3	1.49078e-143	2.50068	0.308	0.049	3.34978e-139	MTCs	IRX3
SCX	2.98531e-143	1.19684	0.661	0.625	6.708e-139	MTCs	SCX
ATP5L	4.21438e-143	0.379893	1	0.994	9.46972e-139	MTCs	ATP5L
AK4	5.83092e-143	2.64201	0.295	0.043	1.31021e-138	MTCs	AK4
ALKBH7	6.2589e-143	0.758755	0.853	0.852	1.40638e-138	MTCs	ALKBH7
ITGB4	1.27537e-142	2.9814	0.278	0.034	2.86576e-138	MTCs	ITGB4
CXCL8	4.55288e-142	0.774066	0.499	0.657	1.02303e-137	MTCs	CXCL8
NUDCD1	5.559e-142	2.15295	0.341	0.07	1.24911e-137	MTCs	NUDCD1
SEZ6L2	6.79223e-142	1.63705	0.514	0.212	1.52621e-137	MTCs	SEZ6L2
SFN	1.04547e-141	3.17066	0.262	0.027	2.34917e-137	MTCs	SFN
DEGS2	1.21695e-141	3.28037	0.259	0.025	2.73448e-137	MTCs	DEGS2
ROMO1	1.49686e-141	0.690538	0.966	0.919	3.36344e-137	MTCs	ROMO1
AGR2	1.93764e-141	2.47872	0.389	0.108	4.35388e-137	MTCs	AGR2
ACTR10	2.14212e-141	0.875979	0.792	0.781	4.81335e-137	MTCs	ACTR10
MEST	2.91411e-141	1.03019	0.805	0.762	6.548e-137	MTCs	MEST
LAMA3	4.44686e-141	1.33147	0.566	0.595	9.9921e-137	MTCs	LAMA3
MRPS28	4.61139e-141	1.62974	0.378	0.099	1.03618e-136	MTCs	MRPS28
MTHFS	4.88828e-141	1.65275	0.357	0.088	1.0984e-136	MTCs	MTHFS
SLC25A23	5.08802e-141	2.40082	0.323	0.059	1.14328e-136	MTCs	SLC25A23
SAMD12	5.91695e-141	2.29258	0.311	0.054	1.32954e-136	MTCs	SAMD12
PAX8	9.94881e-141	1.04998	0.737	0.676	2.2355e-136	MTCs	PAX8
PPP1R35	1.56004e-140	1.51873	0.36	0.093	3.5054e-136	MTCs	PPP1R35
DPCD	1.80147e-140	2.04841	0.38	0.095	4.04791e-136	MTCs	DPCD
MRPL12	3.27995e-140	0.758316	0.867	0.836	7.37005e-136	MTCs	MRPL12
BOP1	4.00775e-140	1.67999	0.389	0.104	9.0054e-136	MTCs	BOP1
CPTP	4.32109e-140	1.90157	0.359	0.083	9.70949e-136	MTCs	CPTP
NET1	5.08621e-140	2.23555	0.325	0.062	1.14287e-135	MTCs	NET1
RPLP0	1.07145e-139	0.626209	1	0.999	2.40756e-135	MTCs	RPLP0
ERRFI1	1.43224e-139	1.25135	0.736	0.728	3.21825e-135	MTCs	ERRFI1
PRDX2	2.88089e-139	0.928505	0.948	0.904	6.47337e-135	MTCs	PRDX2
SIX1	3.23559e-139	1.09489	0.51	0.576	7.27037e-135	MTCs	SIX1
TRIQK	3.98418e-139	2.26268	0.335	0.067	8.95244e-135	MTCs	TRIQK
PRDX5	4.09467e-139	0.704253	0.984	0.972	9.20073e-135	MTCs	PRDX5
COX7A2	5.47189e-139	0.525296	0.998	0.996	1.22953e-134	MTCs	COX7A2
[truncated: 11,998 more rows]

## Sheet: Table S7
gene	p_val	avg_log2FC	pct.1	pct.2	p_val_adj	cluster	gene
[truncated: 8,240 more rows]
