# Supplementary material for: Integrative single-cell and exosomal multi-omics uncovers SCNN1A and EFNA1 as non-invasive biomarkers and drivers of ovarian cancer metastasis
Source: Front Immunol. 2025 Jul 25;16:1630794. doi: 10.3389/fimmu.2025.1630794 (PMC12331593; doi:10.3389/fimmu.2025.1630794)
Supplement: Supplementary Table 1 — Results of exosome nanoparticle-tracking analysis. [file DataSheet1.zip › Supplementary data sheet 1-2.xlsx]

## Sheet: Table S1
Supplementary Table 1. NTA summary
Sample	Concentration(Particles/mL)				Ratio
	<40nm	40-150nm	150-1000nm	Total EVs	0-40nm	40-150nm	150-1000nm
1009	156840249850	7696633123585	284205217002	8137678590437	0.0192733	0.945802	0.0349246
1019	1067571395452	7225324461524	53538883491	8346434740467	0.127907	0.865678	0.00641458
1037	308927854279	6359752045919	82239089501	6750918989699	0.0457609	0.942057	0.0121819

## Sheet: Table S2
Supplementary Table 2. Primer
gene	F	R	product
ELF3	TTCGTGACTGCAAGAAGGGC	CTTCTTGCCCTCGAGACAGT	101
SLC39A4	GTCTTGCTTCCACGCCTTG	GTCATAGGGACCTCGCTGC	81
TACSTD2	CCAACAAGATGACCGTGTGC	CAGCAGACACTTGGAGGTCA	113
SCNN1A	CGCGCAGAGCAGAATGACT	TTCCTCATGCTGATGGAGGTC	146
EFNA1	CCCAGTCCAAGGACCAAGTC	TGTGAAGCGCTGGAACTTCT	92
